# Supplementary material for: Systems and computational analysis of gene expression datasets reveals GRB-2 suppression as an acute immunomodulatory response against enteric infections in endemic settings
Source: Front Immunol. 2024 Feb 16;15:1285785. doi: 10.3389/fimmu.2024.1285785 (PMC10906661; doi:10.3389/fimmu.2024.1285785)
Supplement: Supplementary file 1 [file DataSheet_1.xlsx]

## Sheet: DEG_Typ(Vietnam)_up
ID	Gene_Symbol	logFC	P.Value
13	AADAC	1.51	0.00453
15	AANAT	2.01	0.00407
97	ACYP1	1.47	0.0112
100	ADA	1.08	0.0304
105	ADARB2	1.1	0.019
109	ADCY3	1.22	0.0151
117	ADCYAP1R1	1.85	0.00278
119	ADD2	1.64	0.0466
120	ADD3	1.3	0.0319
125	ADH1B	1.46	0.0238
130	ADH6	2.01	0.0158
133	ADM	2.42	0.00562
148	ADRA1A	1.78	0.00424
152	ADRA2C	1.36	0.0116
166	TLE5	1.28	0.00377
182	JAG1	1.06	0.0476
196	AHR	1.37	0.00711
199	AIF1	1.77	0.026
210	ALAD	1.13	0.0264
220	ALDH1A3	1.12	0.0422
223	ALDH9A1	1.74	0.0045
225	ABCD2	1.12	0.0468
229	ALDOB	1.7	0.00119
246	ALOX15	1.8	0.024
251	ALPG	1.81	0.00037
274	BIN1	1.59	0.00416
307	ANXA4	1.02	0.0116
309	ANXA6	1.44	0.0113
317	APAF1	2.45	4.37e-05
318	NUDT2	1.68	0.000793
334	APLP2	1.07	0.00931
392	ARHGAP1	1.9	0.00694
401	PHOX2A	2.12	0.00131
407	ARR3	1.34	0.0394
481	ATP1B1	1.76	0.0294
489	ATP2A3	2.09	0.00228
495	ATP4A	2.59	0.00238
537	ATP6AP1	1.37	0.0053
545	ATR	1.38	0.00251
552	AVPR1A	5.95	1.04e-05
571	BACH1	1.41	0.042
581	BAX	2.06	0.000778
593	BCKDHA	2.29	0.00387
633	BGN	1.77	0.0102
637	BID	1.89	0.0053
645	BLVRB	1.23	0.0109
685	BTC	2.38	0.00103
686	BTD	1.77	0.0209
689	BTF3	1.06	0.0262
705	BYSL	1.53	0.0135
710	SERPING1	1.5	0.00242
725	C4BPB	1.56	0.00198
759	CA1	1.05	0.00449
767	CA8	1.4	0.0284
768	CA9	1.09	0.0224
773	CACNA1A	1.14	0.0112
775	CACNA1C	1.01	0.0461
783	CACNB2	1.08	0.00804
784	CACNB3	1.04	0.0145
788	SLC25A20	1.36	0.00861
793	CALB1	1.09	0.0423
796	CALCA	1.57	0.0383
800	CALD1	1.6	0.00713
829	CAPZA1	1.05	0.0301
834	CASP1	5.86	1.63e-05
836	CASP3	2.08	0.00674
873	CBR1	1.15	0.0171
875	CBS	1.72	0.0212
894	CCND2	1.43	0.0228
932	MS4A3	1.35	0.0384
933	CD22	6.37	1.78e-06
947	CD34	1.07	0.0373
953	ENTPD1	1.14	0.0131
956	ENTPD3	1.53	0.00314
959	CD40LG	1.22	0.00804
988	CDC5L	1.82	0.00632
994	CDC25B	1.55	0.0182
996	CDC27	1.23	0.0356
999	CDH1	2.12	0.000547
1007	CDH9	1.04	0.0286
1008	CDH10	1.01	0.00279
1030	CDKN2B	3.28	3.63e-05
1054	CEBPG	1.85	0.000543
1056	CEL	1.41	0.025
1105	CHD1	2.04	0.000413
1124	CHN2	1.36	0.0131
1154	CISH	1.66	0.0145
1233	CCR4	1.17	0.0373
1307	COL16A1	1.27	0.0311
1315	COPB1	1.12	0.0348
1316	KLF6	1.92	0.00898
1369	CPN1	1.06	0.0247
1380	CR2	1.54	0.0173
1382	CRABP2	1.51	0.0155
1390	CREM	2.09	0.00109
1404	HAPLN1	2.01	0.000545
1413	CRYBA4	1.31	0.00297
1416	NA	1.2	0.00702
1419	CRYGB	1.3	0.0225
1438	CSF2RA	1.39	0.00741
1452	CSNK1A1	1.84	0.00465
1459	CSNK2A2	1.32	0.0256
1462	VCAN	1.95	0.00148
1465	CSRP1	1.26	0.00213
1499	CTNNB1	1.47	0.00475
1523	CUX1	1.36	0.0146
1525	CXADR	1.14	0.0241
1576	CYP3A4	1.88	0.0054
1593	CYP27A1	1.59	0.00413
1594	CYP27B1	2.92	3.55e-05
1609	DGKQ	1.74	0.00357
1632	ECI1	3.04	0.00288
1633	DCK	1.49	0.00162
1645	AKR1C1	1.69	0.00703
1646	AKR1C2	1.04	0.0187
1663	DDX11	1.94	0.00604
1671	DEFA6	1.61	0.00152
1675	CFD	2.22	0.0135
1719	DHFR	1.87	0.00248
1731	SEPTIN1	1.94	0.0146
1734	DIO2	1.79	0.0378
1742	DLG4	2.28	0.00584
1746	DLX2	1.16	0.00576
1757	SARDH	1.25	0.0304
1795	DOCK3	1.05	0.0312
1796	DOK1	2.08	0.000996
1823	DSC1	1.14	0.0498
1829	DSG2	1.32	0.0183
1837	DTNA	1.11	0.00494
1849	DUSP7	2.03	0.00314
1879	EBF1	1.08	0.047
1892	ECHS1	3.83	0.00287
1893	ECM1	1.76	0.0309
1894	ECT2	2.39	0.00267
1896	EDA	1.59	0.00248
1917	EEF1A2	1.7	0.0184
1936	EEF1D	2.1	0.00328
1943	EFNA2	1.23	0.00738
1950	EGF	1.41	0.00449
1951	CELSR3	1.3	0.0365
1952	CELSR2	1.45	0.0233
1978	EIF4EBP1	1.21	0.0207
1992	SERPINB1	1.07	0.0258
1994	ELAVL1	1.91	0.00314
2000	ELF4	1.59	0.00521
2004	ELK3	1.45	0.0369
2020	EN2	1.71	0.00521
2036	EPB41L1	3.45	1.84e-05
2037	EPB41L2	1.22	0.022
2047	EPHB1	1.8	0.00178
2058	EPRS1	2.25	0.00108
2060	EPS15	1.8	0.00296
2067	ERCC1	1.21	0.0284
2114	ETS2	1.41	0.0424
2116	ETV2	1.32	0.0159
2119	ETV5	1.55	0.013
2151	F2RL2	1.45	0.00917
2155	F7	1.28	0.0183
2157	F8	1.41	0.0458
2167	FABP4	1.49	0.0159
2172	FABP6	1.25	0.00199
2181	ACSL3	1.13	0.0363
2189	FANCG	1.01	0.0422
2192	FBLN1	1.75	0.00287
2205	FCER1A	1.58	0.00638
2250	FGF5	2.7	0.0162
2255	FGF10	1.53	0.00861
2261	FGFR3	1.46	0.0136
2275	FHL3	1.65	0.0497
2310	FOXO3B	1.32	0.0199
2321	FLT1	1.77	0.00609
2323	FLT3LG	2.66	0.0016
2335	FN1	2.27	0.00404
2339	FNTA	1.42	0.0115
2488	FSHB	2.66	0.00145
2515	ADAM2	1.09	0.00793
2519	FUCA2	1.39	0.00763
2527	FUT5	1.33	0.00226
2537	IFI6	3.77	0.000313
2539	G6PD	1.87	0.00168
2557	GABRA4	1.43	0.00349
2559	GABRA6	1.41	0.00245
2563	GABRD	1.04	0.0142
2570	GABRR2	2.5	0.0022
2574	GAGE12F	1.73	0.00625
2615	LRRC32	2.31	0.000747
2617	GARS1	1.85	0.00381
2620	GAS2	1.03	0.0319
2634	GBP2	2.29	0.00761
2639	GCDH	1.68	0.0171
2649	NR6A1	2.24	2.23e-05
2674	GFRA1	1.73	0.00941
2697	GJA1	1.07	0.0434
2703	GJA8	1.55	0.0214
2764	GMFB	1.55	0.0203
2773	GNAI3	1.42	0.00833
2787	GNG5	1.37	0.0218
2788	GNG7	1.23	0.0142
2790	GNG10	1.37	0.00166
2801	GOLGA2	1.56	0.00899
2804	GOLGB1	2.53	0.00273
2812	GP1BB	1.09	0.0252
2826	CCR10	1.7	0.000872
2837	UTS2R	1.32	0.021
2842	GPR19	1.34	0.0121
2844	GPR21	1.53	0.0181
2847	MCHR1	1.72	0.00443
2867	FFAR2	2.63	0.00234
2872	MKNK2	2	0.018
2893	GRIA4	1.49	0.029
2894	GRID1	1.81	0.0151
2895	GRID2	1.04	0.0205
2904	GRIN2B	1.54	0.00237
2909	ARHGAP35	3.33	0.00146
2917	GRM7	1.5	0.00855
2931	GSK3A	1.79	0.00453
2987	GUK1	1.03	0.0431
2992	GYG1	1.82	0.00802
2999	GZMH	1.05	0.031
3007	H1-3	1.38	0.0228
3009	H1-5	1.64	0.0104
3014	H2AX	1.59	0.0187
3028	HSD17B10	1.62	0.0037
3049	HBQ1	2.86	0.00275
3050	HBZ	2.36	0.0107
3055	HCK	1.19	0.0175
3067	HDC	1.62	0.0267
3080	CFHR2	2.14	0.00223
3094	HINT1	1.23	0.034
3105	HLA-A	1.17	0.0267
3111	HLA-DOA	1.82	0.0116
3112	HLA-DOB	1.97	0.014
3115	HLA-DPB1	2.07	0.00637
3120	HLA-DQB2	2.2	0.00224
3126	HLA-DRB4	1.58	0.0148
3127	HLA-DRB5	1.21	0.0347
3128	HLA-DRB6	1.17	0.015
3149	HMGB3	1.33	0.000933
3150	HMGN1	2.4	0.00184
3151	HMGN2	1.82	0.00399
3158	HMGCS2	1.3	0.0145
3174	HNF4G	1.91	0.00968
3177	SLC29A2	1.38	0.0418
3202	HOXA5	1.04	0.0271
3205	HOXA9	1.26	0.0286
3217	HOXB7	1.51	0.00328
3237	HOXD11	1.38	0.0211
3239	HOXD13	2.01	0.00292
3241	HPCAL1	2.25	0.00215
3265	HRAS	2.89	0.000288
3270	HRC	2.04	0.000811
3304	HSPA1B	1.59	0.00156
3309	HSPA5	1.17	0.0114
3357	HTR2B	1.16	0.0409
3360	HTR4	1.79	0.0103
3362	HTR6	1.32	0.00236
3371	TNC	2.32	0.00133
3386	ICAM4	2.71	0.00017
3418	IDH2	1.64	0.00359
3420	IDH3B	2	0.00166
3422	IDI1	1.23	0.00976
3485	IGFBP2	1.33	0.00483
3512	JCHAIN	3.16	0.0189
3516	RBPJ	3.6	0.00353
3562	IL3	1.08	0.0118
3572	IL6ST	1.22	0.0285
3597	IL13RA1	1.8	0.000228
3619	INCENP	1.83	0.0152
3636	INPPL1	2.44	0.00849
3645	INSRR	1.85	0.0129
3654	IRAK1	1.12	0.00563
3730	ANOS1	2.03	0.00299
3741	KCNA5	2.1	0.00809
3764	KCNJ8	1.53	0.0108
3769	KCNJ13	1.64	0.029
3777	KCNK3	1.95	0.0011
3795	KHK	3.08	0.00346
3811	KIR3DL1	1.26	0.0419
3842	TNPO1	1.63	0.00266
3848	KRT1	1.62	0.00164
3854	KRT6B	1.16	0.0281
3856	KRT8	1.32	0.0142
3889	KRT83	1.5	0.00521
3912	LAMB1	1.05	0.0273
3975	LHX1	1.37	0.0369
3993	LLGL2	1.8	0.0352
4004	LMO1	1.21	0.0124
4005	LMO2	1.3	0.0297
4016	LOXL1	1.81	0.000926
4017	LOXL2	1.33	0.00382
4023	LPL	1.03	0.0255
4040	LRP6	2.01	0.00185
4047	LSS	1.12	0.0253
4048	LTA4H	1.1	0.017
4050	LTB	1.39	0.00397
4060	LUM	2.11	0.00686
4061	LY6E	1.86	0.00244
4070	TACSTD2	1.49	0.00309
4084	MXD1	1.47	0.00322
4112	MAGEB1	2.13	0.0248
4133	MAP2	2.02	0.00201
4135	MAP6	1.28	0.00813
4158	MC2R	1.1	0.0358
4160	MC4R	2.08	0.000257
4176	MCM7	1.18	0.0495
4210	MEFV	1.37	0.00879
4240	MFGE8	1.16	0.0396
4245	MGAT1	1.73	0.00678
4255	MGMT	1.38	0.0189
4281	MID1	1.87	0.0088
4284	MIP	1.53	0.0108
4285	MIPEP	1.68	0.00146
4286	MITF	1.06	0.0267
4316	MMP7	1.41	0.00602
4495	MT1G	1.09	0.00904
4536	MT-ND2	1.22	0.00458
4540	MT-ND5	2.51	0.00315
4644	MYO5A	1.43	0.0202
4680	CEACAM6	1.53	0.0198
4682	NUBP1	1.51	0.00861
4725	NDUFS5	1.38	0.00241
4734	NEDD4	1.39	0.022
4772	NFATC1	1.98	0.00794
4784	NFIX	1.24	0.0133
4795	NFKBIL1	1.45	0.026
4796	TONSL	1.12	0.0187
4798	NFRKB	1.3	0.0238
4882	NPR2	2.11	0.0333
4900	NRGN	2.3	0.000379
4904	YBX1	1.17	0.0362
4915	NTRK2	2.72	0.0026
4940	OAS3	1.95	0.00321
4969	OGN	1.1	0.0308
4985	OPRD1	1.09	0.0216
4987	OPRL1	1.48	0.0157
4990	SIX6	1.07	0.0257
4993	OR2C1	1.29	0.041
4999	ORC2	1.44	0.000475
5000	ORC4	1.76	0.000481
5026	P2RX5	1.53	0.015
5030	P2RY4	1.33	0.0149
5053	PAH	1.2	0.00381
5090	PBX3	1.69	0.00602
5093	PCBP1	1.08	0.0402
5130	PCYT1A	1.26	0.00376
5140	PDE3B	1.76	0.0039
5142	PDE4B	1.17	0.0413
5143	PDE4C	1.28	0.00407
5146	PDE6C	1.36	0.00692
5148	PDE6G	1.05	0.0385
5154	PDGFA	1.68	0.00143
5238	PGM3	1.37	0.0169
5253	PHF2	1.1	0.046
5277	PIGA	3.14	0.000391
5291	PIK3CB	3.22	0.000207
5301	PIN1P1	1.1	0.0224
5319	PLA2G1B	1.74	0.0125
5320	PLA2G2A	2.87	8.85e-05
5322	PLA2G5	1.63	0.0268
5324	PLAG1	1.13	0.00345
5335	PLCG1	1.4	0.0229
5338	PLD2	1.87	0.0107
5423	POLB	1.14	0.019
5427	POLE2	1.03	0.0457
5435	POLR2F	1.69	0.000113
5471	PPAT	1.56	0.0244
5533	PPP3CC	2.48	0.00084
5535	PPP3R2	1.65	0.00551
5537	PPP6C	1.76	0.00369
5545	PRB4	1.63	0.016
5571	PRKAG1	1.19	0.0149
5582	PRKCG	1.28	0.0306
5593	PRKG2	1.11	0.037
5606	MAP2K3	1.6	0.00693
5623	PSPN	1.9	0.0191
5624	PROC	1.05	0.00791
5650	KLK7	1.01	0.024
5652	PRSS8	2.27	0.00463
5660	PSAP	2.33	0.0129
5662	PSD	1.43	0.0418
5684	PSMA3	3.19	0.00114
5690	PSMB2	1.27	0.0149
5710	PSMD4	1.43	0.0178
5740	PTGIS	1.94	0.0018
5741	PTH	1.38	0.00724
5743	PTGS2	1.84	0.00601
5756	TWF1	2.07	0.00352
5782	PTPN12	2.58	0.000698
5788	PTPRC	1.35	0.00177
5801	PTPRR	1.46	0.0257
5836	PYGL	1.84	0.00227
5863	RGL2	1.83	0.000183
5866	RAB3IL1	2.18	0.000687
5872	RAB13	1.89	0.000551
5875	RABGGTA	2.54	0.00326
5891	MOK	1.19	0.00972
5893	RAD52	1.28	0.0153
5926	ARID4A	2.1	0.00773
5928	RBBP4	1.22	0.0421
5950	RBP4	1.09	0.0104
5968	REG1B	1.01	0.0217
5970	RELA	1.94	6.41e-05
5996	RGS1	1.3	0.00816
5997	RGS2	2.17	0.0032
6003	RGS13	1.26	0.0196
6010	RHO	1.79	0.0226
6019	RLN2	1.74	0.000349
6023	RMRP	2.07	0.00362
6029	RN7SL1	1.06	0.0314
6146	RPL22	1.51	0.0117
6157	RPL27A	2.77	0.000943
6187	RPS2	3.36	0.00509
6208	RPS14	1.21	0.0104
6209	RPS15	2.83	3.78e-05
6217	RPS16	1.56	0.00953
6229	RPS24	1.67	0.00723
6235	RPS29	1.03	0.00762
6273	S100A2	5.46	1.81e-05
6299	SALL1	2.41	0.00059
6303	SAT1	1.2	0.0271
6304	SATB1	2.02	0.000982
6317	SERPINB3	1.65	0.0309
6326	SCN2A	1.04	0.0248
6336	SCN10A	1.41	0.0167
6349	CCL3L1	1.83	0.025
6349	CCL3L3	1.83	0.025
6352	CCL5	1.11	0.029
6388	SDF2	1.54	0.00228
6389	SDHA	1.47	0.0142
6390	SDHB	1.64	0.00432
6424	SFRP4	1.52	0.0269
6429	SRSF4	2.4	0.00265
6445	SGCG	1.13	0.00474
6469	SHH	2.06	0.00135
6490	PMEL	1.17	0.00327
6514	SLC2A2	1.65	0.0313
6530	SLC6A2	1.45	0.0392
6531	SLC6A3	1.61	0.00497
6534	SLC6A7	1.04	0.00924
6535	SLC6A8	1.61	0.00168
6545	SLC7A4	1.41	0.0371
6567	SLC16A2	1.74	0.00128
6570	SLC18A1	3.12	0.00165
6573	SLC19A1	1.76	0.00138
6591	SNAI2	1.19	0.00227
6595	SMARCA2	1.14	0.00661
6596	HLTF	1.08	0.00955
6597	SMARCA4	1.64	0.00165
6625	SNRNP70	1.81	0.0133
6629	SNRPB2	1.92	0.000759
6643	SNX2	1.42	0.00138
6646	SOAT1	1.76	0.00904
6655	SOS2	1.26	0.00569
6657	SOX2	1.81	0.000267
6675	UAP1	1.03	0.0395
6676	SPAG4	3.38	0.000385
6677	SPAM1	2.04	0.00111
6697	SPR	2.21	0.00633
6701	SPRR2B	1.28	0.0473
6726	SRP9	1.13	0.0148
6729	SRP54	1.58	0.00972
6736	SRY	2.49	0.000521
6741	SSB	1.83	0.00348
6747	SSR3	1.42	0.00982
6754	SSTR4	1.07	0.0459
6767	ST13	1.9	0.000201
6769	STAC	2.56	0.000931
6779	STATH	1.69	0.00705
6804	STX1A	1.29	0.0137
6835	SURF2	1.04	0.0235
6838	SURF6	2.4	0.00135
6839	SUV39H1	1.01	0.0243
6840	SVIL	1.8	0.000587
6856	SYPL1	2.07	0.000564
6860	SYT4	1.94	0.00388
6867	TACC1	1.36	0.00244
6868	ADAM17	1.49	0.00141
6870	TACR3	1.49	0.00234
6880	TAF9	1.26	0.00187
6883	TAF12	2.86	0.0184
6886	TAL1	1.27	0.0421
6890	TAP1	1.18	0.00396
6892	TAPBP	1.3	0.0396
6894	TARBP1	2.33	0.000342
6906	SERPINA7	1.23	0.00847
6908	TBP	1.07	0.00756
7003	TEAD1	1.32	0.0221
7021	TFAP2B	3.34	0.00393
7053	TGM3	1.74	0.00807
7060	THBS4	1.85	0.0036
7067	THRA	1.37	0.045
7091	TLE4	1.4	0.0087
7163	TPD52	1.7	0.0266
7179	TPTE	1.5	0.0025
7278	TUBA3C	2.29	0.000118
7290	HIRA	1.19	0.0392
7297	TYK2	1.43	0.00705
7299	TYR	1.28	0.0287
7336	UBE2V2	1.34	0.00898
7369	UMOD	1.89	0.0113
7373	COL14A1	1.29	0.0228
7375	USP4	1.84	0.025
7376	NR1H2	2.21	0.000413
7388	UQCRH	1.19	0.0404
7403	KDM6A	1.12	0.0131
7416	VDAC1	1.36	0.0174
7430	EZR	1.29	0.00919
7473	WNT3	1.78	0.00323
7480	WNT10B	1.11	0.0469
7481	WNT11	1.09	0.0387
7482	WNT2B	1.21	0.0099
7503	XIST	1.39	0.0229
7511	XPNPEP1	2.18	0.00166
7529	YWHAB	1.39	0.0198
7544	ZFY	2.75	0.00112
7553	ZNF7	1.31	0.00392
7555	CNBP	1.25	0.0113
7584	ZNF35	1.47	0.0309
7596	ZNF45	1.82	0.00718
7620	ZNF69	1.1	0.0425
7692	ZNF133	1.18	0.0134
7699	ZNF140	1.12	0.0199
7712	ZNF157	1.24	0.0412
7745	ZKSCAN8	1.02	0.0447
7844	RNF103	1.12	0.0302
7874	USP7	1.7	0.0202
7919	DDX39B	1.92	0.0101
7994	KAT6A	1.77	0.00347
8045	RASSF7	1.7	0.00698
8079	MLF2	1.6	0.00248
8082	SSPN	1.56	0.0286
8110	DPF3	1.46	0.012
8111	GPR68	1.42	0.0149
8175	SF3A2	1.59	0.0397
8273	SLC10A3	1.13	0.0249
8315	BRAP	1.4	0.0103
8328	GFI1B	1.75	0.000325
8344	H2BC6	1.29	0.0144
8363	H4C11	1.6	0.0206
8398	PLA2G6	1.19	0.0231
8411	EEA1	1.49	0.0165
8460	TPST1	1.84	0.0185
8462	KLF11	1.67	0.0102
8480	RAE1	2.15	0.00123
8482	SEMA7A	1.36	0.0132
8529	CYP4F2	1.18	0.0199
8539	API5	1.1	0.0112
8552	INE1	1.53	0.00685
8553	BHLHE40	1.5	0.0128
8555	CDC14B	1.09	0.0182
8604	SLC25A12	1.17	0.00851
8605	PLA2G4C	1.54	0.0012
8613	PLPP3	2.55	0.000173
8633	UNC5C	1.05	0.0426
8635	RNASET2	1.31	0.0323
8637	EIF4EBP3	1.36	0.00327
8648	NCOA1	1.64	0.00444
8662	EIF3B	1.43	0.00512
8664	EIF3D	1.53	0.00533
8692	HYAL2	1.39	0.0187
8704	B4GALT2	1.05	0.0125
8715	NOL4	2.03	0.0228
8728	ADAM19	3.06	7.26e-05
8729	GBF1	1.17	0.0289
8731	RNMT	1.05	0.0313
8739	HRK	2.3	0.00754
8751	ADAM15	2.08	0.0182
8771	TNFRSF6B	2.29	0.00671
8774	NAPG	1.52	0.00188
8809	IL18R1	2.29	0.00289
8818	DPM2	1.08	0.0157
8875	VNN2	1.23	0.00601
8881	CDC16	1.51	0.0422
8892	EIF2B2	1.13	0.0403
8893	EIF2B5	2.28	0.00695
8898	MTMR2	1.39	0.0222
8925	HERC1	1.12	0.0249
8926	SNURF	1.8	0.0174
9013	TAF1C	1.36	0.00871
9016	SLC25A14	1.11	0.0466
9032	TM4SF5	1.11	0.0343
9066	SYT7	1.77	0.0237
9093	DNAJA3	3.9	0.000157
9095	TBX19	1.22	0.0222
9127	P2RX6	1.75	0.0198
9144	SYNGR2	1.82	0.0105
9150	CTDP1	1.02	0.0295
9191	DEDD	1.19	0.0179
9209	LRRFIP2	1.16	0.0331
9211	LGI1	1.53	0.0114
9218	VAPA	1.1	0.0364
9219	MTA2	1.72	0.00494
9299	SNORD30	1.76	0.0062
9337	CNOT8	1.51	0.00747
9340	GLP2R	1.24	0.0366
9354	UBE4A	1.82	0.0212
9382	COG1	1.64	0.00169
9383	TSIX	2.86	0.000147
9451	EIF2AK3	1.2	0.0106
9464	HAND2	1.59	0.0118
9465	AKAP7	1.79	0.0107
9478	CABP1	2.95	1.56e-05
9479	MAPK8IP1	1.11	0.00929
9497	SLC4A7	1.7	0.0143
9500	MAGED1	1.14	0.0109
9501	RPH3AL	1.13	0.00746
9529	BAG5	1.44	0.0133
9590	AKAP12	1.67	0.0279
9597	SMAD5-AS1	1.7	0.00355
9615	GDA	1.83	0.00504
9627	SNCAIP	1.17	0.0235
9655	SOCS5	1.17	0.0032
9656	MDC1	1.17	0.0217
9657	IQCB1	1.63	0.00224
9671	WSCD2	1.25	0.0299
9674	KIAA0040	1.33	0.0319
9675	TTI1	1.99	0.000435
9682	KDM4A	1.4	0.00739
9695	EDEM1	1.03	0.0416
9702	CEP57	1.69	0.0116
9725	TMEM63A	1.73	0.00438
9748	SLK	1.82	0.000628
9749	PHACTR2	1.58	0.00678
9750	RIPOR2	1.57	0.00118
9764	KIAA0513	2.03	0.00115
9775	EIF4A3	1.91	0.00574
9796	PHYHIP	1.49	0.0148
9797	TATDN2	1.55	0.0241
9819	TSC22D2	1.06	0.024
9823	ARMCX2	1.2	0.00277
9836	LCMT2	1.26	0.00167
9851	KIAA0753	2.05	0.000261
9854	C2CD2L	1.92	0.0207
9857	CEP350	1.35	0.0281
9862	MED24	1.79	0.0078
9866	TRIM66	2.1	0.00241
9870	AREL1	1.72	0.00164
9892	SNAP91	1.55	0.00481
9894	TELO2	1.81	0.00701
9898	UBAP2L	1.88	0.00128
9899	SV2B	1.24	0.00814
9911	TMCC2	1.67	0.00873
9923	ZBTB40	2.42	0.0111
9966	TNFSF15	1.41	0.0195
9969	MED13	2.22	0.0017
9988	DMTF1	1.85	0.000801
9990	SLC12A6	1.83	0.00181
10009	ZBTB33	2.62	0.00337
10010	TANK	2.38	0.0141
10014	HDAC5	1.23	0.0148
10045	SH2D3A	1.9	0.00364
10057	ABCC5	1.05	0.0318
10073	SNUPN	2.14	0.00198
10077	TSPAN32	1.79	0.00127
10086	HHLA1	1.14	0.0192
10094	ARPC3	2.02	0.031
10102	TSFM	1.32	0.00204
10137	RBM12	1.36	0.0146
10160	FARP1	1.77	0.00662
10163	WASF2	1.82	0.00196
10164	CHST4	1.28	0.0199
10179	RBM7	2.21	0.00344
10181	RBM5	1.3	0.026
10195	ALG3	1.56	0.0229
10200	MPHOSPH6	1.07	0.025
10202	DHRS2	2.28	0.00307
10220	GDF11	1.58	0.00169
10224	ZNF443	1.54	0.00376
10226	PLIN3	1.19	0.0423
10250	SRRM1	2.11	0.000783
10263	CDK2AP2	1.21	0.0352
10272	FSTL3	1.73	0.00352
10281	DSCR4	1.13	0.0186
10282	BET1	2.09	2.52e-05
10291	SF3A1	1.14	0.0155
10318	TNIP1	1.63	0.00327
10321	CRISP3	1.8	0.00264
10333	TLR6	1.76	0.0022
10343	PKDREJ	1.59	0.00187
10345	TRDN	1.05	0.0118
10346	TRIM22	1.25	0.0149
10371	SEMA3A	1.99	0.000981
10380	BPNT1	1.33	0.00475
10403	NDC80	1.87	0.00546
10445	MCRS1	3.22	0.00248
10451	VAV3	1.4	0.00473
10472	ZBTB18	1.4	0.0247
10478	SLC25A17	3	0.0137
10482	NXF1	1.26	0.0231
10483	SEC23B	2.13	0.0213
10540	DCTN2	1.56	0.0217
10565	ARFGEF1	1.83	0.00489
10580	SORBS1	1.37	0.00089
10588	MTHFS	1.32	0.0296
10590	SCGN	1.29	0.00385
10597	TRAPPC2B	2.03	0.0395
10599	SLCO1B1	1.64	0.0369
10633	RASL10A	1.26	0.0172
10654	PMVK	1.27	0.0169
10656	KHDRBS3	1.89	0.00848
10691	GMEB1	1.15	0.0222
10721	POLQ	1.58	0.00816
10755	GIPC1	2.93	0.00104
10816	SPINT3	1.23	0.029
10824	DIAPH2-AS1	2.28	0.00251
10827	FAM114A2	1.8	0.00395
10846	PDE10A	2.71	0.0106
10866	HCP5	1.32	0.0194
10879	SMR3B	1.09	0.0227
10880	ACTL7B	1.31	0.0286
10892	MALT1	1.55	0.0119
10900	RUNDC3A	1.06	0.0335
10988	METAP2	1.37	0.0342
10990	LILRB5	1.63	0.000509
11007	CCDC85B	1.47	0.025
11030	RBPMS	1.17	0.041
11074	TRIM31	1.06	0.0315
11079	RER1	1.8	0.00249
11093	ADAMTS13	1.33	0.0153
11094	CACFD1	2.26	0.00438
11117	EMILIN1	1.35	0.00803
11118	BTN3A2	1.43	0.0357
11130	ZWINT	2.14	0.00252
11152	WDR45	3.37	0.0094
11168	PSIP1	1.95	0.012
11184	MAP4K1	1.1	0.0174
11191	PTENP1	1.28	0.00909
11213	IRAK3	1.17	0.00777
11222	MRPL3	1.07	0.017
11235	PDCD10	1.32	0.00659
11244	ZHX1	1.12	0.0155
11250	GPR45	2.51	0.00294
11264	PXMP4	1.18	0.0175
11282	MGAT4B	1.4	0.0137
11321	GPN1	1.2	0.0414
11330	CTRC	1.59	0.0363
11340	EXOSC8	2.73	0.00158
22800	RRAS2	1.61	0.00704
22822	PHLDA1	1.51	0.00295
22856	CHSY1	1.21	0.0366
22858	CILK1	1.24	0.0187
22874	PLEKHA6	2.33	0.0123
22888	UBOX5	1.3	0.0221
22894	DIS3	1.69	0.00762
22908	SACM1L	1.28	0.0172
22920	KIFAP3	1.07	0.00837
22926	ATF6	3.64	0.00361
22950	SLC4A1AP	1.78	0.0042
22953	P2RX2	1.39	0.00692
23011	RAB21	1.97	0.000304
23015	GOLGA8A	1.55	0.0481
23052	ENDOD1	1.57	0.00737
23067	SETD1B	1.83	0.00234
23111	SPART	1.89	0.0231
23143	LRCH1	1.03	0.0141
23157	SEPTIN6	1.1	0.00215
23190	UBXN4	1.03	0.00931
23194	FBXL7	1.03	0.0321
23195	MDN1	1.46	0.00345
23198	PSME4	1.64	0.000862
23200	ATP11B	1.61	0.00101
23201	FAM168A	1.1	0.0342
23221	RHOBTB2	1.51	0.00685
23232	TBC1D12	1.18	0.00573
23244	PDS5A	1.63	0.0308
23246	BOP1	1.91	0.0409
23277	CLUH	1.15	0.0421
23315	SLC9A8	1.28	0.000584
23358	USP24	1.16	0.0131
23365	ARHGEF12	1.39	0.00575
23406	COTL1	1.24	0.0093
23420	NOMO1	1.85	0.00216
23433	RHOQ	1.63	0.0172
23457	ABCB9	1.48	0.00163
23466	CBX6	1.22	0.00288
23481	PES1	2.2	0.0167
23510	KCTD2	1.71	0.0418
23522	KAT6B	1.71	0.00799
23527	ACAP2	1.3	0.0304
23563	CHST5	1.78	0.037
23576	DDAH1	1.39	0.00914
23590	PDSS1	3.08	0.000996
23603	CORO1C	1.4	0.0127
23620	NTSR2	1.85	0.00356
23624	CBLC	1.56	0.012
23644	EDC4	2.04	0.00502
23645	PPP1R15A	1.52	0.0245
23646	PLD3	1.32	0.0193
23659	PLA2G15	1.13	0.0231
23683	PRKD3	1.6	0.013
23742	NPAP1	1.62	0.00845
23753	SDF2L1	1.04	0.0397
23765	IL17RA	1.73	0.00762
23786	BCL2L13	1.19	0.00994
23788	MTCH2	4.69	3.02e-05
24141	LAMP5	2.55	0.00116
24142	NAA80	2.08	0.00277
24145	PANX1	1.85	0.0373
24147	FJX1	1.19	0.0278
25770	C22orf31	1.67	0.00312
25771	TBC1D22A	2.17	0.00174
25816	TNFAIP8	1.01	0.00807
25818	KLK5	3.21	0.000112
25820	ARIH1	1.54	0.00849
25825	BACE2	1.58	0.00589
25844	YIPF3	1.29	0.0462
25873	RPL36	1.39	0.0126
25896	INTS7	1.82	0.000392
25902	MTHFD1L	1.05	0.00701
25903	OLFML2B	2.05	0.00342
25973	PARS2	1.57	0.00124
25998	IBTK	1.15	0.00401
26009	ZZZ3	1.72	0.0038
26010	SPATS2L	1.27	0.0022
26024	PTCD1	1.62	0.00173
26040	SETBP1	3.11	0.000636
26119	LDLRAP1	1.3	0.00348
26138	LINC00588	2.55	0.000149
26151	NAT9	1.42	0.0302
26207	PITPNC1	1.31	0.0169
26211	OR2F1	1.71	0.0184
26240	FAM50B	1.38	0.0138
26247	OR2L1P	2.03	0.000255
26266	SLC13A4	1.43	0.000615
26267	FBXO10	1.21	0.0317
26289	AK5	2.38	0.0218
26472	PPP1R14B	1.53	0.00416
26504	CNNM4	1.86	0.00643
26505	CNNM3	1.47	0.0124
26508	HEYL	1.78	0.0115
26517	TIMM13	1.08	0.019
26526	TSPAN16	1.02	0.0154
26575	RGS17	1.43	0.0277
26693	OR2V1	1.27	0.00328
26749	GAGE2A	2.41	0.000279
26750	RPS6KC1	1.43	0.00302
26751	SH3YL1	1.32	0.00381
26768	SNORA73B	1.41	0.0121
26773	SNORD4A	1.49	0.0151
26779	SNORA69	2.27	0.000945
26780	SNORA68	1.65	0.00994
26810	SNORD41	2.04	0.0346
26815	SNORD36A	1.41	0.00858
26818	SNORD33	1.11	0.0401
26822	SNORD14A	1.12	0.0142
26828	RNU5F-1	1.56	0.00474
26873	OPLAH	1.97	0.00234
26953	RANBP6	2.22	0.00177
26993	AKAP8L	1.4	0.0425
26995	TRUB2	1.69	0.0279
26996	GPR160	1.56	0.000768
27031	NPHP3	1.49	0.00509
27034	ACAD8	2.32	0.0364
27043	PELP1	1.32	0.0168
27065	NSG1	1.36	0.000975
27086	FOXP1	1.14	0.00308
27087	B3GAT1	1.86	0.000298
27115	PDE7B	1.73	0.00338
27122	DKK3	1.03	0.0447
27141	CIDEB	1.39	0.000172
27146	FAM184B	2.01	0.04
27173	SLC39A1	1.26	0.0228
27189	IL17C	1.42	0.0107
27197	GPR82	1.59	0.00473
27232	GNMT	1.23	0.038
27283	TINAG	1.47	0.00136
27319	BHLHE22	2.1	0.00188
27346	TMEM97	1.47	0.00388
27352	SGSM3	1.08	0.04
27445	PCLO	1.81	0.00233
28951	TRIB2	1.56	0.0159
29092	LINC00339	1.39	0.00255
29094	LGALSL	1.38	0.00181
29124	LGALS13	1.62	0.00224
29777	ABT1	2.05	0.000119
29843	SENP1	1.47	0.00809
29844	TFPT	1.2	0.0266
29915	HCFC2	1.69	0.0267
29934	SNX12	1.1	0.00783
29967	LRP12	1.48	0.0285
29969	MDFIC	1.63	0.0292
29984	RHOD	1.68	0.00826
29988	SLC2A8	1.63	0.02
29998	BICRA	1.11	0.00196
30819	KCNIP2	1.69	0.0244
30846	EHD2	1.34	0.00326

## Sheet: DEG_Typ(Vietnam)_down
ID	Gene_Symbol	logFC	P.Value
20	ABCA2	-1.21	0.0161
27	ABL2	-2.07	0.00252
113	ADCY7	-1.55	0.00478
116	ADCYAP1	-1.63	0.0201
118	ADD1	-1.92	0.0231
124	ADH1A	-1.77	0.0048
157	GRK3	-1.18	0.0494
159	ADSS2	-1.72	0.0234
161	AP2A2	-1.4	0.037
162	AP1B1	-1.29	0.0108
211	ALAS1	-1.04	0.0316
216	ALDH1A1	-1.99	0.0243
230	ALDOC	-1.02	0.0232
231	AKR1B1	-1.2	0.0364
238	ALK	-2.55	0.0079
247	ALOX15B	-2.12	0.00255
270	AMPD1	-1.73	0.00192
272	AMPD3	-1.88	0.00555
278	AMY1C	-1.8	0.000489
279	AMY1B	-1.22	0.00663
279	AMY2A	-1.22	0.00663
280	AMY2B	-1.1	0.00299
284	ANGPT1	-1.2	0.00982
290	ANPEP	-1.22	0.0349
293	SLC25A6	-2.06	0.00729
301	ANXA1	-1.17	0.0065
314	AOC2	-1.28	0.0445
322	APBB1	-1.7	0.00405
326	AIRE	-2.09	0.00353
328	APEX1	-1.24	0.0139
329	BIRC2	-2.28	0.00792
330	BIRC3	-2.96	0.00127
332	BIRC5	-1.19	0.0219
338	APOB	-2.33	0.000444
343	AQP8	-1.19	0.00691
344	APOC2	-1.76	0.0191
345	APOC3	-1.37	0.0319
347	APOD	-1.25	0.0227
350	APOH	-1.88	0.0188
360	AQP3	-1.37	0.0234
361	AQP4	-1.86	0.0315
363	AQP6	-2.22	0.0313
375	ARF1	-1.2	0.0307
377	ARF3	-1.11	0.0172
382	ARF6	-3.47	0.0008
384	ARG2	-1.67	0.000977
395	ARHGAP6	-1.24	0.0348
397	ARHGDIB	-1.08	0.0216
402	ARL2	-1.76	0.0186
420	ART4	-2.54	0.00455
421	ARVCF	-1.02	0.00614
434	ASIP	-1.49	0.0131
438	ASMT	-2.69	0.00323
475	ATOX1	-1.17	0.0305
476	ATP1A1	-1.16	0.0331
482	ATP1B2	-1.23	0.0392
483	ATP1B3	-1.55	0.00185
518	ATP5MC3	-1.63	0.00647
566	AZU1	-1.23	0.00587
595	CCND1	-2.44	5.35e-05
599	BCL2L2	-1.05	0.00953
618	BCYRN1	-1.61	0.00634
622	BDH1	-1.23	0.00133
624	BDKRB2	-1.14	0.0081
641	BLM	-1.27	0.0299
655	BMP7	-1.28	0.00424
658	BMPR1B	-1.33	0.00187
664	BNIP3	-1.5	0.0017
673	BRAF	-1.93	0.00141
683	BST1	-1.54	0.00491
716	C1S	-1.14	0.0244
750	GAS8-AS1	-1.02	0.0088
754	PTTG1IP	-2.48	0.00026
780	DDR1	-1.26	0.00987
816	CAMK2B	-1.56	0.0157
820	CAMP	-1.32	0.00383
861	RUNX1	-1.66	0.0116
863	CBFA2T3	-1.66	0.0017
864	RUNX3	-1.45	5.45e-05
874	CBR3	-2.07	0.00396
898	CCNE1	-1.37	0.00645
910	CD1B	-1.6	0.0156
941	CD80	-1.06	0.0444
949	SCARB1	-1.19	0.0199
957	ENTPD5	-1.71	0.00148
960	CD44	-1.16	0.0128
965	CD58	-1.58	0.00208
978	CDA	-1.48	0.00562
991	CDC20	-1.86	0.0273
995	CDC25C	-1.12	0.0264
1015	CDH17	-1.65	0.0078
1016	CDH18	-2.61	0.00687
1017	CDK2	-1.5	0.0433
1068	CETN1	-1.55	0.00204
1073	CFL2	-1.79	0.000527
1080	CFTR	-1.57	0.00154
1088	CEACAM8	-1.27	0.00374
1106	CHD2	-1.04	0.0228
1129	CHRM2	-1.52	0.00459
1135	CHRNA2	-1.07	0.0458
1141	CHRNB2	-1.71	0.00109
1143	CHRNB4	-1.59	0.00114
1155	TBCB	-1.16	0.00773
1183	CLCN4	-1.15	0.00786
1187	CLCNKA	-2.83	0.00772
1191	CLU	-1.43	0.00246
1200	TPP1	-1.39	0.0116
1201	CLN3	-1.68	0.023
1203	CLN5	-2.56	0.000572
1207	CLNS1A	-1.25	0.0415
1209	CLPTM1	-2.67	0.000192
1211	CLTA	-1.51	0.00349
1230	CCR1	-1.19	0.0288
1259	CNGA1	-2.08	0.00934
1270	CNTF	-2.13	0.00388
1278	COL1A2	-1.8	0.00119
1296	COL8A2	-1.8	0.0041
1299	COL9A3	-1.77	0.00201
1384	CRAT	-1.39	0.000581
1386	ATF2	-1.01	0.0219
1389	CREBL2	-1.48	0.00077
1408	CRY2	-1.54	0.00883
1417	CRYBB3	-2.12	0.000869
1441	CSF3R	-1.15	0.0109
1472	CST4	-2.85	0.0103
1475	CSTA	-1.22	0.0281
1476	CSTB	-1.33	0.0132
1479	CSTF3	-1.85	0.016
1488	CTBP2	-3.15	1.51e-05
1489	CTF1	-2.5	0.00287
1490	CCN2	-2.1	0.00461
1501	CTNND2	-3.58	0.00163
1506	CTRL	-1.26	0.0106
1508	CTSB	-1.57	0.00539
1534	CYB561	-1.2	0.00575
1536	CYBB	-1.01	0.00738
1553	CYP2A13	-1.74	0.00187
1555	CYP2B6	-1.2	0.01
1586	CYP17A1	-1.15	0.0155
1600	DAB1	-1.86	0.011
1602	DACH1	-1.51	0.0393
1606	DGKA	-1.3	0.00292
1728	NQO1	-2.31	0.00025
1730	DIAPH2	-1.65	0.000906
1733	DIO1	-1.62	0.0124
1745	DLX1	-2.68	0.000122
1748	DLX4	-1.68	0.000679
1749	DLX5	-1.02	0.0152
1767	DNAH5	-2.22	0.000363
1806	DPYD	-1.15	0.0245
1816	DRD5	-1.26	0.0358
1874	E2F4	-1.6	0.0015
1902	LPAR1	-4.52	1.84e-05
1907	EDN2	-1.95	0.0349
1908	EDN3	-1.35	0.011
1938	EEF2	-1.15	0.00378
1956	EGFR	-1.88	0.007
1962	EHHADH	-1.21	0.00287
1969	EPHA2	-2.7	0.000247
1977	EIF4E	-1.17	0.0419
1997	ELF1	-2.09	0.000234
2009	EML1	-1.7	0.00542
2023	ENO1	-1.22	0.0125
2028	ENPEP	-1.16	0.0132
2030	SLC29A1	-1.6	0.00796
2043	EPHA4	-2.12	0.00201
2045	EPHA7	-1.55	0.00232
2054	STX2	-1.58	0.00496
2056	EPO	-1.58	0.00196
2064	ERBB2	-1.31	0.0073
2065	ERBB3	-1.35	0.0041
2098	ESD	-1.19	0.0385
2100	ESR2	-1.28	0.00508
2123	EVI2A	-1.69	0.00127
2130	EWSR1	-1.58	0.000999
2147	F2	-2.8	0.00124
2152	F3	-1.4	0.0118
2153	F5	-2.51	0.000129
2160	F11	-2.13	0.0193
2162	F13A1	-1.82	0.000728
2175	FANCA	-1.86	0.00132
2193	FARSA	-1.66	0.00356
2199	FBLN2	-1.86	0.0137
2206	MS4A2	-1.21	0.0163
2209	FCGR1A	-1.05	0.0146
2212	FCGR2A	-1.32	0.0114
2242	FES	-1.37	0.0193
2248	FGF3	-1.17	0.0106
2251	FGF6	-1.98	0.00272
2268	FGR	-1.95	0.000793
2272	FHIT	-2.07	0.00579
2280	FKBP1A	-1.39	0.017
2295	FOXF2	-1.3	0.00461
2314	FLII	-1.45	0.00263
2316	FLNA	-1.02	0.013
2355	FOSL2	-1.07	0.0135
2491	CENPI	-1.48	0.00742
2565	GABRG1	-1.18	0.0173
2578	GAGE12G	-1.12	0.0482
2580	GAK	-1.06	0.01
2591	GALNT3	-3.67	9.02e-05
2593	GAMT	-2.14	0.00665
2596	GAP43	-1.1	0.0335
2635	GBP3	-2.29	0.00721
2636	GBX1	-3.21	0.0016
2638	GC	-2.34	0.00877
2658	GDF2	-1.92	0.0273
2671	GFER	-1.24	0.00579
2730	GCLM	-1.26	0.00442
2731	GLDC	-1.85	0.00303
2733	GLE1	-1.55	0.0143
2741	GLRA1	-1.17	0.0315
2760	GM2A	-1.84	0.0104
2766	GMPR	-2.03	0.000746
2768	GNA12	-1.07	0.0278
2814	GP5	-1.85	0.00268
2824	GPM6B	-3.1	0.000291
2831	NPBWR1	-1.8	0.0226
2840	GPR17	-1.56	0.0379
2885	GRB2	-2.95	2.91e-05
2899	GRIK3	-1.17	0.00616
2901	GRIK5	-1.85	0.0107
2902	GRIN1	-1.72	0.00289
2905	GRIN2C	-1.47	0.00812
2907	GRINA	-2.07	0.0369
2908	NR3C1	-1.24	0.0496
2920	CXCL2	-1.87	0.0414
2926	GRSF1	-1.15	0.0266
2946	GSTM2	-2.17	0.0323
2948	GSTM4	-2.02	0.000674
2949	GSTM5	-1.9	0.00132
2969	GTF2I	-1.48	0.0236
2974	GUCY1B2	-1.2	0.0169
2978	GUCA1A	-2.33	0.00746
3024	H1-1	-1.85	0.00654
3038	HAS3	-1.22	0.0295
3053	SERPIND1	-1.91	0.00611
3064	HTT	-1.42	0.0154
3073	HEXA	-2.65	0.000352
3133	HLA-E	-2.01	0.0107
3135	HLA-G	-2.03	0.00557
3183	HNRNPC	-1.2	0.00601
3214	HOXB4	-1.45	0.0437
3215	HOXB5	-1.09	0.00893
3219	HOXB9	-1.04	0.015
3228	HOXC12	-2.14	0.00079
3232	HOXD3	-1.27	0.0158
3234	HOXD8	-1.31	0.0266
3276	PRMT1	-1.9	0.0188
3284	HSD3B2	-2.51	0.00125
3295	HSD17B4	-1.38	0.0301
3310	HSPA6	-1.3	0.0144
3326	HSP90AB1	-1.18	0.0481
3346	HTN1	-1.42	0.0025
3347	HTN3	-2.18	0.0215
3441	IFNA4	-1.01	0.00269
3491	CCN1	-2.51	0.000366
3543	IGLL1	-2.59	0.000272
3547	IGSF1	-1.81	0.00138
3556	IL1RAP	-1.88	0.00534
3560	IL2RB	-1.01	0.0421
3565	IL4	-1.49	0.00133
3567	IL5	-1.09	0.0245
3568	IL5RA	-1.01	0.026
3575	IL7R	-1.52	0.00954
3587	IL10RA	-1.65	0.000162
3592	IL12A	-3.25	2.23e-06
3609	ILF3	-1.11	0.00669
3613	IMPA2	-1.23	0.0298
3614	IMPDH1	-1.69	0.00327
3617	IMPG1	-1.21	0.00264
3624	INHBA	-1.14	0.0184
3646	EIF3E	-2.08	9.81e-05
3663	IRF5	-1.05	0.0108
3672	ITGA1	-1.06	0.00513
3673	ITGA2	-1.39	0.00541
3680	ITGA9	-1.96	0.00524
3682	ITGAE	-2.32	0.00546
3684	ITGAM	-1.22	0.0169
3685	ITGAV	-1.67	0.00996
3700	ITIH4	-1.97	0.000995
3703	STT3A	-2.03	0.00469
3704	ITPA	-2.65	0.00819
3708	ITPR1	-1.88	0.00606
3709	ITPR2	-2.52	0.000193
3714	JAG2	-1.1	0.0227
3717	JAK2	-1.35	0.0325
3735	KARS1	-1.86	0.00706
3736	KCNA1	-1.25	0.00765
3742	KCNA6	-1.94	0.0045
3749	KCNC4	-2.24	0.00134
3753	KCNE1	-1.42	0.00552
3754	KCNF1	-1.82	0.023
3757	KCNH2	-2.63	0.00653
3760	KCNJ3	-1.38	0.00671
3761	KCNJ4	-1.4	0.00801
3768	KCNJ12	-2.46	0.00697
3770	KCNJ14	-1.36	0.00132
3773	KCNJ16	-1.43	0.0103
3782	KCNN3	-2.59	0.00718
3792	KEL	-1.34	0.00343
3798	KIF5A	-1.17	0.024
3813	KIR3DS1	-1.42	0.00422
3817	KLK2	-1.23	0.0242
3822	KLRC2	-1.73	0.00686
3824	KLRD1	-2.17	0.00176
3827	KNG1	-1.27	0.000459
3834	KIF25	-1.49	0.0423
3838	KPNA2	-1.67	0.00959
3839	KPNA3	-1.57	0.000368
3850	KRT3	-1.39	0.0202
3852	KRT5	-1.84	0.000455
3855	KRT7	-1.27	0.0219
3866	KRT15	-1.23	0.0211
3875	KRT18	-1.51	0.0201
3887	KRT81	-1.17	0.00322
3888	KRT82	-2.39	0.00505
3898	LAD1	-1.16	0.00401
3899	AFF3	-1.05	0.0329
3904	LAIR2	-1.8	0.0445
3908	LAMA2	-1.23	0.00601
3918	LAMC2	-1.34	0.00871
3921	RPSA	-2.58	0.00672
3930	LBR	-2.26	0.000363
3932	LCK	-1.52	0.023
3945	LDHB	-2.07	0.00381
3949	LDLR	-1.98	0.00356
3950	LECT2	-1.1	0.0257
3955	LFNG	-1.23	0.0291
3965	LGALS9	-1.22	0.0215
3985	LIMK2	-1.2	0.014
3988	LIPA	-1.47	0.0128
3995	FADS3	-1.34	0.0482
3996	LLGL1	-1.51	0.0175
4001	LMNB1	-1.47	0.00127
4007	PRICKLE3	-1.16	0.0224
4043	LRPAP1	-1.37	0.029
4049	LTA	-1.06	0.0355
4057	LTF	-2.29	0.000303
4088	SMAD3	-1.45	0.0042
4100	MAGEA1	-1.31	0.0127
4101	MAGEA2	-1.45	0.0251
4105	MAGEA6	-1.26	0.00675
4107	MAGEA8	-3.15	0.0136
4109	MAGEA10	-1.34	0.00116
4162	MCAM	-1.16	0.00432
4215	MAP3K3	-1.61	0.00806
4222	MEOX1	-1.43	0.00167
4248	MGAT3	-1.01	0.0279
4249	MGAT5	-1.05	0.0304
4289	MKLN1	-1.3	0.0334
4323	MMP14	-1.78	0.0219
4325	MMP16	-1.18	0.0214
4332	MNDA	-1.16	0.0104
4359	MPZ	-1.44	0.00242
4438	MSH4	-1.43	0.0133
4477	MSMB	-1.5	0.00608
4486	MST1R	-1.8	0.0226
4490	MT1B	-3.44	2.72e-06
4502	MT2A	-1.17	0.032
4514	MT-CO3	-1.98	0.0225
4519	MT-CYB	-1.14	0.00311
4521	NUDT1	-1.85	0.0313
4524	MTHFR	-1.5	0.000537
4535	MT-ND1	-1.03	0.0239
4538	MT-ND4	-1.22	0.0107
4539	MT-ND4L	-1.32	0.00434
4541	MT-ND6	-1.47	0.0277
4544	MTNR1B	-1.13	0.032
4548	MTR	-1.22	0.0242
4552	MTRR	-1.77	0.0011
4591	TRIM37	-1.42	0.000969
4593	MUSK	-1.13	0.0124
4603	MYBL1	-1.04	0.013
4606	MYBPC2	-2.09	0.000711
4609	MYC	-2.14	0.0017
4619	MYH1	-1.57	0.000655
4621	MYH3	-2.32	0.00577
4624	MYH6	-1.47	0.00496
4629	MYH11	-2.35	0.00093
4632	MYL1	-1.66	0.0384
4635	MYL4	-1.39	0.016
4645	MYO5B	-1.34	0.0175
4666	NACA	-2.02	0.0161
4677	NARS1	-1.83	0.0315
4688	NCF2	-1.89	0.00328
4693	NDP	-1.16	0.0239
4696	NDUFA3	-2.83	0.00112
4701	NDUFA7	-1.78	0.00265
4702	NDUFA8	-1.24	0.00111
4712	NDUFB6	-2.6	0.00182
4713	NDUFB7	-2.35	0.0305
4733	DRG1	-1.2	0.0164
4759	NEU2	-1.27	0.0158
4781	NFIB	-1.66	0.00234
4801	NFYB	-1.68	0.0354
4804	NGFR	-1.06	0.0151
4807	NHLH1	-4.13	6.86e-08
4828	NMB	-1.8	0.0137
4838	NODAL	-1.61	0.000919
4846	NOS3	-1.27	0.00962
4862	NPAS2	-1.2	0.00418
4884	NPTX1	-1.59	0.000652
4888	NPY6R	-1.27	0.00606
4898	NRDC	-1.54	0.0123
4925	NUCB2	-1.09	0.0024
4926	NUMA1	-2.77	0.00212
4953	ODC1	-1.05	0.00589
4974	OMG	-1.26	0.0138
4992	OR1F1	-1.23	0.0292
4998	ORC1	-1.29	0.0166
5020	OXT	-1.01	0.0354
5025	P2RX4	-1.2	0.0202
5028	P2RY1	-1.44	0.0284
5032	P2RY11	-1.56	0.000275
5037	PEBP1	-1.11	0.00712
5055	SERPINB2	-1.19	0.0152
5058	PAK1	-1.89	0.000141
5104	SERPINA5	-2.33	0.00337
5116	PCNT	-1.29	0.0148
5127	CDK16	-1.6	0.00204
5137	PDE1C	-1.39	0.00625
5150	PDE7A	-1.43	0.00268
5156	PDGFRA	-1.4	0.00545
5162	PDHB	-1.7	0.000562
5165	PDK3	-1.66	0.00286
5166	PDK4	-2.18	2.07e-05
5199	CFP	-1.29	0.00445
5202	PFDN2	-1.34	0.00915
5204	PFDN5	-3.2	2.13e-05
5225	PGC	-1.48	0.0242
5265	SERPINA1	-1.9	0.001
5270	SERPINE2	-1.18	0.0437
5286	PIK3C2A	-1.59	0.00788
5293	PIK3CD	-1.23	0.0397
5295	PIK3R1	-1.6	0.00682
5305	PIP4K2A	-2.19	0.000369
5307	PITX1	-2.08	0.0111
5316	PKNOX1	-2.91	0.000521
5332	PLCB4	-2.89	0.00167
5341	PLEK	-2.26	0.000505
5359	PLSCR1	-1.3	0.00197
5370	PMCHL2	-1.03	0.0256
5376	PMP22	-1.09	0.0227
5406	PNLIP	-1.81	0.000582
5411	PNN	-1.34	0.0213
5420	PODXL	-1.69	0.000415
5422	POLA1	-1.9	0.0119
5425	POLD2	-1.25	0.048
5442	POLRMT	-1.7	0.00464
5447	POR	-1.84	0.000991
5452	POU2F2	-1.76	0.00824
5470	PPEF2	-1.6	0.00507
5479	PPIB	-1.8	0.000101
5498	PPOX	-1.97	0.000688
5499	PPP1CA	-3.63	0.000428
5500	PPP1CB	-2.33	0.00174
5510	PPP1R7	-1.38	0.0103
5514	PPP1R10	-1.09	0.0176
5518	PPP2R1A	-1.41	0.0176
5522	PPP2R2C	-1.12	0.0118
5524	PTPA	-1.03	0.0394
5534	PPP3R1	-1.72	0.00872
5540	NPY4R	-1.85	0.000881
5542	PRB1	-1.19	0.0178
5546	PRCC	-1.37	0.0183
5552	SRGN	-1.24	0.0118
5557	PRIM1	-1.32	0.00381
5558	PRIM2	-1.34	0.0108
5566	PRKACA	-1.23	0.0253
5569	PKIA	-1.07	0.0033
5585	PKN1	-1.22	0.00497
5586	PKN2	-1.39	0.0225
5597	MAPK6	-1.14	0.0165
5617	PRL	-1.85	0.0174
5620	PRM2	-1.03	0.0312
5621	PRNP	-2.78	0.00734
5636	PRPSAP2	-1.26	0.00632
5641	LGMN	-1.16	0.0129
5644	PRSS1	-2.97	0.00928
5663	PSEN1	-1.73	0.00107
5680	PSG11	-2.05	0.00299
5687	PSMA6	-1.45	0.0204
5711	PSMD5	-1.78	8.75e-05
5721	PSME2	-1.39	0.00074
5725	PTBP1	-1.08	0.0384
5727	PTCH1	-1.59	0.00916
5729	PTGDR	-1.15	0.0337
5732	PTGER2	-1.93	0.00366
5745	PTH1R	-2.17	0.0132
5757	PTMA	-2.71	0.0076
5770	PTPN1	-2.18	0.000292
5781	PTPN11	-1.96	0.00139
5789	PTPRD	-1.05	0.0338
5793	PTPRG	-1.07	0.045
5816	PVALB	-1.48	0.0134
5819	NECTIN2	-1.45	0.0157
5837	PYGM	-1.42	0.013
5883	RAD9A	-1.44	0.00155
5892	RAD51D	-1.87	0.00209
5908	RAP1B	-1.89	0.000491
5919	RARRES2	-1.34	0.0185
5920	PLAAT4	-1.33	0.0305
5922	RASA2	-1.93	0.0147
6039	RNASE6	-1.92	0.00369
6129	RPL7	-1.12	0.0299
6130	RPL7A	-1.36	0.019
6132	RPL8	-1.48	0.0411
6147	RPL23A	-1.52	0.0147
6154	RPL26	-1.99	0.000563
6170	RPL39	-1.31	0.00438
6175	RPLP0	-1.48	0.00483
6176	RPLP1	-1.32	0.00408
6182	MRPL12	-2.09	0.0142
6188	RPS3	-1.01	0.0247
6197	RPS6KA3	-1.61	0.0261
6224	RPS20	-1.07	0.0422
6230	RPS25	-1.85	0.0397
6234	RPS28	-2.38	0.00688
6241	RRM2	-1.21	0.0038
6242	RTKN	-1.07	0.00834
6252	RTN1	-2.12	7.87e-05
6256	RXRA	-2.25	0.00823
6261	RYR1	-1.39	0.00325
6276	S100A5	-2.33	0.0281
6279	S100A8	-1.38	0.0142
6319	SCD	-1.45	0.0196
6334	SCN8A	-1.55	0.000224
6343	SCT	-2.83	0.000124
6348	CCL3	-1.63	0.0125
6360	CCL16	-1.57	0.0245
6366	CCL21	-1.18	0.0136
6370	CCL25	-1.3	0.0221
6398	SECTM1	-1.06	0.0389
6399	TRAPPC2	-2.4	0.000501
6406	SEMG1	-1.67	0.00548
6432	SRSF7	-1.87	0.0109
6441	SFTPD	-2.23	0.000294
6450	SH3BGR	-1.7	0.00946
6453	ITSN1	-1.81	0.0267
6462	SHBG	-2.21	0.00722
6473	SHOX	-1.09	0.0368
6496	SIX3	-1.13	0.0159
6502	SKP2	-1.62	0.0153
6503	SLA	-1.23	0.00246
6513	SLC2A1	-2.25	2.32e-05
6520	SLC3A2	-3.14	8.16e-07
6540	SLC6A13	-1.7	0.00174
6546	SLC8A1	-1.11	0.0074
6547	SLC8A3	-1.02	0.0133
6550	SLC9A3	-1.7	0.00481
6568	SLC17A1	-1.24	0.0292
6601	SMARCC2	-1.79	0.000452
6610	SMPD2	-1.67	0.00363
6660	SOX5	-1.31	0.0172
6665	SOX15	-1.05	0.0143
6688	SPI1	-1.51	0.0216
6690	SPINK1	-1.82	0.00258
6691	SPINK2	-1.83	0.0135
6693	SPN	-1.11	0.0308
6695	SPOCK1	-2.14	0.00431
6716	SRD5A2	-1.5	0.035
6717	SRI	-1.06	0.0497
6720	SREBF1	-1.91	0.0288
6721	SREBF2	-1.22	0.0199
6722	SRF	-1.08	0.0227
6732	SRPK1	-1.04	0.0245
6751	SSTR1	-1.64	0.0142
6756	SSX1	-1.46	0.00567
6757	SSX2	-1.01	0.0293
6768	ST14	-1.92	0.0125
6845	VAMP7	-1.08	0.0109
6855	SYP	-1.14	0.00438
6877	TAF5	-1.14	0.00215
6895	TARBP2	-1.06	0.024
6898	TAT	-1.57	0.0275
6909	TBX2	-1.93	0.0158
6910	TBX5	-2.21	0.0115
6915	TBXA2R	-2	0.00134
6916	TBXAS1	-1.53	0.000562
6920	TCEA3	-2.13	0.00271
6932	TCF7	-1.59	0.000808
6936	GCFC2	-1.22	0.0071
6941	TCF19	-1.01	0.0218
6943	TCF21	-1.55	0.025
6944	VPS72	-1.37	0.0133
6992	PPP1R11	-2	0.0158
7001	PRDX2	-1.84	0.00259
7009	TMBIM6	-1.76	8.87e-05
7011	TEP1	-2.17	7.75e-05
7019	TFAM	-1.1	0.0216
7022	TFAP2C	-1.38	0.029
7026	NR2F2	-1.96	0.00402
7032	TFF2	-1.01	0.0242
7036	TFR2	-2.09	0.00025
7038	TG	-1.2	0.0348
7040	TGFB1	-1.3	0.00519
7047	TGM4	-1.01	0.0108
7056	THBD	-2.02	0.000547
7057	THBS1	-1.62	0.00545
7068	THRB	-1.95	8.34e-05
7069	THRSP	-3.37	8.88e-05
7074	TIAM1	-1.35	0.0345
7077	TIMP2	-1.3	0.00626
7080	NKX2-1	-2.14	0.00737
7083	TK1	-4.57	1e-05
7086	TKT	-1.73	0.00358
7094	TLN1	-1.32	0.0115
7096	TLR1	-1.6	0.00367
7097	TLR2	-1.54	0.00511
7098	TLR3	-1.3	0.0283
7100	TLR5	-2.05	0.00801
7101	NR2E1	-1.03	0.0177
7105	TSPAN6	-1.08	0.00231
7113	TMPRSS2	-2.18	5.26e-05
7114	TMSB4X	-1.16	0.0368
7123	CLEC3B	-2.87	0.00096
7124	TNF	-1.91	0.0338
7128	TNFAIP3	-1.63	0.00126
7130	TNFAIP6	-1.46	0.0308
7155	TOP2B	-2.66	3.13e-05
7165	TPD52L2	-1.89	5.48e-05
7177	TPSAB1	-2.07	0.00667
7178	TPT1	-1.61	0.00105
7186	TRAF2	-1.56	0.0105
7203	CCT3	-1.88	0.00562
7205	TRIP6	-2.51	0.00172
7220	TRPC1	-1.15	0.00462
7226	TRPM2	-1.12	0.00849
7247	TSN	-1.68	0.00682
7249	TSC2	-1.11	0.00209
7259	TSPYL1	-1.67	0.000484
7265	TTC1	-1.08	0.0015
7266	DNAJC7	-2.83	0.000624
7276	TTR	-1.91	0.00262
7296	TXNRD1	-1.17	0.0396
7316	UBC	-1.59	0.00513
7317	UBA1	-1.89	0.00137
7318	UBA7	-1.37	0.0346
7319	UBE2A	-2.83	0.00157
7325	UBE2E2	-2	0.000629
7327	UBE2G2	-2.63	0.0021
7337	UBE3A	-1.44	0.0218
7342	UBP1	-1.39	0.00915
7343	UBTF	-1.72	0.0033
7357	UGCG	-1.24	0.00531
7365	UGT2B10	-1.27	0.0368
7366	UGT2B15	-1.21	0.0211
7368	UGT8	-1.73	0.0107
7371	UCK2	-1.2	0.00593
7380	UPK3A	-2.38	0.000159
7384	UQCRC1	-1.22	0.0214
7391	USF1	-1.19	0.00558
7392	USF2	-1.08	0.0138
7414	VCL	-2.49	0.00505
7415	VCP	-1.11	0.00667
7419	VDAC3	-1.99	0.00257
7434	VIPR2	-2.76	0.00172
7439	BEST1	-2.15	0.00511
7453	WARS1	-1.27	0.00143
7454	WAS	-1.33	0.00728
7455	ZAN	-1.04	0.0386
7456	WIPF1	-1.18	0.0391
7462	LAT2	-1.69	0.0124
7464	CORO2A	-1.91	0.0356
7477	WNT7B	-1.14	0.00982
7478	WNT8A	-1.43	0.000302
7514	XPO1	-1.69	0.0254
7516	XRCC2	-2.91	0.00105
7518	XRCC4	-1.7	0.00584
7525	YES1	-1.6	0.00465
7532	YWHAG	-1.76	0.00283
7565	ZNF17	-1.96	0.00672
7567	ZNF19	-1.52	0.0269
7574	ZNF26	-1.12	0.0174
7589	ZSCAN21	-1.25	0.0138
7594	ZNF43	-2.28	0.0183
7621	ZNF70	-1.49	0.0413
7675	ZNF121	-1.39	0.0131
7690	ZNF131	-2.42	0.00011
7691	ZNF132	-1.95	0.00058
7693	ZNF134	-1.33	0.001
7707	ZNF148	-1.32	0.000946
7727	ZNF174	-1.12	0.0128
7752	ZNF200	-1.31	0.00602
7753	ZNF202	-1.11	0.0196
7764	ZNF217	-1.39	0.0208
7771	ZNF112	-1.14	0.0187
7783	ZP2	-1.14	0.00286
7812	CSDE1	-1.41	0.0207
7818	DAP3	-1.25	0.0229
7873	MANF	-1.2	0.03
7957	EPM2A	-1.33	0.00566
7980	TFPI2	-1.71	0.0311
8001	GLRA3	-1.09	0.0249
8050	PDHX	-1.02	0.02
8153	RND2	-2.02	1.01e-05
8165	AKAP1	-1.51	0.00783
8170	SLC14A2	-1.19	0.00899
8174	MADCAM1	-1.11	0.0384
8209	GATD3	-1.23	0.00459
8214	DGCR6	-1.71	0.00348
8225	GTPBP6	-2.07	0.00043
8226	PUDP	-1.22	0.0351
8233	ZRSR2	-1.53	0.000353
8292	COLQ	-1.15	0.00395
8309	ACOX2	-1.08	0.0443
8310	ACOX3	-1.05	0.0128
8334	H2AC6	-2	0.000119
8339	H2BC8	-1.73	0.0162
8349	H2BC21	-2.09	0.000642
8386	OR1D5	-2.58	0.000794
8399	PLA2G10	-1.46	0.0154
8433	UTF1	-1.26	0.029
8434	RECK	-1.64	0.00843
8436	CAVIN2	-1.48	0.0193
8439	NSMAF	-1.23	0.00164
8447	DOC2B	-1.2	0.00518
8451	CUL4A	-1.22	0.00676
8458	TTF2	-1.27	0.00119
8467	SMARCA5	-1.06	0.00629
8487	GEMIN2	-2.71	0.00186
8493	PPM1D	-1.01	0.0343
8496	PPFIBP1	-1.25	0.0246
8497	PPFIA4	-1.65	0.029
8500	PPFIA1	-1.42	0.0241
8502	PKP4	-1.08	0.0429
8514	KCNAB2	-2.47	0.00102
8522	GAS7	-1.48	0.00492
8531	YBX3	-1.48	0.000417
8534	CHST1	-1.6	0.0011
8543	LMO4	-1.15	0.00894
8546	AP3B1	-1.09	0.0473
8557	TCAP	-1.17	0.000709
8560	DEGS1	-2.62	0.000455
8578	SCARF1	-1.55	0.0206
8594	OR5D3P	-1.23	0.00857
8603	FAM193A	-1.36	0.0279
8634	RTCA	-1.07	0.00195
8641	PCDHGB4	-1.57	0.000801
8646	CHRD	-2.19	0.00411
8647	ABCB11	-2.22	0.000561
8650	NUMB	-1.04	0.0182
8651	SOCS1	-1.36	0.00423
8663	EIF3C	-1.29	0.0169
8667	EIF3H	-1.26	0.00524
8681	JMJD7-PLA2G4B	-3.43	4.52e-05
8694	DGAT1	-2.15	0.0126
8718	TNFRSF25	-1.21	0.00412
8732	RNGTT	-1.44	0.00954
8736	MYOM1	-2.15	0.000274
8737	RIPK1	-1.65	0.00437
8741	TNFSF13	-1.21	0.0115
8764	TNFRSF14	-2.08	0.00571
8766	RAB11A	-1.89	0.00593
8795	TNFRSF10B	-1.29	0.00149
8799	PEX11B	-2.03	0.00636
8813	DPM1	-1.13	0.0356
8828	NRP2	-1.79	0.0196
8841	HDAC3	-1.34	0.0379
8846	ALKBH1	-1.82	0.00143
8858	PROZ	-1.07	0.0157
8864	PER2	-1.65	0.0147
8876	VNN1	-3.18	0.000113
8886	DDX18	-1.56	0.00287
8904	CPNE1	-1.02	0.0454
8909	ENDOU	-1.05	0.00811
8911	CACNA1I	-2.68	9.43e-05
8913	CACNA1G	-2.4	0.00195
8915	BCL10	-1.99	0.00178
8928	FOXH1	-1.26	0.00275
8933	RTL8C	-1.58	0.00182
8943	AP3D1	-1.61	0.013
8986	RPS6KA4	-1.38	0.00826
8994	LIMD1	-2.05	0.00423
9002	F2RL3	-1.77	0.00297
9014	TAF1B	-2	0.0117
9020	MAP3K14	-1.29	0.00477
9021	SOCS3	-1.92	0.0202
9024	BRSK2	-1.82	0.00286
9025	RNF8	-1.27	0.0335
9027	NAT8	-1.06	0.0179
9031	BAZ1B	-1.51	0.00715
9050	PSTPIP2	-1.17	0.00678
9053	MAP7	-1.09	0.0121
9056	SLC7A7	-1.34	0.0475
9058	SLC13A2	-3.03	0.00147
9071	CLDN10	-1.97	0.000169
9077	DIRAS3	-1.2	0.00907
9079	LDB2	-1.07	0.0367
9083	BPY2	-1.1	0.00802
9100	USP10	-2.65	6.02e-05
9104	RGN	-1.36	0.000257
9123	SLC16A3	-1.15	0.0448
9124	PDLIM1	-1.72	0.00768
9129	PRPF3	-1.32	0.00757
9132	KCNQ4	-1.6	0.00852
9159	PCSK7	-1.19	0.0493
9167	COX7A2L	-1.6	0.00246
9173	IL1RL1	-2.28	0.00981
9184	BUB3	-2.04	0.0119
9187	SLC24A1	-2.37	6.98e-05
9202	ZMYM4	-1.76	0.0163
9232	PTTG1	-2.41	0.000953
9235	IL32	-1.33	0.000868
9236	CCPG1	-2.32	0.00846
9238	TBRG4	-1.18	0.00659
9244	CRLF1	-1.24	0.00624
9245	GCNT3	-1.18	0.0394
9252	RPS6KA5	-1.02	0.0179
9256	TSPOAP1	-2.63	0.000263
9295	SRSF11	-2.44	0.000561
9322	TRIP10	-2.92	0.00059
9349	RPL23	-1.16	0.0107
9352	TXNL1	-1.55	0.00656
9356	SLC22A6	-2.06	0.000265
9363	RAB33A	-1.6	0.00637
9378	NRXN1	-2.87	0.00337
9391	CIAO1	-1.47	0.00261
9424	KCNK6	-1.68	0.0119
9444	QKI	-1.24	0.0179
9446	GSTO1	-1.48	0.00628
9475	ROCK2	-1.11	0.0134
9522	SCAMP1	-1.06	0.019
9525	VPS4B	-1.87	0.00397
9553	MRPL33	-1.47	0.00283
9556	ATP5MJ	-1.64	0.0288
9559	VPS26A	-1.54	0.000962
9562	MINPP1	-1.43	0.0145
9577	BABAM2	-1.52	0.00678
9581	PREPL	-1.81	0.000459
9582	APOBEC3B	-3.42	6.06e-05
9584	RBM39	-1.39	0.00338
9628	RGS6	-1.95	0.00402
9630	GNA14	-2.88	0.00821
9638	FEZ1	-2.33	0.00726
9662	CEP135	-1.76	0.00058
9663	LPIN2	-1.24	0.0143
9665	MARF1	-1.21	0.0116
9677	PPIP5K1	-2.35	0.000666
9699	RIMS2	-1.34	0.00941
9704	DHX34	-2.27	0.00565
9708	PCDHGA8	-1.99	0.000123
9711	RUBCN	-1.77	0.0204
9717	SEC14L5	-1.36	0.0122
9719	ADAMTSL2	-1.37	0.0372
9723	SEMA3E	-1.17	0.00519
9726	ZNF646	-2.64	0.00204
9727	RAB11FIP3	-1.69	0.0033
9732	DOCK4	-3.2	0.00199
9736	USP34	-1.31	0.0217
9739	SETD1A	-1.81	0.00114
9755	TBKBP1	-2.47	3.88e-06
9774	BCLAF1	-1.22	0.00541
9781	RNF144A	-1.22	0.0355
9786	KIAA0586	-2.14	0.00803
9787	DLGAP5	-1.72	0.00553
9788	MTSS1	-1.3	0.00298
9789	SPCS2	-1.52	0.00207
9790	BMS1	-1.08	0.00845
9791	PTDSS1	-1.07	0.0215
9793	CKAP5	-1.97	0.00833
9813	EFCAB14	-1.46	0.0149
9816	URB2	-1.11	0.0216
9820	CUL7	-1.82	0.00144
9824	ARHGAP11A	-1.55	0.00406
9828	ARHGEF17	-1.11	0.0128
9841	ZBTB24	-1.33	0.0278
9848	MFAP3L	-1.36	0.0192
9855	FARP2	-1.63	0.0286
9863	MAGI2	-1.36	0.00639
9875	URB1	-1.36	0.00833
9887	SMG7	-1.48	0.0123
9903	KLHL21	-2.01	0.0374
9905	SGSM2	-1.85	0.00069
9907	AP5Z1	-2.52	0.000226
9917	FAM20B	-1.73	0.00787
9919	SEC16A	-1.33	0.0308
9924	PAN2	-1.82	0.0463
9927	MFN2	-1.88	0.0452
9957	HS3ST1	-2.65	0.00273
9967	THRAP3	-1.36	0.00241
9992	KCNE2	-1.07	0.00593
9993	DGCR2	-1.08	0.0296
10001	MED6	-1.81	0.0165
10018	BCL2L11	-1.84	0.0341
10024	TROAP	-1.76	0.0187
10026	PIGK	-1.64	0.00115
10042	HMGXB4	-2.55	0.00102
10052	GJC1	-1.18	0.00836
10063	COX17	-1.21	0.0458
10117	ENAM	-1.88	0.00222
10129	FRY	-1.47	0.0345
10136	CELA3A	-1.44	0.00333
10174	SORBS3	-1.04	0.00555
10188	TNK2	-2.39	5.26e-05
10190	TXNDC9	-1.21	0.0445
10194	TSHZ1	-3.16	0.00216
10205	MPZL2	-1.41	0.00202
10206	TRIM13	-1.62	0.0003
10240	MRPS31	-1.64	0.0145
10242	KCNMB2	-1.38	0.00115
10254	STAM2	-1.41	0.0464
10256	CNKSR1	-1.33	0.0158
10285	SMNDC1	-1.25	0.0111
10286	BCAS2	-1.53	0.0428
10289	EIF1B	-1.23	0.0309
10290	SPEG	-1.55	0.000833
10300	KATNB1	-3.39	0.000414
10302	SNAPC5	-2.36	0.0059
10311	VPS26C	-1.71	0.0109
10326	SIRPB1	-1.09	0.0016
10327	AKR1A1	-1.24	0.00797
10363	HMG20A	-1.59	0.00361
10424	PGRMC2	-1.3	0.0487
10425	ARIH2	-2.48	0.00876
10428	CFDP1	-2.02	0.0156
10443	N4BP2L2	-1.41	0.0419
10456	HAX1	-1.13	0.0444
10463	SLC30A9	-1.07	0.0171
10465	PPIH	-3.63	0.00165
10476	ATP5PD	-1.58	0.0012
10492	SYNCRIP	-1.11	0.0401
10499	NCOA2	-1.14	0.0261
10505	SEMA4F	-1.72	0.00256
10523	CHERP	-1.54	0.00168
10537	UBD	-2.17	0.00291
10538	BATF	-2.31	0.00163
10539	GLRX3	-1.95	0.000187
10542	LAMTOR5	-1.35	0.000959
10544	PROCR	-1.17	0.0209
10552	ARPC1A	-1.09	0.0121
10554	AGPAT1	-1.39	0.00037
10556	RPP30	-1.14	0.00594
10563	CXCL13	-2.61	0.00148
10570	DPYSL4	-1.07	0.0286
10576	CCT2	-1.64	0.00371
10577	NPC2	-2.24	0.0158
10581	IFITM2	-2.12	0.00304
10586	MAB21L2	-1.51	0.00321
10589	DRAP1	-1.44	0.00275
10603	SH2B2	-1.4	0.031
10606	PAICS	-1.06	0.0228
10608	MXD4	-1.25	0.00479
10612	TRIM3	-1.31	0.000843
10613	ERLIN1	-1.21	0.00324
10615	SPAG5	-1.64	0.00304
10626	TRIM16	-1.69	0.0225
10635	RAD51AP1	-1.49	0.00291
10641	NPRL2	-1.23	0.0179
10645	CAMKK2	-1.44	0.00216
10647	SCGB1D2	-1.95	0.000709
10648	SCGB1D1	-2.71	0.00302
10652	YKT6	-1.87	0.0116
10653	SPINT2	-1.49	0.0139
10658	CELF1	-1.06	0.0316
10659	CELF2	-2.52	0.000514
10663	CXCR6	-1.66	0.00558
10670	RRAGA	-2.18	0.000159
10672	GNA13	-1.48	0.0165
10673	TNFSF13B	-1.63	0.00285
10677	AVIL	-1.61	0.0326
10683	DLL3	-1.34	0.00557
10694	CCT8	-1.33	0.00332
10695	CNPY3	-2.88	0.000258
10713	USP39	-1.68	0.0146
10714	POLD3	-1.21	0.0297
10717	AP4B1	-1.73	0.048
10718	NRG3	-2.25	0.00274
10720	UGT2B11	-1.23	0.012
10734	STAG3	-1.21	0.0277
10736	SIX2	-1.68	0.00323
10738	RFPL3	-2.28	0.0131
10749	KIF1C	-1.26	0.00953
10758	TRAF3IP2	-2.25	0.000165
10762	NUP50	-3.87	8.07e-05
10768	AHCYL1	-1.16	0.0127
10773	ZBTB6	-1.51	0.0242
10780	ZNF234	-1.63	0.023
10781	ZNF266	-1.9	0.0222
10794	ZNF460	-2.26	9.7e-05
10795	ZNF268	-1.96	0.000331
10806	SDCCAG8	-1.62	0.00181
10817	FRS3	-1.41	0.00217
10825	NEU3	-1.62	0.00735
10826	FAXDC2	-1.04	0.0103
10838	ZNF275	-2.26	0.00416
10850	CCL27	-3.71	5.77e-08
10855	HPSE	-1.5	0.00651
10864	SLC22A7	-1.34	0.0184
10875	FGL2	-1.11	0.0188
10881	ACTL7A	-1.03	0.0134
10886	NPFFR2	-1.11	0.0183
10887	PROKR1	-1.03	0.018
10891	PPARGC1A	-1.7	0.00671
10894	LYVE1	-1.52	0.0382
10898	CPSF4	-1.2	0.00718
10901	DHRS4	-1.76	0.00522
10904	BLCAP	-1.4	0.00129
10908	PNPLA6	-1.89	0.00144
10911	UTS2	-1.39	0.00739
10916	MAGED2	-1.39	0.0254
10920	COPS8	-1.38	0.00944
10939	AFG3L2	-1.13	0.00326
10941	UGT2A1	-1.42	0.00187
10946	SF3A3	-1.06	0.00852
10952	SEC61B	-1.11	0.00395
10956	OS9	-1.12	0.011
10962	MLLT11	-1.42	0.00652
10963	STIP1	-1.28	0.023
10966	RAB40B	-1.72	0.0205
10972	TMED10	-2.21	0.0139
10978	CLP1	-1.55	0.0242
10982	MAPRE2	-1.81	0.0073
10989	IMMT	-2.47	6.57e-05
10999	SLC27A4	-2.19	5.18e-05
11011	TLK2	-2.79	0.00307
11026	LILRA3	-1.37	0.00407
11033	ADAP1	-1.31	0.0253
11036	GTF2A1L	-1.26	0.0437
11060	WWP2	-1.49	0.0487
11065	UBE2C	-1.38	0.0103
11066	SNRNP35	-2.15	0.00347
11067	DEPP1	-1.15	0.0406
11091	WDR5	-1.33	0.0157
11096	ADAMTS5	-1.16	0.0226
11098	PRSS23	-1.87	0.000314
11126	CD160	-1.26	0.00224
11143	KAT7	-1.08	0.0126
11151	CORO1A	-1.49	0.00198
11180	WDR6	-1.11	0.0202
11187	PKP3	-1.14	0.0402
11189	CELF3	-1.45	0.0102
11227	GALNT5	-1.46	0.0495
11232	POLG2	-1.61	0.0437
11245	GPR176	-1.48	0.0136
11247	NXPH4	-2.65	0.000321
11267	SNF8	-1.42	0.0293
11269	DDX19B	-1.9	0.00272
11319	ECD	-2.28	5.14e-05
11328	FKBP9	-1.28	0.0188
11341	SCRG1	-1.85	0.000152
22794	CASC3	-3.07	0.000291
22808	MRAS	-2.26	0.000116
22824	HSPA4L	-1.24	0.00622
22828	SCAF8	-1.95	0.0151
22829	NLGN4Y	-1.05	0.00821
22835	ZFP30	-1.14	0.0305
22838	RNF44	-2.45	0.000244
22845	DOLK	-1.77	0.0102
22853	LMTK2	-1.71	0.00257
22854	NTNG1	-1.76	0.00946
22862	FNDC3A	-3.09	0.000126
22865	SLITRK3	-1.27	0.0264
22868	FASTKD2	-1.21	0.00216
22891	ZNF365	-1.67	0.00141
22898	DENND3	-2.34	9.86e-06
22901	ARSG	-2.51	0.00411
22902	RUFY3	-1.04	0.0128
22915	MMRN1	-2.18	3.8e-05
22917	ZP1	-1.34	0.00785
22944	KIN	-1.54	0.000418
22955	SCMH1	-2	0.0207
22980	TCF25	-1.59	0.0163
22983	MAST1	-1.18	0.0339
22985	ACIN1	-1.22	0.0113
22992	KDM2A	-1.33	0.0015
22998	LIMCH1	-1.75	0.000193
23008	KLHDC10	-1.17	0.00411
23023	TMCC1	-2.15	0.000542
23026	MYO16	-1.07	0.0052
23031	MAST3	-1.26	0.0213
23033	DOP1A	-1.01	0.0316
23042	PDXDC1	-2.24	0.000852
23070	CMTR1	-2.71	0.0115
23071	ERP44	-1.44	0.0189
23074	BLTP3B	-1.25	0.0444
23086	EXPH5	-1.94	0.00349
23089	PEG10	-1.38	0.0057
23091	ZC3H13	-2.88	0.000252
23096	IQSEC2	-2.85	0.00667
23107	MRPS27	-1.55	0.0434
23109	DDN	-1.12	0.00456
23113	CUL9	-1.5	0.00376
23130	ATG2A	-1.67	0.0172
23136	EPB41L3	-1.63	0.000601
23150	FRMD4B	-1.59	0.00715
23152	CIC	-1.42	0.0387
23161	SNX13	-1.05	0.0266
23163	GGA3	-2.06	0.000197
23186	RCOR1	-3.2	0.0078
23191	CYFIP1	-2.32	0.000558
23230	VPS13A	-1.55	0.00311
23236	PLCB1	-1.62	0.000712
23239	PHLPP1	-1.59	0.00777
23241	PACS2	-1.97	0.0129
23247	KATNIP	-1.17	0.0194
23250	ATP11A	-3.7	0.00226
23262	PPIP5K2	-1.24	0.00358
23293	SMG6	-2.33	0.0148
23295	MGRN1	-1.61	0.0264
23301	EHBP1	-2.09	0.000657
23305	ACSL6	-1.14	0.00215
23306	NEMP1	-1.81	0.0006
23316	CUX2	-2.18	0.00144
23348	DOCK9	-1.25	0.00369
23366	MATCAP2	-1.56	0.00517
23368	PPP1R13B	-1.54	0.000369
23395	LARS2	-3.51	0.00114
23421	ITGB3BP	-1.91	0.006
23439	ATP1B4	-1.28	0.0235
23460	ABCA6	-1.55	0.0227
23473	CAPN7	-1.03	0.0353
23480	SEC61G	-1.44	0.0138
23498	HAAO	-5.16	6.72e-05
23499	MACF1	-1.57	0.0294
23547	LILRA4	-2.25	0.0168
23550	PSD4	-1.94	0.0107
23595	ORC3	-1.68	0.00164
23621	BACE1	-1.12	0.0238
23639	DNAAF11	-1.74	0.0345
23643	LY96	-1.57	0.0348
23704	KCNE4	-1.77	0.000381
23780	APOL2	-1.66	0.0256
25769	SLC24A2	-2.11	5.8e-05
25786	DGCR11	-1.18	0.00708
25799	ZNF324	-1.16	0.0126
25828	TXN2	-1.06	0.033
25850	ZNF345	-1.73	0.0383
25851	TECPR1	-2.23	0.00398
25852	ARMC8	-1.54	0.0122
25854	FAM149A	-1.56	0.00144
25859	PART1	-1.79	0.0118
25871	NEPRO	-1.47	0.00293
25890	ABI3BP	-1.78	0.00615
25956	SEC31B	-1.17	0.00678
25976	TIPARP	-1.96	0.00551
25994	HIGD1A	-2.71	1.22e-05
26003	GORASP2	-1.94	0.00133
26018	LRIG1	-1.05	0.0172
26030	PLEKHG3	-1.11	0.00973
26046	LTN1	-1.44	0.00875
26063	DECR2	-1.67	0.00297
26090	ABHD12	-2.59	0.000738
26091	HERC4	-3.34	0.000975
26092	TOR1AIP1	-1.65	0.00133
26103	LRIT1	-2.44	0.000357
26108	PYGO1	-2.37	0.00322
26157	GIMAP2	-3.36	0.000192
26167	PCDHB5	-1.21	0.0213
26188	OR1C1	-2.72	0.000876
26225	ARL5A	-1.95	0.0064
26227	PHGDH	-1.94	0.000187
26229	B3GAT3	-3.07	0.00333
26235	FBXL4	-1.54	0.00352
26251	KCNG2	-1.64	0.0175
26253	CLEC4E	-3.96	1.34e-06
26254	OPTC	-1.87	0.02
26258	BLOC1S6	-1.39	0.00631
26263	FBXO22	-1.26	0.0157
26276	VPS33B	-1.71	9.37e-05
26277	TINF2	-3.17	0.000261
26278	SACS	-1.78	0.0043
26292	MYCBP	-1.86	0.000116
26297	SERGEF	-1.09	0.0499
26330	GAPDHS	-2.44	0.00102
26339	OR5K1	-1.35	0.0175
26355	FAM162A	-2.14	0.00199
26471	NUPR1	-1.59	0.0171
26496	OR10A3	-1.55	0.018
26502	NARF	-1.73	0.00164
26515	TIMM10B	-1.09	0.0286
26524	LATS2	-1.38	0.0229
26530	OR12D1	-1.34	0.0467
26574	AATF	-1.9	0.00297
26648	OR7E24	-1.67	0.00206
26687	OR4E1	-1.26	0.0067
26735	OR1L3	-1.31	0.00592
26800	SNORD49A	-1.07	0.028
26804	SNORD45B	-1.02	0.0236
26807	SNORD43	-2.26	0.00127
26813	SNORD36C	-1.41	0.00323
26820	SNORD24	-1.12	0.000777
26959	HBP1	-2.12	0.0115
26974	ZNF285	-1.29	0.0229
27000	DNAJC2	-1.71	0.0146
27013	CNPPD1	-2.36	0.00117
27095	TRAPPC3	-1.71	0.00848
27098	CLUL1	-5.29	2.45e-05
27101	CACYBP	-1.39	0.0377
27102	EIF2AK1	-1.56	0.0428
27158	NDOR1	-1.25	0.041
27165	GLS2	-2.06	7.39e-05
27201	GPR78	-1.93	0.0114
27202	C5AR2	-2.33	0.00379
27229	TUBGCP4	-2.25	0.00504
27237	ARHGEF16	-3.35	0.00331
27238	GPKOW	-2.29	0.00912
27241	BBS9	-1.36	0.0412
27242	TNFRSF21	-1.31	0.0245
27247	NFU1	-1.4	0.00789
27257	LSM1	-2.45	0.0062
27288	RBMXL2	-2.07	0.00116
27292	DIMT1	-1.38	0.0157
27293	SMPDL3B	-1.86	0.00728
27301	APEX2	-1.42	0.0447
27309	ZNF330	-1.49	0.0241
27332	ZNF638	-1.81	9.84e-05
27333	GOLIM4	-2.25	0.00898
27336	HTATSF1	-1.99	0.00376
27339	PRPF19	-1.13	0.0205
27341	RRP7A	-2.57	0.00524
27439	TMEM121B	-3.14	0.000132
27442	CECR3	-2.13	0.0138
28316	CDH20	-2.59	0.00245
28954	REM1	-2.12	0.00732
28958	COA3	-2.65	0.0244
28960	DCPS	-1.51	0.0225
28976	ACAD9	-2.35	0.00825
28990	ASTE1	-2.03	0.00024
29035	HAPSTR1	-2.54	0.00106
29066	ZC3H7A	-1.83	0.00866
29107	NXT1	-1.56	0.0111
29110	TBK1	-2.17	0.0142
29122	PRSS50	-2.1	0.021
29775	CARD10	-1.59	0.0128
29851	ICOS	-2.46	0.00284
29880	ALG5	-1.34	0.00864
29882	ANAPC2	-2	0.000217
29894	CPSF1	-1.15	0.026
29899	GPSM2	-1.59	0.00294
29902	FAM216A	-1.27	0.0276
29904	EEF2K	-1.32	0.000512
29907	SNX15	-1.03	0.038
29922	NME7	-1.14	0.0278
29929	ALG6	-2.63	0.00364
29933	GPR132	-1.45	0.0377
29935	RPA4	-1.53	0.00769
29940	DSE	-1.7	0.00685
29945	ANAPC4	-1.82	0.0108
29949	IL19	-2.08	0.000809
29953	TRHDE	-1.43	0.0107
29956	CERS2	-1.46	0.0261
29966	STRN3	-1.34	0.00339
29991	OBP2A	-1.9	0.00126
29999	FSCN3	-1.9	0.019
30827	CXXC1	-4.14	4.74e-06
30835	CD209	-1.21	0.0434

## Sheet: DEG_Typ(Oxf)_up
Gene_Symbol	logFC	P.Value
ANKRD22	5.23159	8.74e-53
C1QB	3.40944	3.65e-50
GBP1	3.14167	8.12e-50
SERPING1	4.12272	8.69e-50
GBP5	3.1269	2.96e-49
	3.4452	4.42e-48
BATF2	3.23037	7.61e-48
C2	2.08618	3.77e-47
VAMP5	2.44639	1.41e-46
GBP4	2.33362	1.55e-46
SAMD4A	2.39758	1.56e-46
WARS	2.58849	7.96e-46
FCGR1A	3.75874	1.21e-45
AIM2	2.49894	2.17e-45
ATF3	2.93398	4.87e-45
SEPT4	3.62365	5.17e-45
FCGR1B	3.46454	5.3e-45
GBP6	3.05468	5.77e-45
SLAMF8	3.0333	9.52e-45
GCH1	1.9636	3.97e-44
SLC6A12	2.49777	4.21e-44
CXCL10	3.47985	5.31e-44
MYOF	2.56646	1.84e-43
STAT1	2.07993	2.9e-42
P2RY14	3.16325	3.25e-41
C1QC	1.94793	4.79e-41
CEACAM1	2.94689	7.62e-41
IDO1	4.22045	8.43e-41
EPSTI1	2.53589	9.14e-41
GBP1P1	3.02541	1.8e-39
FBXO6	1.97653	2.03e-39
LAP3	2.19408	2.18e-39
CTSL	1.84329	2.22e-38
CARD17	2.73437	2.22e-38
RTP4	2.11891	5.59e-38
ASPHD2	1.66174	1.65e-37
LOC101930164	2.99579	3.23e-37
TGM2	2.01098	5.07e-37
APOL6	1.64635	3.02e-36
SMCO4	1.53554	4.61e-36
JAK2	1.41458	5.94e-36
ETV7	1.93452	6.76e-36
STX11	1.59037	1.15e-35
PLSCR1	2.1055	8.7e-35
MT1A	1.4401	1.07e-34
IFI35	1.72452	1.35e-34
MT2A	1.89616	1.51e-34
PSME2	1.37047	3.1e-34
TNFSF10	1.73751	3.58e-34
SCO2	1.96288	5.01e-34
TIFA	1.82382	6.59e-34
CD274	2.36845	6.93e-34
PARP9	1.80559	1.2e-33
IFIT3	2.94962	1.41e-33
CASP5	2.8893	1.72e-33
RSAD2	3.37761	2.59e-33
SAMD9L	2.0198	2.91e-33
UBE2L6	1.57878	5.9e-33
SOCS1	2.34486	8.08e-33
IFITM3	2.72494	9.69e-33
PARP14	1.56705	1.11e-32
CASP4	2.15042	1.95e-32
IGF2BP3	1.65863	2.04e-32
DHRS9	1.50426	3.02e-32
CASP1	1.02231	3.28e-32
PSMB9	1.29619	3.55e-32
POLB	1.13352	4.63e-32
SCIMP	1.20797	4.71e-32
DYNLT1	1.14557	9.91e-32
CARD16	1.43787	1e-31
IFI44L	3.27323	1.16e-31
CCRL2	1.85024	2.03e-31
LAMP3	2.40095	2.11e-31
TRIM22	1.44834	2.74e-31
BRSK1	1.45514	2.81e-31
CD38	1.79137	5.31e-31
XAF1	1.90193	6.2e-31
MSRB2	1.07158	8.16e-31
MB21D1	1.32162	8.47e-31
TNFAIP6	2.60994	1.04e-30
RMI2	1.63702	1.13e-30
GBP2	1.42674	1.19e-30
SIGLEC16	1.61725	1.51e-30
IFI6	2.13356	1.76e-30
TCN2	1.8756	2.1e-30
GPR84	1.6491	2.14e-30
LHFPL2	1.90185	2.61e-30
FGL2	1.10466	2.68e-30
OAS1	2.05483	3.67e-30
PSTPIP2	1.89393	3.88e-30
IFI44	2.12231	4.39e-30
IRF7	1.73391	5.88e-30
WDFY1	1.1315	7.12e-30
IFIT2	1.84686	9.2e-30
P2RX7	1.30291	1.59e-29
GRAMD1B	1.79698	1.75e-29
OAS3	2.24432	1.77e-29
STAT2	1.3256	1.82e-29
PSMB8	1.0864	2.08e-29
SDSL	1.34143	2.74e-29
NEXN	1.29701	3.16e-29
PRRG4	1.81241	6.35e-29
MUTYH	1.52298	7.65e-29
GK	1.80529	8.11e-29
MTHFD2	1.37109	9.14e-29
IFIH1	1.41675	9.5e-29
RIPK2	1.0215	1.28e-28
FRMD3	1.57614	1.44e-28
CMPK2	1.84303	1.77e-28
LOC100419583	1.46748	2.09e-28
TRAFD1	1.42946	2.16e-28
ALDH1A1	1.27584	5.11e-28
MUC1	1.3829	5.72e-28
OASL	1.58926	6.52e-28
CD40	1.47819	6.76e-28
TAP1	1.58697	6.93e-28
SPATS2L	1.80276	7.59e-28
DDIAS	1.35236	9.72e-28
DDX60	1.29377	1e-27
EPB41L3	1.32047	1.09e-27
KCNMA1	1.10119	1.13e-27
TMEM140	1.62195	1.37e-27
RHBDF2	1.2279	1.6e-27
LGALS3BP	1.91778	2.35e-27
TNFSF13B	1.27349	2.51e-27
MAFB	1.13359	2.86e-27
CHMP5	1.07069	2.91e-27
ZBP1	1.42272	3.49e-27
IL15	1.16871	5.93e-27
MT1G	1.38357	9.85e-27
HERC5	1.8462	1.2e-26
OAS2	1.67637	1.25e-26
ISG15	2.21149	1.44e-26
SFT2D2	1.18665	2.25e-26
IRF1	1.18899	3.11e-26
DTX3L	1.29472	3.59e-26
TLR7	1.12282	9.22e-26
HIST2H2AA3	1.54759	1.18e-25
IFIT5	1.22151	1.54e-25
CXCR2P1	1.52803	1.79e-25
TYMP	1.36759	1.99e-25
TAP2	1.23991	2e-25
VPS9D1	1.72783	2.17e-25
ASPRV1	2.02455	2.97e-25
NCF1	1.26671	3e-25
SP140	1.13195	3.14e-25
DMXL2	1.04201	1.27e-24
MR1	1.10054	1.7e-24
TMEM268	1.00232	3.17e-24
HIST2H2AA4	1.49768	7.46e-24
RAB20	1.18589	7.86e-24
RNF213	1.19047	8.18e-24
SQRDL	1.16942	9.37e-24
APOL2	1.38849	1.2e-23
TRANK1	1.03633	1.48e-23
GADD45B	1.15607	1.49e-23
LMNB1	1.45197	1.76e-23
DDX58	1.25251	1.97e-23
RARRES3	1.20139	2.04e-23
KCNJ15	1.79516	2.38e-23
CIITA	1.14952	3.22e-23
C3orf14	1.1232	3.28e-23
HIST1H4H	1.63395	5.17e-23
DRAM1	1.1178	6.95e-23
TIMM10	1.73554	9.29e-23
TRIM6	1.04795	1.09e-22
AFF1	1.02685	1.1e-22
SERPINA1	1.66557	1.2e-22
RAB24	1.21169	1.35e-22
HCAR3	1.8004	1.45e-22
NCF1C	1.18168	1.56e-22
LACTB	1.32342	1.97e-22
IFIT1	2.14843	2.14e-22
KCNJ2	1.29732	2.44e-22
TRIM21	1.12206	3.06e-22
STK3	1.29041	3.2e-22
PDCD1LG2	1.08691	4.9e-22
APOL1	1.06572	5.41e-22
BATF3	1.18086	5.99e-22
HELZ2	1.06532	9.72e-22
C9orf66	1.07111	1.02e-21
LRRK2	1.29326	1.16e-21
APOL3	1.2023	1.29e-21
HCAR2	1.71382	1.31e-21
MCTP1	1.11653	1.8e-21
HIST2H2AC	1.46306	2.23e-21
ZNF438	1.26905	2.85e-21
ERLIN1	1.10393	2.86e-21
PLAUR	1.24265	3.04e-21
SLAMF7	1.26456	3.15e-21
C4orf32	1.04838	4.63e-21
PARP12	1.2301	4.63e-21
LILRB1	1.11379	5.06e-21
SLITRK4	1.03836	5.51e-21
ARHGEF10L	1.24806	6.13e-21
SLC26A8	1.75564	8.07e-21
MIR21	1.05135	1.09e-20
TDRD7	1.00417	2.13e-20
CASP7	1.17003	2.91e-20
FAM26F	2.11849	3.16e-20
DENND1A	1.00014	3.32e-20
FFAR2	1.44001	3.98e-20
CD74	1.52836	5.42e-20
IFI27	2.72781	5.55e-20
MOV10	1.36624	8.51e-20
N4BP2L2	1.20535	9.06e-20
DDX60L	1.31455	9.53e-20
GRIN3A	1.20246	1.16e-19
BMX	1.36789	1.36e-19
NACC2	1.00015	2.13e-19
BAZ1A	1.02456	3.31e-19
LOC100288798	1.17284	4.65e-19
HSPA6	1.17726	5.7e-19
ATF5	1.01256	5.99e-19
KREMEN1	1.37076	7.62e-19
SORT1	1.05283	9.44e-19
NOD2	1.01229	1.06e-18
IL1B	1.19447	1.11e-18
ALPK1	1.28897	1.14e-18
GAS6	1.25088	1.52e-18
NETO2	1.06219	2.54e-18
PML	1.33173	2.55e-18
CCDC146	1.17292	2.8e-18
DHRS12	1.16104	3.21e-18
GM2A	1.12217	4.4e-18
HIST1H2BD	1.31781	4.77e-18
HAPLN3	1.0437	5.57e-18
OSM	1.22415	9.37e-18
ADM	1.4066	1e-17
LIMK2	1.40694	1.03e-17
TMEM51	1.16911	1.08e-17
DHX58	1.10827	8.15e-16
FAS	1.08356	9.2e-16
SLC22A4	1.19879	1.1e-15
TNFAIP2	1.08677	1.21e-15
SOD2	1.10836	1.23e-15
OTOF	1.64604	1.46e-15
FPR2	1.02276	1.6e-15
PARP10	1.04823	1.99e-15
C3AR1	1.00183	2.55e-15
DYSF	1.11992	3.63e-15
GPBAR1	1.00576	4.01e-15
GALM	1.03371	5.27e-15
KIAA0319L	1.05443	1.35e-14
SOCS3	1.0322	1.66e-14
CLEC5A	1.10176	2.87e-14
SBNO2	1.12323	3.55e-14
NFIX	1.03718	5.36e-14
TAPBP	1.07692	5.56e-14
ANXA3	1.87776	8.35e-14
PLA2G4C	1.01571	1.43e-13
SIGLEC5	1.19206	2.02e-13
SIPA1L2	1.05074	2.21e-13
RGS1	1.00038	3.62e-13
HIST1H2BC	1.01548	5.68e-13
PIK3AP1	1.02492	5.13e-07
ALAS2	1.05849	5.47e-07

## Sheet: DEG_Typ(Oxf)_down txt
Gene_Symbol	logFC	P.Value
OLIG1	-1.56453	6.75e-27
SPNS3	-1.24463	4.2e-26
SGK1	-1.02175	9.78e-26
PIK3IP1	-1.26925	5.22e-25
CRTAP	-1.05103	1.69e-24
FCER1A	-1.46344	4.5e-24
MAL	-1.05629	2.1e-23
CACNA2D3	-1.44812	2.52e-23
FAM102A	-1.05188	4.99e-23
CCDC65	-1.08042	1.51e-22
NELL2	-1.1814	1.54e-22
C12orf57	-1.13578	7.77e-22
FCMR	-1.0953	1.25e-21
GPR183	-1.03141	2.27e-21
TMEM8B	-1.25789	2.53e-21
DPEP3	-1.33808	2.18e-20
LY9	-1.0289	5.87e-20
IL23A	-1.07574	1.32e-19
SESN1	-1.0703	3.45e-19
ACACB	-1.03023	5e-19
DBP	-1.1301	1.23e-18
PASK	-1.293	1.41e-18
FCGBP	-1.51743	6.05e-18
UAP1L1	-1.10248	6.52e-18
CLC	-1.37743	6.96e-18
CLYBL	-1.06456	8.21e-18
KLRC3	-1.05952	1.97e-15
CACNA1I	-1.09342	6.92e-15
KLRF1	-1.08455	3.88e-14
OSBPL10	-1.02898	4.19e-14
LRRN3	-1.41269	5.7e-14
NRG1	-1.06804	1.02e-13
PRSS33	-1.14091	1.09e-13

## Sheet: DEG_Rotavirus_up
Gene_Symbol	logFC	P.Value
IFI27	4.15	6.19e-08
G0S2	6.83	6.26e-07
PMAIP1	2.45	1.11e-06
MAFF	4.79	1.19e-06
DUSP2	3.14	1.64e-06
SLC2A3	2.33	2.96e-06
SIK1	3.06	3.45e-06
HSPA5	1.37	3.54e-06
CD83	3.8	5.23e-06
DUSP5	1.86	5.37e-06
RGS1	4.02	6.36e-06
NR4A2	2.95	7.74e-06
STK17B	2.79	9.56e-06
CD69	3.07	1e-05
KIF14	1.08	1.33e-05
NAMPT	2.34	1.39e-05
OASL	2.02	1.67e-05
CXCL8	5.01	3.43e-05
NFKBIA	2.37	3.45e-05
	2.76	5.83e-05
SP100	1.1	7.03e-05
SLC3A2	1.06	7.09e-05
AGRN	1.08	8.17e-05
GADD45A	1.61	8.35e-05
AREG	1.42	9.51e-05
JOSD1	1.4	9.87e-05
BCL2L11	2.43	0.000119
TFRC	1.62	0.00012
PTP4A1	1.45	0.000122
BRAP	1.32	0.000138
NFIL3	2.59	0.000151
DDIT3	2.18	0.000176
JUNB	1.21	0.000182
RNASEH1	1.03	0.000194
CXCL2	4.21	0.000234
MIR4738///H3F3B///H3F3A	1.6	0.000238
DDX39A	1.1	0.000277
HAUS3	1.51	0.000291
PPIF	1.93	0.000353
ATF3	2.06	0.000369
DUSP4	2.03	0.000416
TIPARP	1.93	0.000427
FOXK2	1.25	0.000428
MAP1LC3B	1.28	0.000429
DDIT4	2.61	0.000463
TNFAIP3	2.39	0.0005
PHLDA2	2.4	0.000537
CIRBP	1.14	0.000538
IFI44	1.53	0.000566
JMJD6	1.34	0.00058
ATF4	1.03	0.000598
GADD45B	1.49	0.000637
SMAD3	1.49	0.000666
UBE2J1	1.88	0.000679
RBM38	1.14	0.000761
KLF10	1.97	0.000812
IL6	3.98	0.00083
EZH2	1.28	0.000835
PTS	1.41	0.000884
BTG3	2.12	0.000905
JUND	1.1	0.00098
RORA	1.42	0.00102
ILF3	1.14	0.00116
EIF1	1.53	0.00126
MIR22///MIR22HG	2.68	0.00131
CXCR4	1.35	0.00132
TRAF4	1.32	0.00134
ADM	2.63	0.00135
PLAUR	2.29	0.00136
HSPA9	1.08	0.00142
NR4A3	1.56	0.00158
IL1B	3.7	0.00159
LOC400927-CSNK1E///CSNK1E	1.46	0.00174
PPP1R15A	1.85	0.00183
SLC7A5	2.6	0.00202
FOSL2	1.95	0.00204
SON	1.48	0.00211
SF1	1.06	0.0022
IFRD1	1.18	0.00229
MIR6883///PER1	1.82	0.00234
DUSP10	1.06	0.00244
CREM	1.91	0.00257
JUN	1.1	0.00258
SAR1A	1.29	0.00261
TMEM135///DNAJB6	1.28	0.00263
TMED10	1.08	0.00266
BHLHE40	2.61	0.00266
PPP1R16B	1.39	0.00273
HMGA1	1.35	0.00282
RNF10	1.81	0.00286
NR4A1	2.08	0.0029
IDS	2.68	0.00292
NF2	1.27	0.00305
UBE2D3	1.12	0.00322
CDKN1A	1.88	0.00345
HSPA13	1.2	0.0037
DDX21	1.08	0.00384
IL1RN	1.81	0.00389
CCL3	2.96	0.00391
PRKAA1	1.28	0.00409
SFPQ	1.37	0.00414
PAIP1	1.45	0.00425
CTRL	1.48	0.00435
BCL2A1	1.88	0.00456
CDC42	2.31	0.00789
ATG2A	1.21	0.00818
NINJ1	1.64	0.0083
PIGA	1.04	0.00891
EREG	1.09	0.00917
PLEKHM2	1.07	0.00952
KLF9	1.36	0.00995
KCTD20	1.97	0.00999
HIST2H2AA4///HIST3H2BB///HIST2H2AA3	1.11	0.0101
SEMA3F	1.19	0.0101
SERPINB2	2.93	0.0101
LRRC32	1.08	0.0108
THBD	2.2	0.0213
HIF1A	1.4	0.0216
CHD1	1.58	0.0227
MN1	1.92	0.0228
VEGFA	1.55	0.0232
LOC101927562///DUSP8	1.04	0.0232
TNF	1.76	0.0233
FURIN	1.06	0.0235
CCL20	1.62	0.024
TYMS	1.39	0.0255
PDE4B	1.04	0.026
TSPYL2	1.66	0.0262
SOX4	1.06	0.0282
PHF1	1.03	0.0285
ULK1	1.21	0.029
RELB	1.29	0.0293
MSC	1.16	0.0301
PTGDS	1.02	0.0311
EIF2AK2	1.24	0.0314
SLC25A36	1.06	0.0317
POMZP3///ZP3	1.04	0.0324
ICAM1	1.54	0.0335

## Sheet: DEG_Rotavirus_down
Gene_Symbol	logFC	P.Value
RTN1	-1.66	1.68e-07
SRSF7	-1.23	6.46e-07
RAB22A	-1.32	8.27e-07
IL16	-2.26	1.25e-06
ATP5L	-1.07	3.43e-06
LUC7L3	-1.48	3.86e-06
RBM5	-1.14	4.69e-06
LINC00847	-1.84	5.99e-06
GPR18	-1.46	6.54e-06
PPBP	-3.24	6.75e-06
KIAA0907	-1.01	1e-05
MAPRE2	-1.18	1.08e-05
IL27RA	-1.45	1.23e-05
SLK	-1.37	1.32e-05
TNFSF14	-1.49	1.48e-05
ACTN1	-1.4	1.63e-05
ADRB2	-1.64	2.37e-05
FCER1A	-1.78	2.44e-05
LRRN3	-2.19	2.58e-05
PURA	-1.16	2.59e-05
PNISR	-1.32	2.84e-05
MLH3	-2.01	3.04e-05
RXRA	-1.22	3.17e-05
ITGA2B	-3.02	4.7e-05
ALDH1A1	-1.33	4.99e-05
ZNF217	-1.43	5.69e-05
CREB1	-2.15	6.91e-05
PREPL	-1.06	7.75e-05
KLHL9	-1.68	7.89e-05
HSPA1L	-1.45	9.27e-05
CSF1R	-1.25	9.55e-05
CLK2	-1.09	0.000109
GNG11	-2.21	0.000114
TXNDC9	-1.02	0.000126
KCTD12	-1.39	0.000128
DIDO1	-1.3	0.000131
GNAZ	-1.85	0.000159
MICAL2	-1.02	0.000187
CDYL	-1.63	0.000188
DPYD	-2.1	0.000206
GRAP2	-1.05	0.000208
LOC101928269///LOC100506403///RUNX1	-1.11	0.000211
EDRF1	-1.57	0.000216
FHL1	-1.27	0.000233
PRUNE1	-1.12	0.000247
BCL2	-1.19	0.000249
STX7	-2.13	0.000251
RSRP1	-1.3	0.000264
BRD8	-1.01	0.000268
MTSS1	-1.56	0.00027
NFE2	-1.66	0.000285
IL6R	-1.58	0.000296
SLA	-1.17	0.000303
F13A1	-2.96	0.000306
CD1C	-1.68	0.000308
MFAP3L	-1.45	0.000323
SEPT5-GP1BB///SEPT5///GP1BB	-3.1	0.000329
DOK1	-1.02	0.000332
TPM1	-1.25	0.000347
FBLN5	-1.25	0.00035
RGS14	-1.45	0.000353
RNF14	-1.02	0.000384
TRAF3IP3	-1.53	0.000388
CREBL2	-1.04	0.000392
RRS1	-1.06	0.000395
PF4V1	-1.97	0.0004
FPGT	-1.18	0.000402
STK38	-1.2	0.000402
IL11RA	-1.28	0.000416
SPARC	-2.21	0.000418
MECP2	-1.11	0.000431
TIAM1	-1.14	0.000436
METTL18	-1.13	0.000452
SNX1	-1.24	0.000463
HCP5	-1.08	0.000468
FCMR	-1.79	0.000517
HINFP	-1.14	0.000532
KDELR2	-1.46	0.000558
FAM65B	-1.83	0.000566
IGHV5-78	-1.24	0.000625
OGG1	-1.16	0.000642
NRGN	-2.5	0.000644
SPOP	-1.08	0.000676
PF4	-1.97	0.000677
SSBP2	-1.31	0.000683
VCL	-1.55	0.000692
FYB	-1.8	0.000726
RAB4B-EGLN2///MIA-RAB4B///RAB4B	-1.33	0.000756
RGL2	-1.15	0.000781
SETX	-2.03	0.0008
AHSA1	-1.2	0.000837
GCA	-1.05	0.000859
ILK	-1.06	0.000934
RAB31	-1.17	0.000937
CETN3	-1.29	0.000975
HSPA1L///HSPA1B///HSPA1A	-2.28	0.000984
FGL2	-1.46	0.00101
HBB	-4.86	0.0011
S1PR4	-2.15	0.00111
PAFAH1B1	-1.23	0.00111
CD24	-1.36	0.00112
NMT1	-1.28	0.00115
TMEM63A	-1.83	0.00115
HBA2///HBA1	-4.79	0.00118
RALBP1	-1.2	0.00122
CR2	-1.3	0.00129
SLC35A1	-1.62	0.00136
GLRX	-1.08	0.00147
ABCC3	-1.4	0.00147
LY75-CD302///CD302///LY75	-1.14	0.00152
BCL11A	-2.2	0.00159
FAM50B	-1.53	0.00166
CITED2	-1.25	0.00181
EPHX2	-1.11	0.00184
DLEU1	-1.02	0.00184
NSUN5P2///NSUN5P1	-1.46	0.00186
RASA1	-1.07	0.00188
GTF2H5	-1.32	0.00191
ATP10D	-1.27	0.00193
CD33	-1.14	0.00197
SNX27	-1.03	0.002
PIGF	-1.31	0.00205
TRIM44	-1.48	0.00209
MSH2	-1.26	0.00215
ALG11///UTP14C	-1.06	0.0022
PSTPIP1	-1.03	0.00224
PCMT1	-1.72	0.00227
DYNLL1	-2.05	0.00239
SCAF11	-1.27	0.0024
PASK	-1.13	0.0024
MORC2	-1.2	0.00241
ATRX	-1.07	0.00247
MIR6787///SLC16A3	-1.59	0.00248
HIST1H2AC	-1.34	0.00257
SPTSSA	-1.52	0.0026
NEK9	-1.02	0.00261
SPG11	-1.15	0.00271
ESYT1	-1.47	0.0028
MIR6831///APBB3	-1.34	0.00281
GAS2L1	-1.61	0.00283
TSC22D1	-1.01	0.00288
DDX17	-1.5	0.00296
METTL3	-1.32	0.00298
SNORD14D///SNORD14C///HSPA8	-1.18	0.00301
CAT	-1.18	0.00328
PPP1R11	-1.07	0.00331
PSMD12	-1.16	0.00338
PEX11B	-1.04	0.00344
DUSP6	-1.33	0.00361
PYGL	-1.22	0.00361
PLXNC1	-1.09	0.0038
CCR2	-2.57	0.0038
IL7R	-2.08	0.00386
PRKAR2B	-1.13	0.00392
IKBKE	-1.28	0.00396
ATP6V1D	-1.69	0.00396
MED12	-1.32	0.00397
HBG2///HBG1	-2.41	0.00413
RBL2	-1.04	0.00415
VIPR1	-1.15	0.00419
TPM2	-1.07	0.00431
TRAC///TRAJ17///TRAV20///TRDV2	-1.01	0.00435
HCG26	-1.29	0.00441
HNRNPA0	-1.06	0.00449
ATM	-1.43	0.00453
PDHB	-1.15	0.0046
C21orf33	-1.67	0.00765
CD180	-1.64	0.00768
NREP	-1.46	0.00792
PCDH9	-1.21	0.00797
AP1S2	-1.79	0.00817
CD72	-1.17	0.00847
RPS6KA3	-1.18	0.00849
DPYSL2	-1.87	0.00858
WDR7	-1.2	0.00867
NDUFAF3	-1.51	0.00878
FLI1	-1.51	0.00889
LOC101928830///LTA4H	-1.06	0.00897
LARP4B	-1.4	0.00928
HERC2P9///HERC2P2	-1.04	0.00937
NSL1	-1.24	0.00944
HCK	-1.73	0.00958
ARPC5	-1.3	0.0101
CTTN	-1.03	0.0101
ELMO1	-1.13	0.0104
CFDP1	-1.13	0.0105
CAMKK2	-1.01	0.0216
IFFO1	-1.06	0.0223
VCAN	-1.69	0.0232
BTN3A3	-1.28	0.0234
RGS19	-1.02	0.0235
CPVL	-1.49	0.0245
CD300A	-1.32	0.0266
FTO	-1.21	0.0271
ACOT13	-1.59	0.0272
LYL1	-1.08	0.0288
TBXAS1	-1.29	0.0288
STAMBP	-1.15	0.0299
TARP///TRGV9///TRGC2	-1.13	0.0304
FCGR3B	-1.33	0.0308
FAM127A	-1.29	0.0319
COMT	-1.32	0.0319
LPXN	-1.23	0.0325
MS4A1	-1.61	0.0326
BTK	-1.08	0.033
ACTR2	-2	0.0332

## Sheet: DEG_ETEC_up
Gene_Symbol	logFC	P.Value
CCNG2	1.09654635	0.0001248
SNRK	1.159627	0.0001263
PELI1	1.079559	0.0001708
PTPN12	1.07183995	0.0002813
USP32P2	1.0200537	0.0003358
PRKAR1A	1.33935584	0.0004045
CD46	1.23807984	0.0004775
NAA50	1.06720746	0.0004968
ZFAND5	1.0147869	0.0005548
CSGALNACT2	1.23624286	0.0006015
UBR5	1.00219313	0.0006497
JMJD1C	1.35679367	0.0006503
NCOA2	1.03334167	0.0007072
PTGS2	1.15887536	0.0007104
CLK1	1.13883543	0.0007184
BACH1	1.10533613	0.0007907
MDM1	1.03043034	0.0007934
CREBZF	1.24893286	0.0008369
RBM25	1.0989621	0.0010586
KIAA1109	1.09897511	0.0011877
DDX3X	1.25815506	0.0012734
CD164	1.26563203	0.0016228
LBR	1.009018	0.0018681
TCF7L2	1.03554297	0.0019176
SNX10	1.13855826	0.00218
PCMTD2	1.05258758	0.0028147
AASDHPPT	1.11321192	0.0028236
SLC38A2	1.21012942	0.002834
CDK17	1.01338709	0.0028696
SENP6	1.162145	0.0028734
RAB11A	1.01469674	0.0030265
KLHL2	1.30791598	0.0030965
RP2	1.04967474	0.0031726
PTPRC	1.01568566	0.0032184
MAP3K1	1.05822485	0.0033444
MARCH7	1.06413664	0.0036568
PRPF4B	1.0373072	0.0043584
NEK7	1.33796194	0.0046017
PNISR	1.14274198	0.0046857
PPP1R12A	1.21179364	0.0051317
CCNT2	1.14921163	0.0051763
FLI1	1.0788011	0.0053812
TMEM30A	1.04632427	0.0054834
FMR1	1.02801979	0.0091255
TBL1XR1	1.44377664	0.0092463
PKN2	1.08192133	0.009416
IFNGR1	1.06502703	0.0100587
ZMYM2	1.08254979	0.0103592
ACSL4	1.04725888	0.0104242
MBNL1	1.09835131	0.0104615
MEX3C	1.03571194	0.0104796
DR1	1.24077528	0.0106468
SRSF10	1.02549295	0.0106811
ADAM10	1.09769357	0.0106885
DMXL2	1.07068866	0.0113427
RNF138	1.12846162	0.0122656
DCP2	1.1530127	0.0132894
SMC4	1.12291262	0.0141263
SUCO	1.04245533	0.0141458
PIK3C2A	1.02363623	0.0144237
QKI	1.46675427	0.0149191
PPP1CB	1.12310192	0.0167504
ITGA4	1.29475208	0.0170448
DMXL1	1.07058421	0.0178183
CASP8AP2	1.17358702	0.0189652
TMED5	1.14004837	0.0189749
FPGT	1.00295433	0.0207653
KIAA1033	1.31008267	0.0216193
BCLAF1	1.05131808	0.02187
ZBTB11	1.19008871	0.0219659
SP3	1.02637938	0.022552
ROCK1	1.03412152	0.0233259
PHTF2	1.06599694	0.0249395
IRAK3	1.29448442	0.0268087
DEK	1.02029162	0.0310866
SRP9	1.09932326	0.0315406
GLS	1.02010339	0.0326363
PLEKHF2	1.0277989	0.0329384
PPIP5K2	1.03986923	0.0424478
