# Supplementary material for: Systems and computational analysis of gene expression datasets reveals GRB-2 suppression as an acute immunomodulatory response against enteric infections in endemic settings
Source: Front Immunol. 2024 Feb 16;15:1285785. doi: 10.3389/fimmu.2024.1285785 (PMC10906661; doi:10.3389/fimmu.2024.1285785)
Supplement: Supplementary file 2 [file DataSheet_2.csv]

GO_TERM	Category	TERM_DESCRIPTION
GO:0002322	biological_process	B cell proliferation involved in immune response
GO:0002312	biological_process	B cell activation involved in immune response
GO:0002313	biological_process	mature B cell differentiation involved in immune response
GO:0002323	biological_process	natural killer cell activation involved in immune response
GO:0002324	biological_process	natural killer cell proliferation involved in immune response
GO:0002325	biological_process	natural killer cell differentiation involved in immune response
GO:0002310	biological_process	alpha-beta T cell proliferation involved in immune response
GO:0002311	biological_process	gamma-delta T cell proliferation involved in immune response
GO:0002302	biological_process	CD8-positive, alpha-beta T cell differentiation involved in immune response
GO:0002303	biological_process	gamma-delta T cell differentiation involved in immune response
GO:0002309	biological_process	T cell proliferation involved in immune response
GO:0006955	biological_process	immune response
GO:0006959	biological_process	humoral immune response
GO:0016064	biological_process	immunoglobulin mediated immune response
GO:0043301	biological_process	negative regulation of leukocyte degranulation
GO:0043302	biological_process	positive regulation of leukocyte degranulation
GO:0002440	biological_process	production of molecular mediator of immune response
GO:0002443	biological_process	leukocyte mediated immunity
GO:0002433	biological_process	immune response-regulating cell surface receptor signaling pathway involved in phagocytosis
GO:0002434	biological_process	immune complex clearance
GO:0002435	biological_process	immune complex clearance by erythrocytes
GO:0002436	biological_process	immune complex clearance by monocytes and macrophages
GO:0002444	biological_process	myeloid leukocyte mediated immunity
GO:0002449	biological_process	lymphocyte mediated immunity
GO:0002418	biological_process	immune response to tumor cell
GO:0002423	biological_process	natural killer cell mediated immune response to tumor cell
GO:0002424	biological_process	T cell mediated immune response to tumor cell
GO:0002429	biological_process	immune response-activating cell surface receptor signaling pathway
GO:0075528	biological_process	perturbation by virus of host immune response
GO:1903045	biological_process	neural crest cell migration involved in sympathetic nervous system development
GO:0002520	biological_process	immune system development
GO:0002521	biological_process	leukocyte differentiation
GO:0002522	biological_process	leukocyte migration involved in immune response
GO:0002523	biological_process	leukocyte migration involved in inflammatory response
GO:0002562	biological_process	somatic diversification of immune receptors via germline recombination within a single locus
GO:0002563	biological_process	somatic diversification of immune receptors via alternate splicing
GO:0002565	biological_process	somatic diversification of immune receptors via gene conversion
GO:0002566	biological_process	somatic diversification of immune receptors via somatic mutation
GO:0002569	biological_process	somatic diversification of immune receptors by N region addition
GO:0090719	biological_process	adaptive immune effector response involving T cells and B lineage cells
GO:0090718	biological_process	adaptive immune effector response
GO:0090716	biological_process	adaptive immune memory response
GO:0090720	biological_process	primary adaptive immune response
GO:0099018	biological_process	evasion by virus of host restriction-modification system
GO:0002697	biological_process	regulation of immune effector process
GO:0002698	biological_process	negative regulation of immune effector process
GO:0002699	biological_process	positive regulation of immune effector process
GO:0061057	biological_process	peptidoglycan recognition protein signaling pathway
GO:0061081	biological_process	positive regulation of myeloid leukocyte cytokine production involved in immune response
GO:0002652	biological_process	regulation of tolerance induction dependent upon immune response
GO:0002682	biological_process	regulation of immune system process
GO:0002683	biological_process	negative regulation of immune system process
GO:0002684	biological_process	positive regulation of immune system process
GO:0002685	biological_process	regulation of leukocyte migration
GO:0002690	biological_process	positive regulation of leukocyte chemotaxis
GO:0002694	biological_process	regulation of leukocyte activation
GO:0002695	biological_process	negative regulation of leukocyte activation
GO:0002696	biological_process	positive regulation of leukocyte activation
GO:0002686	biological_process	negative regulation of leukocyte migration
GO:0002687	biological_process	positive regulation of leukocyte migration
GO:0002688	biological_process	regulation of leukocyte chemotaxis
GO:0002689	biological_process	negative regulation of leukocyte chemotaxis
GO:0050777	biological_process	negative regulation of immune response
GO:0050778	biological_process	positive regulation of immune response
GO:0050776	biological_process	regulation of immune response
GO:0001776	biological_process	leukocyte homeostasis
GO:0090265	biological_process	positive regulation of immune complex clearance by monocytes and macrophages
GO:0090264	biological_process	regulation of immune complex clearance by monocytes and macrophages
GO:0002250	biological_process	adaptive immune response
GO:0002252	biological_process	immune effector process
GO:0002253	biological_process	activation of immune response
GO:0002218	biological_process	activation of innate immune response
GO:0002233	biological_process	leukocyte chemotaxis involved in immune response
GO:0002227	biological_process	innate immune response in mucosa
GO:0002280	biological_process	monocyte activation involved in immune response
GO:0002281	biological_process	macrophage activation involved in immune response
GO:0002283	biological_process	neutrophil activation involved in immune response
GO:0002284	biological_process	myeloid dendritic cell differentiation involved in immune response
GO:0002285	biological_process	lymphocyte activation involved in immune response
GO:0002286	biological_process	T cell activation involved in immune response
GO:0002287	biological_process	alpha-beta T cell activation involved in immune response
GO:0002288	biological_process	NK T cell activation involved in immune response
GO:0002290	biological_process	gamma-delta T cell activation involved in immune response
GO:0002292	biological_process	T cell differentiation involved in immune response
GO:0002293	biological_process	alpha-beta T cell differentiation involved in immune response
GO:0002294	biological_process	CD4-positive, alpha-beta T cell differentiation involved in immune response
GO:0002298	biological_process	CD4-positive, CD25-positive, alpha-beta regulatory T cell differentiation involved in immune response
GO:0002263	biological_process	cell activation involved in immune response
GO:0002264	biological_process	endothelial cell activation involved in immune response
GO:0002267	biological_process	follicular dendritic cell activation involved in immune response
GO:0002259	biological_process	endothelial cell activation within high endothelial venule involved in immune response
GO:0002271	biological_process	plasmacytoid dendritic cell activation involved in immune response
GO:0002272	biological_process	plasmacytoid dendritic cell differentiation involved in immune response
GO:0002275	biological_process	myeloid cell activation involved in immune response
GO:0002276	biological_process	basophil activation involved in immune response
GO:0002277	biological_process	myeloid dendritic cell activation involved in immune response
GO:0002278	biological_process	eosinophil activation involved in immune response
GO:0002269	biological_process	leukocyte activation involved in inflammatory response
GO:1905677	biological_process	regulation of adaptive immune effector response
GO:1905676	biological_process	positive regulation of adaptive immune memory response
GO:1905675	biological_process	negative regulation of adaptive immune memory response
GO:1905674	biological_process	regulation of adaptive immune memory response
GO:1905679	biological_process	positive regulation of adaptive immune effector response
GO:1905678	biological_process	negative regulation of adaptive immune effector response
GO:0002200	biological_process	somatic diversification of immune receptors
GO:0002204	biological_process	somatic recombination of immunoglobulin genes involved in immune response
GO:0002207	biological_process	gene conversion of immunoglobulin genes involved in immune response
GO:0002366	biological_process	leukocyte activation involved in immune response
GO:0002376	biological_process	immune system process
GO:0002367	biological_process	cytokine production involved in immune response
GO:0002381	biological_process	immunoglobulin production involved in immunoglobulin-mediated immune response
GO:0002383	biological_process	immune response in brain or nervous system
GO:0002385	biological_process	mucosal immune response
GO:0002387	biological_process	immune response in gut-associated lymphoid tissue
GO:0002388	biological_process	immune response in Peyer's patch
GO:0002395	biological_process	immune response in nasopharyngeal-associated lymphoid tissue
GO:0002718	biological_process	regulation of cytokine production involved in immune response
GO:0002719	biological_process	negative regulation of cytokine production involved in immune response
GO:0002720	biological_process	positive regulation of cytokine production involved in immune response
GO:0002700	biological_process	regulation of production of molecular mediator of immune response
GO:0002701	biological_process	negative regulation of production of molecular mediator of immune response
GO:0002702	biological_process	positive regulation of production of molecular mediator of immune response
GO:0002703	biological_process	regulation of leukocyte mediated immunity
GO:0002705	biological_process	positive regulation of leukocyte mediated immunity
GO:0002757	biological_process	immune response-activating signaling pathway
GO:0002758	biological_process	innate immune response-activating signaling pathway
GO:0002764	biological_process	immune response-regulating signaling pathway
GO:0002765	biological_process	immune response-inhibiting signal transduction
GO:0002766	biological_process	innate immune response-inhibiting signal transduction
GO:0002767	biological_process	immune response-inhibiting cell surface receptor signaling pathway
GO:0002768	biological_process	immune response-regulating cell surface receptor signaling pathway
GO:0002461	biological_process	tolerance induction dependent upon immune response
GO:0002455	biological_process	humoral immune response mediated by circulating immunoglobulin
GO:0002456	biological_process	T cell mediated immunity
GO:0002459	biological_process	adaptive immune response based on somatic recombination of immune receptors built from leucine-rich repeat domains
GO:1905035	biological_process	negative regulation of antifungal innate immune response
GO:1905034	biological_process	regulation of antifungal innate immune response
GO:1905036	biological_process	positive regulation of antifungal innate immune response
GO:2000318	biological_process	positive regulation of T-helper 17 type immune response
GO:2000317	biological_process	negative regulation of T-helper 17 type immune response
GO:2000316	biological_process	regulation of T-helper 17 type immune response
GO:0072538	biological_process	T-helper 17 type immune response
GO:0045824	biological_process	negative regulation of innate immune response
GO:0060330	biological_process	regulation of response to type II interferon
GO:0060331	biological_process	negative regulation of response to type II interferon
GO:0060332	biological_process	positive regulation of response to type II interferon
GO:0060333	biological_process	type II interferon-mediated signaling pathway
GO:0060334	biological_process	regulation of type II interferon-mediated signaling pathway
GO:0060335	biological_process	positive regulation of type II interferon-mediated signaling pathway
GO:0060336	biological_process	negative regulation of type II interferon-mediated signaling pathway
GO:0050900	biological_process	leukocyte migration
GO:0001909	biological_process	leukocyte mediated cytotoxicity
GO:0001910	biological_process	regulation of leukocyte mediated cytotoxicity
GO:0141043	biological_process	evasion of host innate immune recognition
GO:0045089	biological_process	positive regulation of innate immune response
GO:0045087	biological_process	innate immune response
GO:0045088	biological_process	regulation of innate immune response
GO:0033008	biological_process	positive regulation of mast cell activation involved in immune response
GO:0033007	biological_process	negative regulation of mast cell activation involved in immune response
GO:0033006	biological_process	regulation of mast cell activation involved in immune response
GO:0035397	biological_process	helper T cell enhancement of adaptive immune response
GO:0035398	biological_process	helper T cell enhancement of T cell mediated immune response
GO:0035399	biological_process	helper T cell enhancement of B cell mediated immune response
GO:0140502	biological_process	effector-mediated suppression of host salicylic acid-mediated innate immune signaling
GO:0042783	biological_process	evasion of host immune response
GO:0042784	biological_process	evasion of host immune response via modulation of host complement system
GO:0042785	biological_process	evasion of host immune response via modulation of host cytokine network
GO:0042786	biological_process	evasion of host immune response via modulation of host antigen processing and presentation
GO:0052103	biological_process	induction of host induced systemic resistance
GO:0052085	biological_process	suppression of host T-cell mediated immune response
GO:0052086	biological_process	suppression of host B-cell mediated immune response
GO:0052083	biological_process	suppression by symbiont of host cell-mediated immune response
GO:0045321	biological_process	leukocyte activation
GO:0070486	biological_process	leukocyte aggregation
GO:0003075	biological_process	renal vasodilation of the peripheral vascular system involved in regulation of systemic arterial blood pressure
GO:0030595	biological_process	leukocyte chemotaxis
GO:0039504	biological_process	suppression by virus of host adaptive immune response
GO:0039503	biological_process	suppression by virus of host innate immune response
GO:0052572	biological_process	response to host immune response
GO:0052553	biological_process	perturbation of host immune response
GO:0052559	biological_process	induction by symbiont of host immune response
GO:0052562	biological_process	suppression by symbiont of host immune response
GO:0052390	biological_process	induction by symbiont of host innate immune response
GO:1902105	biological_process	regulation of leukocyte differentiation
GO:1902106	biological_process	negative regulation of leukocyte differentiation
GO:1902107	biological_process	positive regulation of leukocyte differentiation
GO:0043299	biological_process	leukocyte degranulation
GO:0044696	biological_process	killing by virus of host cell by post-segregational killing
GO:0042088	biological_process	T-helper 1 type immune response
GO:0042092	biological_process	type 2 immune response
GO:0032834	biological_process	positive regulation of CD4-positive, CD25-positive, alpha-beta regulatory T cell differentiation involved in immune response
GO:0032832	biological_process	regulation of CD4-positive, CD25-positive, alpha-beta regulatory T cell differentiation involved in immune response
GO:0032833	biological_process	negative regulation of CD4-positive, CD25-positive, alpha-beta regulatory T cell differentiation involved in immune response
GO:0032826	biological_process	regulation of natural killer cell differentiation involved in immune response
GO:0032827	biological_process	negative regulation of natural killer cell differentiation involved in immune response
GO:0032821	biological_process	negative regulation of natural killer cell proliferation involved in immune response
GO:0032822	biological_process	positive regulation of natural killer cell proliferation involved in immune response
GO:0032820	biological_process	regulation of natural killer cell proliferation involved in immune response
GO:0160006	biological_process	Fc receptor-mediated immune complex endocytosis
GO:0052160	biological_process	perturbation of host systemic acquired resistance
GO:0052159	biological_process	perturbation of host induced systemic resistance
GO:0052155	biological_process	perturbation of host cell-mediated immune response
GO:0052156	biological_process	perturbation of host T-cell mediated immune response
GO:0052154	biological_process	perturbation of host B-cell mediated immune response
GO:0052170	biological_process	suppression of host innate immune response
GO:0052167	biological_process	perturbation of host innate immune response
GO:0019724	biological_process	B cell mediated immunity
GO:0002830	biological_process	positive regulation of type 2 immune response
GO:0002837	biological_process	regulation of immune response to tumor cell
GO:0002838	biological_process	negative regulation of immune response to tumor cell
GO:0002839	biological_process	positive regulation of immune response to tumor cell
GO:0002840	biological_process	regulation of T cell mediated immune response to tumor cell
GO:0002819	biological_process	regulation of adaptive immune response
GO:0002820	biological_process	negative regulation of adaptive immune response
GO:0002821	biological_process	positive regulation of adaptive immune response
GO:0002822	biological_process	regulation of adaptive immune response based on somatic recombination of immune receptors built from immunoglobulin superfamily domains
GO:0002824	biological_process	positive regulation of adaptive immune response based on somatic recombination of immune receptors built from immunoglobulin superfamily domains
GO:0002825	biological_process	regulation of T-helper 1 type immune response
GO:0002826	biological_process	negative regulation of T-helper 1 type immune response
GO:0002827	biological_process	positive regulation of T-helper 1 type immune response
GO:0002828	biological_process	regulation of type 2 immune response
GO:0002829	biological_process	negative regulation of type 2 immune response
GO:0002890	biological_process	negative regulation of immunoglobulin mediated immune response
GO:0002891	biological_process	positive regulation of immunoglobulin mediated immune response
GO:0002889	biological_process	regulation of immunoglobulin mediated immune response
GO:0002856	biological_process	negative regulation of natural killer cell mediated immune response to tumor cell
GO:0002857	biological_process	positive regulation of natural killer cell mediated immune response to tumor cell
GO:0071346	biological_process	cellular response to type II interferon
GO:0034341	biological_process	response to type II interferon
GO:0061760	biological_process	antifungal innate immune response
GO:2001192	biological_process	negative regulation of gamma-delta T cell activation involved in immune response
GO:2001193	biological_process	positive regulation of gamma-delta T cell activation involved in immune response
GO:1902615	biological_process	immune response involved in response to exogenous dsRNA
GO:0061844	biological_process	antimicrobial humoral immune response mediated by antimicrobial peptide
GO:0002921	biological_process	negative regulation of humoral immune response
GO:0002922	biological_process	positive regulation of humoral immune response
GO:0002923	biological_process	regulation of humoral immune response mediated by circulating immunoglobulin
GO:0002924	biological_process	negative regulation of humoral immune response mediated by circulating immunoglobulin
GO:0002925	biological_process	positive regulation of humoral immune response mediated by circulating immunoglobulin
GO:0097281	biological_process	immune complex formation
GO:0044003	biological_process	modulation by symbiont of host process
GO:0046730	biological_process	obsolete induction by virus of host immune response
GO:0140374	biological_process	antiviral innate immune response
GO:0140375	molecular_function	immune receptor activity
GO:0140367	biological_process	antibacterial innate immune response
GO:0140403	biological_process	effector-mediated suppression of host innate immune response
GO:0140404	biological_process	effector-mediated perturbation of host innate immune response by symbiont
