# Supplementary material for: Systems and computational analysis of gene expression datasets reveals GRB-2 suppression as an acute immunomodulatory response against enteric infections in endemic settings
Source: Front Immunol. 2024 Feb 16;15:1285785. doi: 10.3389/fimmu.2024.1285785 (PMC10906661; doi:10.3389/fimmu.2024.1285785)
Supplement: Supplementary file 3 [file DataSheet_3.xlsx]

## Sheet: GO_GSE112958
Category	Term	PValue	Genes	List Total	Pop Hits	Pop Total	Fold Enrichment	Bonferroni	Benjamini	FDR
GOTERM_BP_DIRECT	GO:0051607~defense response to virus	2.60174e-29	IFITM3, RTP4, CD40, IFIT5, IFI6, DDX60L, IFIT1, DDX60, IFI44L, IFIT3, IFIT2, OASL, IFIH1, HERC5, DHX58, CASP1, GBP1, TRIM22, ZBP1, DTX3L, RSAD2, DDX58, STAT1, STAT2, ISG15, LILRB1, PARP9, MOV10, PLSCR1, AIM2, OAS1, IFI27, OAS2, IL23A, IRF1, OAS3, IRF7, TLR7	257	232	19357	12.3367	4.61548e-26	4.61548e-26	4.44377e-26
UP_KW_BIOLOGICAL_PROCESS	KW-0051~Antiviral defense	2.59059e-26	IFITM3, IFIT5, IFI6, IFIT1, DDX60, IFI44L, IFIT3, IFIT2, OASL, IFIH1, HERC5, DHX58, GBP1, TRIM22, ZBP1, DTX3L, RSAD2, DDX58, STAT1, STAT2, ISG15, PARP9, PML, PLSCR1, OAS1, IFI27, OAS2, IL23A, IRF1, OAS3, IRF7	180	136	11248	14.2438	2.09838e-24	2.09838e-24	2.02066e-24
UP_KW_BIOLOGICAL_PROCESS	KW-0391~Immunity	8.79794e-26	IFITM3, CD40, FCMR, IFIT5, IFI35, IFIT1, IFIT3, TNFSF13B, OASL, IFIT2, IFIH1, HERC5, LAMP3, DHX58, CLEC5A, CASP4, FFAR2, JAK2, ZBP1, GBP6, GBP5, RSAD2, DTX3L, DDX58, RIPK2, TAP2, TAP1, PDCD1LG2, PARP9, MR1, AIM2, OAS1, IFI27, OAS2, IL23A, IRF1, OAS3, IRF7, SERPING1, TLR7, ALPK1, IDO1, C1QB, CD274, IFI6, NOD2, DDX60, LY9, C2, RNF213, TIFA, SLAMF7, FCGR1A, GBP2, GBP1, CD74, ISG15, LILRB1, PARP14, P…	180	918	11248	4.42459	7.12633e-24	3.56316e-24	3.43119e-24
UP_KW_BIOLOGICAL_PROCESS	KW-0399~Innate immunity	4.16884e-24	C1QB, IFITM3, IFIT5, IFI6, IFI35, NOD2, IFIT1, DDX60, LY9, IFIT3, C2, IFIT2, OASL, IFIH1, HERC5, TIFA, CASP4, DHX58, CLEC5A, SLAMF7, JAK2, FCGR1A, ZBP1, DTX3L, RSAD2, DDX58, RIPK2, ISG15, PARP9, PARP14, MR1, PML, AIM2, OAS1, IFI27, OAS2, IL23A, IRF1, OAS3, IRF7, SERPING1, TLR7, ALPK1, C1QC	180	403	11248	6.82261	3.37676e-22	1.12559e-22	1.0839e-22
GOTERM_BP_DIRECT	GO:0045087~innate immune response	1.48289e-18	C1QB, NCF1, IFIT5, IFI6, IFI35, NOD2, DDX60, LY9, IFIT3, C2, IFIT2, OASL, IFIH1, HERC5, TRIM6, TIFA, CASP4, DHX58, CLEC5A, APOL1, FCGR1A, TRIM21, TRIM22, ZBP1, DTX3L, RSAD2, DDX58, RIPK2, PARP9, PARP14, MR1, PML, AIM2, OAS1, IFI27, OAS2, IL23A, OAS3, IRF7, SERPING1, TLR7, ALPK1, C1QC	257	617	19357	5.24914	2.63064e-15	1.31532e-15	1.26639e-15
GOTERM_BP_DIRECT	GO:0009615~response to virus	5.66461e-15	IFITM3, BATF3, RSAD2, DDX58, IFI44, ISG15, LILRB1, IFIT1, DDX60, IFIT3, IFIT2, OASL, IFIH1, OAS1, OAS2, OAS3, DHX58, IRF7, TRIM22	257	110	19357	13.0097	1.00446e-11	3.34968e-12	3.22505e-12
GOTERM_BP_DIRECT	GO:0045071~negative regulation of viral genome replication	5.77917e-13	IFITM3, RSAD2, IFIT5, ISG15, IFIT1, OASL, IFIH1, PARP10, PLSCR1, TRIM6, OAS1, OAS2, OAS3	257	46	19357	21.2858	1.02514e-09	2.56306e-10	2.4677e-10
GOTERM_BP_DIRECT	GO:0032728~positive regulation of interferon-beta production	1.0739e-10	IFIH1, OAS1, DDX58, OAS2, RIPK2, IRF1, OAS3, DHX58, IRF7, TLR7, ISG15	257	41	19357	20.2076	1.90509e-07	3.81019e-08	3.66843e-08
KEGG_PATHWAY	hsa05164:Influenza A	5.29968e-10	CIITA, RSAD2, DDX58, STAT1, STAT2, PML, IFIH1, CXCL10, SOCS3, OAS1, OAS2, IL1B, OAS3, CASP1, TNFSF10, IRF7, FAS, TLR7, JAK2	141	171	8205	6.46572	1.19243e-07	1.19243e-07	1.12883e-07
KEGG_PATHWAY	hsa04621:NOD-like receptor signaling pathway	1.75896e-09	GBP5, STAT1, RIPK2, STAT2, NOD2, P2RX7, AIM2, CASP5, OAS1, OAS2, IL1B, OAS3, CASP4, CASP1, IRF7, CARD16, GBP2, GBP1, GBP4	141	184	8205	6.0089	3.95766e-07	1.97883e-07	1.87329e-07
GOTERM_BP_DIRECT	GO:0006955~immune response	2.68803e-09	IFITM3, CD274, CIITA, IFI6, IFI44L, TNFSF13B, CTSL, RGS1, CCRL2, TNFSF10, JAK2, GBP2, FCGR1A, TRIM22, GBP6, CD74, IL15, OSM, IFI44, PDCD1LG2, MR1, TAPBP, AIM2, GPR183, IL1B, FAS, C1QC	257	497	19357	4.09178	4.76856e-06	7.94762e-07	7.65194e-07
GOTERM_BP_DIRECT	GO:0002230~positive regulation of defense response to virus by host	1.13155e-08	TRIM6, AIM2, DTX3L, DDX58, STAT1, IL23A, LILRB1, PARP9, PML	257	34	19357	19.9374	2.00735e-05	2.86768e-06	2.76099e-06
GOTERM_MF_DIRECT	GO:0003725~double-stranded RNA binding	6.72725e-08	ZBP1, IFIH1, OAS1, DDX58, OAS2, OAS3, DHX58, TLR7, DDX60L, DDX60, OASL	261	74	18913	10.7716	3.28957e-05	3.28962e-05	3.18199e-05
GOTERM_BP_DIRECT	GO:0006915~apoptotic process	1.4264e-07	NCF1, IFI6, STK3, CASP7, DRAM1, CASP5, CASP4, EPB41L3, CASP1, TNFSF10, JAK2, ZBP1, GADD45B, DDIAS, RIPK2, KREMEN1, BMX, PML, PLSCR1, AIM2, IFI27, IRF1, IL1B, MAL, FAS, XAF1, SGK1	257	605	19357	3.36135	0.000253012	3.16305e-05	3.04537e-05
GOTERM_BP_DIRECT	GO:0050729~positive regulation of inflammatory response	1.94483e-07	ZBP1, AIM2, IL15, IL23A, IL1B, CASP4, OSM, CASP1, TLR7, MIR21, IFI35, JAK2	257	108	19357	8.36879	0.000344953	3.83347e-05	3.69085e-05
GOTERM_BP_DIRECT	GO:0043123~positive regulation of I-kappaB kinase/NF-kappaB signaling	4.11593e-07	CD74, CD40, RIPK2, IFIT5, NOD2, TRIM6, IL1B, TIFA, CASP1, TNFSF10, CARD16, ALPK1, TRIM21, APOL3, TRIM22	257	198	19357	5.70599	0.0007299	7.30166e-05	7.03001e-05
UP_KW_BIOLOGICAL_PROCESS	KW-0945~Host-virus interaction	5.72521e-07	IFIT1, IFIH1, TRIM6, CTSL, LAMP3, DHX58, CLEC5A, TRIM21, KIAA0319L, TRIM22, ZBP1, DYNLT1, DTX3L, RSAD2, DDX58, STAT1, STAT2, PLA2G4C, TAP2, TAP1, ISG15, PSMB8, PML, PSMB9, MOV10, PLSCR1, OAS1, IFI27, IRF7, GAS6	180	662	11248	2.83182	4.63731e-05	1.15935e-05	1.11642e-05
GOTERM_BP_DIRECT	GO:0006954~inflammatory response	6.9896e-07	GBP5, CIITA, CD40, TNFAIP6, IL15, RIPK2, PLA2G4C, ADM, FPR2, P2RX7, POLB, CXCL10, AIM2, IL23A, IL1B, CASP4, CCRL2, C3AR1, TLR7, APOL3, IDO1	257	414	19357	3.82053	0.00123919	0.000112723	0.000108529
UP_SEQ_FEATURE	REGION:GTPase domain (Globular)	9.66315e-07	GBP6, GBP5, GBP2, GBP1, GBP4	269	7	20516	54.4769	0.00142912	0.00143015	0.00142048
GOTERM_BP_DIRECT	GO:0002753~cytoplasmic pattern recognition receptor signaling pathway	1.01379e-06	IFIH1, DDX58, TIFA, DHX58, ALPK1	257	7	19357	53.7993	0.00179684	0.000149872	0.000144296
GOTERM_BP_DIRECT	GO:0034341~response to interferon-gamma	1.18321e-06	IFITM3, CD74, CIITA, CD40, GCH1, STAT1, TRIM21	257	27	19357	19.5272	0.00209682	0.000161463	0.000155456
GOTERM_MF_DIRECT	GO:0042802~identical protein binding	2.6868e-06	C1QB, SERPINA1, LRRK2, IFI35, SDSL, ACACB, IFIT3, STK3, IFIH1, LACTB, TRIM6, SLAMF8, CASP1, TNFSF10, SLAMF7, CD38, JAK2, GBP2, GBP1, TRIM21, GBP4, TRIM22, KCNJ2, ZBP1, CD74, GBP5, VPS9D1, DYNLT1, GCH1, DDX58, STAT1, RIPK2, STAT2, SOD2, PML, P2RX7, CEACAM1, MAFB, GRIN3A, AIM2, IFI27, KCNMA1, PSME2, FAS, CARD16, CLC, PIK3AP1, ATF3	261	1698	18913	2.04844	0.00131299	0.000656923	0.000635429
INTERPRO	IPR003191:Guanylate-binding protein, C-terminal	3.91441e-06	GBP6, GBP5, GBP2, GBP1, GBP4	260	9	19139	40.8953	0.00216233	0.000924901	0.000894796
GOTERM_BP_DIRECT	GO:0060337~type I interferon signaling pathway	5.24988e-06	IFITM3, IFI27, OAS1, STAT1, OAS2, STAT2, IRF1, IRF7	257	52	19357	11.5875	0.00927007	0.000665234	0.000640485
GOTERM_BP_DIRECT	GO:0071222~cellular response to lipopolysaccharide	6.81337e-06	CD274, MIR21, LILRB1, PDCD1LG2, NOD2, CXCL10, SBNO2, IL1B, CASP1, CMPK2, CARD16, JAK2, CHMP5	257	185	19357	5.29269	0.0120142	0.000805794	0.000775816
GOTERM_CC_DIRECT	GO:0005829~cytosol	7.82199e-06	NCF1, IFIT5, UBE2L6, IFI35, IFIT1, IFIT3, IFIT2, HERC5, LACTB, MT2A, RGS1, SESN1, CLEC5A, FBXO6, TRIM21, TRIM22, TGM2, ZBP1, PASK, MT1A, SCO2, ZNF438, WDFY1, PSME2, LAP3, ATF5, ALPK1, HIST1H2BD, IDO1, SDSL, DDX60, ACACB, STK3, HELZ2, SOCS3, RNF213, SOCS1, EPB41L3, OTOF, HSPA6, ISG15, PARP14, BMX, PARP10, MOV10, SPATS2L, XAF1, CIITA, LRRK2, DENND1A, ARHGEF10L, OASL, OSBPL10, IFIH1, CASP7, TRIM6, C…	264	5521	20587	1.46894	0.00239068	0.00239353	0.00230749
KEGG_PATHWAY	hsa05169:Epstein-Barr virus infection	8.14286e-06	CD40, GADD45B, DDX58, STAT1, STAT2, TAP2, TAP1, ISG15, TAPBP, CXCL10, OAS1, OAS2, OAS3, IRF7, FAS	141	202	8205	4.32115	0.00183047	0.000499251	0.000472625
UP_SEQ_FEATURE	DOMAIN:2'-5'-oligoadenylate synthetase 1	8.73262e-06	OAS1, OAS2, OAS3, OASL	269	4	20516	76.2677	0.0128412	0.00431278	0.00428364
UP_SEQ_FEATURE	DOMAIN:GB1/RHD3-type G	8.74213e-06	GBP6, GBP5, GBP2, GBP1, GBP4	269	11	20516	34.6671	0.0128551	0.00431278	0.00428364
KEGG_PATHWAY	hsa05171:Coronavirus disease - COVID-19	8.87558e-06	C1QB, DDX58, STAT1, STAT2, ISG15, C2, IFIH1, CXCL10, OAS1, OAS2, IL1B, OAS3, CASP1, C3AR1, TLR7, C1QC	141	232	8205	4.01321	0.00199502	0.000499251	0.000472625
GOTERM_BP_DIRECT	GO:0032755~positive regulation of interleukin-6 production	9.14628e-06	P2RX7, IFIH1, SIGLEC16, CD74, DDX58, RIPK2, IL1B, TLR7, NOD2, SCIMP	257	103	19357	7.31253	0.0160946	0.00101409	0.000976365
INTERPRO	IPR026774:2'-5'-oligoadenylate synthase	9.7016e-06	OAS1, OAS2, OAS3, OASL	260	4	19139	73.6115	0.00535065	0.000924901	0.000894796
INTERPRO	IPR006117:2-5-oligoadenylate synthetase, conserved site	9.7016e-06	OAS1, OAS2, OAS3, OASL	260	4	19139	73.6115	0.00535065	0.000924901	0.000894796
INTERPRO	IPR006116:2-5-oligoadenylate synthetase, N-terminal	9.7016e-06	OAS1, OAS2, OAS3, OASL	260	4	19139	73.6115	0.00535065	0.000924901	0.000894796
INTERPRO	IPR018952:2'-5'-oligoadenylate synthetase 1, domain 2/C-terminal	9.7016e-06	OAS1, OAS2, OAS3, OASL	260	4	19139	73.6115	0.00535065	0.000924901	0.000894796
INTERPRO	IPR015894:Guanylate-binding protein, N-terminal	1.00351e-05	GBP6, GBP5, GBP2, GBP1, GBP4	260	11	19139	33.4598	0.00553406	0.000924901	0.000894796
GOTERM_MF_DIRECT	GO:0001730~2'-5'-oligoadenylate synthetase activity	1.01693e-05	OAS1, OAS2, OAS3, OASL	261	4	18913	72.4636	0.00496047	0.0016576	0.00160336
GOTERM_BP_DIRECT	GO:0032760~positive regulation of tumor necrosis factor production	1.15629e-05	IFIH1, OAS1, DDX58, IL23A, OAS2, RIPK2, OAS3, LRRK2, NOD2, JAK2	257	106	19357	7.10557	0.0203038	0.00120663	0.00116173
INTERPRO	IPR011029:Death-like domain	1.18812e-05	IFIH1, AIM2, CASP5, DDX58, RIPK2, CASP4, CASP1, FAS, CARD16, NOD2	260	104	19139	7.07803	0.0065488	0.000938615	0.000908063
GOTERM_BP_DIRECT	GO:0060907~positive regulation of macrophage cytokine production	1.6648e-05	P2RX7, CD74, RIPK2, TLR7, LILRB1, NOD2	257	25	19357	18.0766	0.0291019	0.0015544	0.00149657
GOTERM_BP_DIRECT	GO:0032727~positive regulation of interferon-alpha production	1.6648e-05	IFIH1, DDX58, STAT1, RIPK2, IRF7, TLR7	257	25	19357	18.0766	0.0291019	0.0015544	0.00149657
GOTERM_BP_DIRECT	GO:0032740~positive regulation of interleukin-17 production	2.03902e-05	IL15, IL23A, OSM, NOD2, JAK2, LY9	257	26	19357	17.3813	0.0355262	0.00180861	0.00174133
GOTERM_BP_DIRECT	GO:0060700~regulation of ribonuclease activity	2.24188e-05	OAS1, OAS2, OAS3, OASL	257	5	19357	60.2553	0.0389909	0.00188491	0.00181478
KEGG_PATHWAY	hsa05162:Measles	2.33365e-05	IFIH1, OAS1, DDX58, STAT1, OAS2, IL1B, STAT2, OAS3, HSPA6, IRF7, FAS, TLR7	141	139	8205	5.02373	0.00523701	0.00105014	0.000994134
GOTERM_BP_DIRECT	GO:0032735~positive regulation of interleukin-12 production	2.33754e-05	CD40, IL23A, RIPK2, IRF1, NOD2, SCIMP, IDO1	257	44	19357	11.9826	0.0406204	0.00188491	0.00181478
INTERPRO	IPR001315:Caspase Recruitment	3.97508e-05	CASP5, RIPK2, CASP4, CASP1, CARD16, NOD2	260	29	19139	15.23	0.0217428	0.00274777	0.00265833
UP_SEQ_FEATURE	DOMAIN:CARD	3.99672e-05	CASP5, RIPK2, CASP4, CASP1, CARD16, NOD2	269	30	20516	15.2535	0.0574371	0.0147879	0.0146879
KEGG_PATHWAY	hsa05133:Pertussis	4.1715e-05	C1QB, CASP7, IL23A, IL1B, IRF1, CASP1, SERPING1, C1QC, C2	141	76	8205	6.8911	0.00934215	0.00156431	0.00148088
GOTERM_BP_DIRECT	GO:0071346~cellular response to interferon-gamma	4.39537e-05	GBP6, GBP5, CIITA, RAB20, STAT1, CASP1, GBP2, GBP1, GBP4	257	97	19357	6.98837	0.0750129	0.00339017	0.00326404
GOTERM_MF_DIRECT	GO:0003727~single-stranded RNA binding	4.81859e-05	IFIH1, DDX58, DHX58, IFIT5, TLR7, DDX60L, DDX60	261	48	18913	10.5676	0.023288	0.00545393	0.00527548
KEGG_PATHWAY	hsa04612:Antigen processing and presentation	5.04063e-05	CD74, CIITA, CTSL, KLRC3, HSPA6, TAP2, PSME2, TAP1, TAPBP	141	78	8205	6.7144	0.0112776	0.0016202	0.00153379
GOTERM_MF_DIRECT	GO:0050700~CARD domain binding	5.57662e-05	RIPK2, CASP4, CASP1, CARD16, NOD2	261	16	18913	22.6449	0.0269019	0.00545393	0.00527548
GOTERM_BP_DIRECT	GO:0050830~defense response to Gram-positive bacterium	5.8896e-05	P2RX7, GBP6, RIPK2, IL1B, CASP4, ADM, NOD2, GBP2, MR1, GBP4	257	130	19357	5.79377	0.0992112	0.00435339	0.00419143
GOTERM_CC_DIRECT	GO:0005737~cytoplasm	5.94553e-05	SAMD9L, NCF1, DDX60L, IFI35, IFIT1, IFIT3, IFI44L, IFIT2, HERC5, MT2A, SESN1, DHX58, CCRL2, FBXO6, TRIM21, TRIM22, ZBP1, GBP5, TAP2, PASK, MT1A, CMPK2, PSME2, MT1G, LAP3, IDO1, BRSK1, CCDC146, NCF1C, FPR2, DDX60, STK3, C12ORF57, HELZ2, RNF213, SOCS1, GADD45B, DDIAS, HSPA6, IFI44, TDRD7, ISG15, PARP14, PARP10, SPATS2L, RTP4, LRRK2, ADM, SIPA1L2, TNFSF13B, OASL, POLB, IFIH1, CASP7, TRIM6, CASP5, PS…	264	5634	20587	1.4118	0.0180294	0.00708483	0.00683015
GOTERM_BP_DIRECT	GO:0071260~cellular response to mechanical stimulus	6.55219e-05	CD40, CASP5, IL1B, IRF1, CASP1, FAS, TLR7, KCNJ2	257	76	19357	7.92832	0.109738	0.00460934	0.00443786
GOTERM_BP_DIRECT	GO:0050727~regulation of inflammatory response	6.75552e-05	ZBP1, SBNO2, CASP5, CASP4, CASP1, CARD16, NOD2, PIK3AP1, JAK2	257	103	19357	6.58128	0.112944	0.00460934	0.00443786
GOTERM_CC_DIRECT	GO:0097169~AIM2 inflammasome complex	6.94591e-05	AIM2, CASP4, CASP1, CARD16	264	7	20587	44.5606	0.0210309	0.00708483	0.00683015
KEGG_PATHWAY	hsa05160:Hepatitis C	7.19367e-05	CXCL10, SOCS3, RSAD2, OAS1, DDX58, STAT1, OAS2, STAT2, OAS3, IRF7, FAS, IFIT1	141	157	8205	4.44776	0.016056	0.00202322	0.00191531
BIOCARTA	h_mhcPathway:Antigen Processing and Presentation	7.51149e-05	CD74, TAP2, TAP1, PSMB8, PSMB9	39	11	1623	18.9161	0.00502024	0.0050327	0.0050327
GOTERM_BP_DIRECT	GO:0070106~interleukin-27-mediated signaling pathway	7.6937e-05	OAS1, STAT1, OAS2, OASL	257	7	19357	43.0395	0.127586	0.00505505	0.00486698
INTERPRO	IPR008405:Apolipoprotein L	8.23626e-05	APOL6, APOL1, APOL3, APOL2	260	7	19139	42.0637	0.0445266	0.00506072	0.004896
UP_SEQ_FEATURE	TOPO_DOM:Extracellular	0.000120106	IFITM3, CD40, FCMR, DYSF, TMEM140, TNFSF13B, CLEC5A, CCRL2, TNFSF10, C3AR1, FCER1A, CD38, FFAR2, TMEM8B, MYOF, KREMEN1, CACNA2D3, GPBAR1, SLC6A12, NRG1, PDCD1LG2, MR1, PLSCR1, CEACAM1, KCNMA1, KLRF1, MAL, TLR7, SLC22A4, CD274, FPR2, GPR84, LY9, HCAR2, PRRG4, HCAR3, CACNA1I, MUC1, SLITRK4, SLAMF8, OTOF, SLAMF7, FCGR1A, KIAA0319L, KCNJ2, SIGLEC16, CD74, LRRN3, SORT1, KLRC3, P2RY14, KCNJ15, LILRB1, …	269	2931	20516	1.6133	0.162863	0.0355514	0.0353111
GOTERM_BP_DIRECT	GO:0060339~negative regulation of type I interferon-mediated signaling pathway	0.000122537	OAS1, STAT2, OAS3, ISG15, MIR21	257	20	19357	18.8298	0.195387	0.00776357	0.00747474
GOTERM_BP_DIRECT	GO:0098586~cellular response to virus	0.000154835	IFIH1, CXCL10, TRIM6, OAS1, IFI6, TLR7, MIR21, JAK2	257	87	19357	6.92589	0.240199	0.00947165	0.00911927
UP_SEQ_FEATURE	DOMAIN:Caspase family p10	0.000174687	CASP7, CASP5, CASP4, CASP1	269	9	20516	33.8967	0.227837	0.0430895	0.0427984
UP_KW_MOLECULAR_FUNCTION	KW-0548~Nucleotidyltransferase	0.000186188	PARP10, POLB, OAS1, OAS2, OAS3, UAP1L1, PARP14, PARP9, PARP12	175	107	11735	5.64032	0.0122143	0.0122884	0.0122884
GOTERM_BP_DIRECT	GO:0032731~positive regulation of interleukin-1 beta production	0.000199129	P2RX7, GBP5, AIM2, RIPK2, CASP1, NOD2, JAK2	257	64	19357	8.23802	0.297627	0.0117752	0.0113371
GOTERM_BP_DIRECT	GO:0042102~positive regulation of T cell proliferation	0.000256449	CD274, IL15, IL23A, IL1B, PDCD1LG2, JAK2, TNFSF13B	257	67	19357	7.86916	0.365552	0.0146755	0.0141295
INTERPRO	IPR016129:Peptidase C14, ICE, catalytic subunit p20, active site	0.000273998	CASP7, CASP5, CASP4, CASP1	260	10	19139	29.4446	0.140618	0.0151521	0.0146589
GOTERM_BP_DIRECT	GO:0042531~positive regulation of tyrosine phosphorylation of STAT protein	0.000278191	CD40, IL15, IL23A, OSM, PARP14, PARP9, JAK2	257	68	19357	7.75343	0.389563	0.0154222	0.0148485
GOTERM_BP_DIRECT	GO:0035458~cellular response to interferon-beta	0.000303732	TRIM6, AIM2, OAS1, STAT1, IRF1	257	25	19357	15.0638	0.416612	0.0158477	0.0152581
GOTERM_BP_DIRECT	GO:0032693~negative regulation of interleukin-10 production	0.000303732	CD274, IL23A, LILRB1, PDCD1LG2, IDO1	257	25	19357	15.0638	0.416612	0.0158477	0.0152581
INTERPRO	IPR027417:P-loop containing nucleoside triphosphate hydrolase	0.000318055	CIITA, LRRK2, TRANK1, DDX60L, NOD2, DDX60, N4BP2L2, IFI44L, HELZ2, IFIH1, SBNO2, RNF213, RAB20, RAB24, DHX58, GBP2, GBP1, GBP4, GBP6, GBP5, DDX58, TAP2, IFI44, TAP1, MOV10, CMPK2	260	918	19139	2.16505	0.161309	0.0159895	0.015469
GOTERM_MF_DIRECT	GO:0005515~protein binding	0.000338639	IFITM3, IFIT5, UBE2L6, IFI35, IFIT1, IFIT3, IFIT2, HERC5, MT2A, DHX58, TNFSF10, FBXO6, SMCO4, TRIM21, TRIM22, TMEM8B, GBP5, RSAD2, SLC6A12, PASK, MT1A, IFI27, MTHFD2, SCO2, IL23A, PSME2, SERPING1, MT1G, LAP3, ATF5, ALPK1, ATF3, SLC22A4, SP140, FPR2, C2, C12ORF57, HELZ2, EPB41L3, SLAMF8, KIAA0319L, SIGLEC16, GADD45B, ERLIN1, IFI44, PARP14, PARP10, MOV10, GRIN3A, TCN2, CD40, SERPINA1, TMEM51, N4BP2…	261	12623	18913	1.14812	0.152634	0.0275991	0.026696
GOTERM_BP_DIRECT	GO:0019885~antigen processing and presentation of endogenous peptide antigen via MHC class I	0.000348734	TAP2, TAP1, TAPBP	257	11	19357	27.3888	0.461389	0.016622	0.0160036
GOTERM_BP_DIRECT	GO:0042058~regulation of epidermal growth factor receptor signaling pathway	0.000348734	CEACAM1, RHBDF2, IFI6, MIR21	257	11	19357	27.3888	0.461389	0.016622	0.0160036
GOTERM_BP_DIRECT	GO:0035456~response to interferon-beta	0.000348734	IFITM3, PLSCR1, STAT1, XAF1	257	11	19357	27.3888	0.461389	0.016622	0.0160036
GOTERM_BP_DIRECT	GO:0042742~defense response to bacterium	0.000356053	GBP6, CASP7, RNF213, OAS1, ANXA3, OAS2, OAS3, SLAMF8, ISG15, FPR2, NOD2, FCGR1A	257	239	19357	3.78171	0.468339	0.016622	0.0160036
GOTERM_CC_DIRECT	GO:0016020~membrane	0.000411807	RTP4, LGALS3BP, MCTP1, NCF1, LRRK2, DYSF, TMEM51, IFI35, TMEM140, LMNB1, TNFSF13B, OASL, OSBPL10, TMEM268, PSTPIP2, CD38, SMCO4, JAK2, GBP5, ANXA3, SPNS3, MYOF, PLA2G4C, KREMEN1, PLAUR, TAP2, SLC6A12, TAP1, NRG1, PARP9, TAPBP, FRMD3, PLSCR1, CEACAM1, OAS1, OAS2, OAS3, KCNMA1, KLRF1, MAL, PSME2, ASPHD2, SFT2D2, DPEP3, GRAMD1B, FPR2, STX11, HELZ2, PRRG4, RNF213, SLAMF8, OTOF, APOL1, KIAA0319L, KCNJ…	264	3739	20587	1.48079	0.11842	0.0315033	0.0303708
UP_KW_BIOLOGICAL_PROCESS	KW-0053~Apoptosis	0.000416946	ZBP1, GADD45B, DDIAS, RIPK2, IFI6, BMX, PML, STK3, IFIT2, HCAR2, CASP7, DRAM1, AIM2, IFI27, CASP5, EPB41L3, CASP1, TNFSF10, FAS, SGK1, XAF1	180	545	11248	2.40783	0.0332155	0.00675453	0.00650436
GOTERM_BP_DIRECT	GO:0043065~positive regulation of apoptotic process	0.000437869	ZBP1, GADD45B, RIPK2, ADM, MIR21, LILRB1, STK3, IFIT2, CASP7, KCNMA1, TNFSF10, FAS, IDO1, TGM2	257	327	19357	3.22467	0.540194	0.0199174	0.0191764
GOTERM_BP_DIRECT	GO:0035457~cellular response to interferon-alpha	0.000460443	OAS1, GAS6, IFIT3, IFIT2	257	12	19357	25.1064	0.558251	0.0204206	0.0196609
GOTERM_BP_DIRECT	GO:0042832~defense response to protozoan	0.000476545	GBP6, BATF2, CD40, GBP2, GBP4	257	28	19357	13.4498	0.570697	0.0206193	0.0198522
INTERPRO	IPR002138:Peptidase C14, caspase non-catalytic subunit p10	0.000492347	CASP7, CASP5, CASP4, CASP1	260	12	19139	24.5372	0.238401	0.022689	0.0219505
UP_SEQ_FEATURE	DOMAIN:CARD 2	0.00050563	IFIH1, DDX58, NOD2	269	3	20516	76.2677	0.526934	0.0935415	0.0929094
UP_SEQ_FEATURE	DOMAIN:CARD 1	0.00050563	IFIH1, DDX58, NOD2	269	3	20516	76.2677	0.526934	0.0935415	0.0929094
GOTERM_BP_DIRECT	GO:0050766~positive regulation of phagocytosis	0.000507198	IL15, IL1B, FPR2, NOD2, FCGR1A, GAS6	257	50	19357	9.03829	0.593429	0.0214231	0.0206261
GOTERM_BP_DIRECT	GO:0045089~positive regulation of innate immune response	0.00054709	GBP5, PLSCR1, FPR2, IFI35, NOD2	257	29	19357	12.986	0.621221	0.0225706	0.0217309
SMART	SM00114:CARD	0.000592357	CASP5, CASP4, CASP1, CARD16	151	12	10374	22.9007	0.0817858	0.0465771	0.0465771
GOTERM_BP_DIRECT	GO:0032496~response to lipopolysaccharide	0.000613229	P2RX7, TRIM6, GCH1, IL1B, ADM, JAK2, SOD2, IDO1, C2	257	142	19357	4.77374	0.663178	0.0241458	0.0232474
GOTERM_BP_DIRECT	GO:0033209~tumor necrosis factor-mediated signaling pathway	0.000626102	AIM2, STAT1, FAS, JAK2, PSMB8, TNFSF13B, PSMB9	257	79	19357	6.67384	0.670788	0.0241458	0.0232474
GOTERM_BP_DIRECT	GO:0032729~positive regulation of interferon-gamma production	0.000626102	IL23A, RIPK2, IL1B, TLR7, ISG15, LILRB1, JAK2	257	79	19357	6.67384	0.670788	0.0241458	0.0232474
INTERPRO	IPR015917:Peptidase C14, caspase precursor p45, core	0.000633666	CASP7, CASP5, CASP4, CASP1	260	13	19139	22.6497	0.295684	0.0269552	0.0260778
KEGG_PATHWAY	hsa04623:Cytosolic DNA-sensing pathway	0.000677493	ZBP1, CXCL10, AIM2, DDX58, IL1B, IRF7, CASP1	141	63	8205	6.46572	0.14143	0.0169373	0.016034
UP_SEQ_FEATURE	DOMAIN:C2 3	0.000721185	MCTP1, MYOF, DYSF, OTOF	269	14	20516	21.7908	0.656215	0.100634	0.0999539
UP_SEQ_FEATURE	DOMAIN:bZIP	0.000747954	BATF2, BATF3, DBP, MAFB, ATF5, ATF3	269	55	20516	8.32011	0.669579	0.100634	0.0999539
UP_SEQ_FEATURE	REGION:Basic motif	0.000747954	BATF2, BATF3, DBP, MAFB, ATF5, ATF3	269	55	20516	8.32011	0.669579	0.100634	0.0999539
SMART	SM00115:CASc	0.000761925	CASP7, CASP5, CASP4, CASP1	151	13	10374	21.1391	0.10395	0.0465771	0.0465771
INTERPRO	IPR001309:Peptidase C14, ICE, catalytic subunit p20	0.000798445	CASP7, CASP5, CASP4, CASP1	260	14	19139	21.0319	0.357068	0.0315386	0.030512
GOTERM_CC_DIRECT	GO:0031410~cytoplasmic vesicle	0.000917267	GBP6, GBP5, GCH1, SORT1, LRRK2, MYOF, DYSF, SOCS1, GBP2, GBP1, TRIM21, KIAA0319L, GBP4	264	321	20587	3.15811	0.24483	0.0452251	0.0435993
GOTERM_BP_DIRECT	GO:0071639~positive regulation of monocyte chemotactic protein-1 production	0.000924717	OAS1, IL1B, OAS3, NOD2	257	15	19357	20.0851	0.806254	0.034176	0.0329045
GOTERM_BP_DIRECT	GO:0002720~positive regulation of cytokine production involved in immune response	0.000924717	TRIM6, FFAR2, NOD2, SCIMP	257	15	19357	20.0851	0.806254	0.034176	0.0329045
UP_SEQ_FEATURE	TOPO_DOM:Cytoplasmic	0.000928514	IFITM3, RTP4, CD40, FCMR, DYSF, TMEM140, TNFSF13B, LAMP3, CLEC5A, CCRL2, TNFSF10, C3AR1, FCER1A, CD38, FFAR2, TMEM8B, MYOF, RHBDF2, KREMEN1, TAP2, CACNA2D3, GPBAR1, SLC6A12, TAP1, NRG1, PDCD1LG2, MR1, TAPBP, PLSCR1, CEACAM1, KCNMA1, KLRF1, MAL, ASPHD2, TLR7, SFT2D2, VAMP5, SLC22A4, CD274, FPR2, GPR84, LY9, HCAR2, PRRG4, HCAR3, CACNA1I, MUC1, SLITRK4, SLAMF8, OTOF, SLAMF7, FCGR1A, KIAA0319L, KCNJ2…	269	3826	20516	1.43525	0.74712	0.105981	0.105265
INTERPRO	IPR004827:Basic-leucine zipper domain	0.000949959	BATF2, BATF3, DBP, MAFB, ATF5, ATF3	260	56	19139	7.88695	0.408786	0.0330294	0.0319543
GOTERM_CC_DIRECT	GO:0042825~TAP complex	0.000959122	TAP2, TAP1	264	4	20587	58.4858	0.254449	0.0452251	0.0435993
SMART	SM00338:BRLZ	0.000970356	BATF2, BATF3, DBP, MAFB, ATF5, ATF3	151	53	10374	7.77758	0.130467	0.0465771	0.0465771
INTERPRO	IPR002398:Peptidase C14, caspase precursor p45	0.000988113	CASP7, CASP5, CASP4, CASP1	260	15	19139	19.6297	0.421141	0.0330294	0.0319543
UP_SEQ_FEATURE	DOMAIN:RLR CTR	0.00100253	IFIH1, DDX58, DHX58	269	4	20516	57.2007	0.773381	0.105981	0.105265
UP_SEQ_FEATURE	DOMAIN:C2 7	0.00100253	MYOF, DYSF, OTOF	269	4	20516	57.2007	0.773381	0.105981	0.105265
GOTERM_BP_DIRECT	GO:0008015~blood circulation	0.00101434	CXCL10, STAT1, MYOF, C3AR1, SERPING1	257	34	19357	11.0763	0.83476	0.0364446	0.0350887
GOTERM_BP_DIRECT	GO:0039530~MDA-5 signaling pathway	0.00102719	IFIH1, OAS3, IRF7	257	4	19357	56.4893	0.838486	0.0364446	0.0350887
GOTERM_CC_DIRECT	GO:0090575~RNA polymerase II transcription factor complex	0.00103456	BATF2, BATF3, DBP, MAFB, STAT1, STAT2, ATF5, ATF3	264	123	20587	5.07194	0.271479	0.0452251	0.0435993
INTERPRO	IPR021673:C-terminal domain of RIG-I	0.0010751	IFIH1, DDX58, DHX58	260	4	19139	55.2087	0.448354	0.0330294	0.0319543
INTERPRO	IPR013305:ABC transporter, ABCB2	0.0010751	TAP2, TAP1	260	4	19139	55.2087	0.448354	0.0330294	0.0319543
GOTERM_BP_DIRECT	GO:0002376~immune system process	0.00108829	FCMR, RNF213, IRF1, IRF7, PSMB9, IDO1	257	59	19357	7.65957	0.855094	0.0371273	0.035746
GOTERM_BP_DIRECT	GO:0007254~JNK cascade	0.00108829	RIPK2, IL1B, LRRK2, TLR7, NOD2, STK3	257	59	19357	7.65957	0.855094	0.0371273	0.035746
GOTERM_BP_DIRECT	GO:0034142~toll-like receptor 4 signaling pathway	0.00112704	OAS1, RIPK2, PIK3AP1, SCIMP	257	16	19357	18.8298	0.864732	0.0377239	0.0363204
UP_SEQ_FEATURE	DOMAIN:PARP catalytic	0.00130877	PARP10, PARP14, PARP9, PARP12	269	17	20516	17.9453	0.856045	0.129132	0.12826
INTERPRO	IPR012317:Poly(ADP-ribose) polymerase, catalytic domain	0.00144749	PARP10, PARP14, PARP9, PARP12	260	17	19139	17.3204	0.551139	0.0421296	0.0407583
KEGG_PATHWAY	hsa04217:Necroptosis	0.00154605	ZBP1, STAT1, IL1B, STAT2, PLA2G4C, CASP1, TNFSF10, FAS, JAK2, CHMP5	141	159	8205	3.65984	0.293993	0.0347862	0.0329309
GOTERM_BP_DIRECT	GO:0006869~lipid transport	0.00155628	APOL6, GM2A, SPNS3, APOL1, APOL3, APOL2, OSBPL10	257	94	19357	5.60887	0.936897	0.0511057	0.0492043
GOTERM_CC_DIRECT	GO:0005739~mitochondrion	0.00159119	SLC22A4, ALAS2, SAMD9L, LRRK2, SP140, IFI6, TIMM10, NOD2, ACACB, CLYBL, IFIT3, IFIH1, LACTB, NACC2, CASP4, TGM2, TMEM8B, MUTYH, GK, RSAD2, PARP9, SOD2, P2RX7, AIM2, OAS1, IFI27, SCO2, MTHFD2, MSRB2, CMPK2, XAF1, SGK1	264	1440	20587	1.78707	0.385713	0.0542697	0.0523189
GOTERM_CC_DIRECT	GO:0005886~plasma membrane	0.00159617	IFITM3, CD40, FCMR, NCF1, LRRK2, IFIT5, DYSF, TNFSF13B, PSTPIP2, CTSL, RGS1, LAMP3, CLEC5A, CASP4, CCRL2, TNFSF10, CASP1, C3AR1, FCER1A, CD38, FFAR2, JAK2, TGM2, TMEM8B, DDX58, ANXA3, MYOF, PLA2G4C, RHBDF2, KREMEN1, PLAUR, GPBAR1, SLC6A12, NRG1, PDCD1LG2, MR1, PLSCR1, CEACAM1, OAS3, KCNMA1, KLRF1, TLR7, SGK1, VAMP5, DPEP3, CHMP5, SLC22A4, GRAMD1B, CD274, IFI6, NEXN, FPR2, GPR84, NOD2, LY9, STX11,…	264	5334	20587	1.33039	0.386649	0.0542697	0.0523189
GOTERM_BP_DIRECT	GO:0051770~positive regulation of nitric-oxide synthase biosynthetic process	0.00161048	STAT1, LRRK2, NOD2, JAK2	257	18	19357	16.7376	0.942691	0.0511057	0.0492043
GOTERM_MF_DIRECT	GO:0005102~receptor binding	0.00161258	RIPK2, LRRK2, FGL2, PLAUR, ADM, NRG1, TNFSF13B, P2RX7, CXCL10, PIK3IP1, TNFSF10, PIK3AP1, JAK2, GAS6, APOL2	261	408	18913	2.6641	0.545787	0.0832165	0.0804937
GOTERM_BP_DIRECT	GO:0051092~positive regulation of NF-kappaB transcription factor activity	0.00161326	CD40, TRIM6, AIM2, RIPK2, IL1B, CARD16, NOD2, TRIM21, TRIM22	257	165	19357	4.10831	0.942973	0.0511057	0.0492043
UP_KW_PTM	KW-0449~Lipoprotein	0.00166665	IFITM3, NOD2, LMNB1, MUC1, RAB20, APOL6, RAB24, GBP2, APOL1, GBP1, APOL3, KCNJ2, APOL2, GBP5, SORT1, PLA2G4C, PLAUR, SCIMP, P2RX7, PLSCR1, OAS1, OAS2, KCNMA1, MAL, FAS, DPEP3, CHMP5	212	936	14104	1.91909	0.0392424	0.0416664	0.0399997
GOTERM_BP_DIRECT	GO:0032757~positive regulation of interleukin-8 production	0.001684	CD74, DDX58, IL1B, FFAR2, TLR7, NOD2	257	65	19357	6.95253	0.949709	0.0513685	0.0494573
GOTERM_BP_DIRECT	GO:0034154~toll-like receptor 7 signaling pathway	0.00169703	TLR7, PIK3AP1, SCIMP	257	5	19357	45.1914	0.95086	0.0513685	0.0494573
GOTERM_BP_DIRECT	GO:0050776~regulation of immune response	0.00170842	CD40, IRF1, IRF7, FCER1A, FCGR1A	257	39	19357	9.65629	0.951845	0.0513685	0.0494573
GOTERM_MF_DIRECT	GO:1990404~protein ADP-ribosylase activity	0.0017986	PARP10, PARP14, PARP9, PARP12	261	18	18913	16.103	0.585344	0.0832165	0.0804937
GOTERM_MF_DIRECT	GO:0015440~peptide-transporting ATPase activity	0.00183183	TAP2, TAP1	261	5	18913	43.4782	0.592039	0.0832165	0.0804937
GOTERM_MF_DIRECT	GO:0015433~peptide antigen-transporting ATPase activity	0.00183183	TAP2, TAP1, TAPBP	261	5	18913	43.4782	0.592039	0.0832165	0.0804937
GOTERM_BP_DIRECT	GO:0071360~cellular response to exogenous dsRNA	0.00189388	IFIH1, CIITA, DDX58, IFIT1	257	19	19357	15.8566	0.965366	0.0559956	0.0539123
GOTERM_BP_DIRECT	GO:0001934~positive regulation of protein phosphorylation	0.00211268	CD74, CD40, LIMK2, IL1B, LRRK2, PLAUR, FAS, MIR21, FPR2, GAS6	257	212	19357	3.55279	0.976526	0.0614408	0.059155
GOTERM_MF_DIRECT	GO:0005524~ATP binding	0.00221328	SLC22A4, BRSK1, CIITA, LRRK2, TRANK1, DDX60L, UBE2L6, NOD2, DDX60, ACACB, STK3, HELZ2, IFIH1, RNF213, DHX58, JAK2, TGM2, WARS, GK, DDX58, RIPK2, LIMK2, HSPA6, TAP2, TAP1, PASK, BMX, P2RX7, MOV10, OAS1, OAS2, OAS3, CMPK2, ALPK1, SGK1	261	1539	18913	1.69506	0.661588	0.0832165	0.0804937
GOTERM_BP_DIRECT	GO:0042098~T cell proliferation	0.00225404	P2RX7, IL23A, RIPK2, TNFSF13B, IDO1	257	42	19357	8.96656	0.981743	0.0644947	0.0620952
GOTERM_CC_DIRECT	GO:0072557~IPAF inflammasome complex	0.00235754	CASP4, CASP1, CARD16	264	6	20587	38.9905	0.514347	0.0721408	0.0695475
GOTERM_MF_DIRECT	GO:0019899~enzyme binding	0.00241382	CD40, DTX3L, SORT1, STAT1, HSPA6, PLAUR, NOD2, PARP14, PARP9, SOD2, N4BP2L2, POLB, PLSCR1, GBP1	261	380	18913	2.66971	0.693269	0.0832165	0.0804937
GOTERM_BP_DIRECT	GO:0007259~JAK-STAT cascade	0.00245975	SOCS3, SOCS1, STAT1, STAT2, JAK2	257	43	19357	8.75803	0.987336	0.0665052	0.064031
GOTERM_BP_DIRECT	GO:0034134~toll-like receptor 2 signaling pathway	0.00252335	RIPK2, NOD2, PIK3AP1	257	6	19357	37.6595	0.98869	0.0665052	0.064031
GOTERM_BP_DIRECT	GO:0097398~cellular response to interleukin-17	0.00252335	CXCL10, SOCS3, IL1B	257	6	19357	37.6595	0.98869	0.0665052	0.064031
GOTERM_BP_DIRECT	GO:0002830~positive regulation of type 2 immune response	0.00252335	CD74, NOD2, IDO1	257	6	19357	37.6595	0.98869	0.0665052	0.064031
GOTERM_BP_DIRECT	GO:0032020~ISG15-protein conjugation	0.00252335	HERC5, ISG15, UBE2L6	257	6	19357	37.6595	0.98869	0.0665052	0.064031
GOTERM_BP_DIRECT	GO:0042157~lipoprotein metabolic process	0.00254924	APOL6, APOL1, APOL3, APOL2	257	21	19357	14.3465	0.989199	0.0665052	0.064031
INTERPRO	IPR012561:Ferlin B-domain	0.00263996	MYOF, DYSF, OTOF	260	6	19139	36.8058	0.768188	0.069519	0.0672562
INTERPRO	IPR012968:FerIin domain	0.00263996	MYOF, DYSF, OTOF	260	6	19139	36.8058	0.768188	0.069519	0.0672562
GOTERM_MF_DIRECT	GO:0042803~protein homodimerization activity	0.00267518	GBP6, GBP5, WARS, GCH1, STAT1, RIPK2, LRRK2, TAP1, LILRB1, TIMM10, PML, TYMP, CEACAM1, TRIM6, NACC2, GBP2, GBP1, TRIM21, GBP4, TRIM22, ATF3	261	728	18913	2.0903	0.730157	0.0832165	0.0804937
GOTERM_MF_DIRECT	GO:0023029~MHC class Ib protein binding	0.00272283	TAP2, TAP1, LILRB1	261	6	18913	36.2318	0.736389	0.0832165	0.0804937
GOTERM_MF_DIRECT	GO:0046978~TAP1 binding	0.00272283	TAP2, TAP1, TAPBP	261	6	18913	36.2318	0.736389	0.0832165	0.0804937
GOTERM_MF_DIRECT	GO:0032393~MHC class I receptor activity	0.00272283	KLRF1, LILRB1, MR1	261	6	18913	36.2318	0.736389	0.0832165	0.0804937
GOTERM_BP_DIRECT	GO:0032689~negative regulation of interferon-gamma production	0.00290915	CD274, LILRB1, PDCD1LG2, NOD2, GAS6	257	45	19357	8.36879	0.994306	0.0747947	0.0720121
KEGG_PATHWAY	hsa04668:TNF signaling pathway	0.00296021	CXCL10, SOCS3, CASP7, IL15, IL1B, IRF1, FAS, NOD2	141	112	8205	4.15653	0.486772	0.0605498	0.0573205
SMART	SM01201:SM01201	0.00299876	MYOF, DYSF, OTOF	151	6	10374	34.351	0.351096	0.0863643	0.0863643
SMART	SM01202:SM01202	0.00299876	MYOF, DYSF, OTOF	151	6	10374	34.351	0.351096	0.0863643	0.0863643
UP_KW_DISEASE	KW-0043~Tumor suppressor	0.00300313	LACTB, MUC1, AIM2, MAFB, IRF1, EPB41L3, XAF1, PML, MUTYH	63	183	4570	3.56753	0.123954	0.132138	0.132138
UP_SEQ_FEATURE	SITE:Cleavage; by autolysis	0.00302002	MUC1, CTSL, CASP4, PSMB8, PSMB9	269	46	20516	8.28996	0.988626	0.279352	0.277464
GOTERM_BP_DIRECT	GO:0030890~positive regulation of B cell proliferation	0.00315359	CD74, CD40, GPR183, CD38, TNFSF13B	257	46	19357	8.18686	0.996314	0.079921	0.0769477
GOTERM_BP_DIRECT	GO:0070374~positive regulation of ERK1 and ERK2 cascade	0.00322908	CD74, RIPK2, GPR183, GPBAR1, MIR21, NRG1, FPR2, NOD2, GAS6, SCIMP	257	226	19357	3.3327	0.996778	0.0806816	0.0776799
GOTERM_BP_DIRECT	GO:0045824~negative regulation of innate immune response	0.00332905	DHX58, TRAFD1, MIR21, TRIM21	257	23	19357	13.099	0.997303	0.081406	0.0783774
GOTERM_BP_DIRECT	GO:0097190~apoptotic signaling pathway	0.00334985	P2RX7, IFI27, CASP5, CASP1, IFI6, CD38	257	76	19357	5.94624	0.997401	0.081406	0.0783774
KEGG_PATHWAY	hsa04610:Complement and coagulation cascades	0.00340579	C1QB, SERPINA1, PLAUR, C3AR1, SERPING1, C1QC, C2	141	86	8205	4.73652	0.535879	0.0633638	0.0599844
UP_SEQ_FEATURE	DOMAIN:C2 6	0.00341891	MYOF, DYSF, OTOF	269	7	20516	32.6861	0.993709	0.297647	0.295636
GOTERM_BP_DIRECT	GO:0015833~peptide transport	0.00350191	TAP2, TAP1, TAPBP	257	7	19357	32.2796	0.998017	0.0839512	0.0808279
KEGG_PATHWAY	hsa05417:Lipid and atherosclerosis	0.00366102	CASP7, CD40, NCF1, IL1B, HSPA6, IRF7, CASP1, TNFSF10, FAS, JAK2, SOD2	141	215	8205	2.97724	0.56187	0.0633638	0.0599844
GOTERM_CC_DIRECT	GO:0009897~external side of plasma membrane	0.0036647	CD274, CD74, CD40, KLRC3, LILRB1, PDCD1LG2, MR1, LY9, P2RX7, CXCL10, TCN2, CCRL2, FAS, SLAMF7, FCGR1A	264	480	20587	2.43691	0.674846	0.101945	0.0982805
GOTERM_BP_DIRECT	GO:0046928~regulation of neurotransmitter secretion	0.0037678	MCTP1, MYOF, DYSF, OTOF	257	24	19357	12.5532	0.998765	0.0891211	0.0858055
GOTERM_MF_DIRECT	GO:0003724~RNA helicase activity	0.00394671	HELZ2, IFIH1, DDX58, DHX58, DDX60L, DDX60	261	76	18913	5.72081	0.855396	0.113526	0.109811
GOTERM_MF_DIRECT	GO:0044389~ubiquitin-like protein ligase binding	0.00419824	DTX3L, STAT1, STAT2, PARP9	261	24	18913	12.0773	0.872196	0.114052	0.11032
UP_SEQ_FEATURE	DOMAIN:C2 4	0.00451935	MYOF, DYSF, OTOF	269	8	20516	28.6004	0.998774	0.322635	0.320455
UP_SEQ_FEATURE	DOMAIN:C2 5	0.00451935	MYOF, DYSF, OTOF	269	8	20516	28.6004	0.998774	0.322635	0.320455
UP_SEQ_FEATURE	DOMAIN:Polymerase nucleotidyl transferase	0.00451935	OAS1, OAS2, OAS3	269	8	20516	28.6004	0.998774	0.322635	0.320455
UP_SEQ_FEATURE	REGION:Leucine-zipper	0.00457793	BATF2, BATF3, DBP, MAFB, IFI35, ATF5, ATF3	269	118	20516	4.52435	0.998876	0.322635	0.320455
GOTERM_BP_DIRECT	GO:0019221~cytokine-mediated signaling pathway	0.00478906	SOCS1, STAT1, RIPK2, IL1B, STAT2, LILRB1, JAK2, TGM2	257	156	19357	3.86252	0.9998	0.11046	0.106351
UP_KW_CELLULAR_COMPONENT	KW-0968~Cytoplasmic vesicle	0.00478941	GBP6, GBP5, BRSK1, MCTP1, DENND1A, LRRK2, MYOF, DYSF, SCIMP, CEACAM1, SOCS1, RAB20, CTSL, LAMP3, DMXL2, OTOF, TLR7, GBP2, GBP1, TRIM21	246	709	17662	2.0253	0.150605	0.151029	0.142145
INTERPRO	IPR002934:Nucleotidyl transferase domain	0.00484052	OAS1, OAS2, OAS3	260	8	19139	27.6043	0.931663	0.121673	0.117713
GOTERM_BP_DIRECT	GO:0051091~positive regulation of sequence-specific DNA binding transcription factor activity	0.00484922	DDX58, ANXA3, IL1B, JAK2, TRIM21, TRIM22, STK3	257	118	19357	4.46808	0.99982	0.11046	0.106351
GOTERM_BP_DIRECT	GO:0007165~signal transduction	0.00491725	LGALS3BP, CD274, TNFAIP6, LRRK2, ADM, STK3, TYMP, TNFSF13B, CACNA1I, RGS1, CLEC5A, CASP1, TNFSF10, CD38, JAK2, FCGR1A, IL15, STAT1, RIPK2, STAT2, PLAUR, LILRB1, BMX, CXCL10, CEACAM1, IL23A, IL1B, FAS, GAS6	257	1259	19357	1.73491	0.999841	0.11046	0.106351
GOTERM_BP_DIRECT	GO:0097191~extrinsic apoptotic signaling pathway	0.00491903	P2RX7, IFI27, FAS, JAK2, PML	257	52	19357	7.24222	0.999841	0.11046	0.106351
GOTERM_BP_DIRECT	GO:0042981~regulation of apoptotic process	0.00503503	CXCL10, CASP5, STAT1, CASP4, CASP1, FAS, NOD2, JAK2, SGK1, TGM2	257	242	19357	3.11236	0.999871	0.111652	0.107498
GOTERM_CC_DIRECT	GO:0016021~integral component of membrane	0.00513632	IFITM3, RTP4, CD40, FCMR, MCTP1, DYSF, TMEM51, TMEM140, N4BP2L2, CLYBL, TNFSF13B, TMEM268, LAMP3, CLEC5A, CCRL2, TNFSF10, C3AR1, FCER1A, CD38, FFAR2, SMCO4, TMEM8B, SPNS3, MYOF, RHBDF2, TAP2, KREMEN1, PLAUR, CACNA2D3, GPBAR1, SLC6A12, TAP1, NRG1, PDCD1LG2, MR1, TAPBP, FRMD3, CEACAM1, IFI27, OAS3, KCNMA1, KLRF1, MAL, ASPHD2, TLR7, SFT2D2, SLC22A4, GRAMD1B, CD274, IFI6, FPR2, LY9, STX11, HCAR2, PRR…	264	5395	20587	1.28643	0.793151	0.130976	0.126268
GOTERM_MF_DIRECT	GO:0016779~nucleotidyltransferase activity	0.00525552	PARP10, PARP14, PARP9, PARP12, OASL	261	51	18913	7.10427	0.923978	0.129222	0.124994
GOTERM_BP_DIRECT	GO:0006968~cellular defense response	0.00526628	LGALS3BP, FCMR, NCF1, KLRC3, CLEC5A	257	53	19357	7.10557	0.999915	0.113038	0.108832
GOTERM_BP_DIRECT	GO:0001932~regulation of protein phosphorylation	0.00526628	SOCS3, SOCS1, STAT2, TLR7, PML	257	53	19357	7.10557	0.999915	0.113038	0.108832
GOTERM_MF_DIRECT	GO:0003950~NAD+ ADP-ribosyltransferase activity	0.00528516	PARP10, PARP14, PARP9, PARP12	261	26	18913	11.1482	0.925077	0.129222	0.124994
GOTERM_BP_DIRECT	GO:0060333~interferon-gamma-mediated signaling pathway	0.00528868	STAT1, IRF1, IRF7, JAK2	257	27	19357	11.1584	0.999918	0.113038	0.108832
UP_SEQ_FEATURE	PROPEP:Removed in mature form	0.00536348	GBP5, SORT1, PLA2G4C, PLAUR, ISG15, GBP2, GBP1, PSMB8, LMNB1, PSMB9, DPEP3	269	293	20516	2.86329	0.999651	0.360816	0.358378
GOTERM_BP_DIRECT	GO:0070269~pyroptosis	0.00586614	ZBP1, AIM2, CASP4, CASP1	257	28	19357	10.7599	0.999971	0.120292	0.115816
GOTERM_BP_DIRECT	GO:0010332~response to gamma radiation	0.00586614	POLB, CXCL10, SOD2, PML	257	28	19357	10.7599	0.999971	0.120292	0.115816
GOTERM_BP_DIRECT	GO:0098792~xenophagy	0.00589931	RNF213, RIPK2, NOD2	257	9	19357	25.1064	0.999972	0.120292	0.115816
GOTERM_BP_DIRECT	GO:0071225~cellular response to muramyl dipeptide	0.00589931	RIPK2, NOD2, CHMP5	257	9	19357	25.1064	0.999972	0.120292	0.115816
UP_SEQ_FEATURE	TRANSMEM:Helical	0.00599167	IFITM3, RTP4, CD40, FCMR, MCTP1, DYSF, TMEM51, TMEM140, N4BP2L2, CLYBL, TNFSF13B, TMEM268, LAMP3, CLEC5A, CCRL2, TNFSF10, C3AR1, FCER1A, CD38, FFAR2, SMCO4, TMEM8B, SPNS3, MYOF, RHBDF2, TAP2, KREMEN1, CACNA2D3, SLC6A12, TAP1, NRG1, PDCD1LG2, MR1, TAPBP, FRMD3, PLSCR1, CEACAM1, IFI27, SCO2, OAS3, KCNMA1, KLRF1, MAL, ASPHD2, TLR7, SFT2D2, VAMP5, SLC22A4, C1QB, GRAMD1B, CD274, IFI6, FPR2, LY9, HCAR2…	269	5371	20516	1.27799	0.999863	0.385551	0.382946
INTERPRO	IPR000837:Fos transforming protein	0.00616817	BATF2, BATF3, ATF3	260	9	19139	24.5372	0.967339	0.148304	0.143477
KEGG_PATHWAY	hsa04380:Osteoclast differentiation	0.0061704	SOCS3, SOCS1, NCF1, STAT1, IL1B, STAT2, LILRB1, FCGR1A	141	128	8205	3.63697	0.751582	0.0991672	0.0938783
GOTERM_CC_DIRECT	GO:0035579~specific granule membrane	0.00624316	CEACAM1, CLEC5A, PLAUR, C3AR1, FPR2, GPR84	264	91	20587	5.14161	0.852864	0.139492	0.134478
UP_KW_MOLECULAR_FUNCTION	KW-0347~Helicase	0.00626119	HELZ2, IFIH1, MOV10, DDX58, DHX58, TRANK1, DDX60L, DDX60	175	147	11735	3.64937	0.339354	0.206619	0.206619
KEGG_PATHWAY	hsa04622:RIG-I-like receptor signaling pathway	0.00670474	IFIH1, CXCL10, DDX58, DHX58, IRF7, ISG15	141	70	8205	4.98784	0.779894	0.100571	0.0952073
GOTERM_CC_DIRECT	GO:0042824~MHC class I peptide loading complex	0.00683784	TAP2, TAP1, TAPBP	264	10	20587	23.3943	0.87749	0.139492	0.134478
GOTERM_CC_DIRECT	GO:0072559~NLRP3 inflammasome complex	0.00683784	CASP4, CASP1, CARD16	264	10	20587	23.3943	0.87749	0.139492	0.134478
UP_KW_LIGAND	KW-0547~Nucleotide-binding	0.00709228	SLC22A4, BRSK1, CIITA, LRRK2, TRANK1, DDX60L, UBE2L6, NOD2, DDX60, ACACB, STK3, HELZ2, IFIH1, RNF213, RAB20, RAB24, DHX58, JAK2, GBP2, GBP1, GBP4, TGM2, GBP6, GBP5, WARS, GCH1, GK, DDX58, RIPK2, LIMK2, HSPA6, TAP2, TAP1, PASK, BMX, MOV10, OAS1, OAS2, OAS3, ALDH1A1, CMPK2, SGK1	111	1858	6850	1.4282	0.174837	0.129614	0.110412
GOTERM_BP_DIRECT	GO:0050731~positive regulation of peptidyl-tyrosine phosphorylation	0.00719121	CD74, IL15, RIPK2, OSM, NOD2, JAK2	257	91	19357	4.96609	0.999997	0.144968	0.139575
GOTERM_BP_DIRECT	GO:0001961~positive regulation of cytokine-mediated signaling pathway	0.0073101	CD74, RIPK2, GAS6	257	10	19357	22.5957	0.999998	0.145709	0.140288
GOTERM_BP_DIRECT	GO:0032088~negative regulation of NF-kappaB transcription factor activity	0.00786827	PARP10, AIM2, LRRK2, MIR21, NOD2, TRIM21	257	93	19357	4.85929	0.999999	0.155092	0.149322
GOTERM_MF_DIRECT	GO:0097199~cysteine-type endopeptidase activity involved in apoptotic signaling pathway	0.00787712	CASP5, CASP4, CASP1	261	10	18913	21.7391	0.979082	0.183424	0.177423
GOTERM_BP_DIRECT	GO:0008285~negative regulation of cell proliferation	0.00796816	WARS, OSM, ADM, MIR21, IFI35, SOD2, IFIT3, PML, STK3, IL1B, NACC2, IRF1, JAK2, ATF5	257	456	19357	2.31243	0.999999	0.155335	0.149556
UP_KW_DOMAIN	KW-1133~Transmembrane helix	0.0085555	IFITM3, RTP4, CD40, FCMR, MCTP1, DYSF, TMEM51, TMEM140, N4BP2L2, CLYBL, TNFSF13B, TMEM268, LAMP3, CLEC5A, CCRL2, TNFSF10, C3AR1, FCER1A, CD38, FFAR2, SMCO4, TMEM8B, SPNS3, MYOF, RHBDF2, TAP2, KREMEN1, CACNA2D3, GPBAR1, SLC6A12, TAP1, NRG1, PDCD1LG2, MR1, TAPBP, FRMD3, PLSCR1, CEACAM1, IFI27, SCO2, OAS3, KCNMA1, KLRF1, MAL, ASPHD2, TLR7, SFT2D2, VAMP5, SLC22A4, C1QB, GRAMD1B, CD274, IFI6, FPR2, GP…	193	5837	14500	1.22277	0.179321	0.101462	0.0970509
GOTERM_BP_DIRECT	GO:0040008~regulation of growth	0.00864725	SOCS3, SOCS1, OSM, GAS6, TMEM8B	257	61	19357	6.17369	1	0.166741	0.160538
GOTERM_BP_DIRECT	GO:1900246~positive regulation of RIG-I signaling pathway	0.00885707	DHX58, DDX60, OASL	257	11	19357	20.5416	1	0.168951	0.162665
UP_KW_CELLULAR_COMPONENT	KW-0963~Cytoplasm	0.00888406	IFITM3, NCF1, ARHGEF10L, IFI35, IFIT1, IFI44L, IFIT3, OASL, OSBPL10, IFIT2, IFIH1, POLB, HERC5, CASP7, TRIM6, PSTPIP2, RGS1, SESN1, DHX58, CASP4, CASP1, FBXO6, JAK2, TRIM21, TRIM22, TGM2, TMEM8B, ZBP1, GBP5, WARS, DYNLT1, DTX3L, IL15, DDX58, RIPK2, PASK, PARP9, PLSCR1, AIM2, OAS1, OAS2, IRF1, OAS3, IL1B, ALDH1A1, IRF7, LAP3, ATF5, SGK1, ALPK1, IDO1, CHMP5, BRSK1, SP140, CCDC146, NCF1C, NEXN, NOD2…	246	5561	17662	1.23943	0.261702	0.151029	0.142145
INTERPRO	IPR018064:Metallothionein, vertebrate, metal binding site	0.00925698	MT2A, MT1A, MT1G	260	11	19139	20.0759	0.99416	0.213296	0.206354
GOTERM_CC_DIRECT	GO:0005615~extracellular space	0.00933483	LGALS3BP, FCGBP, SERPINA1, TNFAIP6, LRRK2, FGL2, TNFAIP2, ADM, IFI35, HAPLN3, C2, TNFSF13B, PRRG4, CASP7, MUC1, CTSL, CASP1, TNFSF10, APOL1, CRTAP, LRRN3, IL15, OSM, MIR21, NRG1, PRSS33, MR1, CXCL10, MOV10, TCN2, PIK3IP1, MTHFD2, OAS3, IL1B, DMXL2, SERPING1, GAS6, C1QC	264	1946	20587	1.52275	0.943294	0.178529	0.172111
GOTERM_BP_DIRECT	GO:0007249~I-kappaB kinase/NF-kappaB signaling	0.00967072	RIPK2, IL1B, TIFA, TLR7, NOD2	257	63	19357	5.9777	1	0.18211	0.175335
GOTERM_BP_DIRECT	GO:0046330~positive regulation of JNK cascade	0.00975224	GADD45B, NCF1, RIPK2, IL1B, NOD2, STK3	257	98	19357	4.61137	1	0.18211	0.175335
UP_SEQ_FEATURE	DOMAIN:Ig-like V-type	0.00996284	SIGLEC16, CD274, CEACAM1, SLAMF7, PDCD1LG2, HAPLN3, SIGLEC5	269	139	20516	3.84082	1	0.609287	0.605171
GOTERM_BP_DIRECT	GO:0006508~proteolysis	0.0100467	PRSS33, C2, LACTB, CASP7, CASP5, CTSL, CASP4, CASP1, FBXO6, CARD16, LAP3, TGM2, DPEP3	257	418	19357	2.34246	1	0.185655	0.178748
GOTERM_MF_DIRECT	GO:0005525~GTP binding	0.0101994	GBP6, GBP5, CIITA, GCH1, DDX58, LRRK2, IFI44L, RAB20, RAB24, GBP2, GBP1, GBP4, TGM2	261	403	18913	2.33754	0.99335	0.226706	0.219288
UP_SEQ_FEATURE	DOMAIN:Caspase family p20	0.010292	CASP7, CASP5, CASP1	269	12	20516	19.0669	1	0.609287	0.605171
UP_KW_LIGAND	KW-0104~Cadmium	0.0105718	MT2A, MT1A, MT1G	111	10	6850	18.5135	0.249457	0.129614	0.110412
GOTERM_BP_DIRECT	GO:0061025~membrane fusion	0.0109523	MYOF, DYSF, OTOF, STX11	257	35	19357	8.60789	1	0.200303	0.192851
GOTERM_MF_DIRECT	GO:0097200~cysteine-type endopeptidase activity involved in execution phase of apoptosis	0.0113459	CASP7, CASP5, CASP4	261	12	18913	18.1159	0.996227	0.241223	0.23333
KEGG_PATHWAY	hsa05152:Tuberculosis	0.011757	CD74, CIITA, STAT1, IL23A, RIPK2, IL1B, NOD2, FCGR1A, JAK2	141	180	8205	2.90957	0.930122	0.165333	0.156515
UP_KW_DOMAIN	KW-0812~Transmembrane	0.0119231	IFITM3, RTP4, CD40, FCMR, MCTP1, DYSF, TMEM51, TMEM140, N4BP2L2, CLYBL, TNFSF13B, TMEM268, LAMP3, CLEC5A, CCRL2, TNFSF10, C3AR1, FCER1A, CD38, FFAR2, SMCO4, TMEM8B, SPNS3, MYOF, RHBDF2, TAP2, KREMEN1, CACNA2D3, GPBAR1, SLC6A12, TAP1, NRG1, PDCD1LG2, MR1, TAPBP, FRMD3, PLSCR1, CEACAM1, IFI27, SCO2, OAS3, KCNMA1, KLRF1, MAL, ASPHD2, TLR7, SFT2D2, VAMP5, SLC22A4, C1QB, GRAMD1B, CD274, IFI6, FPR2, GP…	193	5900	14500	1.20971	0.241095	0.101462	0.0970509
UP_SEQ_FEATURE	REGION:Beta	0.0120593	MT2A, MT1A, MT1G	269	13	20516	17.6002	1	0.649009	0.644624
UP_SEQ_FEATURE	REGION:Alpha	0.0120593	MT2A, MT1A, MT1G	269	13	20516	17.6002	1	0.649009	0.644624
UP_SEQ_FEATURE	DOMAIN:Ig-like C2-type	0.0122786	CD274, LRRN3, SLAMF8, SLAMF7, NRG1, PDCD1LG2	269	105	20516	4.35815	1	0.649009	0.644624
GOTERM_BP_DIRECT	GO:0032819~positive regulation of natural killer cell proliferation	0.0123443	IL15, IL23A, JAK2	257	13	19357	17.3813	1	0.218989	0.210841
GOTERM_BP_DIRECT	GO:0002221~pattern recognition receptor signaling pathway	0.0123443	AIM2, CASP1, NOD2	257	13	19357	17.3813	1	0.218989	0.210841
GOTERM_BP_DIRECT	GO:2000318~positive regulation of T-helper 17 type immune response	0.0123443	IL23A, MIR21, JAK2	257	13	19357	17.3813	1	0.218989	0.210841
GOTERM_MF_DIRECT	GO:0004197~cysteine-type endopeptidase activity	0.0123495	CASP7, CASP5, CTSL, CASP4, CASP1, CARD16	261	100	18913	4.34782	0.997704	0.25162	0.243387
GOTERM_BP_DIRECT	GO:1901224~positive regulation of NIK/NF-kappaB signaling	0.0125645	IL23A, IL1B, TLR7, IFI35, NOD2	257	68	19357	5.53817	1	0.220688	0.212477
GOTERM_BP_DIRECT	GO:0071276~cellular response to cadmium ion	0.0127538	MT2A, MT1A, NCF1, MT1G	257	37	19357	8.1426	1	0.221816	0.213563
UP_SEQ_FEATURE	DOMAIN:SH2	0.0132395	SOCS3, SOCS1, STAT1, STAT2, BMX, JAK2	269	107	20516	4.27669	1	0.675672	0.671107
KEGG_PATHWAY	hsa05168:Herpes simplex virus 1 infection	0.0134888	CD74, DDX58, STAT1, STAT2, TAP2, TAP1, PML, TAPBP, IFIH1, SOCS3, OAS1, OAS2, IL1B, OAS3, IRF7, FAS, JAK2	141	512	8205	1.93214	0.952907	0.178528	0.169007
GOTERM_BP_DIRECT	GO:0072593~reactive oxygen species metabolic process	0.0137142	P2RX7, SESN1, LRRK2, IFI6	257	38	19357	7.92832	1	0.236203	0.227416
BBID	12.IL-6_type_cytok-signal-transduct	0.0142305	SOCS1, STAT1, OSM, JAK2	13	18	388	6.63248	0.330562	0.384224	0.384224
GOTERM_CC_DIRECT	GO:0070821~tertiary granule membrane	0.014238	CEACAM1, CLEC5A, FPR2, GPR84, SIGLEC5	264	73	20587	5.34117	0.987576	0.25095	0.241929
UP_KW_BIOLOGICAL_PROCESS	KW-0341~Growth regulation	0.0143038	SOCS3, SOCS1, OSM, GAS6, TMEM8B	180	59	11248	5.29567	0.688693	0.191129	0.18405
UP_KW_DOMAIN	KW-0727~SH2 domain	0.0143785	SOCS3, SOCS1, STAT1, STAT2, BMX, JAK2	193	108	14500	4.17386	0.283306	0.101462	0.0970509
UP_KW_LIGAND	KW-0520~NAD	0.0144015	PARP10, DHRS12, DHRS9, MTHFD2, ALDH1A1, CD38, PARP14, PARP9, PARP12	111	199	6850	2.79098	0.324072	0.129614	0.110412
GOTERM_BP_DIRECT	GO:0071345~cellular response to cytokine stimulus	0.0147147	GBP6, GBP5, GBP2, GBP4	257	39	19357	7.72503	1	0.250998	0.24166
GOTERM_CC_DIRECT	GO:0032991~macromolecular complex	0.0147618	IFITM3, CD74, CRTAP, WARS, GCH1, DTX3L, STAT1, RIPK2, ERLIN1, NOD2, PARP9, STK3, POLB, CASP4, CASP1, SPATS2L, CARD16	264	683	20587	1.94096	0.989441	0.25095	0.241929
INTERPRO	IPR000006:Metallothionein, vertebrate	0.0149128	MT2A, MT1A, MT1G	260	14	19139	15.7739	0.999754	0.325223	0.314637
UP_SEQ_FEATURE	DOMAIN:BZIP	0.0152548	BATF2, DBP, ATF5, ATF3	269	40	20516	7.62677	1	0.75257	0.747485
GOTERM_MF_DIRECT	GO:0042287~MHC protein binding	0.0153636	TAP2, TAP1	261	14	18913	15.5279	0.999485	0.288954	0.279499
GOTERM_MF_DIRECT	GO:0089720~caspase binding	0.0153636	RIPK2, CASP1, CARD16	261	14	18913	15.5279	0.999485	0.288954	0.279499
UP_KW_PTM	KW-0636~Prenylation	0.0158845	GBP5, RAB20, OAS1, RAB24, PLA2G4C, GBP2, GBP1, LMNB1	212	174	14104	3.05877	0.319065	0.124673	0.119686
GOTERM_CC_DIRECT	GO:0070062~extracellular exosome	0.0159181	LGALS3BP, CD274, FCGBP, CD40, SERPINA1, LRRK2, FGL2, DYSF, N4BP2L2, C2, MUC1, GM2A, CTSL, TNFSF10, CD38, TGM2, GBP6, CD74, WARS, GK, ANXA3, MYOF, HSPA6, TAP2, MIR21, SOD2, PSMB8, PSMB9, PLSCR1, CEACAM1, ALDH1A1, SERPING1, PSME2, FAS, GALM, LAP3, GAS6, SFT2D2, VAMP5, HIST1H2BD, CHMP5	264	2219	20587	1.44084	0.992628	0.252835	0.243746
UP_SEQ_FEATURE	CARBOHYD:O-linked (GalNAc...) serine	0.0160464	CD74, MUC1, PIK3IP1, C3AR1, SERPING1	269	74	20516	5.15322	1	0.766086	0.76091
GOTERM_BP_DIRECT	GO:0097028~dendritic cell differentiation	0.0163315	BATF3, LILRB1, GAS6	257	15	19357	15.0638	1	0.268259	0.258279
GOTERM_BP_DIRECT	GO:0032725~positive regulation of granulocyte macrophage colony-stimulating factor production	0.0163315	DDX58, IL23A, IL1B	257	15	19357	15.0638	1	0.268259	0.258279
GOTERM_BP_DIRECT	GO:0002281~macrophage activation involved in immune response	0.0163315	SBNO2, DYSF, IFI35	257	15	19357	15.0638	1	0.268259	0.258279
GOTERM_BP_DIRECT	GO:0042532~negative regulation of tyrosine phosphorylation of STAT protein	0.0163315	SOCS3, SOCS1, PARP14	257	15	19357	15.0638	1	0.268259	0.258279
UP_KW_BIOLOGICAL_PROCESS	KW-0180~Complement pathway	0.0165173	C1QB, SERPING1, C1QC, C2	180	34	11248	7.35163	0.74052	0.191129	0.18405
GOTERM_BP_DIRECT	GO:0002250~adaptive immune response	0.0167883	CD274, CTSL, RIPK2, LAMP3, GPR183, TAP2, TAP1, SLAMF7, LILRB1, PDCD1LG2, JAK2, BMX	257	449	19357	2.18073	1	0.273234	0.263068
INTERPRO	IPR000980:SH2 domain	0.0169353	SOCS3, SOCS1, STAT1, STAT2, BMX, JAK2	260	110	19139	4.01517	0.999921	0.325223	0.314637
GOTERM_CC_DIRECT	GO:0030670~phagocytic vesicle membrane	0.0170208	RAB20, ANXA3, TAP2, TAP1, TAPBP	264	77	20587	5.06371	0.994769	0.252835	0.243746
GOTERM_BP_DIRECT	GO:0035556~intracellular signal transduction	0.0170461	BRSK1, LRRK2, PLA2G4C, NRG1, NOD2, PASK, BMX, STK3, SOCS3, CASP7, SOCS1, JAK2, SGK1	257	450	19357	2.17588	1	0.274907	0.26468
INTERPRO	IPR003019:Metallothionein superfamily, eukaryotic	0.0170551	MT2A, MT1A, MT1G	260	15	19139	14.7223	0.999926	0.325223	0.314637
INTERPRO	IPR017854:Metallothionein domain	0.0170551	MT2A, MT1A, MT1G	260	15	19139	14.7223	0.999926	0.325223	0.314637
INTERPRO	IPR023587:Metallothionein domain, vertebrate	0.0170551	MT2A, MT1A, MT1G	260	15	19139	14.7223	0.999926	0.325223	0.314637
BIOCARTA	h_caspasePathway:Caspase Cascade in Apoptosis	0.0170736	CASP7, CASP4, CASP1, LMNB1	39	24	1623	6.9359	0.684568	0.571967	0.571967
GOTERM_CC_DIRECT	GO:0009986~cell surface	0.0173514	CD74, CIITA, CD40, SORT1, IL15, PLAUR, NOD2, CEACAM1, LAMP3, CLEC5A, SLAMF8, FAS, CD38, FCER1A, VAMP5, TMEM8B	264	637	20587	1.95871	0.995281	0.252835	0.243746
GOTERM_BP_DIRECT	GO:0032733~positive regulation of interleukin-10 production	0.0179583	CD274, IL23A, ISG15, NOD2	257	42	19357	7.17324	1	0.287009	0.276331
GOTERM_BP_DIRECT	GO:0046007~negative regulation of activated T cell proliferation	0.0185035	CD274, PDCD1LG2, IDO1	257	16	19357	14.1223	1	0.293082	0.282179
UP_KW_CELLULAR_COMPONENT	KW-0964~Secreted	0.0187825	C1QB, LGALS3BP, FCGBP, CD40, FCMR, SERPINA1, TNFAIP6, FGL2, ADM, IFI35, HAPLN3, C2, TNFSF13B, CASP7, MUC1, CTSL, CASP4, TNFSF10, APOL1, GBP1, TGM2, CRTAP, IL15, OSM, PLAUR, NRG1, ISG15, LILRB1, PDCD1LG2, PRSS33, MR1, NELL2, CXCL10, CEACAM1, OAS1, TCN2, IL23A, IL1B, SERPING1, FAS, GAS6, C1QC	246	2133	17662	1.41372	0.475169	0.212868	0.200347
UP_KW_PTM	KW-1015~Disulfide bond	0.0188117	LGALS3BP, FCGBP, CD40, FCMR, TNFAIP6, ADM, HAPLN3, LMNB1, TNFSF13B, GM2A, CTSL, LAMP3, CLEC5A, CCRL2, C3AR1, FCER1A, CD38, TGM2, TMEM8B, IL15, KREMEN1, PLAUR, CACNA2D3, GPBAR1, SLC6A12, NRG1, PDCD1LG2, MR1, TAPBP, CEACAM1, SCO2, IL23A, KLRF1, SERPING1, SGK1, GAS6, DPEP3, C1QB, CD274, FGL2, TIMM10, FPR2, LY9, C2, HCAR2, PRRG4, HCAR3, MUC1, SLAMF8, SLAMF7, FCGR1A, KCNJ2, SIGLEC16, CD74, LRRN3, SORT…	212	3808	14104	1.25789	0.366048	0.124673	0.119686
GOTERM_MF_DIRECT	GO:0008289~lipid binding	0.0189539	APOL6, TAP2, MAL, FFAR2, APOL1, APOL3, APOL2, OSBPL10	261	196	18913	2.9577	0.999914	0.343277	0.332045
GOTERM_BP_DIRECT	GO:0043406~positive regulation of MAP kinase activity	0.0190539	P2RX7, CD40, IL1B, LRRK2, NOD2	257	77	19357	4.89085	1	0.296505	0.285474
GOTERM_BP_DIRECT	GO:0032092~positive regulation of protein binding	0.0190539	DTX3L, RIPK2, LRRK2, TRIM21, STK3	257	77	19357	4.89085	1	0.296505	0.285474
UP_KW_BIOLOGICAL_PROCESS	KW-0445~Lipid transport	0.0195107	GRAMD1B, PLSCR1, APOL6, SPNS3, APOL1, APOL3, APOL2, OSBPL10	180	171	11248	2.92346	0.797292	0.197546	0.190229
GOTERM_BP_DIRECT	GO:0045444~fat cell differentiation	0.0198813	SOCS1, MAFB, FFAR2, ATF5, PSMB8	257	78	19357	4.82815	1	0.30669	0.29528
UP_KW_PTM	KW-0013~ADP-ribosylation	0.0199477	P2RX7, PARP10, STAT1, PARP14, PARP9, PARP12, HIST1H2BD	212	142	14104	3.27956	0.38343	0.124673	0.119686
UP_KW_LIGAND	KW-0480~Metal-thiolate cluster	0.0205038	MT2A, MT1A, MT1G	111	14	6850	13.2239	0.428423	0.1384	0.117897
UP_SEQ_FEATURE	CARBOHYD:N-linked (GlcNAc...) (complex) asparagine	0.0207375	LGALS3BP, FCGBP, SERPINA1, PIK3IP1, SERPING1, C2	269	120	20516	3.81338	1	0.805394	0.799952
GOTERM_BP_DIRECT	GO:0010273~detoxification of copper ion	0.0207899	MT2A, MT1A, MT1G	257	17	19357	13.2916	1	0.315225	0.303498
GOTERM_BP_DIRECT	GO:0008631~intrinsic apoptotic signaling pathway in response to oxidative stress	0.0207899	JAK2, SOD2, PML	257	17	19357	13.2916	1	0.315225	0.303498
UP_KW_DOMAIN	KW-0735~Signal-anchor	0.0208043	IFITM3, CD74, KLRC3, MYOF, DYSF, ERLIN1, TNFSF13B, CLEC5A, TNFSF10, KLRF1, OTOF, CD38, ASPHD2	193	464	14500	2.10492	0.383408	0.101462	0.0970509
GOTERM_CC_DIRECT	GO:0033116~endoplasmic reticulum-Golgi intermediate compartment membrane	0.0209473	PRRG4, SERPINA1, TAP2, TAP1, TAPBP	264	82	20587	4.75494	0.998463	0.287393	0.277062
PIR_SUPERFAMILY	PIRSF000349:superoxide dismutase, Mn/Fe specific	0.0213237	SOD2	20	2	1773	88.65	0.321573	0.383827	0.383827
GOTERM_BP_DIRECT	GO:0043066~negative regulation of apoptotic process	0.0214699	CD74, FCMR, IFI6, PLAUR, MIR21, SOD2, IFIT3, SOCS3, CLEC5A, FAS, CD38, ATF5, GAS6, TGM2	257	520	19357	2.02782	1	0.318843	0.306981
GOTERM_BP_DIRECT	GO:0032722~positive regulation of chemokine production	0.0215677	CD74, RIPK2, FFAR2, TLR7	257	45	19357	6.69503	1	0.318843	0.306981
GOTERM_BP_DIRECT	GO:0071407~cellular response to organic cyclic compound	0.0215677	STAT1, IL1B, LRRK2, NOD2	257	45	19357	6.69503	1	0.318843	0.306981
GOTERM_CC_DIRECT	GO:0030672~synaptic vesicle membrane	0.0216014	MCTP1, LRRK2, DMXL2, MYOF, DYSF, OTOF	264	124	20587	3.77328	0.998747	0.287393	0.277062
GOTERM_MF_DIRECT	GO:0030246~carbohydrate binding	0.0219357	SIGLEC16, KLRC3, CLEC5A, KLRF1, GALM, FBXO6, CLC, SIGLEC5	261	202	18913	2.86985	0.999981	0.383091	0.370556
UP_KW_DOMAIN	KW-0393~Immunoglobulin domain	0.022057	SIGLEC16, CD274, FCMR, LRRN3, NEXN, LILRB1, NRG1, PDCD1LG2, HAPLN3, MR1, LY9, TAPBP, CEACAM1, SLAMF8, FCER1A, SLAMF7, FCGR1A, SIGLEC5	193	752	14500	1.79831	0.401297	0.101462	0.0970509
GOTERM_BP_DIRECT	GO:0006952~defense response	0.0224951	STAT1, STAT2, SP140, TAP1, NOD2	257	81	19357	4.64933	1	0.329803	0.317533
KEGG_PATHWAY	hsa04630:JAK-STAT signaling pathway	0.0232948	SOCS3, SOCS1, IL15, STAT1, IL23A, STAT2, OSM, JAK2	141	166	8205	2.80441	0.995025	0.278468	0.263616
GOTERM_BP_DIRECT	GO:0006935~chemotaxis	0.0238578	CXCL10, CCRL2, PLAUR, C3AR1, FPR2, TYMP	257	123	19357	3.6741	1	0.346916	0.334009
KEGG_PATHWAY	hsa05150:Staphylococcus aureus infection	0.0238746	C1QB, C3AR1, FPR2, FCGR1A, C1QC, C2	141	96	8205	3.63697	0.995647	0.278468	0.263616
OMIM_DISEASE	604571~Bare lymphocyte syndrome, type I	0.0239451	TAP1, TAPBP	71	2	5812	81.8592	0.932136	1	1
INTERPRO	IPR003599:Immunoglobulin subtype	0.0244838	SIGLEC16, CD274, FCMR, LRRN3, NEXN, LILRB1, NRG1, PDCD1LG2, HAPLN3, LY9, CEACAM1, FCER1A, FCGR1A, SIGLEC5	260	517	19139	1.99335	0.999999	0.424747	0.410922
KEGG_PATHWAY	hsa05143:African trypanosomiasis	0.0247527	IL1B, FAS, APOL1, IDO1	141	37	8205	6.29097	0.996445	0.278468	0.263616
GOTERM_CC_DIRECT	GO:0097179~protease inhibitor complex	0.0253875	CASP1, CARD16	264	2	20587	77.9811	0.999618	0.323691	0.312055
GOTERM_BP_DIRECT	GO:0045926~negative regulation of growth	0.0256925	MT2A, MT1A, MT1G	257	19	19357	11.8925	1	0.356043	0.342796
GOTERM_BP_DIRECT	GO:0032695~negative regulation of interleukin-12 production	0.0256925	MIR21, LILRB1, NOD2	257	19	19357	11.8925	1	0.356043	0.342796
UP_SEQ_FEATURE	DOMAIN:Caspase recruitment	0.0259559	IFIH1, DDX58	269	2	20516	76.2677	1	0.805394	0.799952
UP_SEQ_FEATURE	REGION:OAS domain 2	0.0259559	OAS2, OAS3	269	2	20516	76.2677	1	0.805394	0.799952
UP_SEQ_FEATURE	DOMAIN:Manganese/iron superoxide dismutase C-terminal	0.0259559	SOD2	269	2	20516	76.2677	1	0.805394	0.799952
UP_SEQ_FEATURE	MUTAGEN:D->K: Complete loss of interaction with TAPBP, resulting in impaired PLC assembly and antigen presentation.	0.0259559	TAP2, TAP1	269	2	20516	76.2677	1	0.805394	0.799952
UP_SEQ_FEATURE	REGION:Kinase inhibitory region (KIR)	0.0259559	SOCS3, SOCS1	269	2	20516	76.2677	1	0.805394	0.799952
UP_SEQ_FEATURE	REGION:Extended SH2 subdomain (ESS)	0.0259559	SOCS3, SOCS1	269	2	20516	76.2677	1	0.805394	0.799952
UP_SEQ_FEATURE	REGION:OAS domain 1	0.0259559	OAS2, OAS3	269	2	20516	76.2677	1	0.805394	0.799952
UP_SEQ_FEATURE	SITE:Inter-subunit salt bridge with TAPBP	0.0259559	TAP2, TAP1	269	2	20516	76.2677	1	0.805394	0.799952
UP_SEQ_FEATURE	MUTAGEN:K->M: Abolishes PPP-RNA-binding.	0.0259559	IFIT5, IFIT1	269	2	20516	76.2677	1	0.805394	0.799952
UP_SEQ_FEATURE	REGION:Interaction with the 5'-triphosphate group of PPP-RNA	0.0259559	IFIT5, IFIT1	269	2	20516	76.2677	1	0.805394	0.799952
UP_SEQ_FEATURE	REGION:Part of the peptide-binding site	0.0259559	TAP2, TAP1	269	2	20516	76.2677	1	0.805394	0.799952
UP_SEQ_FEATURE	DOMAIN:Manganese/iron superoxide dismutase N-terminal	0.0259559	SOD2	269	2	20516	76.2677	1	0.805394	0.799952
UP_SEQ_FEATURE	SITE:Interaction with PPP-RNA	0.0259559	IFIT5, IFIT1	269	2	20516	76.2677	1	0.805394	0.799952
UP_SEQ_FEATURE	SITE:Interaction with the 5'-triphosphate group of PPP-RNA	0.0259559	IFIT5, IFIT1	269	2	20516	76.2677	1	0.805394	0.799952
UP_SEQ_FEATURE	SITE:Interaction with dsRNA	0.0259559	OAS1, OAS3	269	2	20516	76.2677	1	0.805394	0.799952
UP_SEQ_FEATURE	DOMAIN:CUB	0.0261209	NELL2, TNFAIP6, KREMEN1, NETO2	269	49	20516	6.22593	1	0.805394	0.799952
GOTERM_MF_DIRECT	GO:0003924~GTPase activity	0.0262345	GBP6, GBP5, RAB20, GCH1, RGS1, LRRK2, RAB24, GBP2, GBP1, GBP4, TGM2	261	357	18913	2.23277	0.999998	0.442369	0.427894
GOTERM_BP_DIRECT	GO:0070671~response to interleukin-12	0.0262761	RIPK2, JAK2	257	2	19357	75.3191	1	0.356043	0.342796
GOTERM_BP_DIRECT	GO:0019060~intracellular transport of viral protein in host cell	0.0262761	DYNLT1, IFIT1	257	2	19357	75.3191	1	0.356043	0.342796
GOTERM_BP_DIRECT	GO:0001315~age-dependent response to reactive oxygen species	0.0262761	SOD2	257	2	19357	75.3191	1	0.356043	0.342796
GOTERM_BP_DIRECT	GO:0046967~cytosol to ER transport	0.0262761	TAP2, TAP1	257	2	19357	75.3191	1	0.356043	0.342796
GOTERM_BP_DIRECT	GO:0034344~regulation of type III interferon production	0.0262761	IFIH1, DDX58	257	2	19357	75.3191	1	0.356043	0.342796
GOTERM_BP_DIRECT	GO:0034124~regulation of MyD88-dependent toll-like receptor signaling pathway	0.0262761	IRF1, IRF7	257	2	19357	75.3191	1	0.356043	0.342796
GOTERM_BP_DIRECT	GO:0014068~positive regulation of phosphatidylinositol 3-kinase signaling	0.0262918	NCF1, OSM, MIR21, PIK3AP1, JAK2	257	85	19357	4.43053	1	0.356043	0.342796
UP_KW_LIGAND	KW-0067~ATP-binding	0.026531	SLC22A4, BRSK1, CIITA, LRRK2, TRANK1, DDX60L, UBE2L6, NOD2, DDX60, ACACB, STK3, HELZ2, IFIH1, RNF213, DHX58, JAK2, WARS, GK, DDX58, RIPK2, LIMK2, HSPA6, TAP2, TAP1, PASK, BMX, MOV10, OAS1, OAS2, OAS3, CMPK2, SGK1	111	1437	6850	1.41718	0.516165	0.143268	0.122043
KEGG_PATHWAY	hsa05340:Primary immunodeficiency	0.0265468	CIITA, CD40, TAP2, TAP1	141	38	8205	6.12542	0.997651	0.28443	0.26926
INTERPRO	IPR001189:Manganese/iron superoxide dismutase	0.0268827	SOD2	260	2	19139	73.6115	1	0.424747	0.410922
INTERPRO	IPR019831:Manganese/iron superoxide dismutase, N-terminal	0.0268827	SOD2	260	2	19139	73.6115	1	0.424747	0.410922
INTERPRO	IPR019833:Manganese/iron superoxide dismutase, binding site	0.0268827	SOD2	260	2	19139	73.6115	1	0.424747	0.410922
INTERPRO	IPR019832:Manganese/iron superoxide dismutase, C-terminal	0.0268827	SOD2	260	2	19139	73.6115	1	0.424747	0.410922
INTERPRO	IPR024644:Interferon-induced protein 44 family	0.0268827	IFI44, IFI44L	260	2	19139	73.6115	1	0.424747	0.410922
GOTERM_BP_DIRECT	GO:0042130~negative regulation of T cell proliferation	0.0269512	CD274, LILRB1, PDCD1LG2, IDO1	257	49	19357	6.1485	1	0.362208	0.348733
GOTERM_MF_DIRECT	GO:0070553~nicotinic acid receptor activity	0.027306	HCAR2, HCAR3	261	2	18913	72.4636	0.999999	0.445089	0.430525
GOTERM_BP_DIRECT	GO:0007166~cell surface receptor signaling pathway	0.0279753	P2RX7, CD274, CXCL10, KLRF1, TNFSF10, FCER1A, FPR2, PDCD1LG2, FCGR1A, TNFSF13B	257	323	19357	2.33186	1	0.373144	0.359262
GOTERM_BP_DIRECT	GO:0060340~positive regulation of type I interferon-mediated signaling pathway	0.0283021	ZBP1, TRIM6, IRF7	257	20	19357	11.2979	1	0.374685	0.360746
KEGG_PATHWAY	hsa05322:Systemic lupus erythematosus	0.0286305	C1QB, CD40, FCGR1A, TRIM21, HIST1H2BD, C1QC, C2	141	136	8205	2.99515	0.99855	0.29055	0.275054
UP_KW_CELLULAR_COMPONENT	KW-0496~Mitochondrion	0.0290389	ALAS2, SAMD9L, LRRK2, IFI6, TIMM10, NOD2, ACACB, CLYBL, IFIT3, IFIH1, LACTB, CASP4, TGM2, TMEM8B, MUTYH, GK, RSAD2, PLA2G4C, SOD2, OAS1, IFI27, SCO2, MTHFD2, MSRB2, CMPK2, XAF1, SGK1	246	1327	17662	1.51493	0.632834	0.214858	0.20222
GOTERM_BP_DIRECT	GO:0045944~positive regulation of transcription from RNA polymerase II promoter	0.0295799	CIITA, CD40, NFIX, NOD2, HELZ2, SBNO2, DBP, JAK2, DDX58, STAT1, RIPK2, STAT2, OSM, LILRB1, CXCL10, PLSCR1, MAFB, IL23A, IRF1, IL1B, ZNF438, IRF7, TLR7, ATF5, ATF3	257	1204	19357	1.56393	1	0.388702	0.37424
UP_KW_MOLECULAR_FUNCTION	KW-0378~Hydrolase	0.0296246	TNFAIP6, LRRK2, TRANK1, DDX60L, DDX60, CLYBL, C2, HELZ2, IFIH1, LACTB, CASP7, RNF213, CASP5, GM2A, CTSL, CASP4, DHX58, CASP1, CD38, GBP2, GBP1, GBP4, TGM2, MUTYH, GBP6, GBP5, GCH1, DDX58, PLA2G4C, PRSS33, ASPRV1, PSMB8, PSMB9, MOV10, PLSCR1, MTHFD2, LAP3	175	1779	11735	1.39467	0.862587	0.65174	0.65174
GOTERM_BP_DIRECT	GO:0043491~protein kinase B signaling	0.0298871	CD40, IL1B, GAS6, STK3	257	51	19357	5.90738	1	0.389851	0.375347
GOTERM_MF_DIRECT	GO:0042288~MHC class I protein binding	0.0303939	TAP1, LILRB1, TAPBP	261	20	18913	10.8695	1	0.479439	0.463752
UP_KW_BIOLOGICAL_PROCESS	KW-0395~Inflammatory response	0.0306778	GBP5, CXCL10, AIM2, IL23A, IL1B, CASP4, FFAR2, TLR7	180	188	11248	2.6591	0.919847	0.276101	0.265875
GOTERM_CC_DIRECT	GO:0005576~extracellular region	0.0310691	C1QB, LGALS3BP, FCMR, SERPINA1, TNFAIP6, FGL2, ADM, HAPLN3, C2, TNFSF13B, PRRG4, APOL6, GM2A, CTSL, CASP4, TNFSF10, APOL1, GBP1, APOL3, APOL2, DYNLT1, IL15, HSPA6, OSM, PLAUR, NRG1, ISG15, LILRB1, PDCD1LG2, NELL2, CXCL10, OAS1, TCN2, IL23A, IL1B, SERPING1, GAS6, C1QC	264	2119	20587	1.39843	0.999936	0.380286	0.366615
KEGG_PATHWAY	hsa04917:Prolactin signaling pathway	0.0312981	SOCS3, SOCS1, STAT1, IRF1, JAK2	141	70	8205	4.15653	0.999219	0.29055	0.275054
UP_KW_CELLULAR_COMPONENT	KW-0472~Membrane	0.0315968	IFITM3, FCMR, NCF1, IFIT5, TMEM140, TMEM268, RGS1, LAMP3, CLEC5A, CCRL2, TNFSF10, C3AR1, SMCO4, TMEM8B, TGM2, GBP5, RSAD2, SPNS3, TAP2, CACNA2D3, SLC6A12, TAP1, MR1, FRMD3, IFI27, SCO2, KLRF1, MAL, ASPHD2, DPEP3, SLC22A4, CD274, FPR2, GPR84, LY9, HCAR2, HCAR3, CACNA1I, EPB41L3, SLAMF8, OTOF, SLAMF7, KIAA0319L, SIGLEC16, LRRN3, KLRC3, ERLIN1, NETO2, GRIN3A, GPR183, DMXL2, SLC26A8, RTP4, CD40, ALAS…	246	8224	17662	1.13492	0.664331	0.214858	0.20222
KEGG_PATHWAY	hsa04625:C-type lectin receptor signaling pathway	0.0322833	STAT1, IL23A, IL1B, STAT2, IRF1, CASP1	141	104	8205	3.3572	0.999379	0.29055	0.275054
KEGG_PATHWAY	hsa04620:Toll-like receptor signaling pathway	0.0322833	CXCL10, CD40, STAT1, IL1B, IRF7, TLR7	141	104	8205	3.3572	0.999379	0.29055	0.275054
UP_SEQ_FEATURE	REPEAT:TPR 8	0.0335464	IFIT5, IFIT1, IFIT3, IFIT2	269	54	20516	5.64946	1	1	0.993915
GOTERM_BP_DIRECT	GO:0046596~regulation of viral entry into host cell	0.0338219	TRIM6, TRIM21, TRIM22	257	22	19357	10.2708	1	0.437956	0.421662
KEGG_PATHWAY	hsa04936:Alcoholic liver disease	0.0343489	C1QB, IL1B, C3AR1, FAS, ACACB, C1QC, C2	141	142	8205	2.86859	0.999616	0.29725	0.281397
INTERPRO	IPR000859:CUB domain	0.0349501	NELL2, TNFAIP6, KREMEN1, NETO2	260	53	19139	5.55559	1	0.536872	0.519397
BIOCARTA	h_il22bpPathway:IL22 Soluble Receptor Signaling Pathway	0.0353974	SOCS3, STAT1, JAK2	39	13	1623	9.60355	0.910598	0.616325	0.616325
OMIM_DISEASE	613652~C1q deficiency	0.0357048	C1QB, C1QC	71	3	5812	54.5728	0.982327	1	1
SMART	SM00409:IG	0.036557	SIGLEC16, CD274, FCMR, LRRN3, NEXN, LILRB1, NRG1, PDCD1LG2, HAPLN3, LY9, CEACAM1, FCER1A, FCGR1A, SIGLEC5	151	517	10374	1.8604	0.995312	0.766315	0.766315
GOTERM_BP_DIRECT	GO:0006471~protein ADP-ribosylation	0.0367259	PARP10, PARP14, PARP9	257	23	19357	9.82423	1	0.46537	0.448056
GOTERM_BP_DIRECT	GO:0046597~negative regulation of viral entry into host cell	0.0367259	IFITM3, CD74, CIITA	257	23	19357	9.82423	1	0.46537	0.448056
GOTERM_BP_DIRECT	GO:0071310~cellular response to organic substance	0.0367259	IL1B, STAT2, CASP1	257	23	19357	9.82423	1	0.46537	0.448056
BIOCARTA	h_fasPathway:FAS signaling pathway ( CD95 )	0.0367955	CASP7, RIPK2, FAS, LMNB1	39	32	1623	5.20192	0.918878	0.616325	0.616325
GOTERM_CC_DIRECT	GO:0031901~early endosome membrane	0.0372301	IFITM3, CD274, DTX3L, LAMP3, FCGR1A, MR1, PML	264	192	20587	2.84306	0.999991	0.394514	0.380332
SMART	SM00042:CUB	0.0372514	NELL2, TNFAIP6, KREMEN1, NETO2	151	51	10374	5.38839	0.995775	0.766315	0.766315
GOTERM_CC_DIRECT	GO:0043186~P granule	0.0373068	HELZ2, MOV10, TDRD7	264	24	20587	9.74763	0.999991	0.394514	0.380332
GOTERM_CC_DIRECT	GO:0070721~ISGF3 complex	0.0378395	STAT1, STAT2	264	3	20587	51.9874	0.999993	0.394514	0.380332
GOTERM_CC_DIRECT	GO:0005602~complement component C1 complex	0.0378395	C1QB, C1QC	264	3	20587	51.9874	0.999993	0.394514	0.380332
GOTERM_CC_DIRECT	GO:0072562~blood microparticle	0.0386779	LGALS3BP, C1QB, HSPA6, SERPING1, APOL1, C1QC	264	145	20587	3.2268	0.999994	0.394514	0.380332
UP_SEQ_FEATURE	DOMAIN:Macro 1	0.0386811	PARP14, PARP9	269	3	20516	50.8451	1	1	0.993915
UP_SEQ_FEATURE	DOMAIN:Macro 2	0.0386811	PARP14, PARP9	269	3	20516	50.8451	1	1	0.993915
UP_SEQ_FEATURE	MOTIF:DECH box	0.0386811	DDX58, DHX58	269	3	20516	50.8451	1	1	0.993915
UP_SEQ_FEATURE	REGION:Interaction with dsRNA	0.0386811	OAS1, OAS3	269	3	20516	50.8451	1	1	0.993915
GOTERM_BP_DIRECT	GO:2001186~negative regulation of CD8-positive, alpha-beta T cell activation	0.0391552	CD274, LILRB1	257	3	19357	50.2127	1	0.492633	0.474305
GOTERM_BP_DIRECT	GO:0007009~plasma membrane organization	0.0397221	MYOF, DYSF, OTOF	257	24	19357	9.41488	1	0.492777	0.474443
GOTERM_BP_DIRECT	GO:0042554~superoxide anion generation	0.0397221	NCF1, NCF1C, SOD2	257	24	19357	9.41488	1	0.492777	0.474443
INTERPRO	IPR001655:Neutrophil cytosol factor 1	0.0400529	NCF1, NCF1C	260	3	19139	49.0744	1	0.541753	0.524119
INTERPRO	IPR012560:Ferlin A-domain	0.0400529	MYOF, DYSF	260	3	19139	49.0744	1	0.541753	0.524119
INTERPRO	IPR015039:NADPH oxidase subunit p47Phox, C-terminal	0.0400529	NCF1, NCF1C	260	3	19139	49.0744	1	0.541753	0.524119
INTERPRO	IPR005293:Antigen peptide transporter 2	0.0400529	TAP2	260	3	19139	49.0744	1	0.541753	0.524119
INTERPRO	IPR008983:Tumour necrosis factor-like domain	0.0401661	C1QB, TNFSF10, TNFSF13B, C1QC	260	56	19139	5.25797	1	0.541753	0.524119
GOTERM_MF_DIRECT	GO:0046979~TAP2 binding	0.0406792	TAP1, TAPBP	261	3	18913	48.3091	1	0.602792	0.583069
GOTERM_MF_DIRECT	GO:1904680~peptide transmembrane transporter activity	0.0406792	TAP2, TAP1	261	3	18913	48.3091	1	0.602792	0.583069
BBID	48.mice_minus_JAKs_and_STATs	0.0413412	STAT1, STAT2, JAK2	13	11	388	8.13986	0.693385	0.558107	0.558107
UP_SEQ_FEATURE	REPEAT:TPR 4	0.0421931	TRANK1, IFIT5, IFIT1, IFIT3, IFIT2	269	100	20516	3.81338	1	1	0.993915
KEGG_PATHWAY	hsa05140:Leishmaniasis	0.042215	NCF1, STAT1, IL1B, FCGR1A, JAK2	141	77	8205	3.77867	0.999939	0.340257	0.32211
KEGG_PATHWAY	hsa05145:Toxoplasmosis	0.0423431	CIITA, CD40, SOCS1, STAT1, HSPA6, JAK2	141	112	8205	3.1174	0.999941	0.340257	0.32211
SMART	SM01200:SM01200	0.0427576	MYOF, DYSF	151	3	10374	45.8013	0.99815	0.769636	0.769636
GOTERM_BP_DIRECT	GO:0071294~cellular response to zinc ion	0.0428075	MT2A, MT1A, MT1G	257	25	19357	9.03829	1	0.520141	0.500789
GOTERM_BP_DIRECT	GO:0090023~positive regulation of neutrophil chemotaxis	0.0428075	CD74, IL23A, C3AR1	257	25	19357	9.03829	1	0.520141	0.500789
GOTERM_BP_DIRECT	GO:0002479~antigen processing and presentation of exogenous peptide antigen via MHC class I, TAP-dependent	0.0428075	TAP1, PSMB8, PSMB9	257	25	19357	9.03829	1	0.520141	0.500789
GOTERM_BP_DIRECT	GO:0051289~protein homotetramerization	0.0432353	GBP5, SOD2, ACACB, KCNJ2	257	59	19357	5.10638	1	0.52131	0.501915
UP_KW_CELLULAR_COMPONENT	KW-0458~Lysosome	0.043714	IFITM3, CD74, DRAM1, DTX3L, GM2A, SORT1, CTSL, IL1B, LAMP3, LRRK2, TLR7	246	386	17662	2.04602	0.781232	0.247713	0.233142
GOTERM_BP_DIRECT	GO:0065003~macromolecular complex assembly	0.0437406	CD74, CD40, GCH1, FAS, PML, TAPBP	257	145	19357	3.11665	1	0.52131	0.501915
GOTERM_BP_DIRECT	GO:0046718~viral entry into host cell	0.0437853	PLSCR1, DYNLT1, CTSL, CLEC5A, GAS6	257	100	19357	3.76595	1	0.52131	0.501915
GOTERM_MF_DIRECT	GO:0004888~transmembrane signaling receptor activity	0.044891	FCMR, KLRC3, KLRF1, FAS, FCER1A, TLR7, FCGR1A	261	187	18913	2.71254	1	0.645639	0.624513
UP_SEQ_FEATURE	DOMAIN:C2 1	0.0455783	MCTP1, MYOF, DYSF, OTOF	269	61	20516	5.00116	1	1	0.993915
BIOCARTA	h_classicPathway:Classical Complement Pathway	0.0462732	C1QB, C1QC, C2	39	15	1623	8.32308	0.958178	0.620061	0.620061
UP_SEQ_FEATURE	DOMAIN:C2 2	0.0474495	MCTP1, MYOF, DYSF, OTOF	269	62	20516	4.92049	1	1	0.993915
GOTERM_BP_DIRECT	GO:0045892~negative regulation of transcription, DNA-templated	0.0478575	CIITA, NRG1, PARP14, PML, PARP10, SBNO2, TRIM6, NACC2, IRF1, ZNF438, CD38, ATF5, GAS6, TRIM22	257	585	19357	1.80251	1	0.565995	0.544938
GOTERM_BP_DIRECT	GO:0001778~plasma membrane repair	0.0492345	MYOF, DYSF, CHMP5	257	27	19357	8.36879	1	0.578423	0.556904
GOTERM_MF_DIRECT	GO:0005125~cytokine activity	0.0498333	IL15, IL23A, IL1B, OSM, TNFSF10, NRG1, TNFSF13B	261	192	18913	2.6419	1	0.693212	0.670531
GOTERM_CC_DIRECT	GO:0072558~NLRP1 inflammasome complex	0.0501329	CASP5, CASP1	264	4	20587	38.9905	1	0.49486	0.477071
UP_SEQ_FEATURE	DOMAIN:ABC transmembrane type-1	0.0514346	TAP2, TAP1	269	28	20516	8.17153	1	1	0.993915
GOTERM_BP_DIRECT	GO:0007568~aging	0.0516633	POLB, CIITA, IL15, SERPING1, ADM, SOD2	257	152	19357	2.97312	1	0.586036	0.564233
GOTERM_BP_DIRECT	GO:0071659~negative regulation of IP-10 production	0.0518645	OAS1, OAS3	257	4	19357	37.6595	1	0.586036	0.564233
GOTERM_BP_DIRECT	GO:0019064~fusion of virus membrane with host plasma membrane	0.0518645	CTSL, GAS6	257	4	19357	37.6595	1	0.586036	0.564233
GOTERM_BP_DIRECT	GO:1900245~positive regulation of MDA-5 signaling pathway	0.0518645	DHX58, DDX60	257	4	19357	37.6595	1	0.586036	0.564233
GOTERM_BP_DIRECT	GO:0002175~protein localization to paranode region of axon	0.0518645	EPB41L3, MAL	257	4	19357	37.6595	1	0.586036	0.564233
GOTERM_BP_DIRECT	GO:0019884~antigen processing and presentation of exogenous antigen	0.0518645	PSME2, MR1	257	4	19357	37.6595	1	0.586036	0.564233
UP_KW_MOLECULAR_FUNCTION	KW-0694~RNA-binding	0.051907	ZBP1, DDX58, IFIT5, TDRD7, DDX60L, IFIT1, DDX60, IFIT2, OASL, IFIH1, MOV10, CASP7, OAS1, OAS2, OAS3, DHX58, IGF2BP3, TRIM21	175	748	11735	1.61367	0.970341	0.856466	0.856466
GOTERM_MF_DIRECT	GO:0019900~kinase binding	0.0522365	CEACAM1, CASP1, FAS, CARD16, ATF5	261	102	18913	3.55214	1	0.693212	0.670531
GOTERM_BP_DIRECT	GO:0016540~protein autoprocessing	0.0525705	CTSL, CASP4, CASP1	257	28	19357	8.0699	1	0.586077	0.564272
GOTERM_BP_DIRECT	GO:0071280~cellular response to copper ion	0.0525705	MT2A, MT1A, MT1G	257	28	19357	8.0699	1	0.586077	0.564272
GOTERM_MF_DIRECT	GO:0003953~NAD+ nucleosidase activity	0.0527504	CD38, TLR7, PIK3AP1	261	27	18913	8.05151	1	0.693212	0.670531
GOTERM_BP_DIRECT	GO:0007204~positive regulation of cytosolic calcium ion concentration	0.0528592	CCRL2, C3AR1, CD38, ADM, FPR2, JAK2	257	153	19357	2.95369	1	0.586077	0.564272
INTERPRO	IPR006614:Peroxin/Ferlin domain	0.0530455	MYOF, DYSF	260	4	19139	36.8058	1	0.68219	0.659984
INTERPRO	IPR009311:Interferon-induced 6-16	0.0530455	IFI27, IFI6	260	4	19139	36.8058	1	0.68219	0.659984
UP_SEQ_FEATURE	REPEAT:TPR 7	0.0532858	IFIT5, IFIT1, IFIT3, IFIT2	269	65	20516	4.69339	1	1	0.993915
GOTERM_MF_DIRECT	GO:0042296~ISG15 transferase activity	0.0538693	HERC5, UBE2L6	261	4	18913	36.2318	1	0.693212	0.670531
GOTERM_CC_DIRECT	GO:0005794~Golgi apparatus	0.0549447	GBP5, SERPINA1, DYNLT1, RSAD2, NCF1, SORT1, IL15, LRRK2, NOD2, STX11, PARP10, PLSCR1, RAB20, CTSL, WDFY1, GBP2, VAMP5, GBP1, KIAA0319L, GBP4, TRIM22, KCNJ2	264	1131	20587	1.51687	1	0.525408	0.506521
GOTERM_BP_DIRECT	GO:0000165~MAPK cascade	0.0552993	P2RX7, IL1B, LRRK2, NRG1, PSMB8, PSMB9	257	155	19357	2.91558	1	0.609322	0.586653
INTERPRO	IPR016186:C-type lectin-like	0.055927	TNFAIP6, KLRC3, CLEC5A, KLRF1, HAPLN3	260	106	19139	3.47224	1	0.686006	0.663677
INTERPRO	IPR007110:Immunoglobulin-like domain	0.0559853	SIGLEC16, CD274, LRRN3, NEXN, LILRB1, NRG1, PDCD1LG2, HAPLN3, MR1, LY9, TAPBP, CEACAM1, SLAMF8, FCER1A, SLAMF7, FCGR1A, SIGLEC5	260	763	19139	1.6401	1	0.686006	0.663677
SMART	SM00694:DysFC	0.0566025	MYOF, DYSF	151	4	10374	34.351	0.999773	0.815077	0.815077
SMART	SM00693:DysFN	0.0566025	MYOF, DYSF	151	4	10374	34.351	0.999773	0.815077	0.815077
GOTERM_BP_DIRECT	GO:0045893~positive regulation of transcription, DNA-templated	0.0569572	CD74, CIITA, NFIX, DTX3L, NCF1, STAT1, PARP9, PML, MAFB, IL1B, IRF1, IRF7, CD38, ATF5, TRIM21, TRIM22	257	722	19357	1.66912	1	0.61989	0.596828
GOTERM_BP_DIRECT	GO:0001819~positive regulation of cytokine production	0.0569572	IL15, IL1B, CLEC5A, MIR21	257	66	19357	4.56479	1	0.61989	0.596828
GOTERM_MF_DIRECT	GO:0008233~peptidase activity	0.0569581	LACTB, CASP7, FGL2, LAP3, TGM2	261	105	18913	3.45065	1	0.714167	0.6908
INTERPRO	IPR003598:Immunoglobulin subtype 2	0.0571123	SIGLEC16, CEACAM1, LRRN3, FCER1A, LILRB1, NRG1, FCGR1A, SIGLEC5	260	254	19139	2.31847	1	0.686006	0.663677
UP_SEQ_FEATURE	LIPID:S-geranylgeranyl cysteine	0.0578068	GBP5, RAB20, OAS1, RAB24, GBP2	269	111	20516	3.43548	1	1	0.993915
UP_KW_DOMAIN	KW-0175~Coiled coil	0.0579785	LRRK2, CCDC146, FGL2, IFIT5, TRANK1, NEXN, ARHGEF10L, SIPA1L2, N4BP2L2, STX11, STK3, OSBPL10, LMNB1, IFIT2, TRIM6, RNF213, APOL6, PSTPIP2, DHX58, EPSTI1, OTOF, SMCO4, APOL1, TRIM21, APOL3, GBP4, TRIM22, GBP6, VPS9D1, STAT1, LIMK2, STAT2, NETO2, BAZ1A, PARP14, PML, NELL2, GRIN3A, DMXL2, CMPK2, SPATS2L, CCDC65, PIK3AP1, VAMP5, ATF3, CHMP5	193	2713	14500	1.27385	0.746838	0.222251	0.212588
INTERPRO	IPR011527:ABC transporter, transmembrane domain, type 1	0.0583043	TAP2, TAP1	260	29	19139	7.61499	1	0.686006	0.663677
KEGG_PATHWAY	hsa05161:Hepatitis B	0.0585228	IFIH1, DDX58, STAT1, STAT2, IRF7, FAS, JAK2	141	162	8205	2.51445	0.999999	0.454056	0.42984
OMIM_DISEASE	180300~Rheumatoid arthritis, susceptibility to	0.0588068	SLC22A4, CIITA	71	5	5812	32.7437	0.998802	1	1
GOTERM_BP_DIRECT	GO:0043154~negative regulation of cysteine-type endopeptidase activity involved in apoptotic process	0.0590671	LAMP3, IFI6, CARD16, GAS6	257	67	19357	4.49666	1	0.638933	0.615162
UP_SEQ_FEATURE	DOMAIN:Helicase C-terminal	0.0593603	IFIH1, DDX58, DHX58, DDX60L, DDX60	269	112	20516	3.40481	1	1	0.993915
GOTERM_BP_DIRECT	GO:1900017~positive regulation of cytokine production involved in inflammatory response	0.0594742	GBP5, MIR21, NOD2	257	30	19357	7.53191	1	0.639438	0.615648
GOTERM_BP_DIRECT	GO:0030334~regulation of cell migration	0.0599146	CEACAM1, DDX58, NEXN, MIR21, SGK1	257	111	19357	3.39275	1	0.640292	0.616471
GOTERM_BP_DIRECT	GO:0001666~response to hypoxia	0.0613872	ALAS2, KCNMA1, CD38, ADM, SOD2, PML	257	160	19357	2.82446	1	0.652101	0.627841
GOTERM_CC_DIRECT	GO:1990111~spermatoproteasome complex	0.0622699	PSMB8, PSMB9	264	5	20587	31.1924	1	0.577411	0.556655
UP_KW_LIGAND	KW-0446~Lipid-binding	0.0624209	GRAMD1B, NCF1, DENND1A, TAP2, DYSF, ERLIN1, FFAR2, PASK, OSBPL10	111	265	6850	2.09587	0.824525	0.280296	0.238771
GOTERM_BP_DIRECT	GO:0032148~activation of protein kinase B activity	0.0630367	MIR21, NRG1, GAS6	257	31	19357	7.28894	1	0.665467	0.640709
GOTERM_BP_DIRECT	GO:0007200~phospholipase C-activating G-protein coupled receptor signaling pathway	0.0633957	C3AR1, FFAR2, FPR2, TGM2	257	69	19357	4.36632	1	0.665467	0.640709
UP_SEQ_FEATURE	MOTIF:MIDAS-like motif	0.0636367	CACNA2D3, C2	269	5	20516	30.5071	1	1	0.993915
SMART	SM00252:SH2	0.0637891	SOCS3, SOCS1, STAT2, BMX, JAK2	151	104	10374	3.30298	0.999925	0.835057	0.835057
INTERPRO	IPR001650:Helicase, C-terminal	0.0640741	IFIH1, DDX58, DHX58, DDX60L, DDX60	260	111	19139	3.31584	1	0.738187	0.714159
GOTERM_BP_DIRECT	GO:0002732~positive regulation of dendritic cell cytokine production	0.0644064	NOD2, SCIMP	257	5	19357	30.1276	1	0.668169	0.64331
GOTERM_BP_DIRECT	GO:0045794~negative regulation of cell volume	0.0644064	P2RX7, KCNMA1	257	5	19357	30.1276	1	0.668169	0.64331
KEGG_PATHWAY	hsa05235:PD-L1 expression and PD-1 checkpoint pathway in cancer	0.0653286	BATF2, CD274, BATF3, STAT1, JAK2	141	89	8205	3.26918	1	0.489964	0.463833
GOTERM_BP_DIRECT	GO:1900745~positive regulation of p38MAPK cascade	0.0666695	GADD45B, NCF1, IL1B	257	32	19357	7.06116	1	0.684174	0.65872
GOTERM_BP_DIRECT	GO:0045766~positive regulation of angiogenesis	0.0667205	CD40, ANXA3, IL1B, C3AR1, ADM, MIR21	257	164	19357	2.75558	1	0.684174	0.65872
GOTERM_MF_DIRECT	GO:0019210~kinase inhibitor activity	0.0668786	SOCS1, WARS	261	5	18913	28.9854	1	0.79765	0.771551
GOTERM_MF_DIRECT	GO:0004784~superoxide dismutase activity	0.0668786	SOD2	261	5	18913	28.9854	1	0.79765	0.771551
GOTERM_BP_DIRECT	GO:0070588~calcium ion transmembrane transport	0.0681561	P2RX7, CACNA1I, GRIN3A, CACNA2D3, GAS6	257	116	19357	3.24651	1	0.694879	0.669027
INTERPRO	IPR016187:C-type lectin fold	0.0692448	TNFAIP6, KLRC3, CLEC5A, KLRF1, HAPLN3	260	114	19139	3.22858	1	0.781477	0.75604
GOTERM_BP_DIRECT	GO:0010667~negative regulation of cardiac muscle cell apoptotic process	0.0703702	MIR21, NRG1, JAK2	257	33	19357	6.84719	1	0.713353	0.686814
INTERPRO	IPR014001:Helicase, superfamily 1/2, ATP-binding domain	0.0710148	IFIH1, DDX58, DHX58, DDX60L, DDX60	260	115	19139	3.2005	1	0.785424	0.759859
GOTERM_MF_DIRECT	GO:0005164~tumor necrosis factor receptor binding	0.0713135	STAT1, TNFSF10, TNFSF13B	261	32	18913	6.79346	1	0.830293	0.803126
UP_KW_MOLECULAR_FUNCTION	KW-0202~Cytokine	0.0717398	CXCL10, IL15, IL23A, IL1B, OSM, TNFSF10, TNFSF13B	175	196	11735	2.3949	0.992651	0.946965	0.946965
GOTERM_CC_DIRECT	GO:0043231~intracellular membrane-bounded organelle	0.0722095	GRAMD1B, CD40, SERPINA1, DENND1A, LRRK2, MYOF, OSBPL10, TNFSF13B, OASL, POLB, RAB20, GM2A, OAS1, DHRS9, CTSL, OAS2, LAMP3, OAS3, WDFY1	264	967	20587	1.5322	1	0.627502	0.604945
GOTERM_CC_DIRECT	GO:0005887~integral component of plasma membrane	0.072428	SLC22A4, CD40, GPR84, HCAR3, MUC1, CCRL2, CLEC5A, C3AR1, TNFSF10, FCER1A, FFAR2, FCGR1A, KCNJ2, KLRC3, PLAUR, KCNJ15, SLC6A12, TAP1, NRG1, P2RX7, PLSCR1, CEACAM1, GPR183, SLC26A8, KLRF1, VAMP5	264	1438	20587	1.40995	1	0.627502	0.604945
UP_KW_LIGAND	KW-0342~GTP-binding	0.0726694	GBP6, GBP5, CIITA, RAB20, GCH1, LRRK2, RAB24, GBP2, GBP1, GBP4, TGM2	111	370	6850	1.83467	0.869583	0.280296	0.238771
KEGG_PATHWAY	hsa05134:Legionellosis	0.0730892	CASP7, IL1B, HSPA6, CASP1	141	57	8205	4.08361	1	0.522033	0.494191
GOTERM_BP_DIRECT	GO:1900182~positive regulation of protein localization to nucleus	0.0741365	DTX3L, LIMK2, PARP9	257	34	19357	6.6458	1	0.739633	0.712116
GOTERM_BP_DIRECT	GO:1902036~regulation of hematopoietic stem cell differentiation	0.0741365	OSM, PSMB8, PSMB9	257	34	19357	6.6458	1	0.739633	0.712116
KEGG_PATHWAY	hsa05323:Rheumatoid arthritis	0.0742447	IL15, IL23A, CTSL, IL1B, TNFSF13B	141	93	8205	3.12857	1	0.522033	0.494191
GOTERM_CC_DIRECT	GO:1904813~ficolin-1-rich granule lumen	0.0748147	SERPINA1, DYNLT1, TNFAIP6, FGL2, HSPA6	264	124	20587	3.1444	1	0.627502	0.604945
UP_SEQ_FEATURE	REPEAT:LRR 12	0.0750559	LRRN3, SLITRK4, LRRK2, TLR7	269	75	20516	4.06761	1	1	0.993915
SMART	SM00408:IGc2	0.0754557	SIGLEC16, CEACAM1, LRRN3, FCER1A, LILRB1, NRG1, FCGR1A, SIGLEC5	151	254	10374	2.16384	0.999988	0.853431	0.853431
UP_SEQ_FEATURE	DOMAIN:STAT transcription factor protein interaction	0.0758713	STAT1, STAT2	269	6	20516	25.4226	1	1	0.993915
UP_SEQ_FEATURE	DOMAIN:Ubiquitin-like 2	0.0758713	ISG15, OASL	269	6	20516	25.4226	1	1	0.993915
UP_SEQ_FEATURE	DOMAIN:Ubiquitin-like 1	0.0758713	ISG15, OASL	269	6	20516	25.4226	1	1	0.993915
GOTERM_CC_DIRECT	GO:0005789~endoplasmic reticulum membrane	0.0758744	GRAMD1B, MCTP1, RSAD2, SORT1, LRRK2, RHBDF2, PLA2G4C, TAP2, PLAUR, ERLIN1, TAP1, MR1, TAPBP, GRIN3A, IFI27, DHRS9, CASP4, OTOF, TLR7, SGK1, APOL2	264	1108	20587	1.47798	1	0.627502	0.604945
UP_SEQ_FEATURE	DOMAIN:Helicase ATP-binding	0.0760975	IFIH1, DDX58, DHX58, DDX60L, DDX60	269	122	20516	3.12572	1	1	0.993915
GOTERM_BP_DIRECT	GO:0033092~positive regulation of immature T cell proliferation in thymus	0.076783	RIPK2, IL1B	257	6	19357	25.1064	1	0.739633	0.712116
GOTERM_BP_DIRECT	GO:0002768~immune response-regulating cell surface receptor signaling pathway	0.076783	CD40, FPR2	257	6	19357	25.1064	1	0.739633	0.712116
GOTERM_BP_DIRECT	GO:0034105~positive regulation of tissue remodeling	0.076783	IL15, IL23A	257	6	19357	25.1064	1	0.739633	0.712116
GOTERM_BP_DIRECT	GO:0032692~negative regulation of interleukin-1 production	0.076783	CEACAM1, GAS6	257	6	19357	25.1064	1	0.739633	0.712116
GOTERM_BP_DIRECT	GO:0009597~detection of virus	0.076783	IFIH1, DDX58	257	6	19357	25.1064	1	0.739633	0.712116
GOTERM_BP_DIRECT	GO:2000110~negative regulation of macrophage apoptotic process	0.076783	IRF7, NOD2	257	6	19357	25.1064	1	0.739633	0.712116
GOTERM_BP_DIRECT	GO:2000342~negative regulation of chemokine (C-X-C motif) ligand 2 production	0.076783	OAS1, OAS3	257	6	19357	25.1064	1	0.739633	0.712116
SMART	SM00490:HELICc	0.0770459	IFIH1, DDX58, DHX58, DDX60L, DDX60	151	111	10374	3.09468	0.99999	0.853431	0.853431
GOTERM_BP_DIRECT	GO:0032091~negative regulation of protein binding	0.0772249	LRRK2, CARD16, IFIT1, IFIT2	257	75	19357	4.01702	1	0.739633	0.712116
UP_SEQ_FEATURE	REPEAT:TPR 6	0.0774197	IFIT5, IFIT1, IFIT3, IFIT2	269	76	20516	4.01409	1	1	0.993915
BIOCARTA	h_compPathway:Complement Pathway	0.0778448	C1QB, C1QC, C2	39	20	1623	6.24231	0.995616	0.869267	0.869267
GOTERM_BP_DIRECT	GO:0043330~response to exogenous dsRNA	0.0779658	DDX58, RIPK2, NOD2	257	35	19357	6.45592	1	0.739633	0.712116
GOTERM_BP_DIRECT	GO:2001235~positive regulation of apoptotic signaling pathway	0.0779658	CTSL, FAS, JAK2	257	35	19357	6.45592	1	0.739633	0.712116
GOTERM_MF_DIRECT	GO:0003690~double-stranded DNA binding	0.0780345	AIM2, DDX58, STAT1, IFIT5, DDX60	261	117	18913	3.09674	1	0.887416	0.85838
GOTERM_BP_DIRECT	GO:0010628~positive regulation of gene expression	0.0787349	P2RX7, CD74, PLSCR1, WARS, DDX58, IL1B, LAMP3, MIR21, LILRB1, NRG1, GAS6, ATF3	257	513	19357	1.76185	1	0.742956	0.715315
GOTERM_CC_DIRECT	GO:0030054~cell junction	0.0816863	HCAR2, HCAR3, BRSK1, CEACAM1, EPB41L3, WDFY1, SAMD4A	264	235	20587	2.32284	1	0.65779	0.634144
GOTERM_BP_DIRECT	GO:0000077~DNA damage checkpoint	0.081856	DTX3L, FBXO6, PARP9	257	36	19357	6.27659	1	0.764276	0.735842
GOTERM_BP_DIRECT	GO:0001916~positive regulation of T cell mediated cytotoxicity	0.081856	P2RX7, IL23A, TAP2	257	36	19357	6.27659	1	0.764276	0.735842
KEGG_PATHWAY	hsa04210:Apoptosis	0.0827766	CASP7, GADD45B, CTSL, TNFSF10, FAS, LMNB1	141	136	8205	2.56727	1	0.564386	0.534286
SMART	SM00487:DEXDc	0.0831196	IFIH1, DDX58, DHX58, DDX60L, DDX60	151	114	10374	3.01325	0.999996	0.854945	0.854945
GOTERM_MF_DIRECT	GO:0005215~transporter activity	0.0833155	VPS9D1, SPNS3, TAP1	261	35	18913	6.21117	1	0.908107	0.878394
GOTERM_MF_DIRECT	GO:0004712~protein serine/threonine/tyrosine kinase activity	0.0835682	BRSK1, CIITA, RIPK2, LIMK2, LRRK2, BMX, JAK2, ALPK1, PASK, SGK1, STK3	261	440	18913	1.81159	1	0.908107	0.878394
GOTERM_BP_DIRECT	GO:0031100~animal organ regeneration	0.0858047	ANXA3, ADM, GAS6	257	37	19357	6.10695	1	0.777182	0.748268
GOTERM_BP_DIRECT	GO:2001240~negative regulation of extrinsic apoptotic signaling pathway in absence of ligand	0.0858047	IL1B, IFI6, NRG1	257	37	19357	6.10695	1	0.777182	0.748268
GOTERM_CC_DIRECT	GO:0008303~caspase complex	0.0860822	CASP7, CASP1	264	7	20587	22.2803	1	0.675414	0.651135
GOTERM_MF_DIRECT	GO:0016301~kinase activity	0.0866322	NELL2, RIPK2, LRRK2, PLAUR, CMPK2, JAK2, SGK1	261	222	18913	2.28489	1	0.920938	0.890805
UP_KW_BIOLOGICAL_PROCESS	KW-1064~Adaptive immunity	0.0873208	CD274, CD74, RIPK2, LAMP3, GPR183, TAP2, TAP1, SLAMF7, LILRB1, PDCD1LG2, JAK2, LY9	180	486	11248	1.67151	0.999389	0.707298	0.681102
UP_SEQ_FEATURE	DOMAIN:TLDc	0.0879467	IFI44, IFI44L	269	7	20516	21.7908	1	1	0.993915
GOTERM_BP_DIRECT	GO:0032364~oxygen homeostasis	0.0889965	ALAS2, SOD2	257	7	19357	21.5197	1	0.777182	0.748268
GOTERM_BP_DIRECT	GO:0002606~positive regulation of dendritic cell antigen processing and presentation	0.0889965	CD74, NOD2	257	7	19357	21.5197	1	0.777182	0.748268
GOTERM_BP_DIRECT	GO:0090383~phagosome acidification	0.0889965	RAB20, SLAMF8	257	7	19357	21.5197	1	0.777182	0.748268
GOTERM_BP_DIRECT	GO:0045590~negative regulation of regulatory T cell differentiation	0.0889965	IRF1, MIR21	257	7	19357	21.5197	1	0.777182	0.748268
GOTERM_BP_DIRECT	GO:0071224~cellular response to peptidoglycan	0.0889965	RIPK2, NOD2	257	7	19357	21.5197	1	0.777182	0.748268
GOTERM_BP_DIRECT	GO:0060760~positive regulation of response to cytokine stimulus	0.0889965	IFIH1, DDX58	257	7	19357	21.5197	1	0.777182	0.748268
GOTERM_BP_DIRECT	GO:0007167~enzyme linked receptor protein signaling pathway	0.0889965	JAK2, GAS6	257	7	19357	21.5197	1	0.777182	0.748268
GOTERM_BP_DIRECT	GO:0033194~response to hydroperoxide	0.0889965	CD38, JAK2	257	7	19357	21.5197	1	0.777182	0.748268
GOTERM_BP_DIRECT	GO:0031394~positive regulation of prostaglandin biosynthetic process	0.0889965	CD74, IL1B	257	7	19357	21.5197	1	0.777182	0.748268
GOTERM_BP_DIRECT	GO:0039529~RIG-I signaling pathway	0.0889965	DDX58, OAS3	257	7	19357	21.5197	1	0.777182	0.748268
GOTERM_BP_DIRECT	GO:0036016~cellular response to interleukin-3	0.0889965	MT2A, JAK2	257	7	19357	21.5197	1	0.777182	0.748268
UP_SEQ_FEATURE	REPEAT:TPR 5	0.0897166	IFIT5, IFIT1, IFIT3, IFIT2	269	81	20516	3.7663	1	1	0.993915
GOTERM_MF_DIRECT	GO:0004175~endopeptidase activity	0.0897245	PIK3IP1, CASP1, PSMB8, PSMB9	261	77	18913	3.76434	1	0.933517	0.902972
GOTERM_BP_DIRECT	GO:0070555~response to interleukin-1	0.0898097	RIPK2, IL1B, CD38	257	38	19357	5.94624	1	0.777182	0.748268
GOTERM_BP_DIRECT	GO:0006882~cellular zinc ion homeostasis	0.0898097	MT2A, MT1A, MT1G	257	38	19357	5.94624	1	0.777182	0.748268
INTERPRO	IPR000243:Peptidase T1A, proteasome beta-subunit	0.0909816	PSMB8, PSMB9	260	7	19139	21.0319	1	0.852759	0.825002
INTERPRO	IPR012345:STAT transcription factor, DNA-binding, subdomain	0.0909816	STAT1, STAT2	260	7	19139	21.0319	1	0.852759	0.825002
INTERPRO	IPR013800:STAT transcription factor, all-alpha	0.0909816	STAT1, STAT2	260	7	19139	21.0319	1	0.852759	0.825002
INTERPRO	IPR013801:STAT transcription factor, DNA-binding	0.0909816	STAT1, STAT2	260	7	19139	21.0319	1	0.852759	0.825002
INTERPRO	IPR015988:STAT transcription factor, coiled coil	0.0909816	STAT1, STAT2	260	7	19139	21.0319	1	0.852759	0.825002
INTERPRO	IPR006571:TLDc	0.0909816	IFI44, IFI44L	260	7	19139	21.0319	1	0.852759	0.825002
INTERPRO	IPR013799:STAT transcription factor, protein interaction	0.0909816	STAT1, STAT2	260	7	19139	21.0319	1	0.852759	0.825002
INTERPRO	IPR001217:STAT transcription factor, core	0.0909816	STAT1, STAT2	260	7	19139	21.0319	1	0.852759	0.825002
INTERPRO	IPR006935:Helicase/UvrB domain	0.0909816	IFIH1, DHX58	260	7	19139	21.0319	1	0.852759	0.825002
GOTERM_BP_DIRECT	GO:0051897~positive regulation of protein kinase B signaling	0.0921424	OSM, MIR21, NRG1, GAS6, STK3	257	129	19357	2.91934	1	0.793498	0.763976
GOTERM_BP_DIRECT	GO:0006953~acute-phase response	0.0938689	PLSCR1, SERPINA1, APOL2	257	39	19357	5.79377	1	0.804461	0.774532
GOTERM_BP_DIRECT	GO:0010508~positive regulation of autophagy	0.0948653	TRIM6, LRRK2, TRIM21, TRIM22	257	82	19357	3.6741	1	0.807482	0.77744
GOTERM_CC_DIRECT	GO:0098794~postsynapse	0.0950104	P2RX7, C1QB, LRRK2, JAK2, C1QC	264	135	20587	2.88819	1	0.726829	0.700701
GOTERM_MF_DIRECT	GO:0008234~cysteine-type peptidase activity	0.0958793	CASP7, CASP5, CTSL	261	38	18913	5.72081	1	0.976771	0.944811
UP_KW_LIGAND	KW-0460~Magnesium	0.0965693	BRSK1, TAP2, TAP1, ACACB, CLYBL, STK3, POLB, PLSCR1, GRIN3A, OAS1, OAS2, MTHFD2, OAS3, KCNMA1, LAP3, JAK2	111	651	6850	1.51672	0.935559	0.325921	0.277637
SMART	SM00964:SM00964	0.0969552	STAT1, STAT2	151	7	10374	19.6291	1	0.93077	0.93077
GOTERM_BP_DIRECT	GO:0016485~protein processing	0.0975096	P2RX7, CASP7, MAFB, ASPRV1	257	83	19357	3.62983	1	0.807482	0.77744
GOTERM_BP_DIRECT	GO:0030041~actin filament polymerization	0.0979801	PSTPIP2, MSRB2, JAK2	257	40	19357	5.64893	1	0.807482	0.77744
GOTERM_BP_DIRECT	GO:0046627~negative regulation of insulin receptor signaling pathway	0.0979801	SOCS3, SOCS1, IL1B	257	40	19357	5.64893	1	0.807482	0.77744
GOTERM_BP_DIRECT	GO:0031295~T cell costimulation	0.0979801	CD274, PDCD1LG2, TNFSF13B	257	40	19357	5.64893	1	0.807482	0.77744
KEGG_PATHWAY	hsa05321:Inflammatory bowel disease	0.0991193	STAT1, IL23A, IL1B, NOD2	141	65	8205	3.58101	1	0.653952	0.619075

## Sheet: GO_GSE7000
Category	Term	PValue	Genes	List Total	Pop Hits	Pop Total	Fold Enrichment	Bonferroni	Benjamini	FDR
GOTERM_MF_DIRECT	GO:0005515~protein binding	2.74095e-32	ATF2, SLC4A1AP, SPI1, SCT, ITSN1, HTR4, HTR6, TBK1, DPYSL4, PKNOX1, PRKACA, ZNF17, ZNF19, CXADR, UNC5C, FRS3, EWSR1, TFR2, FEZ1, MT-CO3, ATF6, CRABP2, NPRL2, FAXDC2, PDGFA, PLA2G6, ZNF26, CIAO1, SCGB1D1, PRPSAP2, ADAMTS13, EPB41L1, EPB41L2, NPBWR1, EPB41L3, LTA4H, GSTM4, JAG2, GSTM2, JAG1, CYP4F2, EIF2AK1, FUCA2, EIF2AK3, FN1, NR2F2, ZNF35, PPFIBP1, PKIA, GSTM5, KCNC4, ARHGAP1, SNX12, PRKAG1, PAN…	2077	12623	18913	1.16646	5.43805e-29	5.43805e-29	5.34486e-29
GOTERM_CC_DIRECT	GO:0005829~cytosol	2.34487e-26	ITSN1, LIPA, TBK1, DPYSL4, PSMD4, PSMD5, FOXO3B, PKNOX1, PRKACA, CSNK2A2, EML1, MYL4, MYL1, RUFY3, CLNS1A, PSME4, PSME2, ATF6, MTMR2, CRABP2, FLII, PLA2G6, EPB41L1, EPB41L2, EPB41L3, LTA4H, ZNF268, GSTM4, NGFR, GSTM2, EIF2AK3, NR2F2, SNF8, SNUPN, DHFR, MLLT11, PPFIBP1, UCK2, GSTM5, ARF1, RPLP1, RPLP0, HEXA, ARHGAP1, PRKAG1, ARHGAP6, EEA1, PIN1P1, SHH, JAK2, DLGAP5, MYBPC2, GSTO1, RAB3IL1, SRP9, D…	2114	5521	20587	1.36877	2.6028e-23	2.6028e-23	2.47149e-23
GOTERM_CC_DIRECT	GO:0070062~extracellular exosome	6.5296e-19	CYFIP1, AHCYL1, ITSN1, ENO1, RPS14, RPS16, PPP2R1A, ANPEP, CPNE1, PRSS8, PRKACA, EPHB1, ENTPD1, KRT3, DDX11, RPL23, RPL22, KRT1, KRT8, SLC6A13, KRT7, CEL, HLA-A, KRT5, HLA-E, SCN10A, RBP4, BTD, VDAC3, PSME2, SERPING1, VDAC1, RPL26, EZR, TLN1, CFD, SLC22A6, MTMR2, ENPEP, TMEM63A, CRABP2, ENDOD1, UMOD, KLK2, PTTG1IP, ADH6, PRDX2, LDHB, SYNGR2, PDCD10, APOH, TSPAN6, PCBP1, EPB41L2, APOD, LTA4H, APOB…	2114	2219	20587	1.55358	7.24786e-16	3.62393e-16	3.4411e-16
GOTERM_CC_DIRECT	GO:0005654~nucleoplasm	9.06826e-15	ATF2, MDC1, SLC4A1AP, SPI1, ZNF174, GLDC, RBPJ, BACH1, LIPA, ELK3, HOXA9, GJA1, TBK1, PSMD4, PSMD5, CLP1, MYC, ALKBH1, PIP4K2A, PRKACA, NFRKB, TSPYL1, CXADR, RPL23, DDX11, CSNK2A2, ARMC8, HCFC2, MED6, HOXB9, DDX39B, EWSR1, PRKD3, CLNS1A, LGALS13, PSME4, HOXB4, PSME2, RPL26, HOXB7, ATF6, HOXB5, CRABP2, FLII, MEFV, RRP7A, PPP3R1, EPB41L2, NKX2-1, LTA4H, ZNF148, PPARGC1A, BRAP, NGFR, ABCA6, SETD1B, …	2114	3962	20587	1.33713	1.01052e-11	3.35526e-12	3.18598e-12
GOTERM_CC_DIRECT	GO:0005737~cytoplasm	2.34015e-13	ATF2, CNTF, SLC4A1AP, AVIL, ITSN1, SPINT2, ENO1, ADARB2, HTR4, RBPJ, RPL8, BACH1, NAA80, RPL7, GLE1, ENDOU, GJA1, TBK1, DPYSL4, SOX15, ALKBH1, RPL36, PKNOX1, PRKACA, PRKCG, GAMT, CXADR, RPL23, DDX11, RPL22, GTPBP6, CEL, ARMC8, FNDC3A, HCFC2, FRS3, DDX39B, EWSR1, PRKD3, BIN1, TEP1, RUFY3, FEZ1, LGALS13, PSME2, RPL26, MTMR2, ENPEP, CRABP2, AIRE, FLII, FAXDC2, ACTL7A, HSPA4L, ACTL7B, BCL10, MEFV, CI…	2114	5634	20587	1.24971	2.59779e-10	6.4939e-11	6.16628e-11
GOTERM_CC_DIRECT	GO:0005887~integral component of plasma membrane	1.14023e-12	NPFFR2, VIPR2, AQP8, AQP6, ICAM4, AQP4, HTR4, GJA1, HTR6, GPR176, GJA8, SLC12A6, EPHB1, UTS2R, EPHA4, ENTPD1, EPHA7, CXADR, MUSK, SLC6A13, TM4SF5, CEL, HLA-A, GABRG1, MIP, TFR2, PLPP3, CFTR, EPHA2, ADCYAP1R1, SLC22A6, ENPEP, LPAR1, CLCNKA, MST1R, TRPM2, MC2R, NPBWR1, TSPAN6, KCNMB2, CCR10, SLC19A1, NTSR2, JAG2, CCR1, NGFR, GPR17, ST14, JAG1, TNFSF15, GRIN2C, GP5, GRIN2B, ATP4A, SLC6A7, SLC6A8, SS…	2114	1438	20587	1.57115	1.26562e-09	2.53132e-10	2.40361e-10
GOTERM_CC_DIRECT	GO:0005886~plasma membrane	8.21021e-12	SLC4A1AP, ZNF174, GLDC, ITSN1, SPINT2, TMEM97, C4BPB, ENO1, HTR4, ENDOU, HTR6, GJA1, GPR176, PIP4K2A, PRSS8, GJA8, PRKACA, PRKCG, CXADR, CSNK2A2, UNC5C, HCFC2, SCAMP1, FRS3, GABRG1, EWSR1, BIN1, TFR2, CLNS1A, FEZ1, GPR160, ANOS1, LRPAP1, ENPEP, CLCNKA, PLA2G5, CFP, PLA2G6, GJC1, UGT8, EPB41L1, NPBWR1, EPB41L2, KCNMB2, EPB41L3, PLCG1, ICOS, SLC19A1, JAG2, ABCA2, NGFR, GPR17, HLA-DRB5, ST14, HLA-DR…	2114	5334	20587	1.24149	9.11333e-09	1.51889e-09	1.44226e-09
GOTERM_CC_DIRECT	GO:0045202~synapse	2.34183e-11	CHRM2, CYFIP1, ITSN1, HTR4, NR3C1, ARR3, CLU, SLC8A1, RPS6KA4, RPS15, RPS6KA3, SCGN, HTR6, GPR176, RPS16, MPZ, KIF5A, SLC12A6, PPFIA4, SLC16A3, CHRNB2, CHRNB4, MUSK, RPL23, MAGI2, UNC5C, CEL, GABRG1, MAPK8IP1, TIAM1, CACNB3, MTNR1B, EEF1A2, UTS2, VDAC1, RPL26, PVALB, LY6E, CHRNA2, NPR2, CACNA1A, PSEN1, CORO1C, CACNA1G, GJC1, NPBWR1, DRD5, SYT4, DTNA, MTHFR, EEF2, SYT7, QKI, SPART, RPS28, SLC6A7, …	2114	530	20587	1.94768	2.59943e-08	3.71347e-09	3.52613e-09
GOTERM_CC_DIRECT	GO:0016020~membrane	3.13727e-11	MT-ND5, SPINT2, ENO1, HTR4, MT-ND2, RPL8, RPL7, GLE1, RPL36, PRKACA, PRKCG, DDX18, RPL23, HPCAL1, FNDC3A, SCAMP1, FRS3, MED6, PRKD3, BIN1, RUFY3, PSME2, RPL26, ATF6, FAXDC2, ENDOD1, PDGFA, ABCB9, KIAA0040, LDHB, NPBWR1, ABCA2, NGFR, JAG1, EDEM1, EIF2AK3, SNF8, SLC6A7, SLC6A8, GIPC1, PCDHB5, HNRNPC, FARSA, ADA, HRK, HEXA, RPLP0, KCNC4, PRKAG1, CLTA, PTH1R, SLC6A2, SLC6A3, SERPINA5, EEA1, PANX1, SM…	2114	3739	20587	1.29707	3.48237e-08	4.35296e-09	4.13335e-09
GOTERM_BP_DIRECT	GO:0007165~signal transduction	1.71544e-10	CNTF, GMFB, VIPR2, SCT, CBLC, ARR3, ELK3, RPS6KA3, ENDOU, GJA1, ANPEP, CCN2, KIFAP3, CCN1, UTS2R, FLT3LG, FRS3, GABRG1, PLPP3, ATF6, LRPAP1, ENPEP, PDE1C, CRABP2, PEX11B, PIK3R1, MST1R, GNG10, NMB, DTNA, STAC, TNFSF15, TNFSF13, RASSF7, BRAF, MANF, BST1, TG, TRIP6, GRB2, PTPRR, ECM1, ARHGAP1, PRKAG1, SECTM1, ADM, ARHGAP6, AKAP12, GABRR2, BABAM2, HINT1, IMPA2, JAK2, HRAS, CD34, PSD, ANXA1, SMAD5-AS…	2087	1259	19357	1.53233	1.11332e-06	1.11332e-06	1.10389e-06
GOTERM_BP_DIRECT	GO:0045944~positive regulation of transcription from RNA polymerase II promoter	1.26794e-09	ATF2, SPI1, RBPJ, BACH1, ELK3, SOX2, RPS6KA4, RPS6KA3, HOXA9, RPS6KA5, TBK1, MYC, SOX15, DPF3, KAT7, PKNOX1, CCN1, HOXA5, FOXH1, MED6, RUNX1, HOXB9, TFR2, ZSCAN21, HOXB4, HOXB7, ATF6, HOXB5, CTBP2, AIRE, PIK3R1, PPP3R1, NHLH1, PCBP1, HLTF, NKX2-1, ZNF148, ZNF268, PPARGC1A, JAG1, YES1, FOXF2, GDF2, SMARCA5, PBX3, NFATC1, NR2F2, SMARCA2, FOSL2, SMARCA4, HOXD3, HOXD8, NODAL, ZNF131, GMEB1, HNF4G, TC…	2087	1204	19357	1.51759	8.22888e-06	4.11446e-06	4.07959e-06
GOTERM_CC_DIRECT	GO:0005925~focal adhesion	1.31743e-09	CYFIP1, MDC1, ARF1, FLT1, YWHAB, RPLP1, AVIL, RPLP0, MAST1, TNC, FHL3, SLA, LIMD1, RPL8, TNFSF13B, RPL7, RPS15, AKAP12, PPP1CB, RPS14, RPL7A, GJA1, RPS16, CSRP1, PPFIA1, ANXA6, ITGAV, JAK2, YWHAG, KLF11, ANXA1, RPL23, ITGA2, RPL22, ITGA1, RRAS2, SENP1, GAK, PROCR, HCK, ADAM17, MMP14, NUMB, EZR, TLN1, PPIB, MAPRE2, CD44, VCL, EPHA2, ARF6, FLII, ARL2, TWF1, EGFR, ADD1, CORO1C, PDLIM1, GNA13, RAB21,…	2114	426	20587	1.96597	1.46234e-06	1.62483e-07	1.54285e-07
GOTERM_MF_DIRECT	GO:0005102~receptor binding	1.64543e-09	GSK3A, WNT2B, EDA, TRAF3IP2, SERPINE2, SCT, SLA, ADM, LAMC2, CLU, SLC6A3, TNFSF13B, PANX1, GJA1, JAK2, SLC39A1, ANXA1, CXADR, EDN3, TRPC1, IGFBP2, ITGA1, FLT3LG, GFRA1, HLA-A, CNPY3, BTN3A2, F2, HLA-G, MTSS1, HLA-E, IL17RA, TRDN, FGR, F7, HCK, ADCYAP1, NRG3, LCK, LTA, UTS2, LTB, TLR6, LRPAP1, CALCA, LAMA2, PLA2G1B, NRXN1, NXPH4, ASIP, FGL2, WNT8A, LPL, KCNA5, SRI, MCHR1, KNG1, LILRA4, LRP6, PTPA,…	2077	408	18913	1.9417	3.26453e-06	1.63227e-06	1.6043e-06
GOTERM_CC_DIRECT	GO:0005576~extracellular region	2.18695e-09	CYFIP1, CDA, PRSS1, CNTF, TNFRSF6B, SERPINE2, SCT, SPINT3, ICAM4, AQP4, C4BPB, SPINT2, ENDOU, IL12A, PRSS8, CCN2, CCN1, EPHB1, CXADR, ENTPD5, KRT1, RNASE6, FLT3LG, CEL, ARMC8, DKK3, BTC, SFRP4, RBP4, BTD, OPTC, ANOS1, COL8A2, SERPING1, TLN1, STX1A, CFD, LRPAP1, HHLA1, IGSF1, ENDOD1, KLK5, PDGFA, PLA2G5, KLK2, CFP, KLK7, ART4, ADAMTS13, APOH, APOD, LTA4H, ICOS, APOB, NTNG1, NGFR, WNT10B, NMB, JAG1…	2114	2119	20587	1.37873	2.42751e-06	2.42751e-07	2.30504e-07
GOTERM_CC_DIRECT	GO:0005615~extracellular space	3.92407e-09	PRSS1, CNTF, TNFRSF6B, SERPINE2, SCT, ZAN, NUDT1, C4BPB, ENO1, GLE1, ENDOU, ANPEP, IL12A, PRSS8, LGALS9, CCN2, RPL39, CXADR, ENTPD5, KRT1, RNASE6, FLT3LG, CEL, HLA-A, HLA-G, HLA-E, DKK3, BTC, SFRP4, RBP4, BTD, ANOS1, COL8A2, SERPING1, EZR, CFD, CELA3A, KLK5, PDGFA, UMOD, CFP, PLA2G6, CD1B, KLK7, SCGB1D1, ADAMTS13, SCGB1D2, APOH, APOD, ARSG, APOB, WNT10B, ST14, NMB, TNFSF15, MCAM, TNFSF13, FUCA2, …	2114	1946	20587	1.3912	4.35571e-06	3.95975e-07	3.75997e-07
UP_KW_PTM	KW-0007~Acetylation	4.03614e-09	ATF2, MDC1, GMFB, GLDC, ENO1, RBPJ, RPL7, GJA1, PSMD5, MYC, RPL36, PIP4K2A, NFRKB, GAMT, CSNK2A2, ARMC8, FNDC3A, SCAMP1, MED6, LARS2, DDX39B, EWSR1, BIN1, MYL1, CLNS1A, UQCRC1, PSME2, FLII, ENDOD1, BCL10, MRPL12, PRDX2, LDHB, PRPSAP2, EPB41L1, EPB41L2, EPB41L3, PLCG1, LTA4H, ZNF148, PPARGC1A, SLC19A1, ST13, ERLIN1, MTHFS, BRAF, H1-1, GPN1, SNUPN, H1-3, FOSL2, H1-5, UCK2, PPFIBP1, PKIA, PCDHB5, HN…	1815	3468	14104	1.22791	1.21084e-07	1.2512e-07	1.00903e-07
GOTERM_CC_DIRECT	GO:0005634~nucleus	2.21252e-08	ATF2, MDC1, SPI1, ZNF174, ENO1, RBPJ, BACH1, ELK3, RPL7, HOXA9, GJA1, PSMD4, CLP1, MYC, SOX15, ALKBH1, FOXO3B, PKNOX1, PRKACA, NFRKB, HOXA5, ZNF17, PRKCG, GAMT, ZNF285, ZNF19, TSPYL1, DDX11, RPL22, CSNK2A2, ARMC8, HCFC2, MED6, HOXB9, DDX39B, EWSR1, BIN1, CLNS1A, ZSCAN21, PSME4, HOXB4, HOXB7, ATF6, ZNF157, HOXB5, ZNF275, MTMR2, CRABP2, CTBP2, AIRE, FLII, ACTL7A, HSPA4L, ACTL7B, VPS26C, BCL10, MEFV…	2114	5991	20587	1.18012	2.45587e-05	2.04658e-06	1.94333e-06
UP_SEQ_FEATURE	CARBOHYD:N-linked (GlcNAc...) asparagine	2.88623e-08	SERPINE2, SPINT2, C4BPB, HTR4, LIPA, GPR176, PRSS8, CXADR, RNASE6, UNC5C, DKK3, GABRG1, SCN10A, OPTC, TFR2, GPR160, ANOS1, SERPING1, ATF6, CELA3A, LRPAP1, ENPEP, HHLA1, PDGFA, UGT8, ADAMTS13, NPBWR1, KCNMB2, ICOS, SLC19A1, JAG2, ABCA2, WNT10B, NGFR, GPR17, HLA-DRB5, ST14, HLA-DRB4, JAG1, ABCA6, MCAM, EDEM1, FUCA2, EIF2AK3, FN1, ERLIN1, AZU1, GRIN2C, GP5, GRIN2B, SLC6A7, COL1A2, SLC6A8, PCDHB5, LG…	2092	4376	20516	1.22362	0.00023673	0.000236758	0.000236584
GOTERM_BP_DIRECT	GO:0007596~blood coagulation	4.3517e-08	SERPINA1, SERPINE2, PROZ, WAS, F13A1, C4BPB, KNG1, THBD, SHH, BLOC1S6, GNA12, ENTPD1, SERPIND1, CYP4F2, ITGA2, TFPI2, F11, AP3B1, F2, F3, GP5, F5, F7, PROCR, F8, PROC, MMRN1, SERPING1, F2RL2, F2RL3	2087	91	19357	3.0577	0.000282385	9.41417e-05	9.33439e-05
GOTERM_CC_DIRECT	GO:0032991~macromolecular complex	5.75942e-08	IFITM2, AQP4, AHR, NR3C1, CLU, TNF, MYC, PPFIA1, TGM3, PDGFRA, USP7, SMARCC2, CXADR, RPL23, MAGI2, MITF, POLRMT, ADAM2, H4C11, TFAM, EZR, PPIB, CFTR, PVALB, VCL, BLM, SLC22A6, VCP, KHDRBS3, MAGED1, ACTL7A, PEX11B, PSEN1, PIK3R1, BCL10, HIGD1A, CORO1A, RAD51AP1, STIP1, SNX2, IRAK1, RIPK1, DTNA, HSPA5, ERLIN1, SMARCA4, MYO5B, LHX1, SPATS2L, HNRNPC, NAT9, TECPR1, ALK, GPSM2, ARF1, HSP90AB1, NUMA1, S…	2114	683	20587	1.65396	6.39275e-05	4.91766e-06	4.66956e-06
UP_KW_BIOLOGICAL_PROCESS	KW-0356~Hemostasis	7.33747e-08	SERPINA1, SERPIND1, GP1BB, TFPI2, F11, PROZ, F13A1, F2, F3, GP5, KNG1, F5, F7, PROCR, THBD, F8, ADAMTS13, PROC, P2RY1, SERPING1, F2RL2, F2RL3	1373	49	11248	3.67817	1.26204e-05	6.31023e-06	6.05341e-06
UP_KW_BIOLOGICAL_PROCESS	KW-0094~Blood coagulation	7.33747e-08	SERPINA1, SERPIND1, GP1BB, TFPI2, F11, PROZ, F13A1, F2, F3, GP5, KNG1, F5, F7, PROCR, THBD, F8, ADAMTS13, PROC, P2RY1, SERPING1, F2RL2, F2RL3	1373	49	11248	3.67817	1.26204e-05	6.31023e-06	6.05341e-06
GOTERM_BP_DIRECT	GO:0010628~positive regulation of gene expression	8.42197e-08	MYOM1, ATF2, GSK3A, CNTF, SPI1, EDA, CELF1, TNC, PRKAG1, PIK3CD, PIK3CB, LRRC32, RBPJ, CLU, TNF, FGF3, FGF5, FGF6, GJA1, SHH, MYC, EMILIN1, CCN2, LGALS9, CD34, HOXA5, KDM6A, MUSK, RPL23, FSHB, TRAPPC2B, MITF, ETV2, F3, ADAM19, ADAM2, SFRP4, PLSCR1, KAT6A, DGKQ, HAND2, PKP3, TLR6, EZR, TLR3, TLR2, ROCK2, PLAG1, DLX5, PTH, NRXN1, FBLN1, PSEN1, RELA, CUX2, WNT11, ERBB3, PDCD10, ERBB2, NKX2-1, RPS3, …	2087	513	19357	1.73568	0.000546437	0.000136646	0.000135488
GOTERM_MF_DIRECT	GO:0042802~identical protein binding	2.66617e-07	ATF2, CDA, AHCYL1, AQP4, AQP3, RPL7, GLE1, GOLGA2, TBK1, PSMD4, CPNE1, GJA8, SKP2, TRIM22, EPHA4, TSPYL1, CXADR, RPL22, HLA-G, FRS3, DDX39B, SOAT1, EWSR1, BIN1, PSME2, VDAC1, EZR, ATF6, STX1A, SLC22A6, MTMR2, CTBP2, MAGED1, AIRE, PEX11B, PDGFA, CLCNKA, BCL10, MEFV, PLA2G6, LDHB, BLOC1S6, PRPSAP2, HMGXB4, SNX2, APOH, BRAP, ZRSR2, XRCC4, EIF2AK3, FN1, CIDEB, BRAF, TYR, PAICS, EHD2, UCK2, COL1A2, TG…	2077	1698	18913	1.35141	0.000528829	0.000176323	0.000173301
GOTERM_BP_DIRECT	GO:0006954~inflammatory response	2.91696e-07	ECM1, TRAF3IP2, TNFAIP6, GPR68, PIK3CD, TNFAIP3, ADM, IL1RAP, CXCL13, LIPA, TNF, CXCL2, RPS6KA4, POLB, RPS6KA5, TBK1, BDKRB2, LGALS9, CCR4, PTGDR, MAP2K3, ANXA1, PLA2G4C, CYBB, AP3B1, IL17RA, TLR1, TPST1, HCK, CHST1, IRF5, TLR6, SMPDL3B, MS4A2, CHST4, TLR5, S100A8, TLR3, CD44, EPHA2, TLR2, HDAC5, CALCA, SEMA7A, CCL3L1, C5AR2, PTGER2, CCL3L3, ALOX15, LY96, UMOD, CXCR6, PTGS2, MEFV, THBS1, AIF1, RE…	2087	414	19357	1.79228	0.00189132	0.000378621	0.000375412
GOTERM_CC_DIRECT	GO:0048471~perinuclear region of cytoplasm	5.16725e-07	CYFIP1, CASC3, CLU, CDC20, SLK, CDH1, KIF5A, CCN2, PRKACA, KCNH2, PRKCG, TPD52, MAGI2, VPS33B, LMTK2, TSC2, TRAPPC2B, ACSL3, CDC25C, EML1, MAPK8IP1, DOK1, PROCR, PKP4, NUPR1, EZR, PPIB, BRSK2, CUL7, MTMR2, VCP, ITPR1, TWF1, CABP1, PSEN1, PIK3R1, BCL10, AANAT, NDOR1, BAG5, MAP7, MAP6, APOD, TRAPPC2, SYT4, PTCH1, SEC16A, TNK2, EIF2AK3, CIDEB, SNF8, INHBA, TYR, ZNF35, CHERP, MANF, EHD2, DAB1, COPS8,…	2114	735	20587	1.5767	0.000573401	4.09689e-05	3.8902e-05
GOTERM_CC_DIRECT	GO:0005667~transcription factor complex	6.27906e-07	SPI1, TCF21, AHR, LDB2, LIMD1, AATF, SOX2, HOXA9, SIX6, DACH1, SOX15, SIX2, SIX3, PKNOX1, PITX1, TEAD1, TLE4, NCOA1, ABT1, NCOA2, LMO4, LMO2, FOXH1, TLE5, HAX1, TAL1, HAND2, CREM, RELA, NPAS2, PDLIM1, RXRA, NKX2-1, E2F4, MTA2, SMAD3, FOXF2, PBX3, NFATC1, SNF8, TBX5, USF1, TBX2, GFI1B, NR6A1, LHX1, APEX1, CDK2, CTNNB1, RCOR1	2114	231	20587	2.10788	0.000696733	4.64651e-05	4.41209e-05
GOTERM_BP_DIRECT	GO:0001666~response to hypoxia	7.38828e-07	RYR1, MT-ND4, MT-ND5, EPO, SRF, SLC2A1, ITPR1, PDGFA, ITPR2, ADM, KCNA5, LIMD1, THBS1, TNF, TXN2, SLC2A8, LOXL2, ALAD, PDLIM1, CASP3, CA9, CHRNB2, TGFB1, SMAD3, APAF1, BNIP3, ITGA2, MTHFR, ATP1B1, CBFA2T3, USF1, F7, ADAM17, MMP14, P2RX2, LTA, BIRC2, ADA, PVALB, TLR2	2087	160	19357	2.31876	0.00478352	0.000695649	0.000689754
GOTERM_BP_DIRECT	GO:0006813~potassium ion transport	7.50315e-07	KCNG2, KCNK6, KCNA1, VPS4B, KCNC4, KCNA5, KCNA6, KCNMB2, KCNJ3, KCNJ4, KCNF1, KCNJ8, KCNIP2, NOS3, KCNJ12, KCNJ13, ATP1B4, KCNJ16, ATP1B3, KCNAB2, ATP1B2, ATP1B1, CDK2, KCNQ4, KCNK3	2087	76	19357	3.051	0.00485771	0.000695649	0.000689754
UP_SEQ_FEATURE	LIPID:S-palmitoyl cysteine	8.85773e-07	SCARB1, IFITM2, HTR2B, AQP4, HTR4, ADRA1A, MC4R, BDKRB2, SEC61B, HRAS, ENTPD1, CXADR, RRAS2, TACR3, AVPR1A, SSTR1, F3, SSTR4, LAT2, BACE1, FGR, HCK, GAP43, PLSCR1, LCK, PLCB1, CFTR, TNFRSF21, OPRD1, NPY4R, KCNA1, GNAI3, OPRL1, ITPR1, AKAP7, KCNA5, CABP1, KCNA6, EGFR, LRP6, GNA13, MC2R, RAB40B, GNA12, RHO, MAP6, APOB, YKT6, DRD5, NTSR2, GRIA4, TRAPPC3, KCNIP2, NOS3, GRIN1, DLG4	2092	283	20516	1.97524	0.00723967	0.003633	0.00363034
GOTERM_CC_DIRECT	GO:0045121~membrane raft	9.71471e-07	CBLC, SLC6A2, TNF, SLC6A3, GJA1, SHH, CASP3, HYAL2, JAK2, EPHB1, CXADR, ITGA1, TRAF2, LAT2, TLR1, BACE1, ADAM17, PLSCR1, POR, LCK, VDAC1, TLR6, PLPP3, IL6ST, RHOQ, BIRC2, VCL, TLR2, BIRC3, OPRD1, KCNE1, GNAI3, KCNA5, PSEN1, BCL10, ATP1A1, EGFR, LRP6, CLN3, LDHB, PODXL, RIPK1, GPM6B, PRNP, ANGPT1, CAVIN2, ERLIN1, SORBS1, PTPRC, TPP1, HPSE	2114	241	20587	2.06083	0.00107775	6.73958e-05	6.39957e-05
UP_KW_BIOLOGICAL_PROCESS	KW-0945~Host-virus interaction	1.16094e-06	SCARB1, CD80, ITSN1, UBE3A, RBPJ, TBK1, PPP2R1A, ANPEP, IL12A, SKP2, KPNA2, KPNA3, TRIM22, PDGFRA, USP7, CXADR, DDX11, KRT8, KRT7, TSC2, TAP1, RPSA, HLA-A, CDC25C, SDHB, HLA-E, RRAGA, BIN1, VDAC1, TLN1, IL6ST, EPHA2, LY6E, CUL7, KHDRBS3, CTBP2, COPB1, FBLN1, CACNA1C, PIK3R1, SYNGR2, IRAK1, RIPK1, TNFRSF14, PLCG1, CPSF4, SMAD3, HSPA5, SMARCA5, CIDEB, SRPK1, POLA1, PTPRC, CD209, GRB2, KLRD1, RCOR1,…	1373	662	11248	1.52213	0.000199662	6.65606e-05	6.38517e-05
INTERPRO	IPR020635:Tyrosine-protein kinase, catalytic domain	1.65383e-06	DDR1, ALK, FLT1, NPR2, MST1R, EGFR, ERBB3, ERBB2, ABL2, JAK2, EPHB1, PDGFRA, NTRK2, EPHA4, EPHA7, YES1, MUSK, TNK2, INSRR, BRAF, TYK2, FGR, HCK, FES, LCK, FGFR3, EPHA2	2081	89	19139	2.79011	0.00474348	0.00475476	0.00475311
GOTERM_BP_DIRECT	GO:0007268~chemical synaptic transmission	1.70207e-06	CHRM2, KCNC4, HTR2B, DOC2B, HTR4, SLC6A2, GABRR2, RPS6KA3, HTR6, GPR176, GRM7, MPZ, KIF5A, SLC12A6, PRKCG, CHRNB2, CHRNB4, CEL, GABRG1, CACNB2, CACNB3, SYPL1, MTNR1B, UTS2, CHRNA2, NPR2, KCNA1, NRXN1, CACNA1A, LRP6, CACNA1G, GJC1, GLRA1, GLRA3, SV2B, NPBWR1, NPTX1, GABRD, DRD5, NLGN4Y, DTNA, GABRA6, KCNIP2, GABRA4, PMCHL2, GRIN2B, GRIN1, DLG4, GIPC1, PMP22, PCDHB5, CTNNB1, PDE7B, KCNK3	2087	254	19357	1.97186	0.0109857	0.00138081	0.00136911
UP_SEQ_FEATURE	CROSSLNK:Glycyl lysine isopeptide (Lys-Gly) (interchain with G-Cter in ubiquitin)	1.955e-06	H2AX, YBX1, NR3C1, POLB, CDC20, TBK1, CCND1, PEG10, CASP1, KAT7, HRAS, H2AC6, PRMT1, CYBB, TRAF2, BACE1, TIAM1, ILF3, RRAGA, POR, CRY2, VDAC3, IRF5, TMBIM6, VDAC1, ATF6, CFTR, TLR2, LTF, ITPR1, ARL2, SLC3A2, BCL10, EGFR, LRP6, IRAK1, UBC, RPS3, EIF4EBP1, FLNA, RIPK1, RPS2, BUB3, EIF2B5, HLA-DRB4, SMAD3, XRCC4, NFYB, PTCH1, BRAF, CUL4A, SPART, RPS20	2092	262	20516	1.98384	0.015909	0.00534563	0.00534172
GOTERM_BP_DIRECT	GO:0030335~positive regulation of cell migration	2.02486e-06	FLT1, TNFAIP6, PIK3CD, LAMC2, ITGAV, JAK2, CCN1, HRAS, SERPINB3, PDGFRA, EPHA4, MMP7, FSHB, RRAS2, RHOD, F3, FGR, TIAM1, F7, ADAM17, MMP14, CEACAM6, RUFY3, NUMB, EPHA2, SEMA7A, ROCK2, SEMA3A, PDGFA, SEMA3E, PIK3R1, CORO1A, THBS1, AIF1, EGFR, PAK1, WNT11, PODXL, PDCD10, MGAT5, CCL5, CCL3, ZNF268, CCR1, TGFB1, SMAD3, HSPA5, EGF, MCAM, SEMA4F, LAMB1, IL4, TRIP6, SNAI2, HPSE	2087	262	19357	1.94705	0.0130554	0.00146015	0.00144778
GOTERM_MF_DIRECT	GO:0003723~RNA binding	2.46299e-06	AHCYL1, SPI1, RTCA, EIF4A3, ENO1, ADARB2, RPL8, RPL7, RPS15, RPS14, ENDOU, PNN, RPS16, PSMD4, PEG10, RPL36, UBAP2L, RPL39, ABT1, DDX18, RPL23, RPL22, HLA-A, FNDC3A, SRRM1, MARF1, DDX39B, EWSR1, TEP1, CLNS1A, TFAM, RPL26, EZR, EIF1B, MACF1, CSTF3, MRPL12, HTATSF1, RRP7A, DHX34, PCBP1, HLTF, SURF6, LTA4H, RBM12, PPARGC1A, BTF3, ZRSR2, SETD1B, SETD1A, MYO5A, SNUPN, H1-3, SRPK1, MANF, SMARCA4, H1-5, …	2077	1466	18913	1.34788	0.00487466	0.000986473	0.000969568
GOTERM_MF_DIRECT	GO:0019899~enzyme binding	2.48607e-06	H2AX, TOP2B, ECM1, THRB, HSP90AB1, YWHAB, SNX12, PEBP1, CASC3, LDB2, N4BP2L2, POLB, CDC20, HOXA9, CCND1, TMSB4X, HYAL2, COTL1, LGALS9, IQCB1, NCOA1, TSPYL1, TBP, PRMT1, ACSL6, TRAF2, MID1, BACE1, POR, PLSCR1, NPC2, TEP1, TAL1, EHHADH, BIRC5, TMBIM6, PKP3, PLCB1, CFTR, HDAC3, MST1R, BCL10, CYP3A4, PTGS2, EGFR, RELA, RXRA, CBS, NKX2-1, RPS3, RPS2, EIF4E, GSTM4, PTPN1, GSTM2, TGFB1, YES1, SMAD3, CPS…	2077	380	18913	1.7493	0.00492023	0.000986473	0.000969568
UP_SEQ_FEATURE	ACT_SITE:Proton acceptor	2.80718e-06	ENO1, RPS6KA4, RPS6KA3, SLK, RPS6KA5, TBK1, ANPEP, PRKACA, CMTR1, EPHB1, PRKCG, MAP2K3, PDGFRA, EPHA4, ENTPD1, USP7, G6PD, EPHA7, ENTPD3, MUSK, USP4, ENTPD5, CSNK2A2, RNASE6, LMTK2, SDHA, BTD, PRKD3, EPHA2, GCDH, BRSK2, ENPEP, ASMT, MST1R, PLA2G6, TRHDE, NEU2, NEU3, LDHB, UGCG, GRK3, IRAK1, ABL2, RIPK1, LTA4H, YES1, TNK2, EIF2AK1, NRDC, EIF2AK3, BRAF, SRPK1, VNN1, VNN2, FES, CDK2, ADSS2, BMPR1B, …	2092	861	20516	1.4921	0.0227642	0.00575681	0.0057526
GOTERM_CC_DIRECT	GO:0000785~chromatin	3.43004e-06	ATF2, SPI1, ZNF174, UBP1, AHR, NR3C1, RBPJ, BACH1, ETS2, LOXL2, ELK3, SOX2, HOXA9, CCND2, MYC, SOX15, DPF3, HMGN2, PKNOX1, PITX1, HOXA5, SOX5, HMGN1, TSPYL1, SMARCC2, DDX11, CSNK2A2, FOXH1, EBF1, MITF, ZBTB33, RUNX3, RUNX1, FOXP1, BTD, HOXB9, HOXB4, ATF6, HOXB7, HOXB5, DLX1, DLX2, DLX4, MAGED1, DLX5, TSHZ1, CREM, CREBL2, BHLHE22, PDS5A, NPAS2, RAD51AP1, ORC3, NHLH1, NKX2-1, PPARGC1A, TFAP2B, TFAP…	2114	1054	20587	1.43212	0.00380012	0.000212373	0.000201658
GOTERM_CC_DIRECT	GO:0009986~cell surface	3.44388e-06	SCARB1, EPO, CD80, ENO1, CLU, TNF, PPFIA4, KCNH2, EPHA4, FLT3LG, UNC5C, CEL, HLA-A, HLA-E, ADAM2, SFRP4, PROCR, SLC9A3, ADAM17, ADAM15, ANOS1, TLN1, CFTR, EPHA2, LRPAP1, ADCYAP1R1, KCNE1, KCNE2, LPAR1, PDGFA, LPL, PSG11, UMOD, PSEN1, MST1R, CD1B, ADAMTS13, APOH, NDP, CCR10, NGFR, PRNP, TGFB1, HSPA5, NRDC, TNFRSF10B, H1-1, GRIN2B, PTPRC, CD209, FGFR3, ADA, CD22, FGF10, ITGAM, HSP90AB1, LRRC32, SLC…	2114	637	20587	1.57466	0.00381542	0.000212373	0.000201658
GOTERM_CC_DIRECT	GO:0043005~neuron projection	3.8419e-06	CYFIP1, ARF1, NPY6R, MT-ND5, AVIL, ITSN1, MAST1, SLC6A2, SLC6A3, GABRR2, SCGN, RGS2, CALB1, PPP2R1A, EPHB1, RGS6, CHRNB2, EPHA4, CHRNB4, EPHA7, CXADR, ITGA1, SLC6A13, SYP, SSTR1, SSTR4, GABRG1, ADCYAP1, VAMP7, STX1A, EPHA2, CAMK2B, OPRD1, RGS17, ADCYAP1R1, RTN1, CHRNA2, NPY4R, NPR2, OPRL1, PSEN1, PTGS2, MCHR1, CAMKK2, CACNA1G, CLN3, GLRA1, TRPM2, CACNA1I, GLRA3, SV2B, MAP2, NPBWR1, GNA12, NPTX1, …	2114	366	20587	1.78271	0.00425544	0.000224448	0.000213124
GOTERM_MF_DIRECT	GO:0005516~calmodulin binding	4.00129e-06	CAMK2B, RYR1, PDE1C, ADCY3, CACNA1C, PLA2G6, ADD3, SLC8A1, ADD1, STRN3, CAMKK2, NRGN, ADD2, EEA1, AKAP12, REM1, PPP3R1, RGS2, EEF2K, PPP3CC, CALD1, MAP2, RGS1, MKNK2, MAP6, MYH11, KCNN3, SRY, PCNT, IQCB1, NGFR, PCYT1A, NOS3, MYO5A, SYT7, GRIN1, SLC8A3, MYH1, GAP43, MYH3, EWSR1, MIP, MYO5B, KCNQ4, PLCB1, MYH6	2077	205	18913	2.04328	0.00790715	0.00132309	0.00130042
UP_KW_DOMAIN	KW-0677~Repeat	5.91188e-06	MDC1, ZNF174, WIPF1, AVIL, ITSN1, SPINT2, C4BPB, ADARB2, RBPJ, RPL7, ENDOU, PSMD4, ZNF17, PRKCG, ZNF285, ZNF19, CXADR, HPCAL1, UNC5C, CEL, ARMC8, FNDC3A, HCFC2, EML1, MYL4, SCN10A, EWSR1, PRKD3, MYL1, OPTC, TEP1, ZSCAN21, PSME4, ANOS1, SERPING1, ZNF157, ZNF275, AIRE, FLII, CLCNKA, CFP, PLA2G6, ZNF26, CIAO1, PPP3R1, PPP3R2, ADAMTS13, PLCG1, ZNF148, ZNF268, ZNF266, JAG2, ABCA2, NGFR, ST14, JAG1, ZN…	1525	5004	14500	1.14957	0.000189163	0.00018918	0.000171445
UP_SEQ_FEATURE	CARBOHYD:N-linked (GlcNAc...) (complex) asparagine	7.68689e-06	ECM1, SERPINA1, UMOD, FBLN1, SLC3A2, CFP, CLU, SERPINA7, KNG1, LOXL2, JCHAIN, ADAMTS13, MPZ, APOH, PSAP, DSE, ADAMTSL2, APOD, AOC2, SERPIND1, F11, FN1, CEL, F2, GP5, BTD, MMRN1, SERPING1, DSG2, IL6ST	2092	120	20516	2.45172	0.0611089	0.0126111	0.0126019
GOTERM_BP_DIRECT	GO:0007275~multicellular organism development	7.80907e-06	DDR1, ALK, FLT1, HOXD13, MST1R, ZNF45, CDH9, MEOX1, EGFR, ZNF7, FSTL3, HOXA9, ERBB3, CUX1, CDH20, CDH1, ZMYM4, ARHGDIB, ERBB2, PDGFRA, NTRK2, MUSK, EDN3, LMO2, INSRR, EN2, TLE5, VCAN, CDH10, DRG1, FGFR3, CDH17, CDH18, ATR, EPHA2	2087	144	19357	2.25435	0.0494182	0.00506809	0.00502514
GOTERM_BP_DIRECT	GO:0007166~cell surface receptor signaling pathway	8.93744e-06	CDA, VIPR2, EDA, CD80, CBLC, PRL, PTH1R, CXCL13, TNF, SIRPB1, TNFSF13B, SPN, BDKRB2, FCER1A, HRAS, IL13RA1, VAV3, ANXA1, EDN2, EDN3, PRMT1, GP1BB, GLP2R, GFRA1, F2, IL17RA, DOK1, LTA, TNFRSF25, LTB, MS4A2, BIRC2, BIRC3, LY6E, ADCYAP1R1, CTF1, LY96, MCHR1, EGFR, ERBB2, P2RY1, MKNK2, TNFRSF14, FCGR1A, NTSR2, CCR1, CCL25, CSNK1A1, TNFSF15, TNK2, TNFSF13, TNFRSF10B, INHBA, ADAP1, LILRB5, PTPRC, FCGR2…	2087	323	19357	1.78035	0.0563541	0.00527309	0.0052284
SMART	SM00219:TyrKc	9.55745e-06	DDR1, ALK, FLT1, NPR2, MST1R, EGFR, ERBB3, ERBB2, ABL2, JAK2, EPHB1, PDGFRA, NTRK2, EPHA4, EPHA7, YES1, MUSK, TNK2, INSRR, BRAF, TYK2, FGR, HCK, FES, LCK, FGFR3, EPHA2	1244	89	10374	2.52988	0.00492904	0.0049412	0.0049412
GOTERM_CC_DIRECT	GO:0043235~receptor complex	1.00682e-05	DDR1, ALK, ADCYAP1R1, FLT1, CSF3R, RNMT, LY96, IL5RA, ITPR2, MST1R, PTH1R, CSF2RA, EGFR, RXRA, ERBB3, GRM7, ERBB2, RIPK1, LDLR, EPHB1, IL13RA1, PDGFRA, NTRK2, EPHA4, CR2, EPHA7, SMAD3, KLRC2, MUSK, TRPC1, INSRR, LMTK2, GFRA1, TLR1, P2RX6, P2RX2, GPR160, KLRD1, TLR6, BMPR1B, IL6ST, FGFR3, CRLF1, EPHA2, TLR2	2114	219	20587	2.00104	0.0111136	0.000558786	0.000530595
GOTERM_MF_DIRECT	GO:0002020~protease binding	1.27024e-05	CSTB, CSTA, ECM1, SERPINA1, TNFAIP3, BCL10, SRI, TNF, SLC6A3, MALT1, SERPINA5, PANX1, OS9, CASP3, UBC, PSAP, TIMP2, BDKRB2, ITGAV, LDLR, NFRKB, SERPINB3, NTRK2, PRNP, FN1, F3, COL1A2, BIN1, F2RL3	2077	109	18913	2.42268	0.0248868	0.00360023	0.00353853
GOTERM_BP_DIRECT	GO:0009410~response to xenobiotic stimulus	1.43195e-05	HSP90AB1, TRAF3IP2, HTR2B, AHR, SLC6A2, ADRA1A, TNF, SLC6A3, SLC8A1, TXN2, ALAD, CCND1, CDH1, MYC, CASP3, CA9, HMGCS2, VAV3, SREBF1, ITGA2, IGFBP2, CYBB, ADAM17, LCK, LTA, ADCYAP1R1, PTH, PDGFA, LPL, UMOD, ATP1A1, PTGS2, THBS1, NPAS2, TBXA2R, GNA12, ABCA2, TFAP2B, TGFB1, SRD5A2, MGMT, PTCH1, MTHFR, INHBA, ATP4A, NAT8, APEX1, CTNNB1, GCLM, KCNK3, ATR	2087	252	19357	1.87709	0.0887465	0.00774446	0.00767883
UP_SEQ_FEATURE	ACT_SITE:Proton donor	1.70909e-05	CDA, CTBP2, PDE1C, AMY2A, AMY2B, HEXA, PDE3B, AKR1B1, ENO1, ADARB2, SAT1, PPP1CB, PPP6C, PPP3CC, HYAL2, DSE, PDE4B, PDE6C, PHGDH, LTA4H, RAE1, AMY1B, EDEM1, AKR1C1, AMY1C, PDE4C, RNASE6, AKR1A1, AKR1C2, LSS, PPP1CA, KEL, PDE10A, VNN1, BTD, DDAH1, PUDP, VNN2, ADSS2, HPSE, PDE7B, PDE7A, TKT, PPEF2, SPAM1, ADA, APOBEC3B	2092	239	20516	1.92855	0.130814	0.0233661	0.023349
GOTERM_CC_DIRECT	GO:0022626~cytosolic ribosome	1.7268e-05	RPLP1, RPL23, RPL22, RPLP0, RPL23A, RPSA, RPL8, RPL7, RPS15, RPS14, RPL7A, RPS25, RPS16, RPL27A, RPS3, RPL36, RPS20, APOD, RPL26, RPS2, RPL39, RPS24	2114	76	20587	2.81901	0.0189851	0.000912738	0.00086669
KEGG_PATHWAY	hsa05166:Human T-cell leukemia virus 1 infection	2.02366e-05	ATF2, SPI1, SLC2A1, PIK3CD, PIK3CB, TNF, ETS2, POLB, CDC20, PPP3CC, XPO1, CCND2, PTTG1, CCND1, MYC, CDC27, HLA-DOA, PRKACA, HLA-DOB, HRAS, MMP7, TBP, HLA-A, HLA-G, HLA-E, POR, CCNE1, LCK, LTA, VDAC3, ANAPC4, VDAC1, TLN1, SLC25A6, ANAPC2, SRF, ADCY3, PIK3R1, ADCY7, RELA, PPP3R1, PPP3R2, BUB3, MAP3K3, CDKN2B, HLA-DRB5, TGFB1, HLA-DRB4, SMAD3, NFYB, NFATC1, CDC16, IL2RB, CDK2, HLA-DPB1, BAX, MAP3K14…	1235	222	8205	1.73575	0.00695737	0.00313395	0.00215289
GOTERM_MF_DIRECT	GO:0031625~ubiquitin protein ligase binding	2.25245e-05	HSP90AB1, CASC3, CLU, MC4R, MAGEA2, ARIH1, PRKACA, KCNH2, CCT2, USP7, RPL23, DIO2, TRAF2, CACYBP, MID1, RRAGA, PSMA3, UQCRC1, TMBIM6, ATF6, TRIB2, VCL, ANAPC2, CUL9, CUL7, VCP, RNF8, BCL10, TANK, FHIT, EGFR, RELA, BAG5, ERBB3, CBS, UBC, HLTF, MFN2, RIPK1, TNFRSF14, APBB1, BID, PPARGC1A, NGFR, KDM4A, SMAD3, HSPA5, TNK2, HSPA6, ERLIN1, UBE2A, SNCAIP, CUL4A, SPART, UBOX5, TRIM37, HSPA1B	2077	306	18913	1.75572	0.0437052	0.00558607	0.00549034
GOTERM_CC_DIRECT	GO:0098978~glutamatergic synapse	2.78596e-05	CHRM2, NRP2, GRIK5, EIF4A3, GRIK3, UBE3A, IL1RAP, ADRA1A, ELAVL1, NRGN, EEA1, CALB1, PPP3CC, PCLO, EEF2K, PPP2R1A, CDH1, JAK2, PRKACA, KPNA2, HRAS, EPHB1, SRGN, EPHA4, GRID2, EPHA7, GRID1, RPL22, SCN10A, NRG3, BIN1, DGKQ, CDH10, NUMB, PLCB1, STX1A, ARF6, VCP, CTBP2, KCNA1, NRXN1, LPAR1, PSEN1, CORO1A, RELA, RAP1B, PPP3R1, P2RY4, P2RY1, NPTX1, PLCG1, TSPOAP1, EIF4E, NTNG1, LGI1, FARP1, SYT4, KCNJ8…	2114	411	20587	1.65861	0.0304513	0.00140564	0.00133473
GOTERM_MF_DIRECT	GO:0005509~calcium ion binding	3.38402e-05	AMY2A, DGKA, ITSN1, GUCA1A, CBLC, CELSR2, CDH9, SLC8A1, CELSR3, LOXL2, SCGN, CDH1, CPNE1, TGM3, TPD52, S100A2, AMY1B, AMY1C, HPCAL1, EML1, RUNX1, MYL4, MYL1, PLA2G10, S100A5, FKBP9, CLEC4E, DSC1, PPEF2, PVALB, S100A8, MACF1, ITPR1, PROZ, CACNA1A, ITPR2, LPL, FBLN1, UMOD, CABP1, PLA2G5, FBLN2, TRPM2, PPP3R1, ADAMTS13, PPP3R2, CDH20, PLCG1, RAB11FIP3, JAG2, SYT4, PRNP, JAG1, HSPA5, EDEM1, BRAF, ALO…	2077	751	18913	1.44288	0.0649358	0.00688289	0.00676494
GOTERM_MF_DIRECT	GO:0042803~protein homodimerization activity	3.4692e-05	ATF2, CDA, ZNF174, GLDC, CBLC, AHR, ENO1, SLK, PIP4K2A, TBC1D22A, GYG1, TRIM22, EPM2A, KCNH2, TPD52, PDGFRA, G6PD, ACSL6, TSC2, TAP1, HLA-G, MID1, RUNX1, TPST1, RRAGA, S100A5, BLM, PEX11B, ASMT, PDGFA, LPL, ABCB9, CORO1A, BLOC1S6, SNX2, IRAK1, PDCD10, PSAP, RIPK1, NDP, ECT2, RAB11FIP3, GSTM4, TFAP2B, GSTM2, SMAD3, RBPMS, DEFA6, EIF2AK1, SNF8, NR2F2, TYR, EPRS1, BHLHE40, BCL2L2, CEP57, MYOM1, ABCD…	2077	728	18913	1.45094	0.0665147	0.00688289	0.00676494
GOTERM_BP_DIRECT	GO:0086009~membrane repolarization	3.72281e-05	KCNH2, KCNE1, KCNE2, KCNIP2, ATP1B3, ATP1B2, ATP1A1, ATP1B1	2087	11	19357	6.74548	0.214642	0.0170249	0.0168807
GOTERM_BP_DIRECT	GO:0030593~neutrophil chemotaxis	3.88452e-05	CCL25, VAV3, CSF3R, EDN2, CXADR, CCL3L1, EDN3, CCL21, PLA2G1B, CCL3L3, ITGA1, GBF1, SRP54, PIK3CD, CXCL13, CXCL2, CCL5, CCL3, PDE4B, PPIB, S100A8, CCL16, ITGA9	2087	82	19357	2.60153	0.222841	0.0170249	0.0168807
GOTERM_CC_DIRECT	GO:0016323~basolateral plasma membrane	3.89157e-05	SLC22A6, HSP90AB1, AQP8, SLC2A1, UMOD, AQP4, SLC3A2, ATP1A1, PTH1R, AQP3, EGFR, BEST1, SLCO1B1, ERBB3, P2RY4, MPZ, ERBB2, P2RY1, MAP7, CA9, SLC12A6, STX2, SLC16A3, LDLR, WASF2, CNNM4, SLC19A1, KCNJ4, ST14, ANXA1, CXADR, ABCC5, SLC6A13, KCNJ16, ATP1B3, ATP1B1, SLC4A7, SLC7A7, NUMB, CTNNB1, EZR, PLPP3, SLC29A1, SLC22A7, CDH17, CD44, SLC29A2	2114	245	20587	1.86818	0.0422776	0.00187811	0.00178335
GOTERM_BP_DIRECT	GO:0006939~smooth muscle contraction	3.93488e-05	CHRNB2, CHRNB4, CALCA, ROCK2, TBXA2R, BDKRB2, HTR2B, MYH11, APBB1, ADRA1A, ADA	2087	22	19357	4.63752	0.225377	0.0170249	0.0168807
KEGG_PATHWAY	hsa04022:cGMP-PKG signaling pathway	4.24356e-05	OPRD1, ATF2, ROCK2, SRF, NPR2, PDE3B, GNAI3, ATP2A3, ITPR1, ADCY3, ITPR2, CACNA1C, ATP1A1, ADRA1A, ADCY7, SLC8A1, KNG1, GNA13, PPP1CB, PPP3R1, RGS2, PPP3CC, PPP3R2, KCNMB2, GNA12, CNGA1, BDKRB2, PRKG2, GTF2I, KCNJ8, NOS3, ATP1B4, ATP1B3, NFATC1, ATP1B2, ADRA2C, ATP1B1, PPP1CA, SLC8A3, POR, PLCB4, VDAC3, VDAC1, PLCB1, MYH6, SLC25A6	1235	167	8205	1.83001	0.0145339	0.00313395	0.00215289
KEGG_PATHWAY	hsa05200:Pathways in cancer	4.32286e-05	SPI1, CSF3R, EPO, IL5RA, FGF3, FGF5, FGF6, RPS6KA5, CCND2, CCND1, CDH1, MYC, IL12A, SKP2, PRKACA, IL13RA1, PRKCG, PDGFRA, FLT3LG, MITF, RUNX1, CCNE1, IL6ST, CTBP2, TCF7, LPAR1, PDGFA, PIK3R1, CSF2RA, KNG1, PLD2, GNG10, BCL2L11, PLCG1, WNT3, JAG2, GSTM4, WNT10B, GSTM2, TGFB1, JAG1, SMAD3, PTCH1, FN1, BRAF, ESR2, IL4, IL3, IL5, CDK2, GRB2, IL7R, FGFR3, GSTM5, FGF10, ALK, IFNA4, WNT2B, HSP90AB1, SLC…	1235	531	8205	1.42634	0.0148035	0.00313395	0.00215289
INTERPRO	IPR001245:Serine-threonine/tyrosine-protein kinase catalytic domain	4.3659e-05	DDR1, ALK, FLT1, NPR2, MST1R, EGFR, IRAK1, ERBB3, ERBB2, ABL2, RIPK1, JAK2, EPHB1, GTF2I, PDGFRA, NTRK2, EPHA4, EPHA7, YES1, MUSK, TNK2, LIMK2, INSRR, LMTK2, BRAF, TYK2, FGR, HCK, FES, LCK, BMPR1B, FGFR3, EPHA2	2081	148	19139	2.11283	0.117964	0.0627599	0.062738
GOTERM_MF_DIRECT	GO:0016004~phospholipase activator activity	4.37791e-05	LCK, EGF, CCL5, APOC2, CCL3, FFAR2, F2, ARHGAP6, EGFR, F2RL2	2077	18	18913	5.05885	0.0831943	0.00789616	0.00776084
GOTERM_BP_DIRECT	GO:0030866~cortical actin cytoskeleton organization	4.70435e-05	ROCK2, PLEK, TNF, EHD2, EPB41L1, EPB41L2, EPB41L3, RAB13, TLN1, RHOQ, LLGL1, LLGL2, ARF6	2087	31	19357	3.88953	0.263112	0.019082	0.0189203
GOTERM_CC_DIRECT	GO:0043231~intracellular membrane-bounded organelle	5.43404e-05	SCARB1, AHCYL1, SLC4A1AP, LIPA, CLU, GJA1, TBK1, CMTR1, RGS6, UGT2B10, G6PD, UGT2B11, UGT2B15, AP1B1, TRAPPC2B, FNDC3A, ATP11A, ARMC8, RUNX3, RUNDC3A, RUNX1, PLA2G15, ILF3, POR, MARF1, PPIH, PPIB, STAM2, LLGL2, DLX1, ADCYAP1R1, MTMR2, VCP, TMEM63A, PDXDC1, COPB1, PEX11B, ABCB9, CD1B, PLD2, NEU2, NEU3, UGT8, CYP2B6, PODXL, PSAP, APOB, PPARGC1A, RAB11FIP3, TRAPPC2, ABCA2, CPSF4, PRNP, HSPA5, ABCA6,…	2114	967	20587	1.38976	0.0585363	0.00251324	0.00238645
KEGG_PATHWAY	hsa04020:Calcium signaling pathway	5.74604e-05	CHRM2, RYR1, FLT1, HTR2B, ATP2A3, HTR4, ADRA1A, SLC8A1, FGF3, FGF5, FGF6, HTR6, PPP3CC, BDKRB2, PRKACA, PRKCG, PDGFRA, TACR3, AVPR1A, TRDN, POR, PLCB4, VDAC3, VDAC1, PLCB1, SLC25A6, CAMK2B, PDE1C, ITPR1, CACNA1A, PDGFA, ADCY3, ITPR2, MST1R, CACNA1C, ADCY7, EGFR, CACNA1G, GNA14, CACNA1I, PPP3R1, PPP3R2, ERBB3, TBXA2R, ERBB2, PLCG1, DRD5, NTRK2, EGF, NOS3, GRIN2C, GRIN1, SLC8A3, P2RX6, P2RX5, P2RX4…	1235	240	8205	1.66093	0.0196292	0.00313395	0.00215289
KEGG_PATHWAY	hsa04972:Pancreatic secretion	5.83248e-05	CELA3A, PRSS1, AMY2A, PLA2G1B, SCT, AMY2B, ATP2A3, ITPR1, ADCY3, ITPR2, PLA2G5, ATP1A1, ADCY7, RAP1B, PRKCG, AMY1B, TRPC1, PLA2G2A, AMY1C, ATP1B4, ATP1B3, CEL, ATP1B2, ATP1B1, RAB11A, BST1, PLCB4, CTRL, PLA2G10, PLCB1, PNLIP, CFTR	1235	102	8205	2.08431	0.0199215	0.00313395	0.00215289
GOTERM_MF_DIRECT	GO:0045296~cadherin binding	5.84044e-05	LAD1, HSP90AB1, DOCK9, YWHAB, CTNND2, ARHGAP1, ENO1, CDH9, GOLGA2, RPL7A, SLK, CDH1, ARHGEF16, CKAP5, EEF1D, CDH10, NUMB, PLIN3, PKP4, PKP3, EZR, TLN1, CDH17, VCL, CDH18, EPHA2, MACF1, TXNDC9, PDXDC1, TWF1, SLC3A2, PSEN1, EGFR, ADD1, ARVCF, SNX2, CDH20, CALD1, PCBP1, FLNA, RPS2, CCT8, EPS15, YKT6, WASF2, PTPN1, HSPA5, RPL23A, PTPN11, EEF2, PAICS, PPFIBP1, P2RX4, VAPA, GIPC1, CAPZA1, CTNNB1, EIF3E…	2077	316	18913	1.70016	0.109416	0.0096562	0.00949072
GOTERM_BP_DIRECT	GO:0002181~cytoplasmic translation	6.02058e-05	RPLP1, RPL23, RPL22, RPLP0, RPL23A, RPSA, RPL8, RPL7, RPS15, RPS14, RPL7A, RPS25, RPS28, RPS16, RPS29, RPL27A, RPS3, RPL36, DRG1, RPS20, RPL26, RPS2, RPL39, RPS24	2087	90	19357	2.47334	0.323449	0.0228814	0.0226875
KEGG_PATHWAY	hsa05163:Human cytomegalovirus infection	6.13286e-05	ATF2, IFNA4, PIK3CD, PIK3CB, TNF, PPP3CC, TBK1, CCND1, MYC, CASP3, ITGAV, PRKACA, HRAS, PRKCG, PDGFRA, ARHGEF12, TSC2, TAP1, TRAF2, HLA-A, HLA-G, HLA-E, TAPBP, PLCB4, PLCB1, SOS2, CCL3L1, ROCK2, PTGER2, CCL3L3, GNAI3, ITPR1, ADCY3, ITPR2, PIK3R1, PTGS2, ADCY7, EGFR, RELA, GNA13, PPP3R1, GNG10, PPP3R2, GNG5, CCL5, GNG7, GNA12, EIF4EBP1, CCL3, RIPK1, BID, CCR1, IL10RA, NFATC1, BAX, CTNNB1, GRB2	1235	225	8205	1.68308	0.0209367	0.00313395	0.00215289
UP_KW_DISEASE	KW-0429~Leber hereditary optic neuropathy	6.142e-05	MT-ND6, MT-ND4L, MT-ND4, MT-ND5, PRICKLE3, MT-CO3, MT-CYB, MT-ND2, MT-ND1	675	12	4570	5.07778	0.00752642	0.00755465	0.00755465
KEGG_PATHWAY	hsa05417:Lipid and atherosclerosis	6.35875e-05	IFNA4, HSP90AB1, NCF2, PIK3CD, PIK3CB, TNF, CXCL2, PPP3CC, TBK1, CASP3, CASP1, IL12A, JAK2, HRAS, VAV3, MAP2K3, APAF1, CYBB, TRAF2, PLCB4, TLR6, PLCB1, ATF6, TLR2, CAMK2B, CCL3L1, ROCK2, CCL3L3, ITPR1, LY96, PIK3R1, TANK, RELA, RAP1B, PPP3R1, CYP2B6, PPP3R2, RXRA, IRAK1, CCL5, CCL3, PLCG1, APOB, BID, LDLR, HSPA5, NOS3, HSPA6, EIF2AK3, TNFRSF10B, NFATC1, POU2F2, CD40LG, BAX, HSPA1B	1235	215	8205	1.69956	0.0216995	0.00313395	0.00215289
GOTERM_BP_DIRECT	GO:0007169~transmembrane receptor protein tyrosine kinase signaling pathway	6.51728e-05	DDR1, ALK, FLT1, SLA, MST1R, PIK3CB, EGFR, PTPRG, ERBB3, ERBB2, BDKRB2, EPHB1, PDGFRA, NTRK2, EPHA4, EPHA7, YES1, MUSK, TNK2, INSRR, LMTK2, FRS3, MTSS1, FGR, DOK1, CNKSR1, HCK, FES, LCK, FGFR3, EPHA2	2087	133	19357	2.16185	0.344912	0.0228814	0.0226875
GOTERM_MF_DIRECT	GO:0044325~ion channel binding	6.58856e-05	KCNE1, KCNE2, HSP90AB1, USP10, KCNE4, ATP2A3, HTT, ITPR2, SRI, SLC8A1, PANX1, RIMS2, PDE4B, FLNA, TRAPPC2, PRNP, YES1, KCNIP2, STAC, TRPC1, KCNAB2, CHERP, TRDN, FKBP1A, SCN10A, PACS2, HRC, CTNNB1, TCAP, VDAC1, STX1A, GRINA	2077	137	18913	2.12693	0.122538	0.00984229	0.00967362
GOTERM_MF_DIRECT	GO:0003700~transcription factor activity, sequence-specific DNA binding	7.01975e-05	ZNF133, ATF2, THRB, SPI1, ZNF174, THRA, ZBTB24, HNF4G, UBP1, AHR, AFF3, RBPJ, NR3C1, BACH1, MEOX1, ETS2, ELK3, SOX2, HOXA9, MYC, SOX15, SIX2, FOXO3B, PKNOX1, PITX1, TEAD1, MYBL1, HOXA5, SOX5, GTF2I, KLF11, SREBF1, FOXH1, EBF1, MITF, ETV2, RUNX3, ZHX1, SREBF2, ETV5, FOXP1, RUNX1, ELF1, HOXB9, DMTF1, TAL1, IRF5, ATF6, HOXB7, DLX2, NFIX, DLX4, PLAG1, SRF, CREM, HOXD13, CREBL2, RELA, NPAS2, RXRA, NKX…	2077	558	18913	1.50133	0.130013	0.00984229	0.00967362
INTERPRO	IPR008266:Tyrosine-protein kinase, active site	7.03967e-05	DDR1, ALK, FLT1, MST1R, EGFR, ERBB2, ABL2, JAK2, EPHB1, PDGFRA, NTRK2, EPHA4, EPHA7, YES1, MUSK, TNK2, INSRR, LMTK2, TYK2, FGR, HCK, FES, LCK, FGFR3, EPHA2	2081	96	19139	2.39506	0.18323	0.0674635	0.06744
GOTERM_BP_DIRECT	GO:0007160~cell-matrix adhesion	7.3098e-05	ITGAM, EDA, SRF, ITGAE, ADAMTS13, BCL2L11, PPFIA1, ITGAV, EMILIN1, MADCAM1, CCN2, CD34, ITGA2, ITGA1, FN1, SORBS1, LYVE1, TIMM10B, MKLN1, TIAM1, ADAM15, CTNNB1, HOXD3, HPSE, CD44, VCL, ITGA9	2087	109	19357	2.29749	0.377756	0.0228814	0.0226875
GOTERM_BP_DIRECT	GO:0051209~release of sequestered calcium ion into cytosol	7.32723e-05	RYR1, CCL21, GP1BB, ITPR1, HTR2B, ITPR2, GP5, CHERP, TRPM2, IBTK, PLCB4, PTPRC, LCK, BAX, FLNA, PLCG1, PLCB1	2087	52	19357	3.03222	0.37846	0.0228814	0.0226875
GOTERM_BP_DIRECT	GO:0007204~positive regulation of cytosolic calcium ion concentration	7.40384e-05	CALCA, C5AR2, PTGER2, LPAR1, CACNA1A, ADM, OXT, CACNA1C, CXCR6, CXCL13, PLA2G6, ADRA1A, MCHR1, KNG1, LRP6, GNA13, P2RY4, TBXA2R, P2RY1, BDKRB2, ABL2, ITGAV, JAK2, CCR4, CCR10, PTGDR, CCR1, PDGFRA, NMB, SPINK1, EDN2, AVPR1A, ADCYAP1, DLG4	2087	153	19357	2.06112	0.381543	0.0228814	0.0226875
GOTERM_CC_DIRECT	GO:0005764~lysosome	7.43233e-05	SCARB1, HEXA, TNFAIP3, TMEM97, LIPA, MPZ, HYAL2, PIP4K2A, TINAG, HLA-DOB, CD34, CTSB, RUBCN, USP4, RNASET2, VPS33B, SFTPD, RNASE6, TSC2, BACE1, PLA2G15, HCK, RRAGA, NPC2, PLA2G10, KCNE1, KCNE2, PDE1C, VPS26A, ABCB9, BCL10, CLN5, NEU2, CLN3, TRPM2, NEU3, SNX2, GGA3, RPS6KC1, PSAP, ARSG, SLC17A1, LDLR, ABCA2, FUCA2, MYO5A, TYR, GRIN2B, SYT7, TRIP10, TPP1, HPSE, ADA, LGMN, LAMTOR5	2114	310	20587	1.72778	0.0791903	0.00329995	0.00313347
GOTERM_MF_DIRECT	GO:0044877~macromolecular complex binding	7.44125e-05	ATF2, CNTF, THRA, NUMA1, CLTA, CLU, SLC6A3, ARHGAP35, TXN2, CCND1, MYC, CASP3, SIX2, CNGA1, EPHB1, CHRNB2, PDGFRA, SREBF1, ITGA2, VPS33B, KRT8, TRAF2, KCTD2, MED24, BIN1, UQCRC1, STX1A, TELO2, PVALB, BIRC2, TLR2, BIRC3, CALCA, KCNE1, VCP, CTBP2, VPS4B, FBLN1, BCL10, STRN3, RAP1B, TFPT, TTR, GGA3, DHX34, RPS3, RIPK1, NDUFA8, PRNP, TGFB1, KCNIP2, PTCH1, MTHFR, INHBA, USF1, MYO16, GRIN1, P2RX6, DLG4…	2077	354	18913	1.64627	0.137258	0.00984229	0.00967362
GOTERM_BP_DIRECT	GO:0098609~cell-cell adhesion	7.95467e-05	CSTA, ITGAM, COL14A1, CTNND2, ZAN, AQP4, ICAM4, PSEN1, ITGAE, CELSR2, CDH9, CELSR3, EGFR, LRP6, PDLIM1, ARVCF, CDH1, ITGAV, CD58, ICOS, CD34, MPZL2, ANXA1, ITGA2, ITGA1, FNDC3A, PPP1CA, KRT18, VNN1, DLG4, CDH10, COL8A2, CTNNB1, DSG2, PKP4, PKP3, TLN1, DSC1, CD44, ITGA9	2087	193	19357	1.92229	0.403263	0.0230458	0.0228505
UP_SEQ_FEATURE	TOPO_DOM:Cytoplasmic	8.57731e-05	SPINT2, TMEM97, HTR4, HTR6, GJA1, GPR176, GJA8, CXADR, UNC5C, SCAMP1, GABRG1, SCN10A, TFR2, GPR160, ATF6, ENPEP, CLCNKA, GJC1, NPBWR1, KCNMB2, ICOS, SLC19A1, JAG2, NGFR, GPR17, HLA-DRB5, ST14, HLA-DRB4, JAG1, MCAM, EDEM1, EIF2AK3, ERLIN1, GRIN2C, GP5, GRIN2B, SLC6A7, SLC6A8, SSPN, PCDHB5, GPR19, GPR21, KCNC4, PTH1R, LRRC32, SLC6A2, SLC6A3, PANX1, LFNG, GPR132, SLC18A1, SSR3, TACR3, F3, BACE1, BAC…	2092	3826	20516	1.16883	0.505213	0.100514	0.10044
GOTERM_BP_DIRECT	GO:0008284~positive regulation of cell proliferation	8.68253e-05	CNTF, FLT1, EPO, REG1B, HTR2B, TNC, ADM, LAMC2, PRL, PTH1R, FGF3, FGF5, CDC20, FGF6, SHH, CCND2, MYC, ITGAV, CCN2, HRAS, CAMP, IL13RA1, SERPINB3, PDGFRA, EPHA4, EDN2, EDN3, PRMT1, RPL23, FSHB, GLP2R, FLT3LG, AVPR1A, F2, CDC25B, BTC, TIAM1, HCK, ADAM17, CEACAM6, BIRC5, IL6ST, CTF1, PLA2G1B, COX17, ODC1, PDGFA, MST1R, THBS1, AIF1, EGFR, RELA, TBRG4, BICRA, CIAO1, PAK1, ERBB3, PDCD10, ERBB2, ZNF268,…	2087	541	19357	1.50869	0.430799	0.0230458	0.0228505
GOTERM_CC_DIRECT	GO:0098794~postsynapse	9.0798e-05	GSK3A, RPLP0, EIF4A3, PSEN1, RPL8, ELAVL1, AP2A2, SLC8A1, EEA1, GRK3, PPP3R1, CDH1, JAK2, EIF4E, PRNP, GABRA6, GABRA4, AP3D1, GABRG1, SLC8A3, MKLN1, P2RX6, P2RX5, P2RX4, P2RX2, TFR2, DGKQ, PLCB1, SLC29A1, ARF6	2114	135	20587	2.16409	0.0958774	0.00387637	0.00368081
GOTERM_BP_DIRECT	GO:0043065~positive regulation of apoptotic process	9.3609e-05	HRK, TNFAIP8, MTCH2, ADM, CLU, TNF, FAM162A, CASP3, EMILIN1, CCN1, PHLDA1, HOXA5, RBM5, NCOA1, VAV3, KLF11, APAF1, UNC5C, SFRP4, ALDH1A3, LATS2, BIN1, EEF1A2, LTA, IRF5, NUPR1, ATF6, TLR3, NSMAF, SLC27A4, LPAR1, HTT, PSEN1, BCL10, PTGS2, KNG1, PTPA, TFPT, BCLAF1, BCL2L11, WNT11, UBD, RIPK1, APBB1, ECT2, BID, ZNF268, EIF2B5, WNT10B, TGFB1, BNIP3, TNFRSF10B, BMP7, MLLT11, DNAJA3, BAX, ACIN1, CTNNB1…	2087	327	19357	1.67348	0.455317	0.0230458	0.0228505
GOTERM_BP_DIRECT	GO:0051402~neuron apoptotic process	9.43337e-05	NGFR, TFAP2B, DLX1, EPHA7, HSPA5, ANGPT1, APAF1, NPR2, BNIP3, PSEN1, CORO1A, POLB, ERBB3, FAM162A, CASP3, BAX, SCN2A, BID, HRAS, PPARGC1A, TNFRSF21	2087	75	19357	2.59701	0.457873	0.0230458	0.0228505
GOTERM_BP_DIRECT	GO:0006955~immune response	9.58525e-05	IFITM2, KIR3DS1, EDA, CD80, PIK3CD, SECTM1, IL1RAP, CXCL13, TNF, CXCL2, TNFSF13B, JCHAIN, SPN, ENDOU, RGS1, IL12A, MADCAM1, JAK2, HLA-DOB, CCR4, CAMP, TRIM22, CR2, IL19, TYK2, HLA-A, HLA-G, HLA-E, TAPBP, TLR1, LTA, CEACAM8, LTB, TLR6, CLEC4E, MS4A2, CHST4, HLA-DQB2, TLR2, OPRD1, SEMA7A, AIRE, TCF7, CEBPG, WAS, IFI6, CXCR6, PIK3R1, CFP, CD1B, THBS1, IL1RL1, CCL5, CCL3, TNFRSF14, ICOS, FCGR1A, GBP2…	2087	497	19357	1.53029	0.463191	0.0230458	0.0228505
GOTERM_BP_DIRECT	GO:0043066~negative regulation of apoptotic process	9.58764e-05	TNFAIP8, TNFRSF6B, HSP90AB1, HTR2B, AKR1B1, NR2E1, AATF, YBX3, TNF, RPS6KA3, BABAM2, SHH, EEF2K, CCND2, MYC, MPZ, CASP3, KIFAP3, CCN1, AREL1, ANXA1, SERPINB2, ANXA4, MITF, BTC, HCK, HAX1, RGN, BIRC5, TMBIM6, VDAC1, NUPR1, IL6ST, PTMA, CD44, BIRC2, BIRC3, LTF, HDAC3, TAF9, IFI6, PSEN1, PIK3R1, HIGD1A, THBS1, AIF1, MALT1, EGFR, RELA, CLN3, SOCS3, PRDX2, WNT11, ERBB3, CBS, PDCD10, ERBB2, FLNA, RIPK1…	2087	520	19357	1.51611	0.463274	0.0230458	0.0228505
GOTERM_BP_DIRECT	GO:0045893~positive regulation of transcription, DNA-templated	0.000106396	EPO, CD80, AHR, TNF, SOX2, SALL1, CDH1, MYC, KAT7, NFRKB, TRIM22, ABT1, KCNH2, MAP2K3, SMARCC2, FOXH1, MITF, HCFC2, RUNX3, RUNX1, ILF3, KAT6B, KAT6A, TRIM13, TFAM, NUPR1, TRIM16, BLM, MAGED1, AIRE, DLX5, CREBL2, PSEN1, BCL10, MRPL12, NPAS2, NKX2-1, NDP, PPARGC1A, GTF2A1L, TFAP2B, TGFB1, SMAD3, RBPMS, FOXF2, PTCH1, GDF2, NFATC1, INHBA, NR2F2, BMP7, SMARCA2, ESR2, SMARCA4, MLLT11, IL4, IL5, LHX1, C…	2087	722	19357	1.42594	0.498698	0.0246611	0.0244521
GOTERM_BP_DIRECT	GO:0007267~cell-cell signaling	0.000110967	CALCA, ENPEP, VIPR2, CTF1, TNFAIP6, PTH, ASIP, PDGFA, CXCL13, TRHDE, ADRA1A, FGF3, TSPAN32, GJC1, FGF5, PANX1, SHH, GJA1, CCL5, CCL3, GJA8, CCL16, CCR1, NMB, TFAP2C, CCL21, EDN3, SRD5A2, SEMA4F, INHBA, ADRA2C, TBX5, ESR2, IL3, ADCYAP1, EFNA2, LHX1, LTA, PKP4, LTB, CHST4, FJX1, FGFR3, IL17C, CCL27	2087	230	19357	1.81468	0.513352	0.0248336	0.0246231
UP_KW_PTM	KW-0702~S-nitrosylation	0.000117592	RYR1, PTPN1, HSP90AB1, KCNJ12, SFTPD, ODC1, KCNJ14, PTGS2, RELA, PANX1, GJA1, DDAH1, CASP3, APEX1, CDK2, CTNNB1, EZR, PPIB, HRAS, S100A8	1815	60	14104	2.59027	0.00352174	0.0013169	0.00106202
UP_SEQ_FEATURE	COMPBIAS:Polar residues	0.000121137	ATF2, MDC1, SLC4A1AP, ITSN1, SPINT2, HTR6, TBK1, PSMD4, PKNOX1, CXADR, EML1, EWSR1, TFR2, ATF6, ZNF275, MTMR2, HHLA1, FAXDC2, ACTL7A, KIAA0040, ADAMTS13, HMGXB4, EPB41L1, EPB41L2, EPB41L3, ZNF268, PPARGC1A, EXPH5, NGFR, JAG1, FN1, EIF2AK3, NR2F2, GRIN2C, H1-1, GRIN2B, H1-3, SNUPN, UCK2, PKIA, LAD1, KCNC4, HOXC12, ARHGAP6, EEA1, NPAP1, PIN1P1, MED13, JAK2, DLGAP5, F2, BAZ1B, F5, F7, F8, MED24, INC…	2092	6886	20516	1.10943	0.629812	0.12421	0.12412
GOTERM_BP_DIRECT	GO:0032757~positive regulation of interleukin-8 production	0.000123064	CALCA, PLA2G1B, GDF2, BCL10, F3, TNF, RELA, TLR1, HYAL2, RIPK1, FFAR2, CD58, LGALS9, TLR5, HSPA1B, CAMP, TLR3, LAMTOR5, TLR2	2087	65	19357	2.71116	0.550103	0.0266229	0.0263973
GOTERM_MF_DIRECT	GO:0042826~histone deacetylase binding	0.000126087	HDAC5, TOP2B, HDAC3, SPI1, HSP90AB1, YWHAB, SRF, AKAP8L, TCF21, NR2E1, RELA, CDC20, MAGEA8, CCND1, RBBP4, MAGEA1, MAGEA2, MTA2, KPNA2, MAGEA6, MAGEA10, USF1, TBX2, H1-5, TAL1, PKN2, PKN1, HSPA1B, RAD9A	2077	129	18913	2.11766	0.221333	0.0156347	0.0153668
UP_KW_PTM	KW-0597~Phosphoprotein	0.000127442	ATF2, MDC1, SLC4A1AP, SPI1, GMFB, SCT, AVIL, ITSN1, TBK1, DPYSL4, PSMD4, FOXO3B, PKNOX1, PRKACA, CXADR, CSNK2A2, UNC5C, SCAMP1, FRS3, EML1, LARS2, DDX39B, EWSR1, MYL1, RUFY3, CLNS1A, FEZ1, PSME4, UQCRC1, PSME2, ZNF275, MTMR2, AIRE, FLII, ACTL7B, PRPSAP2, CYP2B6, HMGXB4, EPB41L1, EPB41L2, EPB41L3, LTA4H, PPARGC1A, EXPH5, JAG2, ABCA2, NGFR, GSTM2, EIF2AK1, FUCA2, FN1, EIF2AK3, NR2F2, GRIN2C, H1-1, …	1815	8328	14104	1.06746	0.00381621	0.0013169	0.00106202
GOTERM_BP_DIRECT	GO:0033674~positive regulation of kinase activity	0.000132988	DDR1, ALK, PDGFRA, NTRK2, EPHA4, EPHA7, FLT1, MUSK, LMO4, INSRR, LMTK2, MST1R, BCL10, EGFR, ERBB3, ERBB2, FGFR3, EPHB1, CD44, EPHA2	2087	71	19357	2.61269	0.57817	0.0278418	0.0276058
GOTERM_CC_DIRECT	GO:0005938~cell cortex	0.000136168	RYR1, GPSM2, OR2C1, NUMA1, MAST1, ITPR2, LAMC2, CABP1, PSEN1, ENO1, FRY, RND2, ADD3, CORO1A, CORO1C, RHOBTB2, AKAP12, GRM7, EPB41L2, FLNA, CCN2, ECT2, GLRX3, PLA2G4C, TBCB, TRAF2, RHOD, MKLN1, CNKSR1, HAX1, GIPC1, NEDD4, TRIP10, CTNNB1, ARF6	2114	172	20587	1.98165	0.140287	0.00559802	0.0053156
GOTERM_BP_DIRECT	GO:0019731~antibacterial humoral response	0.000138491	CALCA, H2BC8, DEFA6, PLA2G1B, H2BC6, RNASE6, ADM, HLA-A, AZU1, PLA2G6, JCHAIN, HLA-E, H2BC21, SEMG1, RAE1, RPL39, CAMP, LTF	2087	60	19357	2.78251	0.592969	0.0279815	0.0277444
GOTERM_BP_DIRECT	GO:0065003~macromolecular complex assembly	0.000142941	WIPF1, WAS, SLC2A1, IL1RAP, NAPG, ADD2, JCHAIN, PPP2R1A, KIFAP3, ZNF148, BID, PPARGC1A, TEAD1, KPNA3, SH3BGR, CARD10, ST13, FANCA, TRAF2, MITF, TAPBP, TIAM1, AFG3L2, EPRS1, DLG4, CAPZA1, IL2RB, TCAP, PPIH, TUBGCP4, NUPR1, LLGL1	2087	145	19357	2.0469	0.604558	0.0279815	0.0277444
GOTERM_BP_DIRECT	GO:0006816~calcium ion transport	0.00014659	CCR1, CHRNB2, RYR1, EPM2A, SLC24A1, NOS3, TRPC1, ATP2A3, ITPR1, CACNA1A, SLC3A2, CACNA1C, SRI, PSEN1, CORO1A, PANX1, CYP27B1, TRPM2, CACNB3, CCL5, CCL3, ANXA6, TPT1	2087	89	19357	2.39692	0.613816	0.0279815	0.0277444
GOTERM_CC_DIRECT	GO:0008076~voltage-gated potassium channel complex	0.000152481	KCNH2, KCNJ4, KCNF1, KCNG2, KCNK6, KCNE1, KCNE2, KCNJ8, KCNIP2, KCNA1, KCNC4, KCNJ14, KCNJ16, KCNA5, KCNAB2, KCNA6, DLG4, KCNMB2, KCNQ4, STX1A, KCNJ3	2114	81	20587	2.52477	0.155716	0.00604477	0.00573981
GOTERM_MF_DIRECT	GO:0005524~ATP binding	0.000153534	PARS2, RTCA, EIF4A3, NUBP1, RPS6KA4, RPS6KA3, RPS6KA5, TBK1, CLP1, PDK4, PDK3, PIP4K2A, PRKACA, EPHB1, PRKCG, DDX18, EPHA4, ENTPD1, EPHA7, ENTPD3, MUSK, DDX11, ENTPD5, CSNK2A2, ACSL6, ACSL3, RUNX3, RUNX1, AFG3L2, LARS2, DDX39B, PRKD3, TEP1, TRIB2, CFTR, EPHA2, HSPA4L, TWF1, MST1R, ABCB9, DHX34, HLTF, ABCA2, YES1, ABCA6, XRCC2, EIF2AK1, EIF2AK3, SMARCA5, MYO5A, MTHFS, BRAF, PAICS, SMARCA2, SRPK1, …	2077	1539	18913	1.26619	0.262607	0.0179183	0.0176112
GOTERM_CC_DIRECT	GO:0005783~endoplasmic reticulum	0.000169381	GIMAP2, TMEM97, CLU, LOXL2, GJA1, ALKBH1, RPL36, KIFAP3, EPHB1, TPD52, EPHA4, SLC30A9, SACM1L, ENTPD5, ACSL6, TRAPPC2B, ALG3, TAP1, ATP11B, CEL, HLA-A, ACSL3, ATP11A, DPM1, MINPP1, POR, SOAT1, MIP, FKBP9, PPIB, ATF6, SLC27A4, PMEL, LRPAP1, BRSK2, KCNE1, VCP, KCNE2, RTN1, TMED10, CRABP2, ITPR1, ITPR2, UMOD, PSEN1, UGT8, APOD, ARSG, CCR10, TRAPPC2, TRAPPC3, PRNP, SDF2L1, HSPA5, SEC16A, EDEM1, ERLIN…	2114	1144	20587	1.32797	0.171409	0.00648321	0.00615613
GOTERM_BP_DIRECT	GO:1990573~potassium ion import across plasma membrane	0.000179258	KCNH2, KCNJ4, KCNE2, KCNJ8, KCNJ12, KCNJ13, KCNJ14, KCNJ16, ATP1B3, ATP1B2, ATP1A1, ATP1B1, ATP4A, SLC12A6, KCNJ3	2087	45	19357	3.09168	0.687605	0.0332395	0.0329578
GOTERM_BP_DIRECT	GO:0034765~regulation of ion transmembrane transport	0.000184846	KCNG2, KCNK6, KCNA1, KCNC4, CACNA1A, CLCNKA, KCNA5, CACNA1C, KCNA6, CACNA1G, CACNA1I, KCNJ3, KCNH2, KCNJ4, KCNF1, KCNJ8, KCNJ12, KCNJ13, KCNJ14, CYBB, KCNJ16, WWP2, KCNAB2, CACNB2, SCN10A, CACNB3, NEDD4, SCN8A, KCNQ4, SCN2A	2087	134	19357	2.0765	0.698734	0.0333236	0.0330412
GOTERM_CC_DIRECT	GO:0043025~neuronal cell body	0.000189239	CHRM2, CYFIP1, GSK3A, HSP90AB1, NUMA1, EIF4A3, MAST1, TNF, SLC6A3, SLC8A1, NRGN, TXN2, AKAP12, CALB1, PPP2R1A, CASP3, CCR4, EPHA7, CYBB, LMTK2, UNC5C, GFRA1, MAPK8IP1, BACE1, FEZ1, RUFY3, S100A5, IL6ST, PVALB, SLC24A1, CALCA, RTN1, PDE1C, KCNA1, NRXN1, LPAR1, CACNA1A, KATNB1, PSEN1, STRN3, CYP17A1, LRP6, GLRA1, MAP2, GNA12, APOD, KCNN3, APOB, GABRD, YKT6, GRIA4, NQO1, SYT4, TGFB1, SRD5A2, KCNJ14,…	2114	367	20587	1.61865	0.189477	0.00700186	0.00664861
GOTERM_BP_DIRECT	GO:0043525~positive regulation of neuron apoptotic process	0.000193994	NQO1, ATF2, TFAP2B, PRNP, GSK3A, EPHA7, GRIK5, ITGA1, NR3C1, TNF, BACE1, BCL2L11, CASP3, CCL3, BAX, CTNNB1, NUPR1	2087	56	19357	2.81564	0.716104	0.0339847	0.0336967
UP_SEQ_FEATURE	DOMAIN:Ionotropic glutamate receptor L-glutamate and glycine-binding	0.000196517	GRID2, GRID1, GRIK5, GRIK3, GRIN2C, GRIN2B, GRIN1, GRIA4	2092	18	20516	4.90344	0.800549	0.179114	0.178983
GOTERM_BP_DIRECT	GO:0007155~cell adhesion	0.000198986	DDR1, RIPOR2, NRP2, COL16A1, CSF3R, ITGAM, TNFAIP6, PCDHGB4, CTNND2, TNC, INPPL1, ICAM4, LAMC2, ITGAE, AATF, HAPLN1, LOXL2, PNN, ITGAV, EMILIN1, MADCAM1, DGCR6, CCN2, CCN1, SCARF1, TINAG, CD34, DGCR2, PCDHGA8, EPHA4, ENTPD1, MYBPC2, GP1BB, ITGA2, OMG, RPSA, ATP1B1, MTSS1, ADAM2, CLDN10, HCK, VCAN, ADAM17, CFDP1, MMRN1, FEZ1, ANOS1, DSG2, MFGE8, CHST4, TLN1, CDH17, SPAM1, CD44, VCL, ITGB3BP, EPHA2…	2087	554	19357	1.47329	0.725154	0.0339847	0.0336967
GOTERM_CC_DIRECT	GO:0005884~actin filament	0.000209597	YES1, ANXA1, WIPF1, AVIL, WAS, MYO5A, TWF1, AIF1, ARHGAP6, CORO1A, HCK, TFPT, PAK1, DIAPH2, PSTPIP2, DNAJA3, COTL1, GAS2, EZR, RHOQ, SH2B2, GAS7	2114	89	20587	2.40725	0.207591	0.00731322	0.00694427
GOTERM_CC_DIRECT	GO:0045211~postsynaptic membrane	0.000210832	CHRM2, NRP2, CHRNA2, GRIK5, KCNA1, GRIK3, LPAR1, ADRA1A, CDH9, SLC6A3, SLC8A1, DDN, NRGN, GABRR2, GLRA1, GLRA3, GRM7, P2RY1, GABRD, GRIA4, KCNJ4, CHRNB2, GRID2, CHRNB4, MUSK, GABRA6, GRID1, SEMA4F, NSG1, GRIN2C, GRIN2B, GABRG1, GRIN1, DLG4, DNAJA3, SSPN, CTNNB1	2114	197	20587	1.87848	0.208676	0.00731322	0.00694427
GOTERM_BP_DIRECT	GO:0050764~regulation of phagocytosis	0.000222296	FGR, PRKCG, SCARB1, HCK, PTPRC, ITGAV, SYT7	2087	10	19357	6.49253	0.763749	0.0366947	0.0363837
GOTERM_BP_DIRECT	GO:0032496~response to lipopolysaccharide	0.000226161	EPO, PTGER2, LY96, ADM, UMOD, PTGS2, LOXL1, ALAD, AKAP12, THBD, PRDX2, RPS6KA3, CYP27B1, IRAK1, CASP3, IL12A, LGALS9, JAK2, APOB, NQO1, KCNJ8, NOS3, IL10RA, DIO2, IRAK3, FOXP1, ADAM17, LTA, S100A8, FGF10, TLR2	2087	142	19357	2.02483	0.769603	0.0366947	0.0363837
GOTERM_MF_DIRECT	GO:0019901~protein kinase binding	0.000228513	ATF2, PTPRR, HSP90AB1, PRKAG1, PEBP1, WDR45, MT-ND2, AATF, RND2, NR3C1, AP2A2, ELAVL1, GOLGA2, PPP1CB, RPS6KA3, CCND2, CCND1, JAK2, SLC12A6, PRKACA, CNPPD1, TRIM22, MAP2K3, SREBF1, RFPL3, AP1B1, TRAF2, UNC5C, IRAK3, ACSL3, ATP1B1, CDC25C, RHOD, MAPK8IP1, CDC25B, FGR, CCNE1, LCK, CRY2, EEF1A2, IRF5, VDAC1, MAPRE2, MYH6, LLGL1, TELO2, PPP1R15A, BRSK2, DCTN2, CTBP2, WAS, AKAP7, KCNA5, BCL10, PLA2G6,…	2077	516	18913	1.48236	0.36455	0.024664	0.0242413
UP_KW_MOLECULAR_FUNCTION	KW-1071~Ligand-gated ion channel	0.000231371	CHRNB2, RYR1, GRID2, CHRNB4, CHRNA2, GABRA6, GRID1, GRIK5, GABRA4, GRIK3, ITPR1, ITPR2, GRIN2C, GRIN2B, GRIN1, P2RX6, GLRA1, P2RX5, P2RX4, GLRA3, P2RX2, CNGA1, GRIA4	1488	79	11735	2.29605	0.0260345	0.0263763	0.0256822
GOTERM_MF_DIRECT	GO:0097110~scaffold protein binding	0.000236198	NLGN4Y, KCNH2, GRID2, NOS3, KRT8, ITPR2, BRAF, KCNA5, KRT5, CACNA1G, PANX1, GJA1, KRT18, DLG4, KRT15, P2RY1, PSAP, UBTF, IL6ST	2077	67	18913	2.58228	0.374167	0.024664	0.0242413
KEGG_PATHWAY	hsa04610:Complement and coagulation cascades	0.000247448	CFD, SERPINA1, ITGAM, C1S, SERPINE2, F13A1, C4BPB, CLU, KNG1, SERPINA5, THBD, BDKRB2, CR2, SERPINB2, SERPIND1, F11, F2, F3, F5, F7, PROCR, F8, PROC, CFHR2, SERPING1, F2RL2, F2RL3	1235	86	8205	2.08582	0.0818367	0.00778056	0.00534491
GOTERM_MF_DIRECT	GO:0005242~inward rectifier potassium channel activity	0.000251043	KCNJ4, KCNH2, KCNK6, KCNE2, KCNJ8, KCNJ12, KCNJ13, KCNJ14, KCNJ16, KCNN3, KCNJ3	2077	26	18913	3.85251	0.392335	0.0249034	0.0244767
KEGG_PATHWAY	hsa05205:Proteoglycans in cancer	0.000254037	WNT2B, PIK3CD, PIK3CB, TNF, PPP1CB, SHH, CCND1, MYC, CASP3, ITGAV, PRKACA, HRAS, PRKCG, VAV3, ARHGEF12, ITGA2, RRAS2, TIAM1, MRAS, EZR, SOS2, CD44, TLR2, CAMK2B, ROCK2, WNT8A, ITPR1, ITPR2, PIK3R1, THBS1, EGFR, PAK1, WNT11, ERBB3, ERBB2, FLNA, PLCG1, WNT3, WNT10B, TGFB1, LUM, WNT7B, PTCH1, FN1, PTPN11, BRAF, PPP1CA, COL1A2, CTNNB1, GRB2, HPSE	1235	205	8205	1.65283	0.0839221	0.00778056	0.00534491
UP_KW_CELLULAR_COMPONENT	KW-0963~Cytoplasm	0.000258622	ATF2, CYFIP1, CNTF, SLC4A1AP, WIPF1, AVIL, ITSN1, ENO1, RBPJ, RPL8, NAA80, RPL7, GLE1, TBK1, DPYSL4, RPL36, PIP4K2A, FOXO3B, PRKACA, RPL39, PRKCG, RPL23, DDX11, RPL22, CSNK2A2, ARMC8, HCFC2, EML1, DDX39B, EWSR1, PRKD3, BIN1, TFR2, CLNS1A, RUFY3, FEZ1, LGALS13, PSME4, RPL26, MTMR2, CRABP2, AIRE, FLII, FAXDC2, ACTL7A, HSPA4L, ACTL7B, VPS26A, BCL10, MEFV, PLA2G6, ADH6, CIAO1, RRP7A, PRDX2, LDHB, PPP…	1951	5561	17662	1.11186	0.0156541	0.0157759	0.0137069
KEGG_PATHWAY	hsa04080:Neuroactive ligand-receptor interaction	0.000261413	NPFFR2, CHRM2, PRSS1, VIPR2, THRB, THRA, SCT, GRIK5, HTR2B, GRIK3, ADM, OXT, TMEM97, PRL, PTH1R, HTR4, NR3C1, ADRA1A, MC4R, GABRR2, HTR6, GRM7, BDKRB2, PTGDR, CHRNB2, UTS2R, GRID2, CHRNB4, EDN2, EDN3, GRID1, FSHB, GLP2R, TACR3, AVPR1A, SSTR1, ADRA2C, F2, SSTR4, GABRG1, ADCYAP1, MTNR1B, UTS2, OPRD1, CALCA, ADCYAP1R1, CHRNA2, NPY4R, PTH, PTGER2, LPAR1, OPRL1, MCHR1, KNG1, GLRA1, MC2R, PGRMC2, GLRA3…	1235	367	8205	1.46633	0.0862508	0.00778056	0.00534491
KEGG_PATHWAY	hsa04024:cAMP signaling pathway	0.000263881	CHRM2, VIPR2, PDE3B, ATP2A3, PIK3CD, OXT, PIK3CB, HTR4, PPP1CB, HTR6, PDE4B, CNGA1, FFAR2, PRKACA, VAV3, EDN2, EDN3, FSHB, PDE4C, ATP1B4, RRAS2, ATP1B3, SSTR1, ATP1B2, ATP1B1, TIAM1, ADCYAP1, ACOX3, CFTR, CAMK2B, ADCYAP1R1, ROCK2, PTGER2, GNAI3, ADCY3, CACNA1C, PIK3R1, ATP1A1, ADCY7, RELA, PLD2, RAP1B, MC2R, PAK1, DRD5, GRIA4, PTCH1, BRAF, NFATC1, GRIN2C, GRIN2B, GRIN1, PPP1CA, PDE10A	1235	221	8205	1.62335	0.0870287	0.00778056	0.00534491
KEGG_PATHWAY	hsa04979:Cholesterol metabolism	0.000270628	LRPAP1, SCARB1, CIDEB, LPL, APOC3, ABCB11, LIPA, CYP27A1, POR, VAPA, SOAT1, NPC2, APOC2, APOH, VDAC3, VDAC1, LDLRAP1, APOB, LDLR	1235	51	8205	2.47511	0.0891521	0.00778056	0.00534491
GOTERM_BP_DIRECT	GO:1902895~positive regulation of pri-miRNA transcription from RNA polymerase II promoter	0.000271608	SREBF1, NGFR, SPI1, TGFB1, SMAD3, SRF, NR1H2, PRL, NR3C1, TNF, SREBF2, EGFR, RELA, SMARCA4, MYC, TEAD1	2087	52	19357	2.85386	0.828466	0.0419699	0.0416142
GOTERM_BP_DIRECT	GO:0097191~extrinsic apoptotic signaling pathway	0.000271608	GSK3A, TGFB1, SMAD3, KRT8, INHBA, TNF, MLLT11, PRDX2, KRT18, PTPRC, BAX, RIPK1, IL12A, JAK2, BID, TLR3	2087	52	19357	2.85386	0.828466	0.0419699	0.0416142
GOTERM_BP_DIRECT	GO:0007250~activation of NF-kappaB-inducing kinase activity	0.000290184	CARD10, IRAK1, TNFSF15, TNFRSF10B, TRAF2, TLR6, COPS8, TLR3, MALT1	2087	18	19357	4.63752	0.847954	0.0434391	0.043071
GOTERM_BP_DIRECT	GO:0043123~positive regulation of I-kappaB kinase/NF-kappaB signaling	0.000294502	ECM1, EDA, TRAF3IP2, HTR2B, LPAR1, SECTM1, BCL10, TNF, MALT1, RELA, GJA1, TBK1, IRAK1, TSPAN6, UBD, CASP1, FLNA, RIPK1, LGALS9, ECT2, TRIM22, MAP3K3, CCL21, RFPL3, TNFRSF10B, TRAF2, FKBP1A, VAPA, EEF1D, TRIM13, CTNNB1, LTB, TLR6, MAP3K14, BIRC2, TLR3, BIRC3, LTF, LAMTOR5	2087	198	19357	1.8269	0.852157	0.0434391	0.043071
GOTERM_BP_DIRECT	GO:0045597~positive regulation of cell differentiation	0.000302408	DLX1, DLX2, SMARCC2, HSP90AB1, EDN3, SRF, SMARCA2, SMARCA4, SOX2, RPS6KA3, SOCS3, DPF3, CTNNB1, CCN2, CCN1, JAK2, ZNF268	2087	58	19357	2.71855	0.859553	0.0436139	0.0432443
UP_KW_DOMAIN	KW-0732~Signal	0.000305627	MT-ND6, MT-ND4L, MT-ND4, PRSS1, MT-ND5, SERPINE2, SCT, SPINT3, SPINT2, C4BPB, MT-ND2, LIPA, MT-ND1, ENDOU, PRSS8, GJA8, CXADR, RNASE6, UNC5C, CEL, DKK3, GABRG1, RBP4, OPTC, ANOS1, SERPING1, MT-CO3, CFD, CELA3A, LRPAP1, HHLA1, ENDOD1, PDGFA, PLA2G5, CFP, ZNF26, ADH6, UGT8, SCGB1D1, CYP2B6, ADAMTS13, SCGB1D2, ICOS, JAG2, WNT10B, NGFR, HLA-DRB5, HLA-DRB4, JAG1, ST13, MCAM, CYP4F2, EIF2AK1, FUCA2, EI…	1525	4357	14500	1.13042	0.00973387	0.00489003	0.00443159
GOTERM_MF_DIRECT	GO:0008201~heparin binding	0.000314709	ALK, LRPAP1, NRP2, SERPINE2, LPL, LAMC2, CXCL13, THBS1, THBS4, KNG1, SERPINA5, ADAMTS5, CLEC3B, APOH, ABI3BP, CCN2, APOB, CCN1, IMPG1, SERPIND1, APLP2, PTCH1, RPL22, F11, FN1, CEL, AZU1, H1-1, F2, BMP7, COLQ, PTPRC, ANOS1, FGF10, LTF	2077	175	18913	1.87322	0.464461	0.0297325	0.029223
GOTERM_BP_DIRECT	GO:0008584~male gonad development	0.000317053	KCNE1, WNT2B, DNAAF11, NUDT1, PDGFA, YBX3, TFPT, HOXA9, GJA1, BCL2L11, SOX15, TFAP2C, SRD5A2, FANCA, GFRA1, INHBA, UTF1, MMP14, ADAM15, CSDE1, ERCC1, COL9A3, NUPR1, TLR5, TLR3	2087	106	19357	2.18751	0.872291	0.044732	0.0443529
GOTERM_CC_DIRECT	GO:0016328~lateral plasma membrane	0.000326036	GPSM2, ANXA1, NUMA1, TACSTD2, ARL2, AKAP7, ATP1B2, NSG1, ATP1A1, ATP1B1, CORO1C, GJA1, ERBB3, CDH1, PPP2R1A, RAB13, GNA12, CTNNB1, SLC16A3	2114	73	20587	2.53465	0.303689	0.0107163	0.0101756
GOTERM_CC_DIRECT	GO:0014069~postsynaptic density	0.000328246	MTMR2, ARF1, RTN1, CTNND2, RPLP0, ITPR1, CABP1, CACNA1C, ATP1A1, RPL8, ADD3, MT-ND2, SLC8A1, ADD1, NRGN, RPL7, ADD2, RPS14, EEF2K, PCLO, PCBP1, P2RY1, PDE4B, RPS3, SPOCK1, PRKCG, NGFR, NTRK2, PRNP, EPHA4, BNIP3, PTCH1, MAGI2, TSC2, SEMA4F, GRIN2B, GRIN1, SLC8A3, RPS25, P2RX6, GAP43, P2RX4, DLG4, PKP4, EIF3E, STX1A	2114	260	20587	1.72295	0.305395	0.0107163	0.0101756
UP_KW_LIGAND	KW-0106~Calcium	0.000335064	PRSS1, AMY2A, AMY2B, DGKA, AVIL, ITSN1, GUCA1A, CBLC, F13A1, CELSR2, CDH9, SLC8A1, CELSR3, BEST1, LOXL2, SCGN, CDH1, CPNE1, TGM4, TGM3, PRKCG, ENTPD1, S100A2, ENTPD3, AMY1B, ENTPD5, AMY1C, HPCAL1, CACNB2, CACNB3, PLA2G10, S100A5, FKBP9, CLEC4E, DSC1, PPEF2, PNLIP, PVALB, S100A8, MACF1, ENPEP, TMEM63A, ALOX15, ITPR1, PROZ, CACNA1A, ITPR2, CLCNKA, LPL, FBLN1, CABP1, CACNA1C, PLA2G5, FBLN2, CACNA1G,…	864	955	6850	1.28678	0.0169459	0.0170883	0.015748
UP_SEQ_FEATURE	PROPEP:Removed in mature form	0.000356028	DIRAS3, RND2, LIPA, LMNB1, SERPINA5, HYAL2, HRAS, PLA2G4C, OMG, RRAS2, GFRA1, RHOD, BTC, AFG3L2, MRAS, CEACAM6, ZP1, CEACAM8, ZP2, RHOQ, SPAM1, LY6E, SEMA7A, PDGFA, UMOD, ART4, RAP1B, RAB21, CLN3, GNG10, GNG5, GNG7, PDE6C, GBP2, YKT6, NTNG1, PRNP, RASL10A, CD160, AZU1, RAB11A, BST1, EFNA2, VNN1, VNN2, RAB13, TPP1, ALPG, RECK, RTL8C	2092	293	20516	1.67353	0.946121	0.29205	0.291836
GOTERM_BP_DIRECT	GO:0018108~peptidyl-tyrosine phosphorylation	0.000356132	FLT1, MST1R, EGFR, CAMKK2, RPS6KA5, ERBB2, ABL2, JAK2, EPHB1, MAP2K3, PDGFRA, NTRK2, EPHA4, EPHA7, SPINK1, YES1, MUSK, EGF, TNK2, INSRR, TYK2, BAZ1B, FGR, HCK, PTPRC, IL5, FES, LCK, FGFR3, EPHA2	2087	139	19357	2.00181	0.900908	0.0491765	0.0487597
GOTERM_BP_DIRECT	GO:0045471~response to ethanol	0.000367635	ADCYAP1R1, MT-ND4, PTH, ABCB11, TNF, SLC6A3, ADH6, ALAD, POLB, RGS2, CCND1, TBXA2R, MYC, HMGCS2, CHRNB2, NQO1, SREBF1, G6PD, SPINK1, MGMT, GRIN2B, GRIN1, TBXAS1, S100A8, BIRC2	2087	107	19357	2.16706	0.908039	0.0497073	0.0492861
KEGG_PATHWAY	hsa04010:MAPK signaling pathway	0.000380131	ATF2, PTPRR, FLT1, IL1RAP, TNF, FGF3, RPS6KA4, FGF5, RPS6KA3, FGF6, PPP3CC, RPS6KA5, MYC, CASP3, PRKACA, HRAS, MAP4K1, PRKCG, MAP2K3, PDGFRA, PLA2G4C, RRAS2, FLT3LG, TRAF2, MAPK8IP1, DUSP7, CDC25B, CACNB2, CACNB3, MRAS, JMJD7-PLA2G4B, RASA2, SOS2, EPHA2, SRF, CACNA1A, PDGFA, CACNA1C, EGFR, RELA, CACNA1G, RAP1B, CACNA1I, PPP3R1, PAK1, PPP3R2, ERBB3, IRAK1, ERBB2, MKNK2, GNA12, FLNA, NTRK2, NGFR, M…	1235	294	8205	1.51405	0.122931	0.0100881	0.00693008
GOTERM_MF_DIRECT	GO:0015276~ligand-gated ion channel activity	0.000390278	CHRNB2, CHRNB4, GRID2, P2RX2, GRID1, GRIK5, GRIK3, ANXA6, GRIN2C, GRIN2B, GRIN1, GRIA4	2077	32	18913	3.41472	0.539049	0.035196	0.0345929
GOTERM_CC_DIRECT	GO:0015935~small ribosomal subunit	0.000405976	RPS15, RPS25, RPS28, RPS16, RPS29, RPS3, RPS20, RPSA, RPS2, RPS24, DAP3	2114	29	20587	3.69388	0.362834	0.0128752	0.0122257
GOTERM_MF_DIRECT	GO:0004714~transmembrane receptor protein tyrosine kinase activity	0.00041659	DDR1, ALK, PDGFRA, NTRK2, EPHA4, EPHA7, FLT1, MUSK, INSRR, MST1R, EGFR, ERBB3, ERBB2, FGFR3, EPHB1, EPHA2	2077	53	18913	2.74896	0.562504	0.0359355	0.0353196
GOTERM_BP_DIRECT	GO:0010165~response to X-ray	0.000454038	THBD, BLM, ANXA1, CCND1, XRCC4, KARS1, ERCC1, CASP3, XRCC2	2087	19	19357	4.39344	0.947523	0.0601369	0.0596273
GOTERM_CC_DIRECT	GO:0005901~caveola	0.0004647	SCARB1, SLC22A6, ADCYAP1R1, PTGIS, NOS3, CAVIN2, PTCH1, SLC2A1, KCNA5, ATP1B1, PTGS2, ADRA1A, LRP6, NEU3, HCK, CLN3, SMPD2, EHD2, JAK2	2114	75	20587	2.46706	0.403059	0.0142265	0.0135088
KEGG_PATHWAY	hsa04961:Endocrine and other factor-regulated calcium reabsorption	0.000465233	PRKCG, PTH, ATP1B4, CLTA, ATP1B3, ATP1B2, KLK2, PTH1R, ATP1A1, ATP1B1, AP2A2, SLC8A1, RAB11A, SLC8A3, PLCB4, CALB1, BDKRB2, PLCB1, PRKACA	1235	53	8205	2.38171	0.148319	0.0114647	0.00787574
GOTERM_CC_DIRECT	GO:0099056~integral component of presynaptic membrane	0.000476539	CHRM2, CHRNB2, OPRD1, EPHA4, NRXN1, GRIK5, KCNA1, PSEN1, ADRA1A, SLC6A3, SYT7, PTPRD, SCN10A, SCN2A, STX1A, KCNJ3	2114	57	20587	2.73359	0.410856	0.0142265	0.0135088
INTERPRO	IPR001508:NMDA receptor	0.000481078	GRID2, GRID1, GRIK5, GRIK3, GRIN2C, GRIN2B, GRIN1, GRIA4	2081	19	19139	4.35648	0.749284	0.209382	0.209309
INTERPRO	IPR019594:Glutamate receptor, L-glutamate/glycine-binding	0.000481078	GRID2, GRID1, GRIK5, GRIK3, GRIN2C, GRIN2B, GRIN1, GRIA4	2081	19	19139	4.35648	0.749284	0.209382	0.209309
INTERPRO	IPR001320:Ionotropic glutamate receptor	0.000481078	GRID2, GRID1, GRIK5, GRIK3, GRIN2C, GRIN2B, GRIN1, GRIA4	2081	19	19139	4.35648	0.749284	0.209382	0.209309
GOTERM_CC_DIRECT	GO:0030425~dendrite	0.000487034	CHRM2, NUMA1, GRIK5, CTNND2, EIF4A3, MAST1, HTR2B, GRIK3, CASC3, HTR4, SLC8A1, TXN2, SCGN, HTR6, CALB1, GRM7, PPP2R1A, TRIM3, SACS, PPFIA1, KIF1C, EPHB1, EPM2A, PRKCG, EPHA4, EPHA7, GLRX3, MAGI2, ACAD9, CYBB, UNC5C, MAPK8IP1, BACE1, GAP43, BIN1, FEZ1, RUFY3, IL6ST, MTMR2, RTN1, SEMA3A, KCNA1, HTT, CACNA1C, STRN3, GLRA1, PAK1, GLRA3, MAP2, P2RY1, MAP6, APOD, GABRD, LGI1, FARP1, NTRK2, NQO1, SYT4, …	2114	443	20587	1.51682	0.417682	0.0142265	0.0135088
GOTERM_BP_DIRECT	GO:0050804~modulation of synaptic transmission	0.000488804	NTNG1, NLGN4Y, SRGN, GRID2, EPHA7, IQSEC2, GRID1, GRIK5, GRIK3, CACNA1A, AKAP7, UBE3A, CEL, AKAP12, PTPRD, NRG3, PLCG1, JAK2, PRKACA, EPHB1, GRIA4	2087	84	19357	2.31876	0.958127	0.0634468	0.0629091
INTERPRO	IPR017441:Protein kinase, ATP binding site	0.0005098	ALK, GSK3A, FLT1, RPS6KA4, RPS6KA3, SLK, RPS6KA5, TBK1, TLK2, SPEG, PRKG2, JAK2, PRKACA, EPHB1, GTF2I, MAP4K1, PRKCG, MAP2K3, PDGFRA, EPHA4, EPHA7, MUSK, CSNK2A2, INSRR, LMTK2, TYK2, FGR, HCK, LATS2, PRKD3, LCK, CILK1, EPHA2, CAMK2B, BRSK2, ROCK2, MST1R, EGFR, CAMKK2, GRK3, PAK1, IRAK1, ERBB2, MKNK2, ABL2, MAPK6, NTRK2, YES1, CSNK1A1, LIMK2, TNK2, EIF2AK1, MOK, EIF2AK3, BRAF, SRPK1, FES, CDK2, PK…	2081	390	19139	1.53284	0.769164	0.209382	0.209309
GOTERM_CC_DIRECT	GO:0010008~endosome membrane	0.000525132	VPS4B, GOLIM4, ARHGAP1, LY96, VPS26A, AQP4, CD1B, EGFR, CORO1C, RHOBTB2, LAMP5, SNX2, GGA3, IRAK1, ERBB2, UBC, RIPK1, APOB, HLA-DOA, HLA-DOB, LDLR, ABCA2, HLA-DRB5, ANXA1, HLA-DRB4, ATP6AP1, ABCC5, VPS33B, AP3D1, VPS13A, SNF8, HLA-A, RHOD, BACE1, RNF144A, EHD2, ACAP2, CLCN4, NUMB, HLA-DPB1, PLIN3, UBA1, HLA-DQB2, CFTR, TLR3	2114	258	20587	1.69856	0.441807	0.0147897	0.0140435
GOTERM_CC_DIRECT	GO:0043195~terminal bouton	0.00053296	NTRK2, PRNP, CYFIP1, CALCA, GRIK5, AP3D1, GRIK3, OXT, SYP, GRIN1, SCGN, P2RX4, CALB1, SLC18A1	2114	46	20587	2.96386	0.446639	0.0147897	0.0140435
KEGG_PATHWAY	hsa04921:Oxytocin signaling pathway	0.000535791	CAMK2B, RYR1, ROCK2, NPR2, PRKAG1, GNAI3, ITPR1, ADCY3, ITPR2, OXT, CACNA1C, PTGS2, ADCY7, EGFR, CAMKK2, PPP1CB, TRPM2, PPP3R1, RGS2, EEF2K, PPP3CC, PPP3R2, CCND1, PRKACA, HRAS, KCNJ3, PRKCG, KCNJ4, NOS3, KCNJ12, PLA2G4C, KCNJ14, NFATC1, EEF2, PPP1CA, CACNB2, CACNB3, PLCB4, JMJD7-PLA2G4B, PLCB1	1235	154	8205	1.72564	0.168811	0.0115612	0.00794207
KEGG_PATHWAY	hsa04724:Glutamatergic synapse	0.000536173	GLS2, GRIK5, GRIK3, GNAI3, ITPR1, CACNA1A, ADCY3, ITPR2, CACNA1C, ADCY7, PLD2, GRK3, PPP3R1, GNG10, PPP3CC, PPP3R2, GNG5, GRM7, GNG7, PRKACA, GRIA4, KCNJ3, PRKCG, TRPC1, PLA2G4C, GRIN2C, GRIN2B, GRIN1, PLCB4, DLG4, JMJD7-PLA2G4B, PLCB1	1235	114	8205	1.86491	0.16892	0.0115612	0.00794207
GOTERM_BP_DIRECT	GO:0019221~cytokine-mediated signaling pathway	0.000553026	IFNA4, CSF3R, EDA, IL5RA, LILRA3, CSF2RA, RELA, LILRA4, IL1RL1, SOCS1, IRAK1, JAK2, PRKACA, SH2B2, IL13RA1, SOCS5, CCR1, EDN2, IL10RA, IRAK3, PTPN11, TYK2, F3, LILRB5, HCK, IL5, IL2RB, IRF5, IL6ST, IL7R, CD44, CRLF1	2087	156	19357	1.90257	0.972405	0.0691142	0.0685285
UP_KW_BIOLOGICAL_PROCESS	KW-0395~Inflammatory response	0.000553831	SEMA7A, TRAF3IP2, TNFAIP3, LY96, PIK3CD, IL1RAP, CXCL13, MEFV, THBS1, CXCL2, PLD3, KNG1, RPS6KA4, RPS6KA5, CCL5, CCL3, RIPK1, FFAR2, CCL16, CCL25, ANXA1, CCL21, RARRES2, PLA2G2A, IL17RA, TLR1, HCK, TNIP1, CHST1, IRF5, TLR6, TRIM31, SMPDL3B, CHST4, TLR5, IL17C, S100A8, IL18R1, TLR3, TLR2	1373	188	11248	1.74304	0.0908864	0.0215771	0.020699
GOTERM_BP_DIRECT	GO:0032355~response to estradiol	0.000559568	NQO1, ADCYAP1R1, TGFB1, ANXA1, PTCH1, IGFBP2, OPRL1, PDGFA, TACR3, OXT, NR2F2, PTGS2, BMP7, STRN3, F7, CCND1, MYC, CASP3, CTNNB1, CCN2, APOB, FGF10	2087	91	19357	2.24232	0.973553	0.0691142	0.0685285
GOTERM_CC_DIRECT	GO:0016607~nuclear speck	0.00056425	H2AX, NXT1, EIF4A3, AKAP8L, INPPL1, SRP54, CASC3, PRPF19, NR3C1, SOX2, PNN, DACH1, VPS72, SNRNP70, PRKACA, BCAS2, TRIM22, CDC25C, SRRM1, DDX39B, THRAP3, PRPF3, KAT6A, ZNF638, DGKQ, CRY2, PSME4, SNURF, SRSF4, PPIH, PLCB1, SRSF7, HDAC5, AP5Z1, PLAG1, PRCC, CXXC1, AK5, NXF1, BCLAF1, TBXA2R, PCBP1, SNRPB2, APBB1, SRY, ZC3H13, SMNDC1, SRSF11, SF3A3, ZBTB18, RBM39, SF3A1, SF3A2, CSNK1A1, SURF2, API5, S…	2114	430	20587	1.51738	0.465538	0.015276	0.0145054
GOTERM_BP_DIRECT	GO:0001525~angiogenesis	0.000564415	NRP2, ECM1, ENPEP, FLT1, NRXN1, PDE3B, PDGFA, UBP1, NR2E1, PTGS2, RBPJ, SAT1, ELK3, FGF6, CALD1, PDCD10, ANPEP, FLNA, APOD, ITGAV, CCN2, PKNOX1, SLC12A6, WASF2, EPHB1, VAV3, EDN2, JAG1, ANGPT1, EGF, NOS3, CD160, MCAM, FN1, GDF2, EIF2AK3, WARS1, MMP14, ADAM15, TAL1, HAND2, COL8A2, MFGE8, FGF10	2087	247	19357	1.68978	0.974372	0.0691142	0.0685285
GOTERM_BP_DIRECT	GO:0001934~positive regulation of protein phosphorylation	0.000595101	ATF2, SEMA7A, HDAC3, ROCK2, FAXDC2, PLA2G6, AIF1, TNF, FGF3, EGFR, CAMKK2, FGF5, FGF6, CLN3, PAK1, CCND2, CCND1, ERBB2, P2RY1, RIPK1, CCN2, CCN1, HRAS, ZNF268, CAMP, MAP2K3, NTRK2, EPHA7, TGFB1, ANGPT1, MUSK, LIMCH1, LIMK2, RARRES2, BRAF, F2, ADAM17, INCENP, BIRC5, FGF10	2087	212	19357	1.75001	0.979003	0.0710083	0.0704066
GOTERM_BP_DIRECT	GO:0050830~defense response to Gram-positive bacterium	0.000601765	CALCA, PPP1R11, PLA2G1B, ADM, TNF, TBK1, H2BC21, IL12A, TNFRSF14, GBP2, RPL39, RAE1, CAMP, H2BC8, DEFA6, H2BC6, RARRES2, PLA2G2A, RNASE6, HLA-A, HLA-E, FGR, ADAM17, LTA, IL7R, LTF, EPHA2, TLR2	2087	130	19357	1.9977	0.979892	0.0710083	0.0704066
GOTERM_BP_DIRECT	GO:0000122~negative regulation of transcription from RNA polymerase II promoter	0.000625886	ATF2, SPI1, ZNF174, EPO, ARID4A, ENO1, NR3C1, RBPJ, BACH1, TNF, ETS2, LOXL2, ELK3, SOX2, RPS14, MAGEA8, DACH1, SALL1, CCND1, MYC, SOX15, MAGEA1, MAGEA2, MAGEA6, ZNF202, SSX1, LMO1, TLE4, ZNF19, SMARCC2, LMO4, RPL23, FOXH1, MITF, ZBTB33, HCFC2, RUNX3, RUNX1, TLE5, FOXP1, BIN1, CCNE1, HOXB4, MAGEB1, EZR, DLX1, DLX2, CTBP2, DLX4, MAGED1, CREM, PSEN1, ORC2, NKX2-1, ZNF148, MAGEA10, ZNF268, ZNF266, ZB…	2087	983	19357	1.31153	0.982807	0.0725357	0.071921
UP_KW_BIOLOGICAL_PROCESS	KW-0633~Potassium transport	0.000627243	SLC24A2, KCNG2, KCNK6, KCNE1, KCNE2, KCNE4, KCNA1, KCNC4, KCNA5, ATP1A1, KCNA6, SLC12A6, KCNJ3, KCNH2, KCNJ4, KCNF1, KCNJ8, KCNIP2, KCNJ12, KCNJ13, KCNJ14, KCNJ16, ATP1B3, KCNAB2, ATP1B2, ATP1B1, ATP4A, KCNQ4, KCNK3	1373	122	11248	1.94735	0.1023	0.0215771	0.020699
GOTERM_CC_DIRECT	GO:0005788~endoplasmic reticulum lumen	0.000633821	SERPINA1, COL16A1, COL14A1, TNC, PRSS23, ADAMTS5, SHH, IL12A, CCN1, RNASET2, APLP2, CNPY3, F2, F5, BACE1, MINPP1, F7, VCAN, ADAM17, F8, ENAM, COL8A2, SERPING1, MFGE8, PPIB, PROZ, PDGFA, CFP, PTGS2, THBS1, KNG1, FSTL3, ADAMTS13, OS9, ESD, ARSG, APOB, WNT3, SDF2L1, SERPIND1, HSPA5, WNT7B, FUCA2, FN1, LAMB1, MANF, ERP44, PROC, COL1A2, HRC, COL9A3	2114	306	20587	1.62307	0.50528	0.016751	0.0159059
UP_SEQ_FEATURE	DOMAIN:Protein kinase	0.000637496	DDR1, ALK, GSK3A, FLT1, MAST3, MAST1, RPS6KA4, RPS6KA3, SLK, RPS6KA5, TBK1, TLK2, PRKG2, JAK2, PRKACA, EPHB1, GTF2I, MAP4K1, PRKCG, MAP2K3, PDGFRA, EPHA4, EPHA7, MUSK, CSNK2A2, INSRR, LMTK2, IRAK3, TYK2, GAK, FGR, HCK, LATS2, PRKD3, LCK, TRIB2, CILK1, EPHA2, CAMK2B, BRSK2, ROCK2, NPR2, MST1R, EGFR, CAMKK2, GRK3, PAK1, ERBB3, IRAK1, RPS6KC1, ERBB2, MKNK2, ABL2, RIPK1, MAPK6, NTRK2, MAP3K3, YES1, C…	2092	507	20516	1.47007	0.994652	0.475398	0.475051
GOTERM_MF_DIRECT	GO:0051015~actin filament binding	0.000641075	MACF1, CYFIP1, MYOM1, FLII, AVIL, ARPC1A, TWF1, ADD3, AIF1, CORO1A, EGFR, ADD1, CORO1C, ADD2, PANX1, BLOC1S6, PSTPIP2, CFL2, COTL1, ANXA6, FLNA, ABL2, MYH11, SVIL, MYO5A, CORO2A, MYO16, MYL4, MYH1, CACNB2, MYH3, BIN1, ARPC3, MYO5B, CAPZA1, GAS2, FSCN3, EZR, TLN1, MYH6, VCL, GAS7	2077	223	18913	1.71502	0.719814	0.0529956	0.0520874
GOTERM_BP_DIRECT	GO:0007229~integrin-mediated signaling pathway	0.000647674	SEMA7A, COL16A1, ITGAM, PLEK, ITGAE, TSPAN32, ADAMTS13, ITGAV, MADCAM1, CCN2, VAV3, ITGA2, ITGA1, FN1, PTPN11, ADAM2, FGR, HCK, CD40LG, ADAM15, PLPP3, TLN1, CDH17, ITGB3BP, ITGA9	2087	111	19357	2.08897	0.985076	0.0737439	0.073119
UP_KW_MOLECULAR_FUNCTION	KW-0407~Ion channel	0.000663325	RYR1, KCNG2, KCNK6, GRIK5, KCNC4, GRIK3, BEST1, PANX1, GABRR2, CNGA1, KCNH2, CHRNB2, GRID2, CHRNB4, GRID1, TRPC1, CYBB, KCNAB2, GABRG1, CACNB2, CACNB3, SCN10A, SCN8A, KCNQ4, CFTR, KCNE1, KCNE2, CHRNA2, TMEM63A, KCNE4, KCNA1, ITPR1, CACNA1A, CLCNKA, ITPR2, KCNA5, CACNA1C, KCNA6, CACNA1G, GLRA1, TRPM2, CACNA1I, GLRA3, KCNMB2, KCNN3, GABRD, KCNJ3, GRIA4, KCNJ4, KCNF1, KCNJ8, GABRA6, KCNJ12, KCNIP2, …	1488	366	11735	1.48678	0.0728539	0.030889	0.0300761
GOTERM_MF_DIRECT	GO:1904315~transmitter-gated ion channel activity involved in regulation of postsynaptic membrane potential	0.000678713	GRID2, GABRA6, GRID1, GRIK5, GABRA4, GRIK3, GRIN2C, GRIN2B, GABRG1, GABRR2, GLRA1, GABRD, GRIA4	2077	39	18913	3.03531	0.739987	0.0530368	0.0521279
GOTERM_CC_DIRECT	GO:0016235~aggresome	0.000684904	FGR, UBD, EDEM1, CPNE1, URB2, TRIM37, HOXD3, PSEN1, EEF2, EPS15, HSPA1B, TRIM66	2114	36	20587	3.24614	0.532569	0.0176801	0.0167881
GOTERM_MF_DIRECT	GO:0003677~DNA binding	0.000695039	ATF2, ARID4A, TTF2, AHR, NR3C1, RBPJ, BACH1, ETS2, ARHGAP35, RPL7, SOX2, RPS15, PNN, HOXA9, MYC, SOX15, PEG10, PKNOX1, ZNF202, PITX1, NFRKB, HOXA5, SOX5, GTF2I, HMGN1, ABT1, PRM2, H2AC6, APLP2, DDX11, FOXH1, EBF1, MITF, POLRMT, MED6, SRRM1, RUNX1, ILF3, HOXB9, KAT6B, KAT6A, MSH4, H4C11, TFAM, NUPR1, TRIM16, HOXB7, DLX1, BLM, TSHZ1, TCF7, CREM, CREBL2, PIK3R1, NPAS2, RAD51AP1, ORC4, HMGXB4, ORC1, …	2077	1325	18913	1.25765	0.74828	0.0530368	0.0521279
GOTERM_BP_DIRECT	GO:0030168~platelet activation	0.000697443	PRKCG, VAV3, SERPINE2, GP1BB, SRF, DGKA, PIK3CB, F2, ADRA2C, GNA13, PLSCR1, ADAMTS13, CD40LG, LCK, DGKQ, P2RY1, F2RL2, F2RL3	2087	68	19357	2.45516	0.989198	0.0769664	0.0763141
GOTERM_BP_DIRECT	GO:0030163~protein catabolic process	0.000699694	NQO1, ST14, SERPINE2, DENND3, TRAF2, RELA, CLN5, IL17RA, CPN1, SLC6A7, ADAMTS13, GGA3, CTRL, CASP3, MAGEA2, RIPK1, TPP1, SLC16A3	2087	74	19357	2.38143	0.989354	0.0769664	0.0763141
GOTERM_CC_DIRECT	GO:1904813~ficolin-1-rich granule lumen	0.00073234	CFD, CSTB, CDA, VCP, SERPINA1, HSP90AB1, TNFAIP6, FGL2, PYGL, ALAD, TIMP2, COTL1, CCT8, LTA4H, GYG1, CTSB, APAF1, KRT1, HSPA6, AMPD3, EEF2, IMPDH1, ALDOC, MNDA, HSPA1B, VCL	2114	124	20587	2.04192	0.556561	0.0184749	0.0175429
KEGG_PATHWAY	hsa04919:Thyroid hormone signaling pathway	0.000744302	HDAC3, THRB, THRA, ATP2A3, SLC2A1, PIK3CD, ATP1A1, PIK3CB, PIK3R1, RXRA, MED13, CCND1, MYC, ITGAV, PLCG1, SLC16A2, PRKACA, HRAS, NCOA1, PRKCG, NCOA2, DIO1, DIO2, ATP1B4, TSC2, ATP1B3, ATP1B2, ATP1B1, MED24, PLCB4, CTNNB1, PLCB1, MYH6	1235	121	8205	1.81192	0.226539	0.0151049	0.0103764
GOTERM_BP_DIRECT	GO:0042552~myelination	0.000747475	EIF2B5, TGFB1, EIF2B2, HEXA, LPAR1, QKI, SLC8A3, AFG3L2, KEL, MPZ, SCN8A, ERBB2, PMP22, SCN2A, TNFRSF21	2087	51	19357	2.72795	0.992194	0.0805107	0.0798285
GOTERM_BP_DIRECT	GO:0007568~aging	0.000756727	CALCA, GSK3A, MT-ND4, KCNE2, EPO, NUDT1, ADM, PTGS2, ADRA1A, SLC6A3, KRT83, LOXL2, POLB, IRAK1, P2RY1, APOD, CCN2, EIF2B5, NQO1, SREBF1, CDKN2B, TGFB1, APAF1, IGFBP2, TACR3, GFRA1, APEX1, RGN, SERPING1, GRB2, GCLM	2087	152	19357	1.89162	0.99265	0.0805107	0.0798285
GOTERM_BP_DIRECT	GO:0046718~viral entry into host cell	0.000835508	SERPINB3, SCARB1, CR2, CXADR, CD80, ITGA2, RPSA, WWP2, SLC3A2, EGFR, PLSCR1, CD209, ANPEP, HYAL2, ITGAV, TNFRSF14, EPS15, LDLR, KPNA3, HSPA1B, NECTIN2, CTSB, EPHA2	2087	100	19357	2.13326	0.995594	0.0874588	0.0867176
UP_KW_MOLECULAR_FUNCTION	KW-0829~Tyrosine-protein kinase	0.000840051	DDR1, ALK, FLT1, MST1R, EGFR, ERBB3, ERBB2, ABL2, JAK2, EPHB1, MAP2K3, PDGFRA, NTRK2, EPHA4, EPHA7, YES1, MUSK, TNK2, INSRR, BRAF, TYK2, BAZ1B, FGR, HCK, FES, LCK, FGFR3, EPHA2	1488	114	11735	1.93702	0.0913597	0.030889	0.0300761
UP_SEQ_FEATURE	DOMAIN:TNF family profile	0.000873759	EDA, CD40LG, TNFSF15, TNFSF13, LTA, LTB, TNF, TNFSF13B	2092	17	20516	4.615	0.999231	0.551342	0.550939
UP_SEQ_FEATURE	DOMAIN:Ionotropic glutamate receptor C-terminal	0.000873759	GRID2, GRID1, GRIK3, GRIN2C, GRIN2B, GRIN1, GRIA4	2092	17	20516	4.615	0.999231	0.551342	0.550939
SMART	SM00918:SM00918	0.000927721	GRID2, GRID1, GRIK5, GRIK3, GRIN2C, GRIN2B, GRIN1, GRIA4	1244	19	10374	3.95016	0.381127	0.159877	0.159877
SMART	SM00079:PBPe	0.000927721	GRID2, GRID1, GRIK5, GRIK3, GRIN2C, GRIN2B, GRIN1, GRIA4	1244	19	10374	3.95016	0.381127	0.159877	0.159877
UP_KW_BIOLOGICAL_PROCESS	KW-0130~Cell adhesion	0.0009478	RIPOR2, COL16A1, CSF3R, ITGAM, TNFAIP6, PCDHGB4, COL14A1, ZAN, CTNND2, TNC, INPPL1, ICAM4, LAMC2, PIK3CB, ITGAE, CDH9, CDH1, ITGAV, EMILIN1, MADCAM1, CCN2, CCN1, SCARF1, TINAG, CD34, EPHB1, DGCR2, PCDHGA8, EPHA4, CXADR, MYBPC2, GP1BB, ITGA2, ITGA1, OMG, ATP1B2, ATP1B1, ADAM2, ADAM15, CEACAM6, CDH10, COL8A2, ANOS1, DSG2, PKP4, PKP3, CEACAM8, MFGE8, DSC1, CDH17, SPAM1, CD44, VCL, CDH18, EPHA2, ITGA…	1373	489	11248	1.40726	0.150493	0.0271703	0.0260645
GOTERM_MF_DIRECT	GO:0004713~protein tyrosine kinase activity	0.000960873	ALK, FLT1, NPR2, MST1R, EGFR, CAMKK2, RPS6KA5, ERBB3, ERBB2, ABL2, JAK2, MAP2K3, EPHA7, YES1, MUSK, TNK2, BRAF, TYK2, BAZ1B, FGR, HCK, FES, LCK, FGFR3, EPHA2	2077	112	18913	2.03257	0.851518	0.0706064	0.0693964
GOTERM_CC_DIRECT	GO:0031093~platelet alpha granule lumen	0.000997299	CFD, SRGN, TGFB1, SERPINA1, EGF, FN1, PDGFA, F13A1, CLU, THBS1, KNG1, F5, F8, MMRN1, TMSB4X, SERPING1, MAGED2	2114	67	20587	2.47094	0.669634	0.0246	0.023359
UP_SEQ_FEATURE	TOPO_DOM:Extracellular	0.0010007	NPFFR2, VIPR2, IFITM2, ZAN, AQP8, AQP6, ICAM4, AQP4, TMEM97, SPINT2, HTR4, AQP3, GJA1, HTR6, GPR176, ANPEP, GJA8, SLC12A6, EPHB1, PTGDR, UTS2R, EPHA4, ENTPD1, EPHA7, CXADR, ENTPD3, MUSK, SLC6A13, FLT3LG, TM4SF5, UNC5C, HLA-A, HLA-G, GABRG1, HLA-E, BTC, SCN10A, KEL, MIP, TFR2, GPR160, KCNQ4, PLPP3, CFTR, STX1A, EPHA2, ADCYAP1R1, SLC22A6, ENPEP, IGSF1, LPAR1, PTTG1IP, MST1R, CD1B, GJC1, TRPM2, MC2R…	2092	2931	20516	1.16438	0.999729	0.586338	0.585909
GOTERM_BP_DIRECT	GO:0034394~protein localization to cell surface	0.00103161	WNT11, GGA3, ANGPT1, USP4, PIGK, CTNNB1, FLNA, AP3B1, VCL, RAB11A, ARF6, FGF10	2087	36	19357	3.09168	0.998767	0.106272	0.105371
UP_KW_LIGAND	KW-0630~Potassium	0.00104153	SLC24A2, KCNG2, KCNK6, KCNE1, KCNE2, KCNE4, KCNA1, KCNC4, GMPR, KCNA5, ATP1A1, KCNA6, SLC12A6, KCNJ3, BCKDHA, KCNH2, KCNJ4, KCNF1, KCNJ8, KCNIP2, KCNJ12, KCNJ13, KCNJ14, KCNJ16, ATP1B3, KCNAB2, ATP1B2, ATP1B1, ATP4A, IMPDH1, KCNQ4, KCNK3	864	140	6850	1.81217	0.051758	0.0265589	0.0244759
GOTERM_CC_DIRECT	GO:0005794~Golgi apparatus	0.00105566	INPPL1, GOLIM4, CLU, GOLGA2, GJA1, DACH1, HERC1, CDH1, KIFAP3, TGM4, TRIM22, PDGFRA, EPHA4, SACM1L, VPS33B, AP1B1, CYBB, LMTK2, TSC2, COG1, CEL, HLA-A, FNDC3A, ACSL3, ATP11A, MID1, ADAM19, TPST1, PREPL, MARF1, KEL, SLC9A8, FEZ1, PLPP3, ATF6, GOLGA8A, PMEL, MACF1, LRPAP1, CUL7, KCNE1, KCNE2, TMED10, PDXDC1, COPB1, ACTL7A, ARL2, PSEN1, PLA2G5, CD1B, STIP1, FUT5, PDCD10, ZNF148, TRAPPC3, PRNP, YES1,…	2114	1131	20587	1.28296	0.690376	0.0254734	0.0241883
GOTERM_BP_DIRECT	GO:0060079~excitatory postsynaptic potential	0.00106823	CHRNB2, GRID2, GSK3A, CHRNB4, CHRNA2, GABRA6, GRIK5, GABRA4, GRIN2C, GRIN2B, GABRG1, GRIN1, P2RX6, GABRR2, GLRA1, P2RX5, P2RX4, GLRA3, P2RX2, SLC29A1, GABRD	2087	89	19357	2.18849	0.999028	0.108325	0.107407
UP_KW_MOLECULAR_FUNCTION	KW-0112~Calmodulin-binding	0.00108382	CAMK2B, RYR1, PDE1C, ADCY3, CACNA1C, PLA2G6, ADD3, SLC8A1, ADD1, STRN3, CAMKK2, NRGN, ADD2, AKAP12, REM1, EEF2K, PPP3CC, CALD1, MAP2, MAP6, MYH11, KCNN3, SRY, PCNT, IQCB1, NOS3, MYO5A, SYT7, SLC8A3, MYH1, GAP43, MYH3, EWSR1, MYO5B, MYH6	1488	157	11735	1.75812	0.116287	0.030889	0.0300761
GOTERM_BP_DIRECT	GO:0002224~toll-like receptor signaling pathway	0.00108974	TLR1, RPS6KA3, IRAK1, LY96, AP3B1, BCL10, TLR6, TLR5, TLR3, TLR2	2087	26	19357	3.56732	0.999155	0.108806	0.107884
KEGG_PATHWAY	hsa05208:Chemical carcinogenesis - reactive oxygen species	0.00109812	MT-ND6, MT-ND4L, MT-ND4, MT-ND5, NCF2, PIK3CD, PIK3CB, AHR, MT-ND2, MT-ND1, HRAS, CBR1, GSTO1, AKR1A1, SDHA, SDHB, COX7A2L, POR, PRKD3, NDUFS5, UQCRC1, VDAC3, VDAC1, MT-CO3, SOS2, SLC25A6, NDUFB7, NDUFB6, ATP5MC3, PIK3R1, EGFR, RELA, UQCRH, PLD2, ABL2, GSTM4, PTPN1, NQO1, NDUFA8, GSTM2, NDUFA7, ATP5PD, EGF, NDUFA3, AKR1C1, AKR1C2, PTPN11, BRAF, GRB2, MT-CYB, MAP3K14, GSTM5	1235	223	8205	1.54921	0.315496	0.0210474	0.0144586
GOTERM_MF_DIRECT	GO:0000166~nucleotide binding	0.00111366	GPSM2, ABCA2, APAF1, KARS1, AKAP7, PYGM, ATP1A1, FHIT, NUBP1, ORC4, POLA1, ATP4A, HINT1, POR, IMPDH1, CRY2, VDAC3, MFN2, CCN1, TINAG, ITPA, SLC27A4	2077	94	18913	2.13117	0.89038	0.0767556	0.0754402
GOTERM_MF_DIRECT	GO:1990837~sequence-specific double-stranded DNA binding	0.00115027	ATF2, GMEB1, THRB, ZNF174, TCF21, UBP1, YBX1, NR2E1, AHR, HOXC12, NR3C1, MEOX1, ETS2, LMNB1, ELK3, HOXA9, SIX6, SIX2, SIX3, PKNOX1, PITX1, TEAD1, HOXA5, KLF11, SREBF1, EN2, ZBTB33, ETV2, RUNX3, SREBF2, ETV5, FOXP1, RUNX1, ELF1, BTD, HOXB9, ELF4, HAND2, HOXB4, IRF5, ATF6, HOXB7, HOXB5, DLX1, DLX2, NFIX, DLX4, DLX5, SRF, TCF7, CEBPG, CREM, HOXD13, BHLHE22, HOXD11, NPAS2, CUX2, RXRA, CUX1, NHLH1, SH…	2077	559	18913	1.40091	0.898067	0.0767556	0.0754402
GOTERM_BP_DIRECT	GO:0008217~regulation of blood pressure	0.00115122	UTS2R, ENPEP, CALCA, NOS3, CYP4F2, NPR2, UMOD, ATP1A1, PTGS2, TRHDE, GNA13, P2RX4, COL1A2, ANPEP, GNA12, UTS2, EMILIN1, CD34, MYH6	2087	77	19357	2.28865	0.999433	0.111667	0.110721
GOTERM_MF_DIRECT	GO:0047485~protein N-terminus binding	0.00116062	NCOA1, TGFB1, KCNIP2, SCT, PTH, SUV39H1, CSNK2A2, SNF8, RND2, RBPJ, SLC6A3, TARBP2, RELA, ZWINT, SMARCA4, HAX1, PDCD10, FEZ1, EIF3E, HSPA1B, BIRC2, STX1A, PELP1, ARF6	2077	107	18913	2.04245	0.900142	0.0767556	0.0754402
KEGG_PATHWAY	hsa04611:Platelet activation	0.00116583	ROCK2, GNAI3, ITPR1, ADCY3, PIK3CD, ITPR2, PIK3CB, PIK3R1, ADCY7, ARHGAP35, RAP1B, GNA13, PPP1CB, TBXA2R, P2RY1, PRKG2, PRKACA, ARHGEF12, NOS3, GP1BB, ITGA2, PLA2G4C, F2, GP5, PPP1CA, PLCB4, FCGR2A, COL1A2, JMJD7-PLA2G4B, TBXAS1, PLCB1, TLN1, F2RL3	1235	124	8205	1.76809	0.331319	0.0211691	0.0145423
GOTERM_BP_DIRECT	GO:0061844~antimicrobial humoral immune response mediated by antimicrobial peptide	0.00117955	CCL25, CALCA, H2BC8, DEFA6, CCL21, PLA2G1B, H2BC6, REG1B, RNASE6, ADM, F2, CXCL13, CXCL2, HTN1, KNG1, HTN3, H2BC21, SEMG1, HMGN2, RAE1, RPL39, CCL27, CAMP, LTF	2087	109	19357	2.04221	0.999529	0.111667	0.110721
GOTERM_BP_DIRECT	GO:0042307~positive regulation of protein import into nucleus	0.00119637	TGFB1, HDAC3, SMAD3, HSP90AB1, PIK3R1, PSEN1, PTGS2, SHH, CDH1, HYAL2, FLNA, JAK2, ECT2	2087	42	19357	2.87084	0.999577	0.111667	0.110721
GOTERM_BP_DIRECT	GO:0031663~lipopolysaccharide-mediated signaling pathway	0.00119637	SCARB1, SPI1, TGFB1, NOS3, LY96, BCL10, TNF, MALT1, HCK, IRAK1, CCL5, CCL3, TLR2	2087	42	19357	2.87084	0.999577	0.111667	0.110721
GOTERM_CC_DIRECT	GO:0016324~apical plasma membrane	0.00119688	RIPOR2, AHCYL1, HSP90AB1, AQP8, AQP6, SLC2A1, SLC2A2, PTH1R, GJA1, HYAL2, PRKG2, SLC16A2, SLC16A3, CD34, CTSB, SLC13A2, ANXA1, ABCC5, IGFBP2, AKR1A1, ATP1B3, ATP1B2, ATP1B1, SLC9A3, ADAM17, HAX1, MIP, CEACAM6, SLC9A8, EZR, SLC29A1, CFTR, CD44, KCNE1, ENPEP, KCNE4, KCNA1, AKAP7, UMOD, SLC3A2, PSEN1, ATP1A1, ABCB11, ERBB3, P2RY4, PODXL, ERBB2, P2RY1, SLC17A1, SLC19A1, SLC14A2, JAG1, CYP4F2, FN1, SL…	2114	378	20587	1.52002	0.735348	0.0282669	0.0268408
GOTERM_BP_DIRECT	GO:0050872~white fat cell differentiation	0.00122163	PER2, PDGFRA, ATF2, FABP4, CTBP2, NPR2, SNAI2, FGF10	2087	17	19357	4.36472	0.999641	0.111667	0.110721
GOTERM_BP_DIRECT	GO:0030194~positive regulation of blood coagulation	0.00122163	PRDX2, F7, TBXA2R, APOH, EMILIN1, HPSE, F2, THBS1	2087	17	19357	4.36472	0.999641	0.111667	0.110721
GOTERM_BP_DIRECT	GO:0097553~calcium ion transmembrane import into cytosol	0.00125464	TRPM2, CCN2, GRIN2C, GRIN2B, SLC8A1, GRIN1	2087	9	19357	6.18336	0.999711	0.113092	0.112133
KEGG_PATHWAY	hsa05415:Diabetic cardiomyopathy	0.00128961	CAMK2B, MT-ND6, MT-ND4L, MT-ND4, NDUFB7, MT-ND5, NDUFB6, NCF2, ATP2A3, SLC2A1, ATP5MC3, PIK3CD, PDHB, PIK3CB, PIK3R1, MT-ND2, RELA, UQCRH, MT-ND1, PTPA, PPP1CB, PDK4, PDK3, PRKCG, NDUFA8, NDUFA7, G6PD, TGFB1, ATP5PD, SMAD3, NOS3, NDUFA3, CYBB, SDHA, SDHB, PPP1CA, COX7A2L, POR, PLCB4, COL1A2, NDUFS5, UQCRC1, VDAC3, VDAC1, MT-CO3, PLCB1, MT-CYB, SLC25A6	1235	203	8205	1.57093	0.359306	0.0222458	0.0152819
GOTERM_CC_DIRECT	GO:0001650~fibrillar center	0.0012906	ZNF174, RNMT, TIMM13, LIPA, FHIT, MALT1, HERC4, TAF1C, UBD, EXOSC8, UBTF, POLR2F, SNRPB2, RAE1, KDM4A, TXNRD1, DDX11, SMARCA5, EN2, APEX2, URB1, SMARCA4, KLF6, EEF1D, NFIB, EZR, MAP3K14, CILK1, HOXB5	2114	150	20587	1.88276	0.761526	0.0298452	0.0283395
GOTERM_BP_DIRECT	GO:0042789~mRNA transcription from RNA polymerase II promoter	0.00130993	NCOA1, SREBF1, NCOA2, ATF2, TBP, THRB, TAF12, THRA, NR1H2, TAF9, AP3B1, RXRA, HLTF, TAF5	2087	48	19357	2.70522	0.999798	0.116458	0.115471
GOTERM_BP_DIRECT	GO:0071346~cellular response to interferon-gamma	0.00134618	CCL25, CCL3L1, CCL21, CCL3L3, WAS, AQP4, AIF1, TNF, SYNCRIP, ADAMTS13, EPRS1, MYC, CCL5, CASP1, CCL3, CD58, LGALS9, GBP2, CCL16, TLR3, GBP3, TLR2	2087	97	19357	2.10362	0.99984	0.118006	0.117006
GOTERM_BP_DIRECT	GO:0086064~cell communication by electrical coupling involved in cardiac conduction	0.0013637	GJA1, ATP1B2, CACNA1C, ATP1A1, ATP1B1, PRKACA, SLC8A1	2087	13	19357	4.99425	0.999858	0.118006	0.117006
GOTERM_BP_DIRECT	GO:0071356~cellular response to tumor necrosis factor	0.00138356	CALCA, CCL3L1, CCL3L3, THBS1, YBX3, TANK, RELA, AKAP12, ADAMTS13, CCL5, HYAL2, CCL3, RPS3, RIPK1, CD58, GBP2, APOB, ZNF268, CCL16, CAMP, GBP3, CCL25, CCL21, NFATC1, GFER, FOXP1, FABP4, TNFRSF21	2087	137	19357	1.89563	0.999875	0.118149	0.117147
INTERPRO	IPR016024:Armadillo-type fold	0.00141679	RIPOR2, DOCK3, DOCK9, CTNND2, USP34, MAST1, LTN1, PIK3CD, PIK3CB, FRY, PIK3C2A, AP2A2, XPO1, PPP2R1A, PSMD5, TNPO1, KIFAP3, KPNA2, KPNA3, PELP1, IQCB1, AP1B1, TSC2, AP3B1, URB1, ARMC8, CKAP5, TTI1, ARMCX2, KAT6B, PSME4, PKP4, PKP3, TELO2, ANAPC2, CUL9, CUL7, COPB1, ITPR1, HTT, ITPR2, PDS5A, ARVCF, LTA4H, APOB, EIF2B5, USP24, ARFGEF1, API5, GBF1, AP3D1, RANBP6, AP4B1, TARBP1, DIAPH2, STAG3, CTNNB1…	2081	360	19139	1.50729	0.983028	0.498327	0.498154
GOTERM_CC_DIRECT	GO:0005912~adherens junction	0.00142283	CTNND2, LIMD1, CDH9, ADD1, PDLIM1, ARVCF, CDH20, CDH1, CCDC85B, EPHA4, ANXA1, CXADR, JAG1, TNK2, SORBS1, FRMD4B, ALOX15B, PPP1CA, KRT18, ADAM15, DLG4, CDH10, CTNNB1, PKP4, PKP3, EZR, PLPP3, TLN1, CDH17, LLGL1, VCL, CDH18, LLGL2	2114	180	20587	1.78538	0.79412	0.0322314	0.0306053
GOTERM_BP_DIRECT	GO:0045861~negative regulation of proteolysis	0.00142924	SERPINB3, CLN3, CSTB, CSTA, SERPINE2, NR1H2, F2, KNG1, CST4	2087	22	19357	3.79433	0.999907	0.119339	0.118328
GOTERM_BP_DIRECT	GO:0046777~protein autophosphorylation	0.00144986	DDR1, ALK, CAMK2B, FLT1, EGFR, CAMKK2, PAK1, EEF2K, SLK, IRAK1, ERBB2, MKNK2, RIPK1, JAK2, PRKACA, EPHB1, PRKCG, MAP4K1, PDGFRA, NTRK2, MAP3K3, EPHA4, MUSK, EIF2AK1, INSRR, EIF2AK3, LMTK2, IRAK3, FGR, HCK, PTPRC, FES, FGFR3, ATR	2087	179	19357	1.76174	0.999919	0.119339	0.118328
GOTERM_BP_DIRECT	GO:0051092~positive regulation of NF-kappaB transcription factor activity	0.00145267	ALK, EDA, PLA2G1B, BCL10, IL1RAP, TNF, CLU, MALT1, RELA, RPS6KA4, RPS6KA5, IRAK1, RPS3, RIPK1, LGALS9, TRIM22, TGFB1, RFPL3, IRAK3, TRAF2, PSMA6, CD40LG, TRIM13, TRIM37, TLR6, S100A8, HSPA1B, IL18R1, TLR3, LTF, LAMTOR5, TLR2	2087	165	19357	1.79879	0.99992	0.119339	0.118328
UP_KW_PTM	KW-0449~Lipoprotein	0.00149577	SCARB1, IFITM2, GOLIM4, GUCA1A, SLA, AQP4, HTR4, CLU, TNF, PRKACA, ENTPD1, CXADR, OMG, HPCAL1, FRS3, GABRG1, TIAM1, MIP, CFTR, VCL, LY6E, SEMA7A, ITPR1, ARL2, LPL, UMOD, CABP1, ART4, PLD2, RAP1B, NEU3, MC2R, PPP3R1, GNG10, PPP3R2, APOH, ABL2, MAP6, NPHP3, APOB, WNT3, DRD5, NTSR2, GRIA4, NTNG1, WNT10B, TRAPPC3, PRNP, YES1, RASL10A, CD160, SYT7, BST1, EFNA2, VNN1, VNN2, DLG4, DEGS1, ALPG, APOBEC3B,…	1815	936	14104	1.26192	0.0439132	0.0115922	0.00934855
GOTERM_BP_DIRECT	GO:0014068~positive regulation of phosphatidylinositol 3-kinase signaling	0.00150448	DDR1, PDGFRA, NTRK2, FLT1, MUSK, ANGPT1, EGF, FN1, PDGFA, UBE3A, SEMA3E, F2, TNF, FGR, HAX1, ERBB3, CCL5, NEDD4, JAK2, RGL2	2087	85	19357	2.18236	0.999943	0.122051	0.121017
KEGG_PATHWAY	hsa04672:Intestinal immune network for IgA production	0.00152853	CCL25, HLA-DRB5, TGFB1, HLA-DRB4, CD80, TNFSF13, TNFSF13B, IL4, IL5, CD40LG, HLA-DPB1, MADCAM1, HLA-DOA, ICOS, HLA-DOB, MAP3K14, CCR10	1235	49	8205	2.30497	0.410066	0.0251115	0.0172505
UP_SEQ_FEATURE	DISULFID:Interchain	0.00152928	LAMA2, NPR2, PDGFA, LAMC2, TRHDE, THBS1, SLC6A3, THBS4, SIRPB1, LMNB1, MC4R, CDH1, CA9, NDP, GDF11, TGFB1, AOC2, CEP135, PSPN, B3GAT3, KCNJ12, F11, GDF2, LAMB1, INHBA, BMP7, HLA-G, COLQ, TRDN, TFR2, FEZ1, SEMG1, NODAL	2092	182	20516	1.77817	0.999996	0.836311	0.835699
GOTERM_MF_DIRECT	GO:0001784~phosphotyrosine binding	0.00155123	YES1, SH2D3A, SLA, CBLC, PTPN11, PIK3R1, FGR, HCK, SOCS3, LCK, ABL2, GRB2, LDLRAP1	2077	48	18913	2.65589	0.954042	0.0992788	0.0975775
GOTERM_BP_DIRECT	GO:0033209~tumor necrosis factor-mediated signaling pathway	0.0015736	TRAF3IP2, KRT8, UMOD, TRAF2, TNF, RELA, TNFSF13B, PSMA6, RRAGA, PSMA3, KRT18, PSMB2, TMSB4X, RIPK1, TNFRSF25, TNFRSF14, JAK2, BIRC2, BIRC3	2087	79	19357	2.2307	0.999964	0.126082	0.125013
GOTERM_BP_DIRECT	GO:0006629~lipid metabolic process	0.00163187	GCDH, MTMR2, ALOX15, ASMT, LPL, UMOD, PLA2G6, CYP3A4, HSD17B10, LIPA, CLU, FADS3, CPNE1, NPHP3, APOD, LTA4H, ZNF202, LDLR, APOL2, UGT2B10, ACAD8, SREBF1, ABCA2, WNT10B, G6PD, NR1H2, ACAD9, AKR1A1, CEL, ALOX15B, SREBF2, PLA2G15, AADAC, BDH1, FABP6, THRSP, TPP1, LPIN2, PNLIP	2087	216	19357	1.67466	0.999975	0.128881	0.127789
GOTERM_CC_DIRECT	GO:0030669~clathrin-coated endocytic vesicle membrane	0.00163845	CHRM2, HLA-DRB5, HLA-DRB4, EGF, AP2A2, EGFR, SLC2A8, BTC, VAMP7, HLA-DPB1, FCGR1A, LDLRAP1, APOB, IL7R, LDLR, HLA-DQB2, CFTR	2114	70	20587	2.36504	0.838003	0.036127	0.0343044
GOTERM_MF_DIRECT	GO:0005164~tumor necrosis factor receptor binding	0.0016475	BABAM2, EDA, CD40LG, TNFSF15, TNFSF13, LTA, TRAF2, TRIM37, LTB, TNF, TNFSF13B	2077	32	18913	3.13016	0.962044	0.102145	0.100395
GOTERM_CC_DIRECT	GO:0030018~Z disc	0.00165989	RYR1, KCNE1, SLC2A1, FHL3, KCNA5, CACNA1C, PSEN1, SRI, ADRA1A, FBXO22, SLC8A1, PDLIM1, PAK1, CSRP1, CFL2, PDE4B, FLNA, GLRX3, KRT8, FKBP1A, BIN1, SCN8A, HRC, CTNNB1, TCAP, MYH6	2114	131	20587	1.93281	0.841818	0.036127	0.0343044
GOTERM_BP_DIRECT	GO:0022900~electron transport chain	0.00166845	AOC2, GLDC, NCF2, HAAO, CYBB, AKR1B1, SDHA, DHRS2, LOXL2, POR, NDOR1, IDH3B, DEGS1, PHGDH, CYB561	2087	55	19357	2.52956	0.99998	0.128881	0.127789
INTERPRO	IPR000719:Protein kinase, catalytic domain	0.00167101	DDR1, ALK, GSK3A, FLT1, MAST3, MAST1, RPS6KA4, RPS6KA3, SLK, RPS6KA5, TBK1, TLK2, SPEG, PRKG2, JAK2, PRKACA, EPHB1, GTF2I, MAP4K1, PRKCG, MAP2K3, PDGFRA, EPHA4, EPHA7, MUSK, CSNK2A2, INSRR, LMTK2, IRAK3, TYK2, GAK, FGR, HCK, LATS2, PRKD3, LCK, TRIB2, CILK1, EPHA2, CAMK2B, BRSK2, ROCK2, NPR2, MST1R, EGFR, CAMKK2, GRK3, PAK1, ERBB3, IRAK1, RPS6KC1, ERBB2, MKNK2, ABL2, RIPK1, MAPK6, NTRK2, MAP3K3, Y…	2081	501	19139	1.41351	0.991837	0.498327	0.498154
GOTERM_BP_DIRECT	GO:0051294~establishment of spindle orientation	0.00168605	SPAG5, MAST1, KIF25, LLGL1, LLGL2	2087	6	19357	7.7292	0.999982	0.128881	0.127789
GOTERM_BP_DIRECT	GO:0098703~calcium ion import across plasma membrane	0.00168796	SLC8A3, SLC24A2, SLC24A1, TRPM2, CACNA1I, SCN10A, SCN8A, CACNA1A, CACNA1C, SCN2A, SLC8A1, CACNA1G	2087	38	19357	2.92896	0.999983	0.128881	0.127789
KEGG_PATHWAY	hsa04970:Salivary secretion	0.00180429	AMY2A, AMY2B, ITPR1, ADCY3, ITPR2, ATP1A1, STATH, ADRA1A, ADCY7, HTN1, CST4, HTN3, PRB1, PRKG2, PRKACA, CAMP, PRKCG, AMY1B, AMY1C, ATP1B4, ATP1B3, ATP1B2, ATP1B1, BST1, PLCB4, PLCB1	1235	92	8205	1.87757	0.463691	0.0273676	0.0188004
GOTERM_CC_DIRECT	GO:0045111~intermediate filament cytoskeleton	0.00180985	ZNF131, MTRR, DTNA, USP10, KRT8, KRT7, SMG7, SMARCA2, MMP14, NDOR1, PKN2, CCT8, PFDN5, S100A8, MDN1	2114	58	20587	2.51855	0.866112	0.0386334	0.0366843
KEGG_PATHWAY	hsa04713:Circadian entrainment	0.0018279	CAMK2B, RYR1, ADCYAP1R1, GNAI3, ITPR1, ADCY3, CACNA1C, ADCY7, CACNA1G, CACNA1I, GNG10, RPS6KA5, GNG5, GNG7, PRKG2, PRKACA, GRIA4, KCNJ3, PRKCG, GRIN2C, GRIN2B, GRIN1, PER2, ADCYAP1, PLCB4, MTNR1B, PLCB1	1235	97	8205	1.84928	0.468049	0.0273676	0.0188004
GOTERM_BP_DIRECT	GO:0008016~regulation of heart contraction	0.0018575	CHRM2, KCNG2, CALCA, THRB, THRA, KCNIP2, KCNJ12, CELF2, SRI, MYH6, TBX2	2087	33	19357	3.09168	0.999994	0.140104	0.138916
GOTERM_MF_DIRECT	GO:0001540~beta-amyloid binding	0.00186439	NGFR, LRPAP1, SCARB1, PRNP, EPHA4, ITGAM, ITGA2, CACNA1A, CLU, GRIN2B, GRIN1, BACE1, PFDN2, APBB1, TLR6, LDLRAP1, LDLR, PFDN5, GRIA4, TLR2	2077	85	18913	2.14257	0.975336	0.112089	0.110169
GOTERM_CC_DIRECT	GO:0042734~presynaptic membrane	0.00186728	CHRM2, OPRD1, GRIK5, KCNA1, NRXN1, ITSN1, GRIK3, LPAR1, PSEN1, SLC6A2, ADRA1A, CDH9, SLC6A3, RIMS2, ERBB2, KCNJ3, CHRNB2, EPHA4, SYP, SNCAIP, SYT7, PTPRD, SCN10A, CTNNB1, SCN2A	2114	125	20587	1.94768	0.874395	0.0391071	0.0371342
GOTERM_CC_DIRECT	GO:0031012~extracellular matrix	0.00190532	ECM1, COL16A1, OLFML2B, COL14A1, CRISP3, ZAN, FBLN1, LRRC32, THBS1, FBLN2, HAPLN1, ADAMTS5, ADAMTS13, WNT11, ADAMTSL2, LRIG1, TIMP2, CCN2, NDP, DGCR6, CCN1, IMPG1, WNT3, TGFB1, MMP7, LUM, RARRES2, TFPI2, FN1, BGN, COLQ, MMP14, VCAN, COL1A2, MMP16, ENAM, OPTC, OGN, COL8A2, ANOS1, COL9A3, HPSE, TLR3	2114	259	20587	1.6168	0.879598	0.0391649	0.037189
INTERPRO	IPR000644:Cystathionine beta-synthase, core	0.00190664	CLCN4, CBS, IMPDH1, PRKAG1, CLCNKA, CNNM3, CNNM4	2081	18	19139	4.08756	0.995859	0.498327	0.498154
INTERPRO	IPR006052:Tumour necrosis factor	0.00190664	EDA, CD40LG, TNFSF15, TNFSF13, LTA, LTB, TNF, TNFSF13B	2081	18	19139	4.08756	0.995859	0.498327	0.498154
UP_SEQ_FEATURE	MOTIF:Selectivity filter	0.00190666	KCNH2, KCNJ4, RYR1, KCNF1, KCNG2, KCNJ8, KCNJ12, KCNA1, KCNJ13, KCNC4, KCNJ14, KCNJ16, KCNA5, KCNA6, KCNQ4, KCNJ3	2092	65	20516	2.414	1	0.977522	0.976807
GOTERM_BP_DIRECT	GO:0006874~cellular calcium ion homeostasis	0.00195044	SLC24A2, CCR1, SLC24A1, TGFB1, EDN2, EDN3, PTH, ATP2A3, HTR2B, UMOD, PIK3CB, PTH1R, ATP1B1, SLC8A1, TRDN, CHERP, SLC8A3, KEL, CCL5, CCL3, RGN, CTRC, TPT1, DRD5	2087	113	19357	1.96992	0.999997	0.140104	0.138916
GOTERM_BP_DIRECT	GO:0009060~aerobic respiration	0.00196944	MT-ND6, MT-ND4L, NDUFA8, MT-ND4, NDUFA7, NDUFB7, MT-ND5, NDUFB6, NDUFA3, MT-ND2, SDHB, UQCRH, MT-ND1, NDUFS5, UQCRC1, MT-CO3, SLC25A14	2087	68	19357	2.31876	0.999997	0.140104	0.138916
GOTERM_CC_DIRECT	GO:0005911~cell-cell junction	0.00197184	WAS, SLC2A2, TWF1, PIK3R1, ADD3, CORO1A, AQP3, RAP1B, PNN, PAK1, EPB41L3, RHO, FLNA, PLCG1, ECT2, WASF2, PRKCG, NGFR, CXADR, MAGI2, KRT8, CNKSR1, TIAM1, ADAM17, DLG4, CTNNB1, GRB2, DSG2, PKP4, PKP3, DSC1, VCL, NECTIN2, SDCCAG8	2114	191	20587	1.73354	0.888185	0.0397954	0.0377877
GOTERM_BP_DIRECT	GO:0006270~DNA replication initiation	0.00197467	PRIM2, ORC4, POLA1, MCM7, ORC1, CCNE1, PRIM1, ORC3, ORC2, RPA4	2087	28	19357	3.31251	0.999997	0.140104	0.138916
GOTERM_BP_DIRECT	GO:0001774~microglial cell activation	0.00197467	IL4, ITGAM, AZU1, TLR6, JAK2, TNF, AIF1, CLU, TLR3, TLR2	2087	28	19357	3.31251	0.999997	0.140104	0.138916
GOTERM_BP_DIRECT	GO:0035855~megakaryocyte development	0.00198647	TAL1, GP1BB, SRF, VPS33B, PIP4K2A, FLNA, PTPN11, WASF2, GP5	2087	23	19357	3.62936	0.999998	0.140104	0.138916
GOTERM_BP_DIRECT	GO:0035235~ionotropic glutamate receptor signaling pathway	0.00198647	CLN3, GRID2, GRID1, GRIK5, GRIK3, GRIN2C, GRIN2B, GRIN1, GRIA4	2087	23	19357	3.62936	0.999998	0.140104	0.138916
GOTERM_MF_DIRECT	GO:0001228~transcriptional activator activity, RNA polymerase II transcription regulatory region sequence-specific binding	0.00199652	ATF2, ZNF131, GMEB1, SPI1, HNF4G, TCF21, ZNF43, UBP1, NR2E1, RBPJ, NR3C1, BACH1, MEOX1, ELK3, SOX2, HOXA9, MYC, SIX2, SIX3, PITX1, MYBL1, HOXA5, GTF2I, SREBF1, FOXH1, MITF, ETV2, ZFY, ETV5, RUNX1, ELF1, PLSCR1, DMTF1, ELF4, HAND2, ZSCAN21, IRF5, ATF6, HOXB7, HOXB5, ZNF112, DLX2, PLAG1, DLX5, SRF, CEBPG, HOXD13, RELA, NHLH1, SHOX, E2F4, ZNF268, ZNF345, TFAP2B, TFAP2C, SMAD3, FOXF2, NFYB, NR1H2, PB…	2077	476	18913	1.41563	0.981033	0.114599	0.112635
KEGG_PATHWAY	hsa05020:Prion disease	0.00200032	MT-ND6, RYR1, MT-ND4L, ATF2, MT-ND4, MT-ND5, NCF2, PIK3CD, PIK3CB, MT-ND2, TNF, MT-ND1, PPP3CC, PSMD4, CASP3, KIF5A, PRKACA, APAF1, CSNK2A2, CYBB, SDHA, SDHB, PSMA6, PSMA3, COX7A2L, POR, NDUFS5, UQCRC1, VDAC3, VDAC1, MT-CO3, SLC25A6, NDUFB7, NDUFB6, ITPR1, ATP5MC3, ITPR2, CACNA1C, PIK3R1, UQCRH, STIP1, PPP3R1, PPP3R2, TUBA3C, PSMB2, CCL5, NDUFA8, PRNP, NDUFA7, ATP5PD, HSPA5, NDUFA3, HSPA6, EIF2AK…	1235	273	8205	1.46016	0.498826	0.0273676	0.0188004
GOTERM_BP_DIRECT	GO:0042475~odontogenesis of dentin-containing tooth	0.00200765	JAG2, NGFR, PDGFRA, DLX1, DLX2, EDA, ADM, BMP7, SCN10A, SHH, BCL2L11, HAND2, BAX, CTNNB1, FGF10	2087	56	19357	2.48438	0.999998	0.140104	0.138916
GOTERM_MF_DIRECT	GO:0009055~electron carrier activity	0.00202165	AOC2, GLDC, NCF2, HAAO, CYBB, AKR1B1, SDHA, SDHB, LOXL2, POR, COX7A2L, NDOR1, IDH3B, DEGS1, PHGDH, MT-CO3, MT-CYB	2077	67	18913	2.31046	0.981957	0.114599	0.112635
KEGG_PATHWAY	hsa04810:Regulation of actin cytoskeleton	0.00202444	CHRM2, CYFIP1, ITGAM, ARPC1A, PIK3CD, PIK3CB, ITGAE, FGF3, ARHGAP35, FGF5, PPP1CB, FGF6, CFL2, TMSB4X, BDKRB2, PIP4K2A, ITGAV, HRAS, VAV3, PDGFRA, ARHGEF12, ITGA2, INSRR, ITGA1, RRAS2, F2, TIAM1, MRAS, EZR, SOS2, VCL, ITGA9, ROCK2, LPAR1, PDGFA, PIK3R1, EGFR, KNG1, GNA13, PAK1, GNA12, MYH11, WASF2, EGF, LIMK2, FN1, BRAF, PPP1CA, DIAPH2, ARPC3, FGFR3, FGF10	1235	229	8205	1.50862	0.502988	0.0273676	0.0188004
GOTERM_CC_DIRECT	GO:0009925~basal plasma membrane	0.00204382	SLC22A6, C5AR2, TACSTD2, INPPL1, SLC3A2, MST1R, EGFR, BEST1, SLCO1B1, ERBB3, ERBB2, KCNQ4, LDLRAP1, SLC22A7, CD34, ITGA9	2114	65	20587	2.39715	0.896787	0.0405114	0.0384676
GOTERM_BP_DIRECT	GO:0070374~positive regulation of ERK1 and ERK2 cascade	0.00205224	SEMA7A, CCL3L1, EPO, C5AR2, NRXN1, CCL3L3, ALOX15, HTR2B, PDGFA, PLA2G5, ADRA1A, TNF, EGFR, RAP1B, AKAP12, CCL5, P2RY1, CCL3, CCN2, LGALS9, HRAS, CCL16, CCR1, CCL25, PDGFRA, TGFB1, ANGPT1, CCL21, PLA2G2A, PTPN11, BRAF, INHBA, SSTR4, ADCYAP1, PTPRC, HAND2, FGFR3, CD44, NODAL, FGF10	2087	226	19357	1.6416	0.999998	0.141692	0.140491
KEGG_PATHWAY	hsa05169:Epstein-Barr virus infection	0.00206249	IFNA4, TNFAIP3, PIK3CD, PIK3CB, PIK3R1, RBPJ, TNF, RELA, BCL2L11, TBK1, CCND2, IRAK1, PSMD4, CCND1, MYC, CASP3, RIPK1, CD58, SKP2, HLA-DOA, BID, HLA-DOB, MAP2K3, USP7, CR2, HLA-DRB5, ENTPD1, HLA-DRB4, ENTPD3, APAF1, TAP1, TRAF2, TYK2, HLA-A, RUNX3, HLA-G, TAPBP, HLA-E, CCNE1, OAS3, NEDD4, CDK2, HLA-DPB1, BAX, MAP3K14, CD44, TLR2	1235	202	8205	1.54582	0.509482	0.0273676	0.0188004
GOTERM_BP_DIRECT	GO:0006915~apoptotic process	0.00211775	HRK, TNFAIP8, AHCYL1, TNFRSF6B, PPP1R13B, RTKN, EPO, FASTKD2, NUDT2, TNFAIP3, NR2E1, AHR, NR3C1, ADRA1A, YBX3, RPS6KA3, BABAM2, SLK, PPP2R1A, PEG10, CASP3, CASP1, JAK2, PHLDA1, RBM5, ZNF443, SRGN, KLF11, EPHA7, AREL1, APAF1, CSNK2A2, IL19, TRAF2, UNC5C, FBXO10, ALDH1A3, RRAGA, PLSCR1, PACS2, CEACAM6, LGALS13, GAS2, LTA, BIRC5, TNFRSF25, VDAC1, S100A8, BIRC2, TNFRSF21, ITGB3BP, DAP3, SLC25A6, TLR2…	2087	605	19357	1.36443	0.999999	0.144676	0.14345
GOTERM_BP_DIRECT	GO:0010524~positive regulation of calcium ion transport into cytosol	0.00216998	P2RX5, ADCYAP1R1, P2RX4, PLA2G1B, P2RX2, BAX, GRIN1	2087	14	19357	4.63752	0.999999	0.145187	0.143957
GOTERM_BP_DIRECT	GO:0045744~negative regulation of G-protein coupled receptor protein signaling pathway	0.00216998	RPH3AL, RGS2, RGS13, YWHAB, MGRN1, CCL5, PLEK	2087	14	19357	4.63752	0.999999	0.145187	0.143957
GOTERM_MF_DIRECT	GO:0016491~oxidoreductase activity	0.00222525	MT-ND4L, MT-ND4, MTRR, MT-ND5, ADH1B, FAXDC2, HSD17B4, CBLC, CYP3A4, PPOX, HSD17B10, ADH6, CYP17A1, MT-ND1, FADS3, NDOR1, PHGDH, DECR2, CBR3, CBR1, RRM2, SRD5A2, GSTO1, NOS3, TXNRD1, CYBB, TYR, SDHA, DHRS2, DHRS4, ALDH1A3, POR, F8, BDH1, SCD, APEX1, ALDH1A1, SARDH, CYB561	2077	223	18913	1.63335	0.987964	0.119799	0.117746
GOTERM_MF_DIRECT	GO:0005201~extracellular matrix structural constituent	0.00224903	ECM1, COL16A1, LAMA2, COL14A1, FGL2, TNC, UMOD, LAMC2, FBLN1, THBS1, FBLN2, ABI3BP, EMILIN1, CCN1, IMPG1, LUM, TFPI2, FN1, BGN, LAMB1, COLQ, COL1A2, MMRN1, OPTC, COL8A2, ANOS1, COL9A3, MFGE8	2077	139	18913	1.83429	0.988519	0.119799	0.117746
INTERPRO	IPR011009:Protein kinase-like domain	0.00226793	DDR1, ALK, GSK3A, FLT1, MAST3, MAST1, PIK3CD, PIK3CB, PIK3C2A, RPS6KA4, RPS6KA3, SLK, RPS6KA5, TBK1, EEF2K, TLK2, SPEG, PRKG2, JAK2, PRKACA, EPHB1, GTF2I, MAP4K1, PRKCG, MAP2K3, PDGFRA, EPHA4, EPHA7, MUSK, CSNK2A2, INSRR, LMTK2, IRAK3, TYK2, GAK, FGR, HCK, LATS2, PRKD3, LCK, TRIB2, CILK1, EPHA2, CAMK2B, BRSK2, ROCK2, NPR2, MST1R, EGFR, CAMKK2, GRK3, PAK1, ERBB3, IRAK1, RPS6KC1, ERBB2, MKNK2, ABL2…	2081	546	19139	1.38124	0.998538	0.543359	0.54317
GOTERM_MF_DIRECT	GO:0004712~protein serine/threonine/tyrosine kinase activity	0.00229453	DDR1, ALK, GSK3A, FLT1, MAST3, MAST1, RPS6KA4, RPS6KA3, SLK, RPS6KA5, TBK1, TLK2, SPEG, PRKG2, JAK2, PRKACA, EPHB1, MAP4K1, PRKCG, PDGFRA, EPHA4, EPHA7, MUSK, CSNK2A2, INSRR, LMTK2, TYK2, BAZ1B, GAK, FGR, HCK, LATS2, PRKD3, LCK, CILK1, EPHA2, CAMK2B, BRSK2, ROCK2, MST1R, EGFR, CAMKK2, PAK1, ERBB3, IRAK1, RPS6KC1, ERBB2, MKNK2, ABL2, RIPK1, MAPK6, NTRK2, MAP3K3, YES1, CSNK1A1, LIMK2, TNK2, EIF2AK1…	2077	440	18913	1.42797	0.989513	0.119799	0.117746
GOTERM_BP_DIRECT	GO:0006936~muscle contraction	0.00230414	GAMT, RYR1, MYOM1, MYBPC2, KCNIP2, KCNJ12, SLC8A1, TRDN, GJC1, P2RX6, MYH1, GLRA1, SLC6A8, MYH3, CALD1, MYL1, HRC, SSPN, UTS2, MYH6	2087	88	19357	2.10796	1	0.152591	0.151297
GOTERM_CC_DIRECT	GO:0016363~nuclear matrix	0.0023281	BLM, NUMA1, SATB1, AKAP8L, CXXC1, LMNB1, SCAF8, CFL2, HLTF, ARFGEF1, SMARCC2, TINF2, KRT8, SORBS1, SMARCA4, SRRM1, SRPK1, KIN, POLA1, PSMA6, GFI1B, KRT18, TEP1, LGALS13, DGKQ	2114	127	20587	1.91701	0.92477	0.0453368	0.0430495
GOTERM_MF_DIRECT	GO:0050660~flavin adenine dinucleotide binding	0.0023793	ACAD8, GCDH, MTRR, NOS3, TXNRD1, ACAD9, CYBB, MTHFR, SDHA, PPOX, GFER, POR, NDOR1, ACOX2, DPYD, ACOX3	2077	68	18913	2.27648	0.99114	0.119837	0.117784
KEGG_PATHWAY	hsa04151:PI3K-Akt signaling pathway	0.00238029	CHRM2, ATF2, IFNA4, FLT1, CSF3R, HSP90AB1, EPO, YWHAB, TNC, PIK3CD, LAMC2, PIK3CB, PRL, FGF3, FGF5, FGF6, CCND2, CCND1, PPP2R1A, MYC, ITGAV, JAK2, HRAS, YWHAG, PDGFRA, ITGA2, MAGI2, ITGA1, FLT3LG, TSC2, CCNE1, SOS2, EPHA2, TLR2, ITGA9, PHLPP1, LAMA2, LPAR1, PDGFA, PIK3R1, THBS1, THBS4, EGFR, RELA, GNG10, BCL2L11, RXRA, ERBB3, GNG5, GNG7, ERBB2, EIF4EBP1, EIF4E, NTRK2, NGFR, ANGPT1, EGF, NOS3, FN1…	1235	354	8205	1.3888	0.560528	0.0290251	0.019939
GOTERM_CC_DIRECT	GO:0031234~extrinsic component of cytoplasmic side of plasma membrane	0.00239855	FARP1, YES1, STAC, TNK2, ALOX15, SLA, KCNAB2, FGR, TIAM1, HCK, FES, RGS1, DLG4, LCK, TGM3, CDK16	2114	66	20587	2.36083	0.930442	0.0459033	0.0435875
GOTERM_MF_DIRECT	GO:0043565~sequence-specific DNA binding	0.00241607	THRB, SPI1, ZNF174, THRA, HNF4G, RBPJ, NR3C1, MEOX1, ETS2, ELK3, SOX2, FOXO3B, MYBL1, FOXH1, ZBTB33, ETV2, POLRMT, ZFY, TSN, FOXP1, ELF1, TFAM, IRF5, ATF6, DLX4, SATB1, CEBPG, CUX2, RXRA, CUX1, SHOX, MTA2, ZNF148, PPARGC1A, ZBTB18, TFAP2B, SMAD3, ZNF140, FOXF2, NFYB, NR1H2, NR2F2, ZNF35, POU2F2, TBX5, USF2, ESR2, USF1, BATF, FOSL2, TBX2, NR6A1, LHX1, GOLGB1, SNAI2	2077	342	18913	1.49103	0.991764	0.119837	0.117784
GOTERM_BP_DIRECT	GO:0006919~activation of cysteine-type endopeptidase activity involved in apoptotic process	0.00244804	NGFR, VCP, SMAD3, APAF1, TNFSF15, ATP2A3, EIF2AK3, F3, TNF, SENP1, BCL2L13, BCL2L11, FAM162A, LCK, DNAJA3, BAX, JAK2, BID, S100A8	2087	82	19357	2.14909	1	0.160483	0.159123
KEGG_PATHWAY	hsa04976:Bile secretion	0.00246658	SCARB1, SCT, AQP8, SLC2A1, ADCY3, AQP4, ATP1A1, ABCB11, CYP3A4, ADCY7, SLCO1B1, RXRA, UGT2A1, PRKACA, LDLR, UGT2B10, UGT2B11, UGT2B15, ATP1B4, ATP1B3, ATP1B2, ATP1B1, SLC9A3, SLC22A7, CFTR	1235	89	8205	1.86621	0.573449	0.0290251	0.019939
UP_SEQ_FEATURE	DOMAIN:Protein kinase 2	0.00247091	RPS6KA4, RPS6KA3, RPS6KA5, RPS6KC1, SPEG, TYK2, JAK2	2092	15	20516	4.57655	1	1	0.99939
UP_SEQ_FEATURE	INTRAMEM:Helical; Pore-forming; Name=H5	0.00247091	KCNJ4, KCNJ8, KCNJ12, KCNJ13, KCNJ14, KCNJ16, KCNJ3	2092	15	20516	4.57655	1	1	0.99939
UP_SEQ_FEATURE	DOMAIN:Protein kinase 1	0.00247091	RPS6KA4, RPS6KA3, RPS6KA5, RPS6KC1, SPEG, TYK2, JAK2	2092	15	20516	4.57655	1	1	0.99939
GOTERM_BP_DIRECT	GO:0006468~protein phosphorylation	0.00249574	GSK3A, GMFB, MAST1, PRKAG1, PIK3CD, RPS6KA4, SLK, RPS6KA5, TBK1, CCND1, TLK2, PDK4, PDK3, SPEG, PRKG2, JAK2, PRKACA, MAP4K1, PRKCG, TBP, CSNK2A2, LMTK2, IRAK3, TYK2, RUNX3, CDC25B, GAK, FGR, HCK, ILF3, LATS2, CCNE1, PRKD3, INCENP, LCK, BIRC5, CILK1, CAMK2B, CALCA, SEMA7A, BRSK2, ROCK2, NPR2, TAF9, PIK3R1, CSF2RA, CAMKK2, CLN3, GRK3, PAK1, WNT11, ERBB3, IRAK1, RPS6KC1, ERBB2, MKNK2, RHO, MAPK6, TG…	2087	489	19357	1.40358	1	0.161192	0.159826
KEGG_PATHWAY	hsa04640:Hematopoietic cell lineage	0.00249742	CSF3R, ITGAM, EPO, IL5RA, CD1B, TNF, CSF2RA, ANPEP, FCGR1A, HLA-DOA, HLA-DOB, CD34, CR2, HLA-DRB5, HLA-DRB4, GP1BB, ITGA2, ITGA1, FLT3LG, GP5, IL4, IL3, IL5, HLA-DPB1, IL7R, CD44, CD22	1235	99	8205	1.81192	0.577974	0.0290251	0.019939
GOTERM_BP_DIRECT	GO:0001701~in utero embryonic development	0.00254128	ATF2, PTPRR, MT-ND4, HDAC3, SRF, YBX1, PTH1R, YBX3, POLB, GNA13, GJA1, BCL2L11, MYC, ALKBH1, GNA12, MGAT1, SLC25A20, PLCG1, APOB, SLC39A1, KDM6A, JAG2, BTF3, PDGFRA, SMAD3, ANGPT1, PRMT1, NOS3, XRCC2, PTCH1, WNT7B, ATP11A, CUL4A, POLG2, HAND2, CTNNB1, MYH6, LY6E	2087	214	19357	1.64697	1	0.161192	0.159826
GOTERM_BP_DIRECT	GO:0097190~apoptotic signaling pathway	0.00258335	ITGAM, PTGIS, APAF1, IFI6, UMOD, PSEN1, SENP1, MLLT11, TFPT, SHH, P2RX4, CASP3, CASP1, ANXA6, BAX, CTNNB1, TNFRSF25, DAP3	2087	76	19357	2.19672	1	0.161192	0.159826
UP_SEQ_FEATURE	INTRAMEM:Pore-forming	0.00258454	KCNJ4, RYR1, KCNJ8, KCNJ12, KCNJ13, KCNJ14, KCNJ16, CACNA1C, TRPM2, SCN10A, SCN8A, SCN2A, KCNJ3	2092	48	20516	2.65603	1	1	0.99939
GOTERM_CC_DIRECT	GO:0008021~synaptic vesicle	0.00259259	MTMR2, PSEN1, SLC2A8, CLN3, RAB40B, SYNGR2, SV2B, PDE4B, STX2, SEPTIN1, SEPTIN6, SYP, SNCAIP, SNAP91, SYT7, GRIN1, BACE1, CLCN4, SYPL1, DLG4, BIN1, GIPC1, RAB13, STX1A, CDK16	2114	128	20587	1.90203	0.94395	0.0487759	0.0463151
GOTERM_BP_DIRECT	GO:0030878~thyroid gland development	0.00259297	SHH, SMAD3, TG, THRA, SRF, NKX2-1, BRAF, HOXD3, HOXA5, FGF10	2087	29	19357	3.19829	1	0.161192	0.159826
KEGG_PATHWAY	hsa05330:Allograft rejection	0.00259777	HLA-DRB5, HLA-DRB4, CD80, HLA-A, TNF, HLA-G, HLA-E, IL4, IL5, CD40LG, HLA-DPB1, IL12A, HLA-DOA, HLA-DOB	1235	38	8205	2.44769	0.592371	0.0290251	0.019939
GOTERM_BP_DIRECT	GO:0003091~renal water homeostasis	0.00260789	TFAP2B, CYP4F2, MYO5B, AKR1B1, AQP4, UMOD, PRKACA, AQP3	2087	19	19357	3.90528	1	0.161192	0.159826
GOTERM_BP_DIRECT	GO:0043011~myeloid dendritic cell differentiation	0.00260789	IL4, SPI1, TGFB1, UBD, PSEN1, RBPJ, DHRS2, BATF	2087	19	19357	3.90528	1	0.161192	0.159826
KEGG_PATHWAY	hsa04218:Cellular senescence	0.00260805	TRAF3IP2, ITPR1, PIK3CD, ITPR2, PIK3CB, PIK3R1, RELA, PPP1CB, PPP3R1, PPP3CC, PPP3R2, CCND2, CCND1, RBBP4, MYC, EIF4EBP1, E2F4, HRAS, MAP2K3, CDKN2B, TGFB1, SMAD3, RRAS2, TSC2, NFATC1, HLA-A, HLA-G, PPP1CA, HLA-E, POR, MRAS, CCNE1, CDK2, VDAC3, VDAC1, ATR, SLC25A6, RAD9A	1235	156	8205	1.61834	0.593817	0.0290251	0.019939
GOTERM_BP_DIRECT	GO:0071479~cellular response to ionizing radiation	0.00265053	RAD51AP1, BABAM2, BLM, TGFB1, EEF1D, MGMT, SNAI2, GRB2, INTS7, ECT2, TANK, RAD9A	2087	40	19357	2.78251	1	0.161386	0.160018
GOTERM_BP_DIRECT	GO:0008380~RNA splicing	0.00266075	GEMIN2, AKAP8L, CELF3, UMOD, TTF2, CASC3, YBX1, USP39, PTBP1, SYNCRIP, ARVCF, BCLAF1, PPP2R1A, ZC3H13, SNRNP35, PPARGC1A, RBM5, SRSF11, BCAS2, ZRSR2, RBM39, SF3A2, PRMT1, ECD, LSM1, QKI, SRRM1, SRPK1, DDX39B, THRAP3, ZNF638, PRPF3, ACIN1, SRSF4, HNRNPC, SRSF7	2087	200	19357	1.66951	1	0.161386	0.160018
UP_SEQ_FEATURE	MOTIF:Nuclear localization signal	0.00269352	ZNF330, NUMA1, AKAP8L, PSIP1, PIK3CB, PIK3C2A, ADRA1A, CLU, LMNB1, SPN, GOLGA2, CSRP1, CFL2, ZNF324, SKP2, KPNA2, PITX1, KPNA3, TRIM22, GTF2I, USP4, TINF2, ZBTB33, SENP1, PYGO1, PLSCR1, EWSR1, IRF5, NUPR1, ITGB3BP, BLM, CRABP2, RNMT, SATB1, PLAG1, TCF7, MEFV, RELA, NXF1, ARVCF, ERBB2, MKNK2, ABL2, SURF6, ECT2, SMNDC1, SF3A3, CPSF1, XRCC4, API5, TIPARP, MCRS1, FANCA, CDC5L, NFATC1, QKI, PER2, FABP…	2092	451	20516	1.43515	1	1	0.99939
GOTERM_CC_DIRECT	GO:0031594~neuromuscular junction	0.00274317	NGFR, EPHA4, EPHA7, CXADR, LAMA2, MUSK, SERPINE2, SYP, PSEN1, COLQ, SLC8A3, EFNA2, SYNGR2, DLG4, DNAJA3, ERBB2, SPOCK1, PRKACA	2114	80	20587	2.19114	0.952599	0.0507486	0.0481883
GOTERM_BP_DIRECT	GO:0016485~protein processing	0.00281745	SRGN, PTCH1, PCSK7, PSEN1, F3, CPN1, BACE1, ADAM19, BACE2, F7, CLN3, AFG3L2, MMP14, ADAM17, KEL, ADAMTS13, MMP16, CASP3, METAP2	2087	83	19357	2.1232	1	0.169308	0.167873
KEGG_PATHWAY	hsa05160:Hepatitis C	0.0029312	IFNA4, SCARB1, YWHAB, PIK3CD, PIK3CB, PIK3R1, TNF, RELA, EGFR, SOCS3, RXRA, TBK1, CCND1, PPP2R1A, MYC, CASP3, RIPK1, BID, HRAS, LDLR, YWHAG, APAF1, EGF, EIF2AK1, EIF2AK3, TRAF2, BRAF, TYK2, CLDN10, PPP2R2C, OAS3, CDK2, BAX, CTNNB1, GRB2, EIF3E, SOS2, TLR3	1235	157	8205	1.60804	0.636781	0.031602	0.0217092
UP_SEQ_FEATURE	REGION:Calmodulin-binding	0.00298197	CAMK2B, PDE1C, NOS3, CACNA1C, STRN3, CAMKK2, REM1, EEF2K, PPP3CC, CALD1, MAP2, MAP6, KCNN3, PCNT	2092	55	20516	2.4963	1	1	0.99939
GOTERM_BP_DIRECT	GO:0043406~positive regulation of MAP kinase activity	0.00298912	TGFB1, FLT1, EDN3, PLA2G1B, MAGED1, EGF, HTR2B, PDGFA, MST1R, PSEN1, THBS1, TNF, EGFR, PTPRC, IRAK1, PDCD10, ERBB2, HRAS	2087	77	19357	2.16819	1	0.177946	0.176438
GOTERM_BP_DIRECT	GO:0019228~neuronal action potential	0.00301604	GLRA1, CACNA1I, SCN10A, CHRNB4, P2RX4, NPR2, KCNA1, SCN8A, KCNMB2, SCN2A, CACNA1G	2087	35	19357	2.91501	1	0.177946	0.176438
GOTERM_MF_DIRECT	GO:0008331~high voltage-gated calcium channel activity	0.00303533	CACNA1I, CACNB2, CACNB3, SCN10A, SCN8A, CACNA1A, CACNA1C, SCN2A, CACNA1G	2077	24	18913	3.41472	0.997597	0.14688	0.144363
UP_SEQ_FEATURE	DOMAIN:HMG box	0.00312849	SOX2, HMGXB4, TCF7, UBTF, TFAM, HMGB3, HMG20A, HBP1, SRY, CIC, SOX5	2092	37	20516	2.91556	1	1	0.99939
UP_KW_DOMAIN	KW-0129~CBS domain	0.00315259	CLCN4, CBS, IMPDH1, PRKAG1, CLCNKA, CNNM3, CNNM4	1525	20	14500	3.80328	0.0961052	0.0311388	0.0282195
GOTERM_BP_DIRECT	GO:0034220~ion transmembrane transport	0.00322582	SLC24A2, CHRNA2, GRIK5, GRIK3, ATP2A3, BEST1, GJC1, GABRR2, GLRA1, GJA1, GLRA3, ANXA6, GABRD, GRIA4, CHRNB2, GRID2, CHRNB4, GABRA6, GRID1, GABRA4, CYBB, ATP11B, GABRG1, ATP4A, CLCN4, P2RX4, KCNK3	2087	138	19357	1.81468	1	0.188609	0.187011
GOTERM_BP_DIRECT	GO:2001171~positive regulation of ATP biosynthetic process	0.00328932	IL4, VCP, MYC, TMSB4X, ENO1, SLC25A12, PPARGC1A	2087	15	19357	4.32835	1	0.190604	0.188989
GOTERM_BP_DIRECT	GO:0045785~positive regulation of cell adhesion	0.00338259	VAV3, EPHA4, LAMA2, ANGPT1, ITGA2, CHRD, LAMB1, AZU1, RHOD, TNF, MIP, CCL5, ERBB2, ITGAV, IL12A	2087	59	19357	2.35806	1	0.194274	0.192628
KEGG_PATHWAY	hsa04072:Phospholipase D signaling pathway	0.00352976	ARF1, DGKA, LPAR1, PDGFA, ADCY3, PIK3CD, PIK3CB, PIK3R1, AGPAT1, ADCY7, EGFR, PLD2, GNA13, GRM7, GNA12, FCER1A, PLCG1, HRAS, PDGFRA, EGF, PLA2G4C, RRAS2, TSC2, PTPN11, AVPR1A, F2, PLCB4, MRAS, DGKQ, JMJD7-PLA2G4B, GRB2, PLCB1, MS4A2, PLPP3, SOS2, ARF6	1235	148	8205	1.61604	0.704747	0.0354046	0.0243214
GOTERM_BP_DIRECT	GO:0031175~neuron projection development	0.00353211	SRF, NRXN1, FRY, BLOC1S6, HERC1, MAP2, CDH1, ALKBH1, WDR5, PHGDH, GPM6B, PSD, LGI1, PRMT1, LAMB1, GFRA1, RAB11A, MANF, GRIN1, ADCYAP1, VAPA, NEDD4, RAB13, LRP12, CDK16	2087	125	19357	1.85501	1	0.201082	0.199378
UP_SEQ_FEATURE	DOMAIN:BHLH	0.0035362	SREBF1, NCOA2, MITF, AHR, BHLHE22, USF2, SREBF2, NPAS2, USF1, TAL1, MYC, NHLH1, HAND2, BHLHE40, MXD1, MXD4	2092	69	20516	2.27406	1	1	0.99939
GOTERM_BP_DIRECT	GO:0071340~skeletal muscle acetylcholine-gated channel clustering	0.00359819	MUSK, FNTA, RER1, DNAJA3, COLQ	2087	7	19357	6.62503	1	0.201539	0.199831
GOTERM_BP_DIRECT	GO:0051893~regulation of focal adhesion assembly	0.00360224	MACF1, SLK, ROCK2, LIMCH1, MAST1, TLN1, VCL, GPM6B, CORO1C	2087	25	19357	3.33901	1	0.201539	0.199831
GOTERM_MF_DIRECT	GO:0001618~virus receptor activity	0.00361852	SERPINB3, SCARB1, CR2, CXADR, CD80, ITGA2, RPSA, EGFR, PLSCR1, CD209, ANPEP, HYAL2, ITGAV, TNFRSF14, LDLR, HSPA1B, NECTIN2, EPHA2	2077	77	18913	2.12866	0.999248	0.169869	0.166958
UP_SEQ_FEATURE	DOMAIN:Receptor ligand binding region	0.00362642	GRID2, GRM7, NPR2, GRIN2C, GRIN2B, GRIN1, GRIA4	2092	21	20516	3.73596	1	1	0.99939
UP_SEQ_FEATURE	DOMAIN:PDEase	0.00362642	PDE10A, PDE1C, PDE3B, PDE4C, PDE4B, PDE6C, PDE7B, PDE7A	2092	21	20516	3.73596	1	1	0.99939
GOTERM_BP_DIRECT	GO:0019229~regulation of vasoconstriction	0.00364297	PER2, EDN2, EDN3, KCNMB2, BDKRB2, KCNA5, ADRA2C, ADRA1A	2087	20	19357	3.71001	1	0.202076	0.200363
KEGG_PATHWAY	hsa04720:Long-term potentiation	0.00366261	PRKCG, CAMK2B, ITPR1, ITPR2, BRAF, CACNA1C, GRIN2C, GRIN2B, GRIN1, PPP1CA, RAP1B, PPP1CB, RPS6KA3, PPP3R1, PLCB4, PPP3CC, PPP3R2, PLCB1, PRKACA, HRAS	1235	67	8205	1.9832	0.718021	0.0354046	0.0243214
INTERPRO	IPR023173:NADPH-cytochrome p450 reductase, FAD-binding, alpha-helical domain-3	0.00371297	POR, NDOR1, MTRR, NOS3	2081	7	19139	6.5693	0.999977	0.762486	0.76222
INTERPRO	IPR003097:FAD-binding, type 1	0.00371297	POR, NDOR1, MTRR, NOS3	2081	7	19139	6.5693	0.999977	0.762486	0.76222
GOTERM_CC_DIRECT	GO:0042383~sarcolemma	0.00374563	RYR1, ANXA1, LAMA2, KCNJ8, STAC, KRT8, SLC2A1, BGN, AQP4, ATP1A1, PSEN1, ATP1B1, SLC8A1, CORO1C, SLC8A3, FGF6, CACNB2, PPP3R1, SSPN, SGCG, VCL	2114	103	20587	1.9855	0.984477	0.0681581	0.0647195
UP_KW_MOLECULAR_FUNCTION	KW-0851~Voltage-gated channel	0.00375667	KCNG2, KCNK6, KCNE1, KCNE2, KCNE4, KCNA1, KCNC4, CACNA1A, CLCNKA, KCNA5, CACNA1C, KCNA6, CACNA1G, CACNA1I, KCNJ3, KCNH2, KCNJ4, KCNF1, KCNJ8, KCNIP2, KCNJ12, KCNJ13, KCNJ14, CYBB, KCNJ16, KCNAB2, CACNB2, SCN10A, CACNB3, SCN8A, KCNQ4, SCN2A	1488	150	11735	1.68244	0.348883	0.085652	0.083398
GOTERM_BP_DIRECT	GO:0006508~proteolysis	0.00377202	MIPEP, PRSS1, MAST3, UBE3A, PRSS23, THBD, ENDOU, ADAMTS5, CAPN7, ANPEP, CASP3, CASP1, CPNE1, PRSS8, TPSAB1, TINAG, CTSB, MMP7, F2, F3, PGC, SENP1, F5, BACE1, ADAM2, AFG3L2, BACE2, F7, ADAM17, MMP14, PREPL, F8, ADAM15, MMP16, PIGK, LTF, CFD, CELA3A, CUL7, ENPEP, C1S, PROZ, KLK5, TMPRSS2, TRHDE, TANK, MALT1, KLK7, PRSS50, ADAMTS13, UBD, LTA4H, ST14, NRDC, F11, MATCAP2, AZU1, GZMH, PROC, XPNPEP1, CT…	2087	418	19357	1.4201	1	0.207461	0.205703
GOTERM_MF_DIRECT	GO:0042923~neuropeptide binding	0.00380163	MC4R, OPRD1, ADCYAP1R1, NPY6R, NPY4R, NPBWR1, OPRL1, SSTR1, MCHR1, SSTR4	2077	30	18913	3.03531	0.999477	0.169869	0.166958
GOTERM_BP_DIRECT	GO:0007597~blood coagulation, intrinsic pathway	0.00382248	F8, GP1BB, APOH, F11, FLNA, GP5	2087	11	19357	5.05911	1	0.20847	0.206703
GOTERM_MF_DIRECT	GO:0099107~ion channel regulator activity involved in G-protein coupled receptor signaling pathway	0.00385287	ITPR1, FFAR2, F2, PLCB1, F2RL2	2077	7	18913	6.50423	0.999528	0.169869	0.166958
GOTERM_MF_DIRECT	GO:0099103~channel activator activity	0.00385287	ITPR1, FFAR2, F2, PLCB1, F2RL2	2077	7	18913	6.50423	0.999528	0.169869	0.166958
UP_KW_DOMAIN	KW-0727~SH2 domain	0.00389234	VAV3, YES1, CISH, SH2D3A, INPPL1, SLA, PTPN11, TYK2, PIK3R1, FGR, HCK, SOCS3, SOCS1, FES, LCK, CHN2, ABL2, GRB2, PLCG1, JAK2, SH2B2, SOCS5	1525	108	14500	1.93685	0.117325	0.0311388	0.0282195
KEGG_PATHWAY	hsa04014:Ras signaling pathway	0.00391038	FLT1, PIK3CD, PIK3CB, ETS2, FGF3, FGF5, FGF6, TBK1, PRKACA, HRAS, PRKCG, PDGFRA, PLA2G4C, RRAS2, FLT3LG, TIAM1, MRAS, JMJD7-PLA2G4B, RASA2, PLA2G10, SOS2, EPHA2, ARF6, PLA2G1B, PDGFA, PIK3R1, PLA2G5, PLA2G6, EGFR, RELA, PLD2, RAP1B, PAK1, GNG10, GNG5, GNG7, ABL2, PLCG1, BRAP, NTRK2, NGFR, ANGPT1, EGF, PLA2G2A, PTPN11, GRIN2B, GRIN1, EFNA2, GRB2, FGFR3, RGL2, FGF10	1235	236	8205	1.46387	0.741207	0.0354046	0.0243214
UP_KW_BIOLOGICAL_PROCESS	KW-0406~Ion transport	0.00392082	KCNG2, SLC8A1, BEST1, SLC12A6, SLC39A1, CHRNB2, KCNH2, CHRNB4, SLC30A9, CYBB, ATP1B4, ATP1B3, ATP1B2, ATP1B1, GABRG1, CACNB2, SLC9A3, CACNB3, SCN10A, POR, SLC9A8, SCN8A, VDAC3, KCNQ4, VDAC1, CFTR, KCNE1, KCNE2, CHRNA2, TMEM63A, KCNE4, ITPR1, CACNA1A, ATP5MC3, ITPR2, CLCNKA, CACNA1C, CACNA1G, TRPM2, SLCO1B1, CACNA1I, KCNMB2, KCNN3, GRIA4, KCNF1, GRIN2C, GRIN2B, ATP4A, SLC6A8, SCN2A, SLC22A7, RYR1,…	1373	658	11248	1.29483	0.491204	0.0963403	0.0924194
KEGG_PATHWAY	hsa05222:Small cell lung cancer	0.00394353	LAMA2, PIK3CD, LAMC2, PIK3CB, PIK3R1, PTGS2, FHIT, RELA, RXRA, CCND1, MYC, CASP3, ITGAV, SKP2, CDKN2B, APAF1, ITGA2, FN1, LAMB1, TRAF2, CCNE1, CDK2, BAX, BIRC2, BIRC3	1235	92	8205	1.80536	0.744161	0.0354046	0.0243214
UP_SEQ_FEATURE	LIPID:N-myristoyl glycine	0.00395235	ARF3, NDUFB7, MGRN1, GOLIM4, GNAI3, ARL2, GUCA1A, SLA, HTT, AKAP7, CABP1, AKAP12, PPP3R1, PPP3R2, PHACTR2, NPHP3, PRKG2, ABL2, PRKACA, ARL5A, YES1, NOS3, HPCAL1, FRS3, FGR, TIAM1, HCK, GORASP2, LCK, TACC1, DEGS1, ARF6	2092	193	20516	1.67682	1	1	0.99939
KEGG_PATHWAY	hsa05310:Asthma	0.00396228	IL4, IL3, HLA-DRB5, HLA-DRB4, CD40LG, IL5, HLA-DPB1, FCER1A, HLA-DOA, MS4A2, TNF, HLA-DOB	1235	31	8205	2.57176	0.745817	0.0354046	0.0243214
KEGG_PATHWAY	hsa05226:Gastric cancer	0.00396455	WNT2B, TCF7, WNT8A, PIK3CD, PIK3CB, PIK3R1, FGF3, EGFR, LRP6, FGF5, FGF6, SHH, RXRA, WNT11, CCND1, CDH1, MYC, ERBB2, HRAS, WNT3, WNT10B, CDKN2B, TGFB1, SMAD3, EGF, CSNK1A1, WNT7B, BRAF, CCNE1, CDK2, BAX, CTNNB1, GRB2, CDH17, SOS2, FGF10	1235	149	8205	1.6052	0.746017	0.0354046	0.0243214
KEGG_PATHWAY	hsa00230:Purine metabolism	0.00400226	PDE1C, GDA, NPR2, PDE3B, GMPR, ADCY3, NUDT2, AK5, FHIT, ADCY7, GUK1, PPAT, PDE4B, PDE6C, ENTPD1, RRM2, ENTPD3, PDE6G, ENTPD5, PDE4C, AMPD1, AMPD3, DCK, PAICS, PDE10A, IMPDH1, NME7, ADSS2, PDE7B, PDE7A, ADA, ITPA	1235	128	8205	1.66093	0.749313	0.0354046	0.0243214
GOTERM_BP_DIRECT	GO:0006397~mRNA processing	0.00409888	TRUB2, KHDRBS3, CELF1, CSTF3, GEMIN2, AKAP8L, CELF3, TTF2, CASC3, YBX1, USP39, ADARB2, PTBP1, ARVCF, BCLAF1, ZC3H13, PRKACA, PPARGC1A, DCPS, SMNDC1, RBM5, SRSF11, BCAS2, SF3A3, RBM39, SF3A1, SF3A2, ECD, LSM1, QKI, SRRM1, PAN2, KIN, THRAP3, PRPF3, ACIN1, SRSF4, SRSF7	2087	220	19357	1.60205	1	0.221681	0.219802
GOTERM_BP_DIRECT	GO:0001501~skeletal system development	0.00436707	DLX5, PTH, HEXA, LECT2, CHRD, HOXD13, PTH1R, ETS2, HAPLN1, DLL3, RPS6KA3, SHOX, WDR5, PITX1, JAG2, TRAPPC2, GDF11, EIF2AK3, BMP7, TLE5, MMP14, VCAN, COL1A2, MMP16, FGFR3, EPHA2	2087	134	19357	1.79963	1	0.234234	0.232249
KEGG_PATHWAY	hsa04270:Vascular smooth muscle contraction	0.00439103	CALCA, ROCK2, PLA2G1B, NPR2, ITPR1, ADCY3, ITPR2, ADM, CACNA1C, PLA2G5, PLA2G6, ADRA1A, ADCY7, GNA13, PPP1CB, CALD1, KCNMB2, GNA12, MYH11, PRKACA, PRKCG, ARHGEF12, EDN2, EDN3, PLA2G2A, PLA2G4C, BRAF, AVPR1A, PPP1CA, PLCB4, JMJD7-PLA2G4B, PLA2G10, PLCB1	1235	134	8205	1.63614	0.780903	0.0370685	0.0254644
KEGG_PATHWAY	hsa04630:JAK-STAT signaling pathway	0.00440524	IFNA4, CNTF, CTF1, CSF3R, EPO, PDGFA, PIK3CD, IL5RA, PIK3CB, PIK3R1, PRL, CSF2RA, EGFR, SOCS3, SOCS1, CCND2, CCND1, MYC, IL12A, JAK2, HRAS, IL13RA1, SOCS5, PDGFRA, CISH, EGF, IL10RA, IL19, PTPN11, TYK2, IL4, IL3, IL5, IL2RB, GRB2, IL6ST, IL7R, STAM2, SOS2	1235	166	8205	1.56088	0.781979	0.0370685	0.0254644
GOTERM_BP_DIRECT	GO:0042102~positive regulation of T cell proliferation	0.00445788	ANXA1, CD80, TYK2, AIF1, CORO1A, TNFSF13B, IL4, PTPRC, CD40LG, CD209, DNAJA3, CCL5, HLA-DPB1, IL12A, JAK2, IL6ST	2087	67	19357	2.21493	1	0.235216	0.233223
GOTERM_BP_DIRECT	GO:0008286~insulin receptor signaling pathway	0.00445788	SREBF1, PTPN1, GSK3A, GPR21, RARRES2, INSRR, PIK3R1, SORBS1, PIK3C2A, SLC2A8, PDK4, GRB2, HRAS, SOS2, RHOQ, SH2B2	2087	67	19357	2.21493	1	0.235216	0.233223
KEGG_PATHWAY	hsa04612:Antigen processing and presentation	0.0045596	HLA-DRB5, HLA-DRB4, HSP90AB1, HSPA5, KLRC2, NFYB, HSPA6, TAP1, KIR3DL1, HLA-A, TNF, HLA-G, TAPBP, HLA-E, HLA-DPB1, PSME2, KLRD1, HLA-DOA, HLA-DOB, HSPA1B, CTSB, LGMN	1235	78	8205	1.87387	0.793336	0.0374539	0.0257292
GOTERM_MF_DIRECT	GO:0048018~receptor agonist activity	0.0047003	LRPAP1, WNT10B, EDA, PTH, EGF, WNT7B, TNFSF13, WNT8A, SEMA3E, CXCL13, TNFSF13B, BTC, NRG3, F2RL2, WNT3	2077	60	18913	2.27648	0.999913	0.202726	0.199252
INTERPRO	IPR012101:Biotinidase, eukaryotic	0.0047104	BTD, VNN1, VNN2	2081	4	19139	9.19702	0.999999	0.841242	0.840949
GOTERM_BP_DIRECT	GO:0000245~spliceosomal complex assembly	0.0047189	GCFC2, ZRSR2, SF3A2, DDX39B, GEMIN2, USP39, PRPF19, RBM5, SRPK1	2087	26	19357	3.21059	1	0.246981	0.244888
GOTERM_BP_DIRECT	GO:0032516~positive regulation of phosphoprotein phosphatase activity	0.00478777	PTPA, PPP1R15A, HSP90AB1, GNA12, MAGI2, ITGA1, JAK2	2087	16	19357	4.05783	1	0.248581	0.246474
GOTERM_BP_DIRECT	GO:0006644~phospholipid metabolic process	0.00482679	PLA2G1B, PLA2G2A, PLA2G4C, LPL, PLA2G5, AGPAT1, PLAAT4, ALOX15B, PLA2G15, BLOC1S6, LGALS13, PLA2G10, NKX2-1, PLPP3	2087	55	19357	2.36092	1	0.248618	0.246511
GOTERM_MF_DIRECT	GO:0003958~NADPH-hemoprotein reductase activity	0.00484888	POR, NDOR1, MTRR	2077	4	18913	9.10592	0.999935	0.20419	0.200691
GOTERM_CC_DIRECT	GO:0030424~axon	0.00486258	GSK3A, CNTF, NRP2, AVIL, KCNC4, MAST1, GRIK3, SLC6A3, SLC8A1, NRGN, CALB1, PCLO, GRM7, SACS, PPFIA1, KIF1C, SLC12A6, LDLRAP1, EPHB1, EPHA4, INSRR, GFRA1, KCNAB2, BACE1, SCN10A, BIN1, FEZ1, SCN8A, RUFY3, ALDH1A1, STX1A, LLGL1, PVALB, TNFRSF21, MTMR2, SEMA3A, HTT, PSEN1, ATP1A1, CORO1A, CYP17A1, PAK1, MAP7, MAP6, GABRD, NTRK2, SYT4, TGFB1, RAB11A, SYT7, SLC8A3, GARS1, SCN2A	2114	353	20587	1.46214	0.995531	0.0862503	0.081899
GOTERM_BP_DIRECT	GO:0031589~cell-substrate adhesion	0.00496267	ANGPT1, ITGA2, ITGAV, ATP1B2, SORBS1, SORBS3, EPHB1, CORO1A	2087	21	19357	3.53335	1	0.249673	0.247557
GOTERM_BP_DIRECT	GO:1902004~positive regulation of beta-amyloid formation	0.00496267	ABCA2, EPHA4, GSK3A, ROCK2, CASP3, TNF, CLU, RELA	2087	21	19357	3.53335	1	0.249673	0.247557
GOTERM_BP_DIRECT	GO:0060135~maternal process involved in female pregnancy	0.00496267	RGS2, CBS, UBE2A, LGALS9, PLA2G6, ADCY7, APOL2	2087	21	19357	3.53335	1	0.249673	0.247557
GOTERM_CC_DIRECT	GO:0030666~endocytic vesicle membrane	0.00501963	CAMK2B, SCARB1, HLA-DRB5, CSF3R, HLA-DRB4, NOS3, WNT7B, PTCH1, AP2A2, DLG4, UBC, HLA-DPB1, SCARF1, HLA-DQB2, WNT3, GRIA4	2114	71	20587	2.19457	0.996249	0.0862503	0.081899
UP_KW_DOMAIN	KW-0729~SH3-binding	0.00504528	DOCK4, KHDRBS3, DOCK3, ARHGAP1, INPPL1, CBLC, ARHGAP6, QKI, ADAM19, PLSCR1, ADAM17, ADAM15, PTTG1, EPS15, SH3BGR	1525	63	14500	2.26386	0.149438	0.0322898	0.0292626
GOTERM_CC_DIRECT	GO:0005942~phosphatidylinositol 3-kinase complex	0.0050507	SOCS3, SOCS1, CISH, PIK3CD, PIK3CB, PIK3R1, PIK3C2A, SOCS5	2114	22	20587	3.54124	0.996377	0.0862503	0.081899
GOTERM_CC_DIRECT	GO:0097708~intracellular vesicle	0.0050507	COPB1, AQP8, ITSN1, AP1B1, AP3D1, AP2A2, AP4B1, EGFR	2114	22	20587	3.54124	0.996377	0.0862503	0.081899
UP_SEQ_FEATURE	SITE:Transition state stabilizer	0.00518042	TOP2B, ENPEP, AMY2A, AMY2B, AMY1B, AMY1C, APEX2, TRHDE, LSS, TPST1, ALDH1A3, ANPEP, APEX1, ALDH1A1, ALDH9A1	2092	65	20516	2.26313	1	1	0.99939
INTERPRO	IPR023174:3'5'-cyclic nucleotide phosphodiesterase, conserved site	0.00520201	PDE10A, PDE1C, PDE3B, PDE4C, PDE4B, PDE6C, PDE7B, PDE7A	2081	21	19139	3.50363	1	0.841242	0.840949
INTERPRO	IPR002073:3'5'-cyclic nucleotide phosphodiesterase, catalytic domain	0.00520201	PDE10A, PDE1C, PDE3B, PDE4C, PDE4B, PDE6C, PDE7B, PDE7A	2081	21	19139	3.50363	1	0.841242	0.840949
GOTERM_MF_DIRECT	GO:0050135~NAD(P)+ nucleosidase activity	0.00524885	TLR1, IL1RL1, BST1, IL1RAP, TLR6, IL18R1, TLR2	2077	16	18913	3.98384	0.999971	0.20419	0.200691
GOTERM_MF_DIRECT	GO:0004115~3',5'-cyclic-AMP phosphodiesterase activity	0.00524885	PDE10A, PDE1C, PDE3B, PDE4C, PDE4B, PDE7B, PDE7A	2077	16	18913	3.98384	0.999971	0.20419	0.200691
GOTERM_MF_DIRECT	GO:0061809~NAD+ nucleotidase, cyclic ADP-ribose generating	0.00524885	TLR1, IL1RL1, BST1, IL1RAP, TLR6, IL18R1, TLR2	2077	16	18913	3.98384	0.999971	0.20419	0.200691
GOTERM_MF_DIRECT	GO:0003688~DNA replication origin binding	0.00524885	ORC4, POLA1, ORC1, ORC3, DDX11, ORC2, KAT7	2077	16	18913	3.98384	0.999971	0.20419	0.200691
INTERPRO	IPR014756:Immunoglobulin E-set	0.00526691	KCNJ4, AREL1, KCNJ8, KCNJ12, KCNJ13, KCNJ14, VPS26C, EBF1, F13A1, LY96, KCNJ16, NFATC1, MST1R, ARR3, RBPJ, RELA, NPC2, ARHGDIB, TRIM3, FLNA, TGM4, TGM3, KCNJ3	2081	114	19139	1.85554	1	0.841242	0.840949
GOTERM_CC_DIRECT	GO:0031091~platelet alpha granule	0.00529243	VAMP7, MMRN1, SERPINE2, VPS33B, THBS1, SERPINA5, F5	2114	17	20587	4.00993	0.997234	0.089009	0.0845184
UP_SEQ_FEATURE	CROSSLNK:Glycyl lysine isopeptide (Lys-Gly) (interchain with G-Cter in SUMO2)	0.00531059	MDC1, ZNF174, SLC4A1AP, EIF4A3, ARID4A, TTF2, NR3C1, RPL8, ELK3, RPS15, PNN, RPS14, SALL1, ZFP30, PSMD4, MYC, DPF3, KAT7, SNRNP35, ZNF202, NFRKB, GTF2I, USP7, TSPYL1, SMARCC2, KDM2A, TINF2, KRT8, KRT7, ZBTB33, FRMD4B, HCFC2, RUNX3, MED6, SRRM1, FOXP1, ILF3, HOXB9, CFDP1, KAT6B, KAT6A, PRPF3, ZSCAN21, ANAPC4, RPL26, ATF6, BLM, VCP, KHDRBS3, HTATSF1, TOR1AIP1, HMGXB4, CALD1, PDCD10, PCBP1, EPB41L2,…	2092	1267	20516	1.22296	1	1	0.99939
UP_SEQ_FEATURE	CARBOHYD:N-linked (GlcNAc...) asparagine; atypical	0.00537514	ITIH4, ENPEP, PTPRC, MFGE8, EGFR	2092	8	20516	6.1293	1	1	0.99939
GOTERM_BP_DIRECT	GO:0033574~response to testosterone	0.00539838	NQO1, HOXA9, SRD5A2, TBXA2R, EPO, CA9, HOXD13, HMGCS2, THBS1, FOXP1	2087	32	19357	2.89845	1	0.269504	0.26722
UP_SEQ_FEATURE	DOMAIN:SH2	0.00541088	VAV3, YES1, CISH, SH2D3A, INPPL1, SLA, PTPN11, PIK3R1, FGR, HCK, SOCS3, SOCS1, FES, LCK, CHN2, ABL2, GRB2, PLCG1, JAK2, SH2B2, SOCS5	2092	107	20516	1.92472	1	1	0.99939
GOTERM_MF_DIRECT	GO:0005543~phospholipid binding	0.00541502	PSD, ANXA1, JAG1, PLA2G1B, CAVIN2, DGKA, PLA2G2A, PLA2G4C, LPAR1, APOC3, PLA2G5, F3, SNAP91, MTSS1, ARHGAP35, PLA2G15, GLE1, BIN1, APOH, PSD4, RASA2, PLA2G10, PSAP, APOB	2077	120	18913	1.82118	0.999979	0.20571	0.202185
GOTERM_MF_DIRECT	GO:0004114~3',5'-cyclic-nucleotide phosphodiesterase activity	0.00549821	PDE10A, PDE1C, PDE3B, PDE4C, PDE4B, PDE6C, PDE7B, PDE7A	2077	21	18913	3.46892	0.999982	0.20571	0.202185
KEGG_PATHWAY	hsa05207:Chemical carcinogenesis - receptor activation	0.00549835	ATF2, HSP90AB1, GNAI3, CACNA1A, ADCY3, PIK3CD, AHR, CACNA1C, PIK3CB, PIK3R1, CYP3A4, ADCY7, FGF3, RELA, EGFR, DLL3, FGF5, FGF6, RPS6KA3, CYP2B6, RXRA, CCND1, MYC, EIF4EBP1, UGT2A1, JAK2, PRKACA, KPNA2, HRAS, KPNA3, GSTM4, UGT2B10, PRKCG, CHRNB2, GSTM2, CHRNB4, UGT2B11, JAG1, EGF, GSTO1, UGT2B15, ESR2, BIRC5, GRB2, SOS2, GSTM5, FGF10	1235	212	8205	1.4729	0.850755	0.0441146	0.0303048
GOTERM_MF_DIRECT	GO:0008022~protein C-terminus binding	0.00559897	GPSM2, TOP2B, MDC1, ECM1, NUMA1, NCF2, VPS4B, OPRL1, TNFAIP3, FBLN1, BCL10, CORO1A, MCHR1, CDC20, ERBB2, TRIM3, CCN2, JAK2, HRAS, KPNA3, USP7, CEP135, XRCC4, FN1, SNF8, ATP1B1, SREBF2, DLG4, LCK, ERCC1, CTNNB1, EZR, KCNK3, ITGB3BP	2077	191	18913	1.62095	0.999985	0.20571	0.202185
GOTERM_MF_DIRECT	GO:0003713~transcription coactivator activity	0.00571256	PHF2, MYCBP, CTBP2, MAGED1, TAF9, PSIP1, UBE3A, BCL10, PDLIM1, MED13, HYAL2, APBB1, MTA2, PPARGC1A, TRIM22, NCOA1, ABT1, GTF2A1L, LMO1, NCOA2, SMARCC2, RBPMS, TAF12, LMO2, HCFC2, SMARCA2, UTF1, MED6, SMARCA4, DRAP1, PER2, MED24, KAT6B, THRAP3, NACA, APEX1, KAT6A, TRIM13, CTNNB1, TRIM37, NUPR1, TRIM31, LPIN2, BIRC2	2077	265	18913	1.51193	0.999988	0.206068	0.202536
UP_SEQ_FEATURE	DOMAIN:Ig-like C1-type	0.00574276	HLA-DRB5, HLA-DRB4, IGLL1, HLA-DPB1, HLA-A, HLA-DOA, HLA-DOB, HLA-G, HLA-DQB2, TAPBP, HLA-E	2092	40	20516	2.69689	1	1	0.99939
UP_KW_CELLULAR_COMPONENT	KW-0771~Synaptosome	0.00578234	PRKCG, RGS17, FARP1, CYFIP1, ARF1, MAGI2, ITSN1, HTR2B, UNC5C, KCNAB2, SYP, CLN3, VAMP7, STX1A, CDK16	1951	61	17662	2.2261	0.297947	0.14576	0.126644
GOTERM_CC_DIRECT	GO:0005796~Golgi lumen	0.00584588	LRPAP1, TGFB1, DEFA6, LUM, ABCC5, WNT7B, GOLIM4, BGN, PROZ, PDGFA, UMOD, F2, HS3ST1, F7, MMP14, F8, VCAN, PROC, MMP16, OGN, WNT3	2114	107	20587	1.91128	0.998508	0.0968497	0.0919636
KEGG_PATHWAY	hsa05416:Viral myocarditis	0.00587685	HLA-DRB5, CXADR, HLA-DRB4, LAMA2, CD80, HLA-A, HLA-G, HLA-E, CD40LG, CCND1, CASP3, HLA-DPB1, ABL2, HLA-DOA, BID, HLA-DOB, SGCG, MYH6	1235	60	8205	1.99312	0.869123	0.0456741	0.0313761
GOTERM_BP_DIRECT	GO:0001503~ossification	0.00588951	ECM1, CALCA, THRA, NPR2, ALOX15, GDF2, EIF2AK3, STATH, RUNX3, BMP7, EGFR, FSTL3, RUNX1, MINPP1, CLEC3B, CCN2, GPM6B, LTF	2087	82	19357	2.03598	1	0.291778	0.289305
KEGG_PATHWAY	hsa05010:Alzheimer disease	0.0059575	MT-ND6, MT-ND4L, MT-ND4, WNT2B, MT-ND5, ATP2A3, PIK3CD, PIK3CB, MT-ND2, TNF, MT-ND1, PPP3CC, PSMD4, CASP3, KIF5A, SLC39A1, HRAS, APAF1, CSNK2A2, CYBB, TRAF2, SDHA, SDHB, BACE1, PSMA6, BACE2, PSMA3, COX7A2L, ADAM17, POR, PLCB4, NDUFS5, UQCRC1, VDAC3, VDAC1, MT-CO3, PLCB1, ATF6, SLC25A6, NDUFB7, NDUFB6, WNT8A, ITPR1, ATP5MC3, LPL, ITPR2, CACNA1C, PSEN1, PIK3R1, PTGS2, HSD17B10, RELA, UQCRH, LRP6, P…	1235	384	8205	1.33221	0.872735	0.0456741	0.0313761
GOTERM_MF_DIRECT	GO:0005125~cytokine activity	0.00606716	IFNA4, CNTF, CTF1, WNT2B, EPO, WNT8A, SECTM1, TNF, TNFSF13B, WNT11, IL12A, NDP, WNT3, IL32, GDF11, WNT10B, TGFB1, TNFSF15, WNT7B, TNFSF13, GDF2, FLT3LG, IL19, INHBA, BMP7, IL4, IL3, IL5, CD40LG, LTA, LTB, IL17C, CRLF1, NODAL	2077	192	18913	1.61251	0.999994	0.212895	0.209247
GOTERM_BP_DIRECT	GO:0090200~positive regulation of release of cytochrome c from mitochondria	0.00608271	MLLT11, HRK, BCL2L11, FAM162A, BNIP3, BAX, CIDEB, BID, PLA2G6	2087	27	19357	3.09168	1	0.296818	0.294303
GOTERM_BP_DIRECT	GO:0021983~pituitary gland development	0.00608271	SOX2, SALL1, CDH1, SIX3, NKX2-1, RBPJ, TBX19, PITX1, FGF10	2087	27	19357	3.09168	1	0.296818	0.294303
INTERPRO	IPR001828:Extracellular ligand-binding receptor	0.00611239	GRID2, GRM7, GRID1, NPR2, GRIK5, GRIK3, GRIN2C, GRIN2B, GRIN1, GRIA4	2081	38	19139	2.6623	1	0.895196	0.894885
GOTERM_MF_DIRECT	GO:0042277~peptide binding	0.00611644	NPFFR2, OPRD1, ENPEP, HSP90AB1, OPRL1, CLTA, AVPR1A, SSTR1, TRHDE, MCHR1, SSTR4, RELA, RXRA, ANPEP, NPBWR1, TPP1	2077	68	18913	2.14257	0.999995	0.212895	0.209247
UP_SEQ_FEATURE	DOMAIN:Peptidase S1	0.00627725	CFD, CELA3A, PRSS1, ST14, C1S, F11, PROZ, KLK5, TMPRSS2, KLK2, AZU1, F2, KLK7, GZMH, F7, PRSS50, PROC, CTRL, PRSS8, TPSAB1, CTRC, SH2B2	2092	123	20516	1.83381	1	1	0.99939
UP_SEQ_FEATURE	DOMAIN:EGF-like 6; calcium-binding	0.00637701	JAG2, THBD, NRP2, JAG1, FBLN1, CELSR2, FBLN2, CELSR3	2092	23	20516	3.41109	1	1	0.99939
GOTERM_MF_DIRECT	GO:0016301~kinase activity	0.00640185	ALK, BRSK2, NRP2, DGKA, AKAP8L, PRKAG1, PIK3CD, AKAP7, PIK3CB, PIK3R1, EGFR, NRGN, AKAP1, RPS6KA3, IRAK1, ERBB2, MKNK2, CCL3, JAK2, SKP2, NTRK2, EPHA4, CDKN2B, MAGI2, FLT3LG, DOLK, MAPK8IP1, GAK, FGR, DOK1, CNKSR1, CCNE1, PRKD3, PKIA, CDK2AP2, FAM20B, PKN2, EPHA2	2077	222	18913	1.55867	0.999997	0.217564	0.213835
GOTERM_MF_DIRECT	GO:0016594~glycine binding	0.00646989	GLRA1, GLRA3, GLDC, GRIN2B, GNMT, GRIN1	2077	12	18913	4.55296	0.999997	0.217564	0.213835
GOTERM_BP_DIRECT	GO:0010960~magnesium ion homeostasis	0.00658439	TFAP2B, PTH, KCNA1, CNNM3, CNNM4	2087	8	19357	5.7969	1	0.307724	0.305116
GOTERM_BP_DIRECT	GO:0010518~positive regulation of phospholipase activity	0.00658439	APOC2, PLA2G5, CCN1, FGFR3, ARHGAP6	2087	8	19357	5.7969	1	0.307724	0.305116
GOTERM_BP_DIRECT	GO:0010544~negative regulation of platelet activation	0.00658439	THBD, PDGFRA, NOS3, PDGFA, F2	2087	8	19357	5.7969	1	0.307724	0.305116
GOTERM_BP_DIRECT	GO:0071320~cellular response to cAMP	0.00664732	WNT10B, KCNE1, HSPA5, AQP8, AKAP7, ITPR2, AHR, SLC8A1, RAP1B, AANAT, EEF2K, APEX1, EZR, CFTR	2087	57	19357	2.27808	1	0.307724	0.305116
GOTERM_BP_DIRECT	GO:0007565~female pregnancy	0.0066808	TGFB1, COL16A1, FSHB, ITGA2, IGFBP2, SLC2A1, ADM, AQP4, PSG11, OXT, PRL, ENDOU, THBD, ADCYAP1, RLN2, MAGED2, LGALS9, SLC19A1	2087	83	19357	2.01145	1	0.307724	0.305116
KEGG_PATHWAY	hsa04062:Chemokine signaling pathway	0.00670049	GSK3A, CCL3L1, ROCK2, CCL3L3, GNAI3, WAS, ADCY3, PIK3CD, CXCR6, PIK3CB, PIK3R1, CXCL13, CXCL2, ADCY7, RELA, RAP1B, PAK1, GRK3, GNG10, GNG5, CCL5, GNG7, CCL3, PLCG1, JAK2, PRKACA, HRAS, CCR4, CCR10, CCL16, CCR1, VAV3, CCL25, CCL21, BRAF, FGR, TIAM1, HCK, PLCB4, GRB2, PLCB1, SOS2, CCL27	1235	192	8205	1.48792	0.901672	0.0502537	0.0345221
UP_KW_MOLECULAR_FUNCTION	KW-0010~Activator	0.00670626	ATF2, SPI1, AHR, RBPJ, BACH1, ELK3, SOX2, PNN, DACH1, MYC, SOX15, DPF3, PKNOX1, PITX1, SOX5, DDX11, FOXH1, EBF1, MITF, ZBTB33, RUNX3, MED6, RUNX1, DMTF1, KAT6B, KAT6A, ZSCAN21, TFAM, NUPR1, ATF6, DLX1, DLX2, AIRE, DLX5, FLII, TCF7, CREM, CREBL2, HTATSF1, NPAS2, HLTF, NKX2-1, PPARGC1A, TFAP2B, TFAP2C, RBPMS, FOXF2, SETD1B, SETD1A, ECD, PBX3, NFATC1, NR2F2, POU2F2, SMARCA2, ESR2, PHOX2A, SMARCA4, N…	1488	708	11735	1.25871	0.535637	0.127419	0.124066
GOTERM_BP_DIRECT	GO:0099509~regulation of presynaptic cytosolic calcium ion concentration	0.00673294	SCGN, CACNB2, CALB1, P2RY4, SV2B, P2RY1, TSPOAP1	2087	17	19357	3.81913	1	0.307724	0.305116
GOTERM_BP_DIRECT	GO:0045987~positive regulation of smooth muscle contraction	0.00673294	EDN2, TBXA2R, SRF, ITGA2, PTGS2, ADRA1A, ADA	2087	17	19357	3.81913	1	0.307724	0.305116
GOTERM_BP_DIRECT	GO:0007215~glutamate receptor signaling pathway	0.00673294	GRID2, GRIK3, SSTR1, PLCB1, GRIN2C, GRIN2B, GRIA4	2087	17	19357	3.81913	1	0.307724	0.305116
GOTERM_BP_DIRECT	GO:0033198~response to ATP	0.00673294	PANX1, P2RX6, P2RX5, P2RX4, P2RX2, DGKQ, SLC8A1	2087	17	19357	3.81913	1	0.307724	0.305116
GOTERM_MF_DIRECT	GO:0008137~NADH dehydrogenase (ubiquinone) activity	0.00675099	MT-ND6, MT-ND4L, NDUFA8, MT-ND4, NDUFA7, NDUFB7, MT-ND5, NDUFB6, NDUFS5, NDUFA3, MT-ND2, MT-ND1	2077	44	18913	2.48343	0.999999	0.221066	0.217278
INTERPRO	IPR006047:Glycosyl hydrolase, family 13, catalytic domain	0.00678915	AMY2A, AMY2B, AMY1B, AMY1C, SLC3A2	2081	8	19139	5.74814	1	0.895196	0.894885
GOTERM_MF_DIRECT	GO:0003953~NAD+ nucleosidase activity	0.00679689	TLR1, IL1RL1, BST1, IL1RAP, TLR6, TLR5, IL18R1, TLR3, TLR2	2077	27	18913	3.03531	0.999999	0.221066	0.217278
UP_SEQ_FEATURE	CROSSLNK:Glycyl lysine isopeptide (Lys-Gly) (interchain with G-Cter in SUMO)	0.00685044	NCOA1, TFAP2B, ZNF131, TFAP2C, CRABP2, XRCC4, SATB1, PLAG1, KCNA5, MITF, EEF2, NR3C1, SOX2, RAD51AP1, GJA1, RXRA, CBS, STX1A, PELP1	2092	102	20516	1.92292	1	1	0.99939
GOTERM_BP_DIRECT	GO:0007601~visual perception	0.00688784	SLC24A2, SLC24A1, TACSTD2, GUCA1A, CRYBA4, CABP1, NR2E1, ARR3, BEST1, CLN5, GJC1, GABRR2, GLRA1, SIX6, SIX3, CNGA1, RHO, PDE6C, BBS9, NDP, CNNM4, IMPG1, CHRNB2, AOC2, PDE6G, LUM, CRYBB3, TYR, RABGGTA, CACNB2, RBP4, CRYGB, MIP, ATF6, PPEF2	2087	212	19357	1.57501	1	0.308945	0.306327
GOTERM_BP_DIRECT	GO:0007173~epidermal growth factor receptor signaling pathway	0.00690248	TGFB1, EGF, NPR2, BRAF, PTPN11, PIK3C2A, EGFR, BTC, ADAM17, RPS6KA5, GRB2, PLCG1, SOCS5	2087	51	19357	2.36422	1	0.308945	0.306327
GOTERM_BP_DIRECT	GO:1900087~positive regulation of G1/S transition of mitotic cell cycle	0.00690248	RRM2, ANXA1, UBE2E2, KCNA5, AIF1, EGFR, CUL4A, ADAM17, CCND2, CCND1, APEX1, PLCB1, FGF10	2087	51	19357	2.36422	1	0.308945	0.306327
UP_SEQ_FEATURE	DOMAIN:Clathrin/coatomer adaptor adaptin-like N-terminal	0.00698833	COPB1, AP1B1, AP3D1, AP3B1, AP2A2, AP4B1	2092	13	20516	4.52625	1	1	0.99939
UP_SEQ_FEATURE	REPEAT:ARM 9	0.00701403	ARVCF, CTNND2, CTNNB1, PKP4, ARMC8, KPNA2, KPNA3	2092	18	20516	3.81379	1	1	0.99939
INTERPRO	IPR013518:Potassium channel, inwardly rectifying, Kir, cytoplasmic	0.00701774	KCNJ4, KCNJ8, KCNJ12, KCNJ13, KCNJ14, KCNJ16, KCNJ3	2081	17	19139	3.78701	1	0.895196	0.894885
INTERPRO	IPR016449:Potassium channel, inwardly rectifying, Kir	0.00701774	KCNJ4, KCNJ8, KCNJ12, KCNJ13, KCNJ14, KCNJ16, KCNJ3	2081	17	19139	3.78701	1	0.895196	0.894885
INTERPRO	IPR000980:SH2 domain	0.00716157	VAV3, YES1, CISH, SH2D3A, INPPL1, SLA, PTPN11, TYK2, PIK3R1, FGR, HCK, SOCS3, SOCS1, FES, LCK, CHN2, ABL2, GRB2, PLCG1, JAK2, SH2B2, SOCS5	2081	110	19139	1.8394	1	0.895196	0.894885
GOTERM_MF_DIRECT	GO:0005178~integrin binding	0.00718544	SEMA7A, COL16A1, ITGAM, FBLN1, ICAM4, ITGAE, THBS1, THBS4, ADAMTS5, ADAMTS13, ITGAV, CCN2, CCN1, CXADR, ITGA2, ITGA1, FN1, LAMB1, GFRA1, ADAM2, ADAM17, MMP14, CD40LG, ADAM15, MFGE8, PLPP3, TLN1, CDH17, ITGA9	2077	158	18913	1.67134	0.999999	0.229934	0.225994
KEGG_PATHWAY	hsa04911:Insulin secretion	0.007219	PRKCG, CAMK2B, ATF2, ADCYAP1R1, SLC2A1, ADCY3, ATP1B4, SLC2A2, ATP1B3, ATP1B2, CACNA1C, ATP1A1, ATP1B1, ADCY7, RIMS2, ADCYAP1, PLCB4, PCLO, KCNMB2, KCNN3, PLCB1, PRKACA, STX1A	1235	86	8205	1.77681	0.917881	0.0516391	0.0354738
GOTERM_CC_DIRECT	GO:0012506~vesicle membrane	0.00725782	RAB21, NOS3, ANXA4, GIPC1, DGKQ, WAS, TRAF2, GRB2, FNDC3A	2114	29	20587	3.02227	0.999692	0.118473	0.112496
SMART	SM00185:ARM	0.00731468	ARVCF, ARMCX2, CTNND2, AP1B1, CTNNB1, PKP4, PKP3, ARMC8, KIFAP3, KPNA2, KPNA3, ANAPC2	1244	41	10374	2.44075	0.97753	0.862938	0.862938
GOTERM_MF_DIRECT	GO:0004970~ionotropic glutamate receptor activity	0.00736816	GRID2, GRID1, GRIK3, GRIN2C, GRIN1, GRIA4	2077	17	18913	3.7495	1	0.232039	0.228062
GOTERM_CC_DIRECT	GO:0031901~early endosome membrane	0.00737578	MTMR2, SNX12, SNX13, PSEN1, PLD3, EGFR, LRP6, LAMP5, EEA1, RAB21, NEU3, CLN3, SNX2, GGA3, FCGR1A, EPS15, EPHB1, NTRK2, EPHA4, ANXA1, VPS33B, ATP11B, HLA-A, NSG1, HLA-G, HLA-E, CLCN4, HLA-DPB1, STAM2, LLGL1, CFTR, ARF6	2114	192	20587	1.62307	0.99973	0.118654	0.112668
KEGG_PATHWAY	hsa05145:Toxoplasmosis	0.00740388	LAMA2, GNAI3, LY96, LAMC2, TNF, RELA, SOCS1, IRAK1, CASP3, IL12A, JAK2, HLA-DOA, HLA-DOB, LDLR, MAP2K3, HLA-DRB5, TGFB1, HLA-DRB4, IL10RA, HSPA6, LAMB1, TYK2, CD40LG, HLA-DPB1, BIRC2, HSPA1B, BIRC3, TLR2	1235	112	8205	1.66093	0.922992	0.0516391	0.0354738
KEGG_PATHWAY	hsa04973:Carbohydrate digestion and absorption	0.00742741	AMY2A, AMY2B, AMY1B, AMY1C, PIK3CD, ATP1B4, SLC2A2, ATP1B3, ATP1B2, PIK3CB, PIK3R1, ATP1A1, ATP1B1, PLCB4, PLCB1	1235	47	8205	2.12034	0.923619	0.0516391	0.0354738
KEGG_PATHWAY	hsa05022:Pathways of neurodegeneration - multiple diseases	0.00748392	MT-ND6, RYR1, MT-ND4L, MT-ND4, WNT2B, MT-ND5, ATP2A3, MT-ND2, TNF, SLC6A3, MT-ND1, PPP3CC, TBK1, PSMD4, CASP3, KIF5A, HRAS, PRKCG, MAP2K3, APAF1, CSNK2A2, CYBB, TRAF2, SDHA, SDHB, PSMA6, PSMA3, COX7A2L, POR, PLCB4, NDUFS5, UQCRC1, VDAC3, VDAC1, MT-CO3, PLCB1, ATF6, STX1A, SLC25A6, CAMK2B, VCP, NDUFB7, UBA7, DCTN2, NDUFB6, DNAH5, WNT8A, ITPR1, ATP5MC3, HTT, ITPR2, CACNA1C, PSEN1, PTGS2, TANK, HSD1…	1235	476	8205	1.28408	0.925105	0.0516391	0.0354738
INTERPRO	IPR000225:Armadillo	0.00749796	ARVCF, ARMCX2, CTNND2, AP1B1, CTNNB1, PKP4, PKP3, ARMC8, KIFAP3, KPNA2, KPNA3, ANAPC2	2081	45	19139	2.45254	1	0.898193	0.89788
GOTERM_BP_DIRECT	GO:0071347~cellular response to interleukin-1	0.00755583	CCL25, PTGIS, CCL3L1, CCL21, USP10, CCL3L3, AQP4, TANK, RELA, AKAP12, MYC, CCL5, HYAL2, CCL3, GBP2, CAMP, CCL16, GBP3	2087	84	19357	1.98751	1	0.335872	0.333026
KEGG_PATHWAY	hsa04934:Cushing syndrome	0.00764212	CAMK2B, ATF2, SCARB1, WNT2B, TCF7, GNAI3, WNT8A, ITPR1, ADCY3, ITPR2, AHR, CACNA1C, ADCY7, EGFR, CACNA1G, CYP17A1, RAP1B, CACNA1I, MC2R, WNT11, CCND1, WDR5, PRKACA, LDLR, WNT3, WNT10B, CDKN2B, HSD3B2, WNT7B, BRAF, PLCB4, CCNE1, CDK2, CTNNB1, PLCB1, KCNK3	1235	155	8205	1.54306	0.929112	0.0516967	0.0355134
GOTERM_BP_DIRECT	GO:0002227~innate immune response in mucosa	0.00772593	IL4, H2BC8, DEFA6, PLA2G1B, H2BC6, H2BC21, RPL39, CAMP, LTF	2087	28	19357	2.98126	1	0.338739	0.335868
GOTERM_BP_DIRECT	GO:0008543~fibroblast growth factor receptor signaling pathway	0.00774203	CEP57, NGFR, GALNT3, PTPN11, FRS3, FGF3, TBX2, FGF5, FGF6, CTNNB1, GRB2, CCN2, FGFR3, FGF10	2087	58	19357	2.2388	1	0.338739	0.335868
GOTERM_BP_DIRECT	GO:0050731~positive regulation of peptidyl-tyrosine phosphorylation	0.0077769	PRNP, TGFB1, YES1, ANGPT1, TNK2, CD80, GFRA1, PTPN11, THBS4, IL3, IL5, HAX1, PTPRC, DGKQ, TNFRSF14, PLPP3, JAK2, CD44, FGF10	2087	91	19357	1.93655	1	0.338739	0.335868
UP_SEQ_FEATURE	REGION:Leucine-zipper	0.00790707	SREBF1, ATF2, CAVIN2, API5, CEBPG, CREM, CREBL2, MITF, POU2F2, USF2, UTF1, BACH1, SREBF2, TSN, USF1, BATF, FOXP1, FOSL2, EEF1D, MYC, E2F4, ATF6	2092	118	20516	1.8284	1	1	0.99939
UP_KW_BIOLOGICAL_PROCESS	KW-0249~Electron transport	0.00795785	MT-ND6, MT-ND4L, NDUFA8, MT-ND4, NDUFA7, NDUFB7, MT-ND5, NDUFB6, TXNRD1, NDUFA3, TXNL1, CYBB, HIGD1A, SDHA, MT-ND2, SDHB, UQCRH, TXN2, MT-ND1, FADS3, NDUFS5, UQCRC1, MT-CYB, CYB561	1373	112	11248	1.75549	0.746965	0.171094	0.164131
GOTERM_MF_DIRECT	GO:0008094~DNA-dependent ATPase activity	0.00796652	BLM, RAD51D, RBBP4, MSH4, XRCC2, DDX11, HLTF, SMARCA5, TTF2, SMARCA2, SMARCA4	2077	39	18913	2.56834	1	0.246962	0.24273
KEGG_PATHWAY	hsa04666:Fc gamma R-mediated phagocytosis	0.00801593	ARPC1A, WAS, INPPL1, PIK3CD, PIK3CB, PIK3R1, PLA2G6, PLD2, PAK1, CFL2, PLCG1, FCGR1A, WASF2, PRKCG, VAV3, LIMK2, PLA2G4C, HCK, PTPRC, FCGR2A, BIN1, ARPC3, JMJD7-PLA2G4B, PLPP3, ARF6	1235	97	8205	1.7123	0.937753	0.0531506	0.0365121
GOTERM_BP_DIRECT	GO:0035725~sodium ion transmembrane transport	0.00803177	SLC24A2, SLC24A1, SLC6A13, ATP1B3, SLC3A2, ATP1B1, SLC6A2, SLC6A3, SLC8A1, CACNA1G, SLC8A3, SLC4A7, CACNA1I, TRPM2, SCN10A, SLC6A7, SLC6A8, SLC9A8, SCN8A, SLC17A1, SCN2A, CNNM4	2087	112	19357	1.82188	1	0.347508	0.344563
INTERPRO	IPR003054:Type II keratin	0.00812373	KRT82, KRT81, KRT3, KRT1, KRT8, KRT7, KRT5, KRT6B, KRT83	2081	28	19139	2.95619	1	0.934229	0.933904
KEGG_PATHWAY	hsa05134:Legionellosis	0.00816516	ARF1, VCP, ITGAM, APAF1, BNIP3, HSPA6, CXCL2, TNF, RELA, BCL2L13, CASP3, EEF1A2, CASP1, IL12A, TLR5, HSPA1B, TLR2	1235	57	8205	1.98146	0.940901	0.0531506	0.0365121
UP_SEQ_FEATURE	REPEAT:ARM 8	0.00822435	ARVCF, CTNND2, CTNNB1, PKP4, PKP3, ARMC8, KPNA2, KPNA3	2092	24	20516	3.26896	1	1	0.99939
UP_KW_CELLULAR_COMPONENT	KW-0964~Secreted	0.00822439	PRSS1, TNFRSF6B, SERPINE2, SCT, SPINT3, ICAM4, C4BPB, ENDOU, IL12A, PRSS8, LGALS9, CCN2, CCN1, CXADR, ENTPD5, RNASE6, FLT3LG, CEL, HLA-G, HLA-E, DKK3, BTC, SFRP4, RBP4, BTD, OPTC, ANOS1, COL8A2, SERPING1, STX1A, CFD, HHLA1, IGSF1, ENDOD1, KLK5, PDGFA, UMOD, PLA2G5, CFP, KLK7, SCGB1D1, ADAMTS13, SCGB1D2, APOH, APOD, ICOS, APOB, WNT10B, NMB, TNFSF15, TNFSF13, FUCA2, GDF2, FN1, MANF, COL1A2, TG, CD2…	1951	2133	17662	1.14592	0.395747	0.14576	0.126644
GOTERM_BP_DIRECT	GO:0007528~neuromuscular junction development	0.00829056	AFG3L2, CACNB2, PPFIBP1, CACNB3, MUSK, P2RX2, DNAJA3, NEDD4, ERBB2, TNC	2087	34	19357	2.72795	1	0.35409	0.351089
KEGG_PATHWAY	hsa04725:Cholinergic synapse	0.00837431	CHRM2, CAMK2B, GNAI3, ITPR1, CACNA1A, ADCY3, PIK3CD, ITPR2, CACNA1C, PIK3CB, PIK3R1, ADCY7, GNG10, GNG5, GNG7, JAK2, PRKACA, HRAS, KCNJ3, PRKCG, KCNJ4, CHRNB2, CHRNB4, KCNJ12, KCNJ14, PLCB4, KCNQ4, PLCB1	1235	113	8205	1.64623	0.945048	0.0535025	0.0367539
GOTERM_BP_DIRECT	GO:1904646~cellular response to beta-amyloid	0.00837612	BACE1, NGFR, PRNP, EPHA4, GJA1, BCL2L11, CACNA1A, TLR6, PSEN1, TNF, BCL2L2, LGMN	2087	46	19357	2.41957	1	0.35409	0.351089
GOTERM_BP_DIRECT	GO:0007043~cell-cell junction assembly	0.00837612	GJC1, ARVCF, CDH1, CDH20, CDH10, CTNND2, PKP4, PKP3, TLN1, CDH17, CDH9, CDH18	2087	46	19357	2.41957	1	0.35409	0.351089
GOTERM_MF_DIRECT	GO:0008083~growth factor activity	0.00837742	CNTF, GMFB, PDGFA, FGF3, THBS4, FGF5, FGF6, ENDOU, IL12A, CCN2, JAG2, GDF11, TGFB1, JAG1, PSPN, EGF, GDF2, INHBA, F2, BMP7, GFER, MANF, BTC, IL4, IL3, IL5, NRG3, OGN, NODAL, FGF10	2077	167	18913	1.63579	1	0.255705	0.251323
GOTERM_BP_DIRECT	GO:0042776~mitochondrial ATP synthesis coupled proton transport	0.00841192	MT-ND6, MT-ND4L, NDUFA8, MT-ND4, NDUFA7, NDUFB7, ATP5PD, MT-ND5, NDUFB6, NDUFA3, SDHA, MT-ND2, SDHB, MT-ND1, NDUFS5	2087	65	19357	2.14039	1	0.35409	0.351089
GOTERM_BP_DIRECT	GO:0006974~cellular response to DNA damage stimulus	0.00851386	H2AX, PPP1R15A, ATF2, BLM, VCP, MCM7, UBA7, USP10, SUV39H1, TAF9, RNF8, PSEN1, AATF, CHD2, TANK, NPAS2, ZBTB40, RAD51AP1, POLB, BABAM2, PAK1, CCND1, MYC, CASP3, TLK2, RPS3, APBB1, VAV3, POLQ, DDX11, SETD1A, UBE2E2, BAZ1B, FANCG, FOXP1, BATF, CUL4A, RAD52, KIN, PSME4, UBA1, MNDA, ATR, RAD9A	2087	276	19357	1.47863	1	0.35409	0.351089
GOTERM_BP_DIRECT	GO:0051016~barbed-end actin filament capping	0.00863511	SVIL, AVIL, FLII, CAPZA1, TWF1, ADD3, ADD1, ADD2	2087	23	19357	3.2261	1	0.35409	0.351089
GOTERM_BP_DIRECT	GO:0006687~glycosphingolipid metabolic process	0.00863511	NEU2, ABCA2, UGT8, NEU3, UGCG, GM2A, CREM, BAX	2087	23	19357	3.2261	1	0.35409	0.351089
GOTERM_BP_DIRECT	GO:0050775~positive regulation of dendrite morphogenesis	0.00863511	RAB21, PTPRD, EPHA4, CUL7, CUX2, CUX1, DLG4, ANAPC2	2087	23	19357	3.2261	1	0.35409	0.351089
GOTERM_BP_DIRECT	GO:0019722~calcium-mediated signaling	0.00871991	CCR1, P2RY11, EDN2, EIF2AK3, HTR2B, CXCR6, AVPR1A, GRIN2C, TNF, GRIN2B, CAMKK2, GRIN1, LAT2, P2RX4, CCL3, PLCG1, CCR4, ADA, CCR10	2087	92	19357	1.9155	1	0.35409	0.351089
GOTERM_CC_DIRECT	GO:0000139~Golgi membrane	0.00881131	B4GALT2, ARF3, ARF1, NUMA1, GOLIM4, SLC2A1, PCSK7, GOLGA2, LFNG, GJA1, SHH, HYAL2, DSE, KPNA2, HRAS, SREBF1, SACM1L, AP1B1, RRAS2, COG1, HLA-A, FNDC3A, RHOD, HLA-G, CBFA2T3, RAB33A, SREBF2, HLA-E, TAPBP, TPST1, ADAM17, RER1, GORASP2, SLC9A8, FAM20B, CHST1, PLPP3, CHST4, CHST5, ATF6, LLGL1, HLA-DQB2, TLR3, TMED10, RTN1, COPB1, GNAI3, PDGFA, CABP1, PSEN1, ABCB11, EGFR, PLD3, RAB21, CLN3, UGCG, FUT5…	2114	669	20587	1.29554	0.999946	0.139722	0.132673
GOTERM_BP_DIRECT	GO:0001775~cell activation	0.00885847	TLR1, PDGFRA, CCL3, PDGFA, TLR6, TLR2	2087	13	19357	4.28079	1	0.35409	0.351089
GOTERM_BP_DIRECT	GO:1903265~positive regulation of tumor necrosis factor-mediated signaling pathway	0.00885847	ADAM17, CASP1, CPNE1, RIPK1, TRAF2, HSPA1B	2087	13	19357	4.28079	1	0.35409	0.351089
GOTERM_BP_DIRECT	GO:0098915~membrane repolarization during ventricular cardiac muscle cell action potential	0.00885847	KCNH2, KCNE1, KCNE2, KCNJ8, KCNE4, KCNJ3	2087	13	19357	4.28079	1	0.35409	0.351089
GOTERM_BP_DIRECT	GO:0032760~positive regulation of tumor necrosis factor production	0.00889316	CYBB, LPL, LY96, PTPN11, PIK3R1, AZU1, PSEN1, CLU, THBS1, HLA-E, SPN, AKAP12, TLR1, PTPRC, OAS3, CCL3, RIPK1, LGALS9, JAK2, TLR3, TLR2	2087	106	19357	1.83751	1	0.35409	0.351089
UP_SEQ_FEATURE	DOMAIN:Flavodoxin-like	0.00889956	POR, NDOR1, MTRR, NOS3	2092	9	20516	5.44827	1	1	0.99939
UP_SEQ_FEATURE	REGION:Beta-1	0.00889956	HLA-DRB5, HLA-DRB4, HLA-DPB1, HLA-DOB, HLA-DQB2	2092	9	20516	5.44827	1	1	0.99939
UP_SEQ_FEATURE	UNSURE:I or L	0.00889956	HLA-A, MT-CO3, MT-ND2, TLR5, MT-ND1	2092	9	20516	5.44827	1	1	0.99939
UP_SEQ_FEATURE	REGION:Beta-2	0.00889956	HLA-DRB5, HLA-DRB4, HLA-DPB1, HLA-DOB, HLA-DQB2	2092	9	20516	5.44827	1	1	0.99939
UP_SEQ_FEATURE	MOTIF:LXXLL motif 4	0.00889956	NCOA1, NCOA2, MED24, AIRE, PELP1	2092	9	20516	5.44827	1	1	0.99939
GOTERM_BP_DIRECT	GO:0007266~Rho protein signal transduction	0.00897404	NGFR, RTKN, ARHGEF12, ROCK2, PTH, ARHGAP1, RHOD, ARHGAP6, ARHGAP35, GNA13, CNKSR1, COL1A2, ARHGDIB, GNA12	2087	59	19357	2.20086	1	0.355131	0.352122
UP_SEQ_FEATURE	PROPEP:Activation peptide	0.00901415	CFD, CELA3A, PRSS1, MMP7, PLA2G1B, F13A1, KLK2, PGC, KLK7, GZMH, MMP14, CTRL, PRSS8, TPSAB1, CTRC, CTSB	2092	76	20516	2.06461	1	1	0.99939
GOTERM_CC_DIRECT	GO:0042470~melanosome	0.00908524	PMEL, TMED10, HSP90AB1, HSPA5, YWHAB, SLC2A1, MYO5A, ATP1B3, SLC3A2, ATP1A1, TYR, GNA13, MMP14, SYPL1, SGSM2, ANXA6, TPP1, MYH11, PPIB, CTSB	2114	104	20587	1.87277	0.99996	0.140675	0.133578
KEGG_PATHWAY	hsa04071:Sphingolipid signaling pathway	0.00911657	OPRD1, ROCK2, GNAI3, PIK3CD, PIK3CB, PIK3R1, TNF, RELA, KNG1, PLD2, GNA13, SMPD2, PPP2R1A, GNA12, BDKRB2, FCER1A, BID, HRAS, PRKCG, NOS3, TRAF2, PLCB4, PPP2R2C, BAX, DEGS1, PLCB1, MS4A2, CERS2, NSMAF	1235	119	8205	1.61906	0.957559	0.0571858	0.0392841
GOTERM_CC_DIRECT	GO:0016600~flotillin complex	0.00912485	CDH1, CTNNB1, SORBS1, SLC6A3, CORO1C	2114	9	20587	5.41023	0.999962	0.140675	0.133578
GOTERM_BP_DIRECT	GO:0033280~response to vitamin D	0.00919222	CYP27B1, TGFB1, PTH, TYR, PTGS2, AQP3, BMP7	2087	18	19357	3.60696	1	0.361561	0.358497
GOTERM_MF_DIRECT	GO:0005251~delayed rectifier potassium channel activity	0.00932477	KCNH2, KCNG2, KCNE1, KCNE2, KCNE4, KCNA1, KCNC4, KCNQ4, KCNA5, KCNA6	2077	34	18913	2.67821	1	0.276124	0.271392
GOTERM_MF_DIRECT	GO:0005154~epidermal growth factor receptor binding	0.00932477	VAV3, BTC, PLSCR1, SNX2, EGF, TNK2, SLA, CBLC, GRB2, SOCS5	2077	34	18913	2.67821	1	0.276124	0.271392
UP_SEQ_FEATURE	TRANSMEM:Helical; Name=M1	0.00938106	KCNJ4, KCNJ8, KCNJ12, KCNJ13, KCNJ14, KCNJ16, KCNJ3	2092	19	20516	3.61306	1	1	0.99939
UP_SEQ_FEATURE	TRANSMEM:Helical; Name=M2	0.00938106	KCNJ4, KCNJ8, KCNJ12, KCNJ13, KCNJ14, KCNJ16, KCNJ3	2092	19	20516	3.61306	1	1	0.99939
UP_KW_BIOLOGICAL_PROCESS	KW-0145~Chemotaxis	0.00946228	CCL25, PDGFRA, RIPOR2, FLT1, CCL3L1, SERPIND1, CCL21, CCL3L3, RARRES2, LECT2, PIK3CD, AZU1, CXCL13, PLA2G6, CXCL2, CCL5, CCL3, ANOS1, LGALS9, CCN1, S100A8, CCL16	1373	101	11248	1.78446	0.805098	0.180835	0.173475
GOTERM_MF_DIRECT	GO:1902282~voltage-gated potassium channel activity involved in ventricular cardiac muscle cell action potential repolarization	0.00957409	KCNH2, KCNE1, KCNE2, KCNJ8, KCNE4, KCNJ3	2077	13	18913	4.20273	1	0.279338	0.274551
GOTERM_BP_DIRECT	GO:0007399~nervous system development	0.00961846	CHRM2, GSK3A, GMFB, GDA, PCDHGB4, AVIL, MTR, NR2E1, LDB2, NRGN, FGF5, CDC20, DPYSL4, TRIM3, DPF3, PCDHGA8, SMARCC2, APAF1, MAGI2, VPS13A, GFRA1, SDHA, NRG3, FEZ1, SCN8A, RUFY3, ANAPC2, ARF6, CAMK2B, SEMA7A, DLX5, MST1R, ERBB3, SPOCK1, BPNT1, NDP, APOB, ECT2, GPM6B, SH2B2, LGI1, NTRK2, GDF11, JAG1, PSPN, FN1, TBCB, SEMA4F, INHBA, SMARCA2, CHERP, SMARCA4, IL3, P2RX5, DLG4, LHX1, MAB21L2, PCDHB5, TP…	2087	412	19357	1.37325	1	0.376047	0.37286
SMART	SM00642:Aamy	0.00963902	AMY2A, AMY2B, AMY1B, AMY1C, SLC3A2	1244	8	10374	5.21202	0.993313	0.862938	0.862938
INTERPRO	IPR001254:Peptidase S1	0.00964217	CFD, CELA3A, PRSS1, ST14, C1S, F11, PROZ, KLK5, TMPRSS2, KLK2, AZU1, F2, PRSS23, KLK7, GZMH, F7, PRSS50, PROC, CTRL, PRSS8, TPSAB1, CTRC, SH2B2	2081	127	19139	1.73802	1	1	1
UP_SEQ_FEATURE	MOTIF:SH3-binding	0.00967271	DOCK4, DOCK3, ARHGAP1, INPPL1, ARHGAP6, QKI, ADAM19, ADAM17, ADAM15, PTTG1, SHOX, EPS15, SH3BGR	2092	56	20516	2.2766	1	1	0.99939
GOTERM_BP_DIRECT	GO:0000902~cell morphogenesis	0.00975249	CYFIP1, TGFB1, WNT8A, ITPR1, AP3B1, FRY, CLU, CDH9, UPK3A, LIPA, EGFR, CDH1, CDH20, CDH10, ECT2, IL7R, CDH17, WNT3, CDH18	2087	93	19357	1.8949	1	0.376576	0.373385
UP_SEQ_FEATURE	REPEAT:HEAT 5	0.00980942	XPO1, PPP2R1A, COPB1, MAST1, PSME4, LTN1, AP3D1, HTT, TNPO1, RANBP6, CKAP5	2092	43	20516	2.50874	1	1	0.99939
GOTERM_BP_DIRECT	GO:0006887~exocytosis	0.00982095	ARFGEF1, CCR1, SYT4, BRSK2, RPH3AL, ITSN1, RAB3IL1, DOC2B, PIK3C2A, SCAMP1, SYT7, RAB11A, RIMS2, PAK1, VAMP7, CCL5, CCL3, STX2, STX1A, LLGL1, CDK16, LLGL2	2087	114	19357	1.78992	1	0.376576	0.373385
GOTERM_BP_DIRECT	GO:0042391~regulation of membrane potential	0.00984065	KCNH2, CHRNB2, CHRNB4, CHRNA2, GABRA6, KCNA1, GABRA4, GRIK3, WWP2, KCNA5, GABRG1, CACNA1G, GRIN1, RIMS2, GABRR2, GLRA1, GLRA3, NEDD4, GABRD, NTSR2	2087	100	19357	1.85501	1	0.376576	0.373385
GOTERM_BP_DIRECT	GO:0006120~mitochondrial electron transport, NADH to ubiquinone	0.00989569	MT-ND6, MT-ND4L, NDUFA8, MT-ND4, NDUFA7, NDUFB7, MT-ND5, NDUFB6, NDUFS5, NDUFA3, MT-ND2, MT-ND1	2087	47	19357	2.36809	1	0.376576	0.373385
GOTERM_BP_DIRECT	GO:0008283~cell proliferation	0.00992211	DDR1, ENPEP, MCM7, DLX5, ODC1, ADM, PTH1R, LIPA, RAP1B, DACH1, MYC, SIX2, PES1, ZNF324, MAP4K1, GDF11, MRPS27, EDN3, TXNRD1, ITGA2, ECD, TYR, CDC25C, BYSL, CUL4A, BTC, BOP1, ERCC1, MAB21L2, HOXB4, TACC1, NODAL	2087	187	19357	1.58717	1	0.376576	0.373385
UP_SEQ_FEATURE	SITE:Role in the control of polyamine-mediated channel gating and in the blocking by intracellular magnesium	0.0099699	KCNJ4, KCNJ8, KCNJ12, KCNJ13, KCNJ16, KCNJ3	2092	14	20516	4.20295	1	1	0.99939
GOTERM_CC_DIRECT	GO:0005768~endosome	0.0100531	LRPAP1, ADCYAP1R1, FLT1, VPS4B, VPS26C, LPAR1, SLA, VPS26A, ABCB11, HTR4, EHBP1, EGFR, RAB21, BLOC1S6, RAB40B, SNX2, CDH1, RPS6KC1, BDKRB2, YKT6, RAB11FIP3, EXPH5, NGFR, ABCA2, RUBCN, ANXA1, TNK2, VPS33B, AVPR1A, NSG1, ADRA2C, RAB33A, RAB11A, BACE1, BACE2, BIN1, DGKQ, DOP1A, IL2RB, RAB13, CDK2, PLIN3, GRB2, PKN1, HPSE, EZR, ARF6	2114	317	20587	1.44387	0.999987	0.152862	0.14515
GOTERM_BP_DIRECT	GO:0048709~oligodendrocyte differentiation	0.0101164	SLC8A3, DLX1, NTRK2, GPR17, DLX2, SHH, BNIP3, ERBB2, NKX2-1, CTNNB1	2087	35	19357	2.65001	1	0.378202	0.374997
GOTERM_BP_DIRECT	GO:0042254~ribosome biogenesis	0.0101398	CUL4A, RRP7A, RPL7A, BOP1, RPS28, XPO1, PES1, RPLP0, URB2, AATF, BYSL	2087	41	19357	2.48842	1	0.378202	0.374997
GOTERM_BP_DIRECT	GO:0001541~ovarian follicle development	0.0101398	LFNG, EIF2B5, MMP14, EIF2B2, MYC, MSH4, BAX, UBE3A, INHBA, ZFY, FANCG	2087	41	19357	2.48842	1	0.378202	0.374997
UP_SEQ_FEATURE	REPEAT:HEAT 6	0.0103679	XPO1, PPP2R1A, COPB1, MAST1, PSME4, LTN1, AP3D1, TNPO1, RANBP6, CKAP5	2092	37	20516	2.65051	1	1	0.99939
UP_SEQ_FEATURE	DOMAIN:Chemokine interleukin-8-like	0.010437	CCL25, CCL21, CCL5, CCL3, CXCL13, CXCL2, CCL27, CCL16	2092	25	20516	3.1382	1	1	0.99939
GOTERM_BP_DIRECT	GO:0043524~negative regulation of neuron apoptotic process	0.0107407	DLX1, CNTF, HSP90AB1, SEMA3E, PSEN1, CORO1A, CLN3, ERBB3, CCND1, ALKBH1, JAK2, HRAS, PPARGC1A, PRKCG, TFAP2B, NTRK2, ANGPT1, XRCC2, EN2, BRAF, MTNR1B, BAX, BIRC5, GCLM, IL6ST, CRLF1, LGMN	2087	151	19357	1.65845	1	0.395431	0.39208
KEGG_PATHWAY	hsa04120:Ubiquitin mediated proteolysis	0.0107552	CUL7, UBA7, AIRE, MGRN1, CBLC, UBE3A, PRPF19, RHOBTB2, CDC20, HERC4, SOCS3, SOCS1, HERC1, UBC, CDC27, SKP2, UBE2C, UBE4A, UBE2E2, WWP2, UBE2A, UBE2G2, MID1, CUL4A, UBOX5, NEDD4, CDC16, ANAPC4, UBA1, TRIM37, BIRC2, BIRC3, ANAPC2	1235	142	8205	1.54396	0.976022	0.0662595	0.0455174
INTERPRO	IPR006046:Alpha amylase	0.010823	AMY2A, AMY2B, AMY1B, AMY1C	2081	5	19139	7.35762	1	1	1
INTERPRO	IPR000402:Sodium/potassium-transporting ATPase subunit beta	0.010823	ATP1B4, ATP1B3, ATP1B2, ATP1B1	2081	5	19139	7.35762	1	1	1
SMART	SM00252:SH2	0.0108333	VAV3, YES1, CISH, SH2D3A, INPPL1, SLA, PTPN11, TYK2, PIK3R1, FGR, HCK, SOCS3, SOCS1, FES, LCK, CHN2, ABL2, GRB2, PLCG1, JAK2, SH2B2, SOCS5	1244	104	10374	1.76407	0.996416	0.862938	0.862938
GOTERM_BP_DIRECT	GO:0006198~cAMP catabolic process	0.0108482	PDE10A, PDE4C, PDE4B, PDE7B, PDE7A	2087	9	19357	5.1528	1	0.395431	0.39208
GOTERM_BP_DIRECT	GO:0030728~ovulation	0.0108482	RGS2, TNFAIP6, MYC, GAS2, PTGS2	2087	9	19357	5.1528	1	0.395431	0.39208
GOTERM_BP_DIRECT	GO:0086013~membrane repolarization during cardiac muscle cell action potential	0.0108482	KCNH2, KCNE1, KCNIP2, ATP1A1, ATP1B1	2087	9	19357	5.1528	1	0.395431	0.39208
GOTERM_CC_DIRECT	GO:0005769~early endosome	0.0108599	BLTP3B, USP10, MGRN1, SNX12, HTT, SNX13, VPS26A, RND2, CORO1A, LRP6, EEA1, RAB21, CLN3, RPS6KC1, ERBB2, TRIM3, HAS3, LDLRAP1, APOB, LDLR, WASF2, PTPN1, RUBCN, NTRK2, SERPINB1, ANXA1, AP1B1, AP3D1, LMTK2, APOC3, MYO5A, AP3B1, ATP11A, RHOD, HLA-G, BACE1, EHD2, DIAPH2, CLCN4, APOC2, SNX15, NUMB, CD22, CFTR, TLR3, LTF	2114	310	20587	1.44505	0.999995	0.162899	0.154681
UP_KW_BIOLOGICAL_PROCESS	KW-0119~Carbohydrate metabolism	0.0109139	EPM2A, G6PD, GSK3A, AMY2A, AMY2B, AMY1B, AMY1C, PYGM, PDHB, PYGL, KHK, PPP1CA, NEU2, PPP1CB, NEU3, PDK4, PGM3, PDK3, CHST1, CHST4, CHST5	1373	96	11248	1.79206	0.848553	0.18772	0.18008
UP_SEQ_FEATURE	CROSSLNK:Glycyl lysine isopeptide (Lys-Gly) (interchain with G-Cter in SUMO2); alternate	0.0109223	MDC1, NUMA1, YWHAB, RPLP0, ENO1, NR3C1, LMNB1, PNN, RPL7A, ZMYM4, MYC, H2BC21, TMSB4X, PHGDH, HMGN2, NFRKB, GTF2I, NCOA2, USP7, ANXA1, KRT8, EBF1, RPSA, BAZ1B, SRRM1, DDX39B, THRAP3, H4C11, SRSF7, PTMA, POLD3, STIP1, BCLAF1, RBBP4, PES1, BMS1, RPS3, FLNA, SNRPB2, RPS2, MTA2, ZNF148, H2BC8, H2BC6, FOSL2, KRT18, NACA, BHLHE40, ACIN1, HNRNPC	2092	345	20516	1.42129	1	1	0.99939
GOTERM_BP_DIRECT	GO:0030282~bone mineralization	0.0110282	PTH, ALOX15, EIF2AK3, PTH1R, PTGS2, ZBTB40, FGR, MINPP1, CYP27B1, CLEC3B, WNT11, COL1A2, FGFR3	2087	54	19357	2.23288	1	0.395431	0.39208
GOTERM_BP_DIRECT	GO:0002062~chondrocyte differentiation	0.0110282	WNT10B, TGFB1, WNT2B, NPR2, PTH1R, RUNX3, RUNX1, NFIB, SIX2, CTNNB1, CCN2, FGFR3, SOX5	2087	54	19357	2.23288	1	0.395431	0.39208
GOTERM_BP_DIRECT	GO:0010507~negative regulation of autophagy	0.0110282	RUBCN, KDM4A, IL10RA, KIF25, HTR2B, ADRA1A, GOLGA2, RRAGA, HERC1, TLK2, WDR6, NUPR1, MAGEA6	2087	54	19357	2.23288	1	0.395431	0.39208
GOTERM_MF_DIRECT	GO:0004556~alpha-amylase activity	0.0111314	AMY2A, AMY2B, AMY1B, AMY1C	2077	5	18913	7.28474	1	0.320069	0.314584
INTERPRO	IPR017241:Toll-like receptor	0.0111769	TLR1, TLR6, TLR5, TLR3, TLR2	2081	9	19139	5.10946	1	1	1
INTERPRO	IPR008254:Flavodoxin/nitric oxide synthase	0.0111769	POR, NDOR1, MTRR, NOS3	2081	9	19139	5.10946	1	1	1
INTERPRO	IPR001094:Flavodoxin	0.0111769	POR, NDOR1, MTRR, NOS3	2081	9	19139	5.10946	1	1	1
UP_KW_CELLULAR_COMPONENT	KW-0272~Extracellular matrix	0.0111871	LAD1, ECM1, SERPINA1, COL16A1, WNT2B, LAMA2, COL14A1, TNC, WNT8A, LPL, LAMC2, FBLN1, THBS1, FBLN2, THBS4, HAPLN1, LOXL2, ADAMTS5, WNT11, SPOCK1, EMILIN1, CCN2, TINAG, IMPG1, WNT3, WNT10B, TGFB1, MMP7, LUM, WNT7B, SFTPD, FN1, BGN, LAMB1, VCAN, COL1A2, MMP16, ENAM, OPTC, OGN, COL8A2, ZP1, COL9A3, ZP2	1951	274	17662	1.45373	0.496544	0.14576	0.126644
GOTERM_CC_DIRECT	GO:0055037~recycling endosome	0.0112758	VPS33B, ITSN1, MYO5A, LMTK2, ATP11B, SNF8, PLA2G5, ATP11A, ABCB11, TNF, RAB11A, BACE1, CLN3, CLCN4, MYO5B, RAB13, TPP1, TBC1D12, TUBGCP4, LDLRAP1, RAB11FIP3, CD22, CFTR, LTF	2114	136	20587	1.71854	0.999997	0.166882	0.158463
GOTERM_BP_DIRECT	GO:0042981~regulation of apoptotic process	0.0113198	ALK, TNFAIP8, VCP, PHLPP1, RTKN, MAGED1, GLS2, BCL10, CLU, MALT1, PRDX2, BCL2L13, SLK, BCL2L11, VPS72, CASP1, RPS3, ABL2, JAK2, SKP2, RBM5, DEDD, CTSB, CARD10, SDF2L1, APAF1, CIDEB, TNFRSF10B, TRAF2, FBXO10, HAX1, APEX1, BAX, BIRC5, TNFRSF25, BIRC2, TPT1, BCL2L2, BIRC3	2087	242	19357	1.49474	1	0.403657	0.400236
UP_KW_DISEASE	KW-0867~MELAS syndrome	0.0113746	MT-ND6, MT-ND4, MT-ND5, MT-ND1	675	4	4570	6.77037	0.755147	0.451713	0.451713
KEGG_PATHWAY	hsa04723:Retrograde endocannabinoid signaling	0.0113767	MT-ND6, MT-ND4L, MT-ND4, NDUFB7, MT-ND5, NDUFB6, GNAI3, ITPR1, CACNA1A, ADCY3, ITPR2, CACNA1C, PTGS2, MT-ND2, ADCY7, MT-ND1, GABRR2, GNG10, GNG5, GNG7, PRKACA, GABRD, GRIA4, KCNJ3, PRKCG, NDUFA8, NDUFA7, GABRA6, NDUFA3, GABRA4, GABRG1, PLCB4, NDUFS5, PLCB1	1235	148	8205	1.52626	0.980696	0.0668998	0.0459573
KEGG_PATHWAY	hsa01521:EGFR tyrosine kinase inhibitor resistance	0.0113987	PRKCG, PDGFRA, EGF, PDGFA, PIK3CD, BRAF, PIK3CB, PIK3R1, EGFR, BCL2L11, ERBB3, ERBB2, EIF4EBP1, BAX, GRB2, PLCG1, JAK2, HRAS, FGFR3, EIF4E, SOS2	1235	79	8205	1.76605	0.980844	0.0668998	0.0459573
GOTERM_MF_DIRECT	GO:0043008~ATP-dependent protein binding	0.0115767	PRNP, HSP90AB1, DDX39B, PLA2G6, STX1A	2077	9	18913	5.05885	1	0.328116	0.322494
INTERPRO	IPR019747:FERM conserved site	0.011584	FARP2, FARP1, EPB41L1, EPB41L2, EPB41L3, FRMD4B, TLN1, EZR	2081	24	19139	3.06567	1	1	1
INTERPRO	IPR003607:HD/PDEase domain	0.011584	PDE10A, PDE1C, PDE3B, PDE4C, PDE4B, PDE6C, PDE7B, PDE7A	2081	24	19139	3.06567	1	1	1
KEGG_PATHWAY	hsa05171:Coronavirus disease - COVID-19	0.0115893	IFNA4, RPLP1, RPLP0, PIK3CD, F13A1, PIK3CB, RPL8, TNF, RPL7, RPS15, RPS14, RPL7A, TBK1, RPS16, RPL36, CASP1, IL12A, RPL39, PRKCG, RPL23, RPL22, CYBB, RPSA, TYK2, F2, ADAM17, OAS3, RPL26, IL6ST, TLR3, TLR2, CFD, C1S, TMPRSS2, PIK3R1, EGFR, RELA, IRAK1, RPS3, RPS2, PLCG1, RPL23A, RPS25, RPS28, FCGR2A, RPS29, RPL27A, RPS20, RPS24	1235	232	8205	1.4032	0.982077	0.0668998	0.0459573
UP_KW_PTM	KW-0564~Palmitate	0.011614	SCARB1, IFITM2, HTR2B, AQP4, PCSK7, HTR4, ADRA1A, MC4R, SHH, BDKRB2, SEC61B, HRAS, ENTPD1, CXADR, RRAS2, TACR3, AVPR1A, SSTR1, F3, SSTR4, GABRG1, LAT2, BACE1, FGR, HCK, GAP43, PLSCR1, GORASP2, MIP, LCK, DSG2, PLCB1, CFTR, TNFRSF21, VCL, OPRD1, NPY4R, KCNA1, GNAI3, OPRL1, ITPR1, AKAP7, KCNA5, KCNA6, EGFR, LRP6, GNA13, MC2R, RAB40B, GNA12, RHO, MAP6, APOB, YKT6, DRD5, NTSR2, GRIA4, TRAPPC3, YES1, K…	1815	377	14104	1.33979	0.295636	0.0720069	0.0580701
GOTERM_BP_DIRECT	GO:0032526~response to retinoic acid	0.0116185	SREBF1, RBP4, RXRA, PTCH1, SLC10A3, IGFBP2, WNT8A, PDGFA, OXT, TRIM16, AQP3, TBX2	2087	48	19357	2.31876	1	0.406006	0.402565
KEGG_PATHWAY	hsa04924:Renin secretion	0.0116347	ADCYAP1R1, EDN2, PDE1C, EDN3, PTGER2, PDE3B, GNAI3, ITPR1, ITPR2, CACNA1C, ADCYAP1, PPP3R1, PLCB4, PPP3CC, PPP3R2, PRKG2, PLCB1, PRKACA, CTSB	1235	69	8205	1.82943	0.982359	0.0668998	0.0459573
SMART	SM00255:TIR	0.0116839	TLR1, IL1RL1, IL1RAP, TLR6, TLR5, IL18R1, TLR3, TLR2	1244	22	10374	3.03245	0.997703	0.862938	0.862938
GOTERM_BP_DIRECT	GO:0006935~chemotaxis	0.0117435	CCL25, CCR1, RIPOR2, SERPIND1, C5AR2, RARRES2, LECT2, CXCR6, PIK3CB, PLA2G6, CXCL2, SPN, FES, CCL5, CCL3, ANOS1, LGALS9, CCN1, HRAS, CCR4, CCL27, CCR10, CCL16	2087	123	19357	1.73436	1	0.406006	0.402565
GOTERM_CC_DIRECT	GO:0005681~spliceosomal complex	0.0118256	SF3A3, ZRSR2, SF3A1, SF3A2, GPKOW, API5, GEMIN2, CDC5L, TTF2, HTATSF1, PRPF19, USP39, SRRM1, DDX39B, SNRNP70, PRPF3, CLNS1A, PPIH, SNRPB2, HNRNPC, SMNDC1, RBM5, BCAS2	2114	129	20587	1.73631	0.999998	0.172715	0.164002
INTERPRO	IPR005821:Ion transport domain	0.0119039	KCNH2, RYR1, KCNF1, KCNG2, TRPC1, KCNA1, KCNC4, ITPR1, CACNA1A, ITPR2, KCNA5, CACNA1C, KCNA6, CACNA1G, CACNA1I, TRPM2, SCN10A, SCN8A, CNGA1, KCNQ4, SCN2A	2081	108	19139	1.78831	1	1	1
UP_KW_DISEASE	KW-0656~Proto-oncogene	0.0119567	ALK, DOCK4, SPI1, PLAG1, PRCC, ETS2, FGF3, EGFR, FSTL3, FGF5, FGF6, TFPT, HOXA9, PTTG1, CCND1, MYC, MYH11, JAK2, SSX2, HRAS, EPS15, WNT3, SSX1, NCOA1, LMO1, PDGFRA, ARHGEF12, YES1, USP4, ENTPD5, LMO2, RRAS2, BRAF, RUNX1, MLLT11, FGR, HCK, GFI1B, EVI2A, FES, ELF4, EWSR1, LCK, TAL1, KAT6A, TRIM37, GAS7	675	232	4570	1.40077	0.772257	0.451713	0.451713
GOTERM_BP_DIRECT	GO:0099505~regulation of presynaptic membrane potential	0.0119818	GLRA1, SCN10A, KCNJ8, GRIK5, KCNA1, GRIK3, GRIN2B, KCNJ3, GRIA4	2087	30	19357	2.78251	1	0.406006	0.402565
GOTERM_BP_DIRECT	GO:0042220~response to cocaine	0.0119818	CHRNB2, MT-ND6, HSP90AB1, HSPA5, TACR3, UBE3A, OXT, SLC6A3, DRD5	2087	30	19357	2.78251	1	0.406006	0.402565
GOTERM_BP_DIRECT	GO:0086091~regulation of heart rate by cardiac conduction	0.0120543	KCNH2, CACNB2, KCNE1, KCNE2, BIN1, KCNE4, DSG2, KCNA5, CACNA1C, KCNJ3, CACNA1G	2087	42	19357	2.42918	1	0.406006	0.402565
GOTERM_BP_DIRECT	GO:0030217~T cell differentiation	0.0120543	JAG2, LFNG, WNT10B, PTPRC, TRAF3IP2, LCK, PIK3CD, KAT7, PIK3R1, PKNOX1, IL7R	2087	42	19357	2.42918	1	0.406006	0.402565
GOTERM_BP_DIRECT	GO:0048536~spleen development	0.0122287	POLB, ADAM17, CDKN2B, BCL2L11, TRAF3IP2, HOXB4, TCF21, PKN1, CDH17, FGF10	2087	36	19357	2.5764	1	0.406006	0.402565
GOTERM_BP_DIRECT	GO:0001508~action potential	0.0122311	CLN3, GLRA1, GNA14, CHRNB4, KCNMB2, AKAP7, SRI	2087	19	19357	3.41712	1	0.406006	0.402565
GOTERM_BP_DIRECT	GO:0008209~androgen metabolic process	0.0122311	SHH, SRD5A2, TIPARP, HSD17B4, ADM, CYP3A4, HSD17B10	2087	19	19357	3.41712	1	0.406006	0.402565
GOTERM_BP_DIRECT	GO:2000406~positive regulation of T cell migration	0.0122311	SPN, CCL21, CCL5, ABL2, TNFRSF14, AIF1, CORO1A	2087	19	19357	3.41712	1	0.406006	0.402565
KEGG_PATHWAY	hsa04015:Rap1 signaling pathway	0.0122355	DOCK4, FLT1, ITGAM, GNAI3, LPAR1, PDGFA, ADCY3, PIK3CD, PIK3CB, PIK3R1, THBS1, ADCY7, FGF3, EGFR, FGF5, RAP1B, FGF6, CDH1, P2RY1, PLCG1, HRAS, PRKCG, VAV3, MAP2K3, FARP2, NGFR, PDGFRA, ANGPT1, EGF, MAGI2, BRAF, GRIN2B, GRIN1, TIAM1, PLCB4, EFNA2, MRAS, PRKD3, CTNNB1, PLCB1, TLN1, FGFR3, FGF10, F2RL3, EPHA2	1235	210	8205	1.42366	0.985697	0.0692009	0.047538
GOTERM_MF_DIRECT	GO:0004672~protein kinase activity	0.012254	GSK3A, PRKAG1, RPS6KA3, RPS6KA5, TBK1, EEF2K, CCND1, PDK4, PDK3, SPEG, PRKG2, JAK2, PRKACA, MAP4K1, PRKCG, MAP2K3, PDGFRA, EPHA4, CSNK2A2, LMTK2, TYK2, GAK, TRIB2, CILK1, CAMK2B, BRSK2, ROCK2, NPRL2, NPR2, EGFR, CAMKK2, GRK3, PAK1, ERBB3, IRAK1, RPS6KC1, CCL5, ERBB2, MKNK2, CCL3, ABL2, RIPK1, MAP3K3, CSNK1A1, LIMK2, TNK2, EIF2AK1, MOK, EIF2AK3, BRAF, SRPK1, CDK2, PKN2, PKN1, MAP3K14, CDK16, ATR	2077	378	18913	1.37312	1	0.342422	0.336553
GOTERM_BP_DIRECT	GO:0009887~animal organ morphogenesis	0.0123097	LAMA2, PDGFA, LAMC2, FGF3, RELA, FGF5, LFNG, FGF6, SIX6, E2F4, DGCR6, STX2, HRAS, DGCR2, NTNG1, GAMT, FOXF2, ITGA2, PTCH1, PBX3, LAMB1, BRAF, TLE5, LHX1, FGF10	2087	138	19357	1.68026	1	0.406006	0.402565
UP_SEQ_FEATURE	DNA_BIND:HMG box	0.0123386	SOX2, HMGXB4, SOX15, TCF7, UBTF, TFAM, HMGB3, HMG20A, HBP1, SRY, CIC, SOX5	2092	51	20516	2.3075	1	1	0.99939
UP_SEQ_FEATURE	SITE:Important for catalytic activity	0.0123862	ECHS1, DGAT1, ECI1, APEX1, EHHADH, STT3A, APEX2, TKT, GYG1, ADA	2092	38	20516	2.58076	1	1	0.99939
GOTERM_BP_DIRECT	GO:0009611~response to wounding	0.0125318	CCR1, TGFB1, TNC, FN1, PDGFA, ADM, F2, GRIN2C, LYVE1, SOX2, GAP43, MYC, CCN2, F2RL2, F2RL3	2087	68	19357	2.04596	1	0.406006	0.402565
GOTERM_BP_DIRECT	GO:0055119~relaxation of cardiac muscle	0.0125743	GSTM2, RGS2, P2RX4, ATP1A1, ATP1B1, SLC8A1	2087	14	19357	3.97502	1	0.406006	0.402565
GOTERM_BP_DIRECT	GO:1901387~positive regulation of voltage-gated calcium channel activity	0.0125743	KCNE1, PPP3R1, KCNE2, PPP3CC, PPP3R2, STAC	2087	14	19357	3.97502	1	0.406006	0.402565
GOTERM_BP_DIRECT	GO:0071285~cellular response to lithium ion	0.0125743	SLC13A2, GSK3A, SHH, FABP4, CDH1, ADCY7	2087	14	19357	3.97502	1	0.406006	0.402565
GOTERM_BP_DIRECT	GO:0045956~positive regulation of calcium ion-dependent exocytosis	0.0125743	SYT4, CACNA1I, DOC2B, STX1A, SYT7, CACNA1G	2087	14	19357	3.97502	1	0.406006	0.402565
GOTERM_BP_DIRECT	GO:0030195~negative regulation of blood coagulation	0.0125743	THBD, PROC, SERPINE2, APOH, CD34, KNG1	2087	14	19357	3.97502	1	0.406006	0.402565
GOTERM_BP_DIRECT	GO:0021854~hypothalamus development	0.0125743	BLOC1S6, SRD5A2, MYC, NKX2-1, BAX, CTNNB1	2087	14	19357	3.97502	1	0.406006	0.402565
GOTERM_BP_DIRECT	GO:0034383~low-density lipoprotein particle clearance	0.0125743	SCARB1, SOAT1, APOB, LDLRAP1, LIPA, LDLR	2087	14	19357	3.97502	1	0.406006	0.402565
GOTERM_MF_DIRECT	GO:0004879~RNA polymerase II transcription factor activity, ligand-activated sequence-specific DNA binding	0.0126637	SREBF1, THRB, THRA, NR1H2, HNF4G, AHR, PIK3R1, NR2F2, NR2E1, NR3C1, ESR2, RXRA, NR6A1	2077	54	18913	2.19217	1	0.345262	0.339346
GOTERM_MF_DIRECT	GO:0004888~transmembrane signaling receptor activity	0.0127037	CHRNA2, NRXN1, EGFR, SPN, THBD, GLRA1, GLRA3, ERBB3, ERBB2, FCER1A, FCGR1A, SCARF1, CHRNB2, NGFR, CR2, CHRNB4, KLRC2, CD160, GP1BB, LYVE1, LILRB5, TLR1, P2RX6, P2RX5, EVI2A, FCGR2A, KLRD1, TLR6, TLR5, CD44, TLR3, TLR2	2077	187	18913	1.55823	1	0.345262	0.339346
INTERPRO	IPR023088:3'5'-cyclic nucleotide phosphodiesterase	0.0127279	PDE10A, PDE1C, PDE4C, PDE4B, PDE6C, PDE7B, PDE7A	2081	19	19139	3.38838	1	1	1
GOTERM_BP_DIRECT	GO:0042572~retinol metabolic process	0.0127588	DGAT1, ADH1B, ADH1A, AKR1B1, CEL, CYP3A4, ADH6, DHRS4, ALDH1A3, RBP4, TTR, ALDH1A1, PNLIP	2087	55	19357	2.19228	1	0.409925	0.406451
UP_SEQ_FEATURE	DOMAIN:AGC-kinase C-terminal	0.0127835	PRKCG, ROCK2, MAST3, MAST1, RPS6KA4, RPS6KA3, GRK3, RPS6KA5, LATS2, PRKG2, PKN2, PKN1, PRKACA	2092	58	20516	2.19809	1	1	0.99939
GOTERM_CC_DIRECT	GO:0034774~secretory granule lumen	0.0129275	CFD, CSTB, CDA, CYFIP1, SERPINB1, VCP, HSP90AB1, APAF1, HSPA6, PYGL, AMPD3, EEF2, ALAD, FGR, IMPDH1, COTL1, ALDOC, CCT8, GYG1, S100A8, VCL	2114	115	20587	1.77832	0.999999	0.182157	0.172967
GOTERM_CC_DIRECT	GO:0005891~voltage-gated calcium channel complex	0.0129358	CACNA1I, CACNB2, CACNB3, SCN10A, SCN8A, PDE4B, CACNA1A, CACNA1C, SCN2A, CACNA1G	2114	38	20587	2.56274	0.999999	0.182157	0.172967
GOTERM_CC_DIRECT	GO:0005747~mitochondrial respiratory chain complex I	0.0129643	MT-ND6, MT-ND4L, NDUFA8, MT-ND4, NDUFA7, NDUFB7, MT-ND5, NDUFB6, NDUFS5, NDUFA3, MT-ND2, MT-ND1	2114	51	20587	2.29139	0.999999	0.182157	0.172967
INTERPRO	IPR002553:Clathrin/coatomer adaptor, adaptin-like, N-terminal	0.0130209	COPB1, AP1B1, AP3D1, AP3B1, AP2A2, AP4B1	2081	14	19139	3.94158	1	1	1
UP_SEQ_FEATURE	REPEAT:ARM 7	0.0130522	ARVCF, CTNND2, CTNNB1, PKP4, PKP3, ARMC8, KPNA2, KPNA3	2092	26	20516	3.0175	1	1	0.99939
GOTERM_BP_DIRECT	GO:0009615~response to virus	0.0132733	CHRM2, IFNA4, IFITM2, ODC1, IRAK3, MST1R, ENO1, CLU, TNF, IL17RA, FGR, TBK1, NPC2, OAS3, CCL5, HYAL2, IL12A, APOB, TRIM22, TPT1, LAMTOR5	2087	110	19357	1.77069	1	0.424354	0.420758
GOTERM_BP_DIRECT	GO:0050727~regulation of inflammatory response	0.0133958	SEMA7A, ANXA1, AREL1, CELF1, ALOX15, TNC, FANCA, PTGS2, RELA, FOXP1, ABHD12, BST1, HCK, PSMA6, TNIP1, TMSB4X, CASP1, JAK2, BIRC2, BIRC3	2087	103	19357	1.80098	1	0.426169	0.422558
UP_KW_BIOLOGICAL_PROCESS	KW-0679~Respiratory chain	0.0135014	MT-ND6, MT-ND4L, NDUFA8, MT-ND4, NDUFA7, NDUFB7, MT-ND5, NDUFB6, NDUFA3, HIGD1A, MT-ND2, UQCRH, MT-ND1, NDUFS5, UQCRC1, MT-CYB	1373	67	11248	1.95637	0.903486	0.211114	0.202522
UP_KW_CELLULAR_COMPONENT	KW-0967~Endosome	0.0135067	FLT1, IFITM2, ITSN1, GOLIM4, SLA, SNX13, AQP4, HTR4, LAMP5, EEA1, CDH1, TRIM3, HLA-DOA, HLA-DOB, EPHB1, RUBCN, EPHA4, SERPINB1, ANXA1, ABCC5, MAGI2, VPS33B, VPS13A, ATP11B, GFRA1, HLA-A, ATP11A, SCAMP1, RHOD, HLA-G, BACE1, BACE2, ACAP2, VAMP7, BIN1, SLC9A8, NUMB, PLIN3, STAM2, LLGL1, HLA-DQB2, CFTR, TLR3, ARF6, LRPAP1, PMEL, MTMR2, BLTP3B, USP10, MGRN1, VPS4B, VPS26C, LPAR1, HTT, VPS26A, PSEN1, P…	1951	658	17662	1.26574	0.563744	0.14576	0.126644
GOTERM_CC_DIRECT	GO:0070469~respiratory chain	0.0135378	MT-ND6, MT-ND4L, NDUFA8, MT-ND4, NDUFS5, MT-CYB, MT-ND2, HIGD1A	2114	26	20587	2.99643	1	0.186553	0.177142
UP_SEQ_FEATURE	SITE:Reactive bond	0.0135439	SERPINB3, SPINK2, SERPINA1, SERPINB2, SERPINE2, SERPIND1, APLP2, TFPI2, SERPING1, SPINT2, SERPINA5	2092	45	20516	2.39724	1	1	0.99939
GOTERM_BP_DIRECT	GO:0001837~epithelial to mesenchymal transition	0.0135609	CUL7, PPP3R1, TGFB1, WNT11, FOXF2, ROCK2, CTNNB1, FLNA, SNAI2, RBPJ, BMP7, LOXL2	2087	49	19357	2.27144	1	0.429318	0.42568
GOTERM_CC_DIRECT	GO:0019898~extrinsic component of membrane	0.0136133	PRNP, ANXA1, VPS13A, UMOD, GFRA1, AZU1, WDR45, ALOX15B, AP4B1, BST1, EHD2, BLOC1S6, BCL2L11, ATG2A, EZR, RGS6	2114	79	20587	1.97234	1	0.186553	0.177142
KEGG_PATHWAY	hsa04730:Long-term depression	0.0136163	PRKCG, RYR1, GRID2, PLA2G4C, GNAI3, ITPR1, CACNA1A, ITPR2, BRAF, GNA13, PLCB4, PPP2R1A, JMJD7-PLA2G4B, GNA12, PRKG2, PLCB1, HRAS	1235	60	8205	1.88239	0.991173	0.0757683	0.0520495
GOTERM_MF_DIRECT	GO:0050661~NADP binding	0.0136201	DHFR, POR, G6PD, NDOR1, SPR, NOS3, DPYD, GAPDHS, MTHFR	2077	42	18913	2.38488	1	0.361352	0.35516
UP_SEQ_FEATURE	DOMAIN:MIR 3	0.0136482	RYR1, SDF2L1, ITPR1, ITPR2, SDF2	2092	10	20516	4.90344	1	1	0.99939
UP_SEQ_FEATURE	DOMAIN:MIR 1	0.0136482	RYR1, SDF2L1, ITPR1, ITPR2, SDF2	2092	10	20516	4.90344	1	1	0.99939
UP_SEQ_FEATURE	DOMAIN:MIR 2	0.0136482	RYR1, SDF2L1, ITPR1, ITPR2, SDF2	2092	10	20516	4.90344	1	1	0.99939
UP_SEQ_FEATURE	SITE:Cleavage; by thrombin	0.0136482	F8, PROC, F2, F2RL2, F5	2092	10	20516	4.90344	1	1	0.99939
GOTERM_MF_DIRECT	GO:0004252~serine-type endopeptidase activity	0.01366	CFD, CELA3A, PRSS1, C1S, PROZ, KLK5, TMPRSS2, PCSK7, KLK2, PRSS23, KLK7, PRSS50, PRSS8, TPSAB1, SH2B2, ST14, MMP7, F11, AZU1, F2, F3, GZMH, F7, MMP14, PREPL, PROC, CTRL, ANOS1, TPP1, CTRC, LTF	2077	188	18913	1.54994	1	0.361352	0.35516
UP_SEQ_FEATURE	MOTIF:GFFKR motif	0.0137194	ITGAM, ITGA2, ITGA1, ITGAV, ITGAE, ITGA9	2092	15	20516	3.92275	1	1	0.99939
GOTERM_BP_DIRECT	GO:0071805~potassium ion transmembrane transport	0.0137503	SLC24A2, KCNH2, SLC24A1, KCNF1, KCNG2, KCNK6, KCNE1, KCNE2, EDN3, KCNJ8, KCNA1, KCNC4, ATP1B3, KCNA5, KCNAB2, KCNA6, SLC9A3, KEL, SLC9A8, KCNMB2, KCNQ4, KCNN3, SLC12A6, KCNK3	2087	132	19357	1.68637	1	0.4332	0.429529
GOTERM_CC_DIRECT	GO:0032587~ruffle membrane	0.0139783	PSD, MACF1, PLEK, TWF1, AIF1, EGFR, CORO1C, FGR, SH3YL1, PAK1, ADAM17, PSD4, ERBB2, RPS3, ITGAV, PLCG1, EZR, TLN1, EPHA2	2114	101	20587	1.83198	1	0.187423	0.177968
GOTERM_BP_DIRECT	GO:0000375~RNA splicing, via transesterification reactions	0.0139858	SF3A3, GEMIN2, PRPF3, LSM1, SRSF4, SMNDC1, BCAS2, SRRM1	2087	25	19357	2.96801	1	0.438492	0.434776
GOTERM_CC_DIRECT	GO:0005856~cytoskeleton	0.0141517	RIPOR2, EDA, MAST1, INPPL1, RND2, CLU, AKAP12, HINT1, PCLO, PSTPIP2, TMSB4X, ARHGDIB, JAK2, SGCG, CCT3, PLEKHG3, SLC30A9, KRT1, TYK2, KCNAB2, FRMD4B, RHOD, FGR, HCK, PREPL, DNAJC7, BIN1, CLNS1A, DGKQ, GAS2, FSCN3, PKP4, ALDOC, EZR, TLN1, TRIB2, S100A8, LLGL1, VCL, MACF1, KATNIP, ROCK2, ACTL7A, ACTL7B, TWF1, CABP1, ADD3, CORO1A, ADD1, RHOBTB2, ADD2, PDLIM1, CALD1, EPB41L1, EPB41L2, EPB41L3, WASF2,…	2114	509	20587	1.32014	1	0.187423	0.177968
GOTERM_CC_DIRECT	GO:0030315~T-tubule	0.0141834	STAC, BIN1, AQP4, CACNA1C, ATP1A1, SRI, ATP1B1, SCN2A, ADRA1A, SLC8A1, KCNJ3	2114	45	20587	2.3805	1	0.187423	0.177968
KEGG_PATHWAY	hsa05032:Morphine addiction	0.0142234	PRKCG, PDE1C, GABRA6, GABRA4, PDE3B, PDE4C, GNAI3, CACNA1A, ADCY3, ADCY7, GABRG1, GABRR2, GNG10, GRK3, PDE10A, GNG5, GNG7, PDE4B, PDE7B, PDE7A, PRKACA, GABRD, KCNJ3	1235	91	8205	1.67918	0.992862	0.0778902	0.0535072
SMART	SM00632:Aamy_C	0.0142339	AMY2A, AMY2B, AMY1B, AMY1C	1244	5	10374	6.67138	0.999396	0.867252	0.867252
GOTERM_MF_DIRECT	GO:0046982~protein heterodimerization activity	0.0142606	H2AX, ATF2, TOP2B, ABCD2, HEXA, AHR, ADRA1A, CLU, PPP2R1A, H2BC21, BDKRB2, IL12A, H2AC6, KRT1, CYBB, IRAK3, ATP1B2, ADRA2C, ATP1B1, ZHX1, RUNX1, RRAGA, CEACAM6, H4C11, BIRC5, CEACAM8, TLR6, ATF6, SOS2, TAF9, PDGFA, KATNB1, PIK3R1, SRI, ATP1A1, ADD1, ADD2, SNX2, ERBB3, IRAK1, ERBB2, P2RY1, PDSS1, MAPK6, TFAP2B, H2BC8, TAF12, H2BC6, NFYB, USF2, USF1, DRAP1, VAPA, BHLHE40, BAX, BCL2L2	2077	373	18913	1.36711	1	0.372278	0.365898
UP_KW_PTM	KW-0832~Ubl conjugation	0.0143191	MDC1, ZNF174, SLC4A1AP, EIF4A3, CBLC, ENO1, RPL8, BACH1, ELK3, SOX2, RPS15, CDC20, RPS14, PNN, GJA1, RPS6KA5, TBK1, PSMD4, MYC, PEG10, DPF3, KAT7, SKP2, MAGEA6, NFRKB, EPHB1, TRIM22, PRKCG, TSPYL1, SMARCC2, MUSK, TINF2, KRT8, EBF1, KRT7, HLA-A, HCFC2, RUNX3, MED6, SRRM1, MAPK8IP1, TIAM1, SCN10A, POR, RRAGA, HOXB9, CFDP1, DDX39B, FEZ1, ZSCAN21, VDAC3, TRIM13, VDAC1, RPL26, TRIM16, ATF6, CFTR, STX1…	1815	2594	14104	1.10541	0.351231	0.0739821	0.059663
UP_KW_CELLULAR_COMPONENT	KW-0628~Postsynaptic cell membrane	0.0143371	CHRM2, CHRNA2, GRIK5, GRIK3, CACNA1C, DDN, GABRR2, GLRA1, GLRA3, GABRD, GRIA4, NLGN4Y, KCNJ4, CHRNB2, EPHA4, GRID2, CHRNB4, MUSK, GABRA6, GRID1, GABRA4, GRIN2C, GRIN2B, GABRG1, GRIN1, DNAJA3, SSPN	1951	151	17662	1.61871	0.585587	0.14576	0.126644
GOTERM_BP_DIRECT	GO:0051091~positive regulation of sequence-specific DNA binding transcription factor activity	0.0143575	ATF2, WNT10B, HDAC5, SMAD3, TAF12, SRF, CEBPG, TRAF2, TNF, ESR2, SMARCA4, LRP6, IL5, CTNNB1, TRIM37, NDP, TRIM31, PLPP3, JAK2, PPARGC1A, NODAL, TRIM22	2087	118	19357	1.72924	1	0.447982	0.444186
GOTERM_BP_DIRECT	GO:0006805~xenobiotic metabolic process	0.0145989	NQO1, CBR1, UGT2B11, AOC2, ABCC5, AKR1C1, CYP4F2, UGT2B15, AHR, ABCB11, CYP3A4, SLCO1B1, POR, CYP2B6, AADAC, CYP2A13, GUK1, SLC29A1, SLC22A7, ADA, CBR3	2087	111	19357	1.75474	1	0.450911	0.447089
GOTERM_BP_DIRECT	GO:0006281~DNA repair	0.0146354	MDC1, BLM, VCP, USP10, NUDT1, TTF2, PRPF19, PDS5A, BACH1, CDC14B, RAD51AP1, POLB, TFPT, PTTG1, ALKBH1, HLTF, POLD2, RPS3, KAT7, NFRKB, POLQ, MGMT, MCRS1, XRCC2, DDX11, SMARCA5, FANCA, CDC5L, APEX2, UBE2A, FANCG, CUL4A, RAD52, KIN, POLA1, RAD51D, POLG2, APEX1, ERCC1, POLE2, PSME4, RPA4, CDK2, ATR, RAD9A	2087	293	19357	1.42449	1	0.450911	0.447089
GOTERM_BP_DIRECT	GO:0048701~embryonic cranial skeleton morphogenesis	0.0146598	PDGFRA, DLX2, MMP14, SMAD3, MMP16, SIX2, EIF4A3, SLC39A1, NODAL	2087	31	19357	2.69275	1	0.450911	0.447089
UP_KW_DISEASE	KW-0792~Thrombophilia	0.0146899	THBD, F8, PROC, SERPIND1, F2, F5	675	11	4570	3.69293	0.838016	0.451713	0.451713
GOTERM_CC_DIRECT	GO:0034451~centriolar satellite	0.0147553	RBM39, G6PD, TMEM63A, SPAG5, FLII, RASSF7, TAP1, AK5, PLA2G6, MID1, RAB11A, KRT18, LATS2, PODXL, KIAA0753, BBS9, ALDOB, PCNT, RAB11FIP3, DLGAP5, ZNF365, SDCCAG8	2114	124	20587	1.72778	1	0.192687	0.182966
UP_KW_LIGAND	KW-0520~NAD	0.0148585	MT-ND6, MT-ND4L, MT-ND4, AHCYL1, MT-ND5, CTBP2, ADH1B, ADH1A, HSD17B4, IL1RAP, MT-ND2, HSD17B10, ADH6, ART4, MT-ND1, IL1RL1, LDHB, PHGDH, NQO1, HSD3B2, TIPARP, TXNRD1, DHRS2, TLR1, ALDH1A3, BST1, POR, BDH1, IMPDH1, EHHADH, ALDH1A1, GAPDHS, VDAC3, TLR6, IL18R1, ALDH9A1, TLR2	864	199	6850	1.4741	0.533954	0.201919	0.186082
KEGG_PATHWAY	hsa05146:Amoebiasis	0.015021	ITGAM, LAMA2, PIK3CD, LAMC2, PIK3CB, PIK3R1, CD1B, TNF, CXCL2, RELA, GNA14, CASP3, IL12A, PRKACA, PRKCG, SERPINB3, ARG2, TGFB1, FN1, LAMB1, PLCB4, COL1A2, PLCB1, VCL, TLR2	1235	102	8205	1.62836	0.994601	0.0809723	0.0556245
SMART	SM00471:HDc	0.0150972	PDE10A, PDE1C, PDE3B, PDE4C, PDE4B, PDE6C, PDE7B, PDE7A	1244	23	10374	2.9006	0.999616	0.867252	0.867252
PIR_SUPERFAMILY	PIRSF037595:toll-like receptor, 1/2/4/6/10 types [Parent=PIRSF800008]	0.0151159	TLR1, TLR6, TLR5, TLR3, TLR2	285	7	1773	4.44361	0.972943	1	1
KEGG_PATHWAY	hsa04971:Gastric acid secretion	0.0153657	PRKCG, CAMK2B, KCNE2, GNAI3, ITPR1, ADCY3, ATP1B4, ITPR2, KCNJ16, ATP1B3, ATP1B2, ATP1A1, ATP1B1, ADCY7, ATP4A, PLCB4, PLCB1, EZR, PRKACA, CFTR	1235	76	8205	1.74835	0.995215	0.0815561	0.0560255
UP_SEQ_FEATURE	REPEAT:ARM 5	0.0156176	ARVCF, CTNND2, CTNNB1, PKP4, PKP3, ARMC8, KIFAP3, KPNA2, KPNA3	2092	33	20516	2.6746	1	1	0.99939
GOTERM_MF_DIRECT	GO:0031072~heat shock protein binding	0.0156904	ITGAM, HSP90AB1, HSPA5, APAF1, ST13, HSPA6, HTT, SPN, DNAJC7, IRAK1, EEF1D, DNAJA3, TFAM, HSPA1B	2077	62	18913	2.05618	1	0.404283	0.397354
UP_SEQ_FEATURE	TRANSMEM:Helical; Name=S2 of repeat III	0.0157228	CACNA1I, SCN10A, SCN8A, CACNA1A, CACNA1C, SCN2A, CACNA1G	2092	21	20516	3.26896	1	1	0.99939
UP_SEQ_FEATURE	TRANSMEM:Helical; Name=S5 of repeat III	0.0157228	CACNA1I, SCN10A, SCN8A, CACNA1A, CACNA1C, SCN2A, CACNA1G	2092	21	20516	3.26896	1	1	0.99939
UP_SEQ_FEATURE	TRANSMEM:Helical; Name=S3 of repeat IV	0.0157228	CACNA1I, SCN10A, SCN8A, CACNA1A, CACNA1C, SCN2A, CACNA1G	2092	21	20516	3.26896	1	1	0.99939
UP_SEQ_FEATURE	TRANSMEM:Helical; Name=S2 of repeat IV	0.0157228	CACNA1I, SCN10A, SCN8A, CACNA1A, CACNA1C, SCN2A, CACNA1G	2092	21	20516	3.26896	1	1	0.99939
UP_SEQ_FEATURE	TRANSMEM:Helical; Name=S6 of repeat III	0.0157228	CACNA1I, SCN10A, SCN8A, CACNA1A, CACNA1C, SCN2A, CACNA1G	2092	21	20516	3.26896	1	1	0.99939
UP_SEQ_FEATURE	TRANSMEM:Helical; Name=S5 of repeat IV	0.0157228	CACNA1I, SCN10A, SCN8A, CACNA1A, CACNA1C, SCN2A, CACNA1G	2092	21	20516	3.26896	1	1	0.99939
UP_SEQ_FEATURE	TRANSMEM:Helical; Name=S6 of repeat IV	0.0157228	CACNA1I, SCN10A, SCN8A, CACNA1A, CACNA1C, SCN2A, CACNA1G	2092	21	20516	3.26896	1	1	0.99939
UP_SEQ_FEATURE	TRANSMEM:Helical; Name=S1 of repeat IV	0.0157228	CACNA1I, SCN10A, SCN8A, CACNA1A, CACNA1C, SCN2A, CACNA1G	2092	21	20516	3.26896	1	1	0.99939
UP_SEQ_FEATURE	TRANSMEM:Helical; Name=S1 of repeat III	0.0157228	CACNA1I, SCN10A, SCN8A, CACNA1A, CACNA1C, SCN2A, CACNA1G	2092	21	20516	3.26896	1	1	0.99939
UP_SEQ_FEATURE	TRANSMEM:Helical; Name=S3 of repeat III	0.0157228	CACNA1I, SCN10A, SCN8A, CACNA1A, CACNA1C, SCN2A, CACNA1G	2092	21	20516	3.26896	1	1	0.99939
UP_KW_LIGAND	KW-0547~Nucleotide-binding	0.0158368	PARS2, RTCA, EIF4A3, NUDT2, NUBP1, RPS6KA4, RPS6KA3, RPS6KA5, TBK1, CLP1, PDK4, PDK3, PIP4K2A, CCN1, PRKACA, EPHB1, PRKCG, DDX18, EPHA4, ENTPD1, EPHA7, ENTPD3, MUSK, DDX11, ENTPD5, CSNK2A2, GTPBP6, ACSL6, ACSL3, AFG3L2, LARS2, POR, RRAGA, DDX39B, PRKD3, TEP1, VDAC3, CFTR, EPHA2, HSPA4L, MST1R, ABCB9, DHX34, HLTF, ABCA2, YES1, ABCA6, EIF2AK1, EIF2AK3, SMARCA5, MYO5A, MTHFS, BRAF, GPN1, PAICS, SMAR…	864	1858	6850	1.11798	0.55698	0.201919	0.186082
GOTERM_BP_DIRECT	GO:0002504~antigen processing and presentation of peptide or polysaccharide antigen via MHC class II	0.0159118	HLA-DRB5, HLA-DRB4, HLA-DPB1, HLA-A, HLA-DOA, HLA-DOB, HLA-DQB2	2087	20	19357	3.24626	1	0.477605	0.473557
KEGG_PATHWAY	hsa00590:Arachidonic acid metabolism	0.0159566	CBR1, PTGIS, PLA2G1B, CYP4F2, PLA2G2A, ALOX15, PLA2G4C, PLA2G5, PLA2G6, PTGS2, ALOX15B, CYP2B6, JMJD7-PLA2G4B, TBXAS1, PLA2G10, LTA4H, CBR3	1235	61	8205	1.85153	0.99611	0.0830123	0.0570259
GOTERM_BP_DIRECT	GO:0070098~chemokine-mediated signaling pathway	0.0160478	CCL25, CCR1, GPR17, CCL3L1, CCL21, CCL3L3, CXCR6, CXCL13, CXCL2, CCL5, CCL3, TFF2, CCR4, CCR10, CCL16	2087	70	19357	1.98751	1	0.477605	0.473557
GOTERM_BP_DIRECT	GO:0042127~regulation of cell proliferation	0.0160563	ALK, PTGER2, TNC, HOXD13, CLU, EGFR, SHH, ERBB3, ERBB2, SIX3, EMILIN1, E2F4, BID, HRAS, JAG2, TFAP2B, TFAP2C, TGFB1, ANXA1, JAG1, FANCA, BRAF, MITF, TBX19, TPD52L2, CFDP1, FES, TAL1, BIRC2	2087	171	19357	1.57296	1	0.477605	0.473557
UP_SEQ_FEATURE	DOMAIN:TIR	0.0161063	TLR1, IL1RL1, IL1RAP, TLR6, TLR5, IL18R1, TLR3, TLR2	2092	27	20516	2.90574	1	1	0.99939
UP_SEQ_FEATURE	REPEAT:LRR 19	0.0161063	TLR1, MACF1, PHLPP1, TLR6, LRRC32, TLR5, TLR3, TLR2	2092	27	20516	2.90574	1	1	0.99939
KEGG_PATHWAY	hsa04658:Th1 and Th2 cell differentiation	0.0161212	JAG2, HLA-DRB5, JAG1, HLA-DRB4, NFATC1, TYK2, RBPJ, RUNX3, RELA, DLL3, IL4, PPP3R1, IL5, PPP3CC, PPP3R2, LCK, IL2RB, HLA-DPB1, IL12A, PLCG1, JAK2, HLA-DOA, HLA-DOB	1235	92	8205	1.66093	0.996328	0.0830123	0.0570259
GOTERM_CC_DIRECT	GO:0005777~peroxisome	0.0162041	IDI1, ABCD2, IDH2, PEX11B, MYO5A, HSD17B4, SYT7, DEPP1, DHRS4, MARF1, SLC25A17, ACOX2, EHHADH, PMVK, PXMP4, TRIM37, ACOX3, TKT, DECR2, CRAT	2114	110	20587	1.77062	1	0.208147	0.197646
GOTERM_CC_DIRECT	GO:0022627~cytosolic small ribosomal subunit	0.0165018	RPS15, RPS14, RPS25, RPS28, RPS16, RPS29, RPS3, RPS20, RPSA, RPS2, RPS24	2114	46	20587	2.32875	1	0.208147	0.197646
GOTERM_CC_DIRECT	GO:0014704~intercalated disc	0.0165018	GJC1, MYH1, PAK1, GJA1, CXADR, SLC2A1, DSG2, KCNA5, ATP1B1, SCN2A, SLC8A1	2114	46	20587	2.32875	1	0.208147	0.197646
GOTERM_BP_DIRECT	GO:0001783~B cell apoptotic process	0.0165557	TRAF3IP2, BAX, PKN1, BCL10, TNFRSF21	2087	10	19357	4.63752	1	0.477605	0.473557
GOTERM_BP_DIRECT	GO:0070723~response to cholesterol	0.0165557	ABCA2, F7, TGFB1, PMVK, CCL3	2087	10	19357	4.63752	1	0.477605	0.473557
GOTERM_BP_DIRECT	GO:0044346~fibroblast apoptotic process	0.0165557	CFDP1, API5, MYC, CASP3, NUPR1	2087	10	19357	4.63752	1	0.477605	0.473557
GOTERM_BP_DIRECT	GO:2000008~regulation of protein localization to cell surface	0.0165557	ABCA2, EGF, GBF1, CTNNB1, KCNAB2	2087	10	19357	4.63752	1	0.477605	0.473557
GOTERM_BP_DIRECT	GO:0099105~ion channel modulating, G-protein coupled receptor signaling pathway	0.0165557	ITPR1, FFAR2, F2, PLCB1, F2RL2	2087	10	19357	4.63752	1	0.477605	0.473557
GOTERM_BP_DIRECT	GO:0030953~astral microtubule organization	0.0165557	NUMA1, LIMK2, MAST1, EZR, RAB11A	2087	10	19357	4.63752	1	0.477605	0.473557
GOTERM_BP_DIRECT	GO:0010572~positive regulation of platelet activation	0.0165557	GP1BB, PLEK, FLNA, JAK2, GP5	2087	10	19357	4.63752	1	0.477605	0.473557
GOTERM_BP_DIRECT	GO:0002544~chronic inflammatory response	0.0165557	VNN1, CXCL13, THBS1, CAMP, S100A8	2087	10	19357	4.63752	1	0.477605	0.473557
GOTERM_BP_DIRECT	GO:0051481~negative regulation of cytosolic calcium ion concentration	0.0165557	SMAD3, MTNR1B, KCNA5, KCNK3, SLC8A1	2087	10	19357	4.63752	1	0.477605	0.473557
GOTERM_BP_DIRECT	GO:0072205~metanephric collecting duct development	0.0165557	SHH, CALB1, WNT7B, PTCH1, AKR1B1	2087	10	19357	4.63752	1	0.477605	0.473557
GOTERM_BP_DIRECT	GO:0033138~positive regulation of peptidyl-serine phosphorylation	0.016558	OPRD1, NTRK2, GSK3A, TGFB1, HSP90AB1, ANGPT1, SH2D3A, NRXN1, BRAF, CREBL2, PTGS2, TNF, EGFR, PAK1, TBK1, HAX1, PDCD10, CD44	2087	91	19357	1.83462	1	0.477605	0.473557
UP_SEQ_FEATURE	DOMAIN:F5/8 type C 1	0.0166871	NRP2, F8, MFGE8, F5	2092	6	20516	6.53792	1	1	0.99939
UP_SEQ_FEATURE	DOMAIN:F5/8 type C 2	0.0166871	NRP2, F8, MFGE8, F5	2092	6	20516	6.53792	1	1	0.99939
UP_SEQ_FEATURE	DOMAIN:Melanoma associated antigen N-terminal	0.0166871	MAGEA1, MAGEA2, MAGEA10	2092	6	20516	6.53792	1	1	0.99939
UP_SEQ_FEATURE	DOMAIN:Receptor L-domain	0.0166871	ERBB3, ERBB2, INSRR, EGFR	2092	6	20516	6.53792	1	1	0.99939
GOTERM_MF_DIRECT	GO:0005080~protein kinase C binding	0.0168059	TOP2B, HDAC5, NRP2, GLRX3, CAVIN2, PLEK, AVPR1A, HINT1, FEZ1, FLNA, ITGAV, PKN1, YWHAG	2077	56	18913	2.11387	1	0.427473	0.420147
KEGG_PATHWAY	hsa05152:Tuberculosis	0.0168683	CAMK2B, IFNA4, ITGAM, CEBPG, BCL10, CORO1A, TNF, MALT1, RELA, EEA1, CYP27B1, PPP3R1, PPP3CC, PPP3R2, IRAK1, CASP3, IL12A, JAK2, FCGR1A, HLA-DOA, BID, HLA-DOB, CAMP, HLA-DRB5, TGFB1, ARHGEF12, HLA-DRB4, ATP6AP1, APAF1, NFYB, IL10RA, TLR1, FCGR2A, CD209, HLA-DPB1, BAX, TLR6, CLEC4E, TLR2	1235	180	8205	1.43947	0.997175	0.0833848	0.0572818
KEGG_PATHWAY	hsa04060:Cytokine-cytokine receptor interaction	0.0169991	IFNA4, CNTF, CSF3R, TNFRSF6B, EDA, EPO, IL5RA, IL1RAP, PRL, CXCL13, TNF, CXCL2, TNFSF13B, IL12A, CCR4, IL13RA1, IL19, IL17RA, LTA, TNFRSF25, LTB, IL6ST, TNFRSF21, CTF1, CCL3L1, CCL3L3, CXCR6, CSF2RA, IL1RL1, CCL5, CCL3, TNFRSF14, CCR10, CCL16, IL32, CCR1, CCL25, NGFR, GDF11, TGFB1, CCL21, TNFSF15, IL10RA, TNFSF13, GDF2, TNFRSF10B, INHBA, BMP7, IL4, IL3, CD40LG, IL5, IL2RB, BMPR1B, IL7R, IL17C, CC…	1235	295	8205	1.32874	0.997302	0.0833848	0.0572818
GOTERM_CC_DIRECT	GO:0000808~origin recognition complex	0.0170126	ORC4, ORC1, ORC3, ORC2	2114	6	20587	6.49227	1	0.209823	0.199237
GOTERM_CC_DIRECT	GO:0005955~calcineurin complex	0.0170126	PPP3R1, PPP3CC, PPP3R2, ITPR1	2114	6	20587	6.49227	1	0.209823	0.199237
INTERPRO	IPR001709:Flavoprotein pyridine nucleotide cytochrome reductase	0.0170444	POR, NDOR1, MTRR, NOS3	2081	10	19139	4.59851	1	1	1
INTERPRO	IPR016093:MIR motif	0.0170444	RYR1, SDF2L1, ITPR1, ITPR2, SDF2	2081	10	19139	4.59851	1	1	1
GOTERM_BP_DIRECT	GO:0060766~negative regulation of androgen receptor signaling pathway	0.0172168	HEYL, FOXH1, TCF21, NODAL, SMARCA4, FOXP1	2087	15	19357	3.71001	1	0.485017	0.480907
GOTERM_BP_DIRECT	GO:0019079~viral genome replication	0.0172168	VCP, CTBP2, CD209, CXCR6, HTATSF1, LAMTOR5	2087	15	19357	3.71001	1	0.485017	0.480907
GOTERM_BP_DIRECT	GO:0035988~chondrocyte proliferation	0.0172168	MMP14, MMP16, NPR2, GOLGB1, CCN2, FGFR3	2087	15	19357	3.71001	1	0.485017	0.480907
GOTERM_BP_DIRECT	GO:0036376~sodium ion export from cell	0.0172168	ATP4A, ATP1B3, ATP1B2, ATP1A1, ATP1B1, SLC8A1	2087	15	19357	3.71001	1	0.485017	0.480907
GOTERM_BP_DIRECT	GO:0044319~wound healing, spreading of cells	0.0172168	DDR1, PDCD10, FLNA, CCN1, CD44, ARHGAP35	2087	15	19357	3.71001	1	0.485017	0.480907
GOTERM_CC_DIRECT	GO:0009897~external side of plasma membrane	0.0173544	CSF3R, ITGAM, CD80, IL5RA, AQP4, ITGAE, TNF, SERPINA5, SPN, THBD, ANPEP, HYAL2, ITGAV, CD34, CCR4, IL13RA1, CTSB, CHRNB2, PDGFRA, ITGA2, ITGA1, GFRA1, HLA-A, ATP1B2, BTN3A2, F2, HLA-G, F3, HLA-E, TFR2, CLEC4E, MFGE8, MS4A2, IL6ST, ITGA9, SEMA7A, ENPEP, CXCR6, CD1B, THBS1, CSF2RA, GLRA1, NEU3, IL1RL1, CLPTM1, TNFRSF14, FCGR1A, LDLR, CCR10, KCNJ3, CCR1, PRNP, ST14, KLRC2, MCAM, PTPRC, CD40LG, IGLL1…	2114	480	20587	1.31874	1	0.211686	0.201006
GOTERM_BP_DIRECT	GO:0001782~B cell homeostasis	0.0173999	BCL2L11, TRAF3IP2, CASP3, BAX, PKN1, IL7R, SOS2, TNFSF13B	2087	26	19357	2.85386	1	0.485017	0.480907
GOTERM_BP_DIRECT	GO:0008219~cell death	0.0174128	RRAGA, NDOR1, VAPA, BNIP3, PMP22, CACNA1A, RIPK1, BCL10, SNCAIP, FOSL2	2087	38	19357	2.4408	1	0.485017	0.480907
GOTERM_BP_DIRECT	GO:0072593~reactive oxygen species metabolic process	0.0174128	GLS2, BNIP3, SFTPD, IFI6, PDK4, IL19, CCN2, CCN1, MT-ND2, DRD5	2087	38	19357	2.4408	1	0.485017	0.480907
KEGG_PATHWAY	hsa04750:Inflammatory mediator regulation of TRP channels	0.017548	MAP2K3, PRKCG, CAMK2B, PTGER2, PLA2G4C, ITPR1, HTR2B, ADCY3, PIK3CD, ITPR2, IL1RAP, PIK3CB, PIK3R1, PLA2G6, ADCY7, KNG1, PPP1CA, PPP1CB, PLCB4, JMJD7-PLA2G4B, BDKRB2, PLCG1, PLCB1, PRKACA	1235	98	8205	1.62703	0.997775	0.0833848	0.0572818
KEGG_PATHWAY	hsa04925:Aldosterone synthesis and secretion	0.017548	PRKCG, CAMK2B, ATF2, SCARB1, HSD3B2, ITPR1, ADCY3, ATP1B4, ITPR2, ATP1B3, ATP1B2, CACNA1C, ATP1A1, ATP1B1, ADCY7, CACNA1G, CACNA1I, MC2R, PLCB4, PRKD3, PLCB1, PRKACA, LDLR, KCNK3	1235	98	8205	1.62703	0.997775	0.0833848	0.0572818
GOTERM_BP_DIRECT	GO:0032731~positive regulation of interleukin-1 beta production	0.0175886	SMAD3, LPL, AZU1, MEFV, TNF, MALT1, PANX1, CASP1, CCL3, MNDA, TRIM16, TLR6, LGALS9, JAK2	2087	64	19357	2.02891	1	0.48782	0.483686
KEGG_PATHWAY	hsa05140:Leishmaniasis	0.0176125	HLA-DRB5, TGFB1, ITGAM, HLA-DRB4, NCF2, CYBB, PTGS2, TNF, RELA, IL4, FCGR2A, IRAK1, EEF1A2, HLA-DPB1, IL12A, FCGR1A, JAK2, HLA-DOA, HLA-DOB, TLR2	1235	77	8205	1.72564	0.997824	0.0833848	0.0572818
GOTERM_MF_DIRECT	GO:0019903~protein phosphatase binding	0.0176166	VCP, ITGA1, EIF2AK3, AP3B1, TRAF2, PIK3R1, EGFR, MYO16, TBK1, DLG4, LCK, CDC27, ERBB2, ANAPC4, CTNNB1, GRB2, KIFAP3, CD22	2077	90	18913	1.82118	1	0.442423	0.434841
KEGG_PATHWAY	hsa05224:Breast cancer	0.0176438	WNT2B, TCF7, WNT8A, PIK3CD, PIK3CB, PIK3R1, FGF3, EGFR, LRP6, DLL3, FGF5, FGF6, WNT11, CCND1, MYC, ERBB2, HRAS, WNT3, JAG2, NCOA1, WNT10B, JAG1, EGF, CSNK1A1, WNT7B, BRAF, ESR2, HEYL, BAX, CTNNB1, GRB2, SOS2, FGF10	1235	147	8205	1.49145	0.997848	0.0833848	0.0572818
UP_KW_CELLULAR_COMPONENT	KW-0491~MHC II	0.017787	HLA-DRB5, HLA-DRB4, HLA-DPB1, HLA-A, HLA-DOA, HLA-DOB, HLA-DQB2	1951	20	17662	3.16848	0.665383	0.155001	0.134673
GOTERM_BP_DIRECT	GO:0035556~intracellular signal transduction	0.0180623	TRAF3IP2, MAST3, CD80, DGKA, MAST1, ITSN1, ADRA1A, RPS6KA4, RPS6KA3, RPS6KA5, TLK2, CCN2, JAK2, RGS6, MAP4K1, PRKCG, VAV3, CISH, PLA2G4C, IRAK3, TYK2, ZBTB33, LAT2, LATS2, PLCB4, NRG3, PRKD3, LCK, DGKQ, RASA2, PLCB1, CILK1, BRSK2, PLA2G1B, NPR2, ADCY3, AKAP7, PSEN1, ADCY7, SOCS3, PAK1, SOCS1, RAB40B, IRAK1, CHN2, ERBB2, MKNK2, PLCG1, MAPK6, ECT2, SH2B2, SOCS5, MAP3K3, STAC, MOK, BRAF, NFATC1, COR…	2087	450	19357	1.31912	1	0.498826	0.494599
KEGG_PATHWAY	hsa05221:Acute myeloid leukemia	0.0183564	SPI1, ITGAM, TCF7, PIK3CD, BRAF, PIK3CB, PIK3R1, RELA, RUNX1, PER2, IL3, CCND1, MYC, EIF4EBP1, GRB2, FCGR1A, HRAS, SOS2	1235	67	8205	1.78488	0.998325	0.0855807	0.0587902
UP_SEQ_FEATURE	SITE:Cleavage; by caspase-3	0.0186466	SLK, HAX1, XRCC4, CDH1, HTT, ACIN1, PKN2, UNC5C, PKN1	2092	34	20516	2.59594	1	1	0.99939
INTERPRO	IPR027359:Voltage-dependent potassium channel, four helix bundle domain	0.0187503	KCNF1, KCNG2, KCNA1, KCNC4, CACNA1A, TPTE, KCNA5, CACNA1C, KCNA6, CACNA1G, CACNA1I, SCN10A, SCN8A, SCN2A	2081	64	19139	2.01185	1	1	1
GOTERM_CC_DIRECT	GO:0005789~endoplasmic reticulum membrane	0.0188296	AHCYL1, FADS3, ABHD12, GJA1, KPNA2, SLC39A1, NOMO1, UGT2B10, PDGFRA, UGT2B11, ALG6, DGAT1, SACM1L, ALG5, DIO1, UGT2B15, ACSL6, CYBB, ALG3, TAP1, HLA-A, ACSL3, ATP11A, MAPK8IP1, DPM1, DPM2, POR, SOAT1, TRIM13, PLPP3, ATF6, CFTR, SLC27A4, PMEL, VCP, RTN1, TMED10, COPB1, FAXDC2, ITPR1, ITPR2, PSEN1, ABCB9, PLD3, PLD2, GJC1, PTDSS1, CYP2B6, UBC, APOB, SEC31B, SRD5A2, HSPA5, CYP4F2, SEC16A, EDEM1, ERL…	2114	1108	20587	1.19533	1	0.227183	0.215721
KEGG_PATHWAY	hsa04625:C-type lectin receptor signaling pathway	0.0189166	ITPR1, PIK3CD, ITPR2, BCL10, PIK3CB, PIK3R1, PTGS2, TNF, MALT1, RELA, PAK1, PPP3R1, PPP3CC, PPP3R2, CASP1, IL12A, HRAS, ARHGEF12, RRAS2, PTPN11, NFATC1, MRAS, CD209, CLEC4E, MAP3K14	1235	104	8205	1.59705	0.998624	0.0870165	0.0597765
GOTERM_CC_DIRECT	GO:0016529~sarcoplasmic reticulum	0.019089	RYR1, FKBP1A, GSTM2, HAX1, ATP2A3, ITPR1, ITPR2, SRI, THBS1, THBS4, TRDN	2114	47	20587	2.2792	1	0.227837	0.216342
GOTERM_MF_DIRECT	GO:0015267~channel activity	0.0191056	PANX1, P2RX6, MIP, AQP8, AQP6, BAX, AQP4, AQP3	2077	26	18913	2.80182	1	0.473818	0.465698
GOTERM_BP_DIRECT	GO:0007188~adenylate cyclase-modulating G-protein coupled receptor signaling pathway	0.0192062	CHRM2, ADCYAP1R1, VIPR2, GLP2R, GNAI3, ADCY3, PTH1R, MC4R, RIMS2, GNA13, GNA14, GNA12, WASF2	2087	58	19357	2.07889	1	0.525942	0.521485
GOTERM_BP_DIRECT	GO:0045165~cell fate commitment	0.0192062	WNT10B, WNT2B, WNT7B, WNT8A, MITF, NR2E1, SOX2, GAP43, WNT11, TAL1, CASP3, WNT3, SOX5	2087	58	19357	2.07889	1	0.525942	0.521485
SMART	SM00116:CBS	0.0193631	CLCN4, CBS, IMPDH1, PRKAG1, CLCNKA	1244	14	10374	3.57395	0.999959	1	1
GOTERM_CC_DIRECT	GO:0005637~nuclear inner membrane	0.0193739	SMAD3, SPAG4, ITPR1, ATP1B4, ATP11B, PTGS2, TOR1AIP1, LMNB1, GLE1, NPAP1, P2RX6, P2RX5, P2RX4, P2RX2, NUP50, NEMP1, RAE1, LBR	2114	97	20587	1.80713	1	0.228777	0.217235
GOTERM_MF_DIRECT	GO:0008233~peptidase activity	0.0194141	FGL2, KLK5, PCSK7, AZU1, MALT1, KLK7, BACE1, ADAMTS5, SHH, PREPL, ADAM17, SPCS2, ADAMTS13, PSMB2, CASP3, TPP1, LTA4H, CTRC, CTSB, LGMN	2077	105	18913	1.73446	1	0.475525	0.467376
GOTERM_BP_DIRECT	GO:0071677~positive regulation of mononuclear cell migration	0.0194497	IL4, TGFB1, TNF, AIF1	2087	6	19357	6.18336	1	0.530373	0.525879
UP_KW_BIOLOGICAL_PROCESS	KW-0235~DNA replication	0.0195439	PRIM2, BLM, NFIX, MCM7, PRIM1, DDX11, POLB, POLD3, KIN, ORC4, POLA1, POLG2, ORC1, RBBP4, NFIB, ORC3, POLE2, ORC2, POLD2, KAT7	1373	95	11248	1.72469	0.966454	0.28013	0.268729
UP_SEQ_FEATURE	REPEAT:LRR 18	0.0196335	TLR1, MACF1, PHLPP1, TLR6, LRRC32, TLR5, TLR3, TLR2	2092	28	20516	2.80197	1	1	0.99939
UP_SEQ_FEATURE	DOMAIN:Inward rectifier potassium channel C-terminal	0.0197415	KCNJ4, KCNJ8, KCNJ13, KCNJ16, KCNJ3	2092	11	20516	4.45767	1	1	0.99939
UP_SEQ_FEATURE	DOMAIN:Potassium channel inwardly rectifying transmembrane	0.0197415	KCNJ4, KCNJ8, KCNJ13, KCNJ16, KCNJ3	2092	11	20516	4.45767	1	1	0.99939
UP_SEQ_FEATURE	MOTIF:LXXLL motif 3	0.0197415	NCOA1, NCOA2, MED24, AIRE, PELP1	2092	11	20516	4.45767	1	1	0.99939
INTERPRO	IPR006048:Alpha-amylase, C-terminal all beta	0.0199048	AMY2A, AMY2B, AMY1B, AMY1C	2081	6	19139	6.13135	1	1	1
INTERPRO	IPR006053:Tumour necrosis factor alpha/beta/c	0.0199048	TNFSF15, LTA, LTB, TNF	2081	6	19139	6.13135	1	1	1
GOTERM_MF_DIRECT	GO:0038023~signaling receptor activity	0.0201543	ADCYAP1R1, NRP2, TNFRSF6B, CSF3R, REG1B, GRIK5, NRXN1, GRIK3, CSF2RA, THBD, ANPEP, P2RY1, GRIA4, NLGN4Y, NGFR, PRNP, GRID2, P2RY11, GRID1, IL10RA, KRT1, TNFRSF10B, GFRA1, CEL, GRIN2C, LYVE1, GRIN2B, GRIN1, TLR1, PROCR, TNFRSF25, TLR6, TLR5, IL18R1, TLR3, TLR2	2077	224	18913	1.46345	1	0.483049	0.474771
GOTERM_MF_DIRECT	GO:0030971~receptor tyrosine kinase binding	0.0202082	PTPN1, DOCK4, PSPN, ANGPT1, ARHGEF16, CBLC, FLT3LG, PTPN11, FNTA, NRG3, HYAL2, PLCG1, YWHAG, SOCS5	2077	64	18913	1.99192	1	0.483049	0.474771
GOTERM_BP_DIRECT	GO:0042060~wound healing	0.0202543	PDGFRA, MACF1, SCARB1, TGFB1, SMAD3, SERPINB2, ALOX15, PDGFA, ELK3, PAK1, ERBB3, NACA, CASP3, ERBB2, PLPP3, S100A8, FGF10, DRD5	2087	93	19357	1.79517	1	0.543481	0.538876
GOTERM_BP_DIRECT	GO:0038096~Fc-gamma receptor signaling pathway involved in phagocytosis	0.0202914	VAV3, FGR, HCK, PAK1, YES1, PLA2G6, PLD2	2087	21	19357	3.09168	1	0.543481	0.538876
GOTERM_BP_DIRECT	GO:2000647~negative regulation of stem cell proliferation	0.0202914	WNT11, NFIB, PTCH1, SNAI2, FBLN1, RBPJ, FGF10	2087	21	19357	3.09168	1	0.543481	0.538876
GOTERM_BP_DIRECT	GO:0010460~positive regulation of heart rate	0.0202914	EDN2, EDN3, HRC, TACR3, ADM, AVPR1A, ADA	2087	21	19357	3.09168	1	0.543481	0.538876
GOTERM_CC_DIRECT	GO:0005811~lipid particle	0.0203179	VCP, EDA, ALOX15, GBF1, PLA2G4C, GIMAP2, VPS13A, ACSL3, UBE2G2, PRPF19, LSS, SPART, RAP1B, FABP4, SYNGR2, IRAK1, ATG2A, PLIN3, APOB	2114	105	20587	1.76219	1	0.237398	0.225422
INTERPRO	IPR000961:AGC-kinase, C-terminal	0.0203999	PRKCG, ROCK2, MAST3, MAST1, RPS6KA4, RPS6KA3, GRK3, RPS6KA5, LATS2, PRKG2, PKN2, PKN1, PRKACA	2081	58	19139	2.0614	1	1	1
GOTERM_BP_DIRECT	GO:0006260~DNA replication	0.0204096	BLM, RRM2, NFIX, MCM7, POLB, POLD3, KIN, ORC4, POLA1, DNAJC2, POLG2, ORC1, RBBP4, NFIB, ORC3, POLE2, ORC2, RPA4, POLD2, CDK2, KAT7, ATR	2087	122	19357	1.67255	1	0.543481	0.538876
GOTERM_BP_DIRECT	GO:0002244~hematopoietic progenitor cell differentiation	0.0204329	PDGFRA, ATF2, TGFB1, FLT1, ZBTB24, PLEK, AP3B1, INHBA, PSEN1, EEF2, EML1, FSTL3, SLC8A3, PYGO1, PTPRC, HYAL2	2087	79	19357	1.87849	1	0.543481	0.538876
KEGG_PATHWAY	hsa05164:Influenza A	0.0204499	IFNA4, PRSS1, NXT1, TMPRSS2, PIK3CD, PIK3CB, PIK3R1, TNF, RELA, NXF1, SOCS3, XPO1, TBK1, CASP3, CCL5, CASP1, IL12A, JAK2, TPSAB1, HLA-DOA, BID, KPNA2, RAE1, HLA-DOB, CPSF4, HLA-DRB5, HLA-DRB4, APAF1, TNFRSF10B, TYK2, RAB11A, OAS3, HLA-DPB1, BAX, VDAC1, TLR3, SLC25A6	1235	171	8205	1.43753	0.999198	0.0928316	0.0637713
GOTERM_MF_DIRECT	GO:0070324~thyroid hormone binding	0.0204544	ALDH1A3, THRB, TTR, THRA	2077	6	18913	6.07061	1	0.483113	0.474834
GOTERM_BP_DIRECT	GO:0050776~regulation of immune response	0.0205331	SPN, FKBP1A, PTPRD, IL4, FCGR2A, SMAD3, INPPL1, FCER1A, FCGR1A, CD22	2087	39	19357	2.37821	1	0.543917	0.539308
INTERPRO	IPR011989:Armadillo-like helical	0.0208156	CUL9, RIPOR2, AP5Z1, CTNND2, COPB1, MAST1, LTN1, HTT, PDS5A, AP2A2, ARVCF, XPO1, PPP2R1A, PSMD5, TNPO1, KIFAP3, KPNA2, KPNA3, PELP1, ARFGEF1, API5, AP1B1, AP3D1, TSC2, AP3B1, ARMC8, RANBP6, CKAP5, AP4B1, TTI1, DIAPH2, ARMCX2, PSME4, CTNNB1, INTS7, PKP4, PKP3, ATR, ANAPC2	2081	250	19139	1.43474	1	1	1
UP_KW_CELLULAR_COMPONENT	KW-0770~Synapse	0.0208509	CHRM2, CYFIP1, ARF1, GRIK5, ITSN1, HTR2B, GRIK3, LAMP5, RIMS2, GABRR2, PCLO, SLC18A1, PRKCG, CHRNB2, EPHA4, GRID2, CHRNB4, ATP6AP1, MUSK, GRID1, MAGI2, UNC5C, KCNAB2, SYP, GABRG1, GAP43, VAMP7, DGKQ, STX1A, CAMK2B, RGS17, CHRNA2, CTBP2, KCNA1, NRXN1, CABP1, CACNA1C, PSEN1, FBLN2, CORO1C, DDN, CLN3, GLRA1, GRK3, SYNGR2, GLRA3, SV2B, GABRD, GRIA4, NLGN4Y, KCNJ4, LGI1, FARP1, NTRK2, NGFR, DTNA, GABR…	1951	515	17662	1.28321	0.723447	0.158988	0.138137
INTERPRO	IPR009003:Trypsin-like cysteine/serine peptidase domain	0.0209916	CFD, CELA3A, PRSS1, ST14, C1S, F11, PROZ, KLK5, TMPRSS2, KLK2, AZU1, F2, PRSS23, KLK7, GZMH, F7, PRSS50, PROC, CTRL, PRSS8, TPSAB1, CTRC, SH2B2	2081	136	19139	1.623	1	1	1
GOTERM_CC_DIRECT	GO:0043202~lysosomal lumen	0.0212708	LUM, RNASET2, HEXA, BGN, NSG1, LIPA, PLD3, VCAN, GM2A, NPC2, OGN, PSAP, TPP1, HPSE, GC, APOB, GYG1, LGMN	2114	98	20587	1.78869	1	0.245944	0.233536
GOTERM_BP_DIRECT	GO:0097421~liver regeneration	0.0212736	RPS15, TGFB1, CCND1, MYC, PTCH1, CSNK2A2, RGN, TNF, GFER	2087	33	19357	2.52956	1	0.556716	0.551998
GOTERM_BP_DIRECT	GO:0048662~negative regulation of smooth muscle cell proliferation	0.0212736	VIPR2, NOS3, OGN, MFN2, TNFAIP3, IL12A, APOD, AIF1, PPARGC1A	2087	33	19357	2.52956	1	0.556716	0.551998
GOTERM_BP_DIRECT	GO:2001234~negative regulation of apoptotic signaling pathway	0.0212736	CSNK2A2, GNAI3, BAX, CTNNB1, TMBIM6, PSEN1, AATF, TNF, GRINA	2087	33	19357	2.52956	1	0.556716	0.551998
GOTERM_BP_DIRECT	GO:0032781~positive regulation of ATPase activity	0.0213609	MYL4, RGN, ATP1B3, ATP1B2, ALDOB, ATP1B1, TOR1AIP1, FGF10	2087	27	19357	2.74816	1	0.556757	0.552038
INTERPRO	IPR020479:Homeodomain, metazoa	0.0218125	DLX1, DLX2, DLX4, DLX5, EN2, HOXD11, HOXC12, MEOX1, HOXA9, HOXB9, GBX1, NKX2-1, HOXB4, HOXD3, HOXB7, HOXA5, HOXD8, HOXB5	2081	93	19139	1.78007	1	1	1
KEGG_PATHWAY	hsa05213:Endometrial cancer	0.0218379	EGF, TCF7, PIK3CD, BRAF, PIK3CB, PIK3R1, EGFR, CCND1, CDH1, MYC, ERBB2, BAX, CTNNB1, GRB2, HRAS, SOS2	1235	58	8205	1.83275	0.999508	0.097845	0.0672153
INTERPRO	IPR000157:Toll/interleukin-1 receptor homology (TIR) domain	0.0222817	TLR1, IL1RL1, IL1RAP, TLR6, TLR5, IL18R1, TLR3, TLR2	2081	27	19139	2.72504	1	1	1
GOTERM_CC_DIRECT	GO:1904724~tertiary granule lumen	0.0223307	CDA, CSTB, CYFIP1, TNFAIP6, CRISP3, TIMP2, ALDOC, LTA4H, ARMC8, CFP, CAMP, LTF	2114	55	20587	2.12474	1	0.255537	0.242645
UP_SEQ_FEATURE	CARBOHYD:O-linked (GalNAc...) threonine	0.0224872	ITIH4, KCNE1, YIPF3, REG1B, FN1, APOC3, CEL, KNG1, SERPINA5, DKK3, CPN1, SPN, CLEC3B, IL5, PROC, APOH, OGN, SERPING1, SPOCK1, SHBG, ZP2, IMPG1	2092	130	20516	1.65963	1	1	0.99939
GOTERM_BP_DIRECT	GO:0045429~positive regulation of nitric oxide biosynthetic process	0.0225112	P2RX4, SMAD3, HSP90AB1, DDAH1, TLR6, JAK2, TLR5, PTGS2, TNF, AIF1, CLU	2087	46	19357	2.21794	1	0.568592	0.563773
GOTERM_BP_DIRECT	GO:0045739~positive regulation of DNA repair	0.0225112	H2AX, TFPT, BABAM2, MCRS1, CEBPG, RNF8, RPS3, NFRKB, EGFR, NPAS2, FGF10	2087	46	19357	2.21794	1	0.568592	0.563773
GOTERM_BP_DIRECT	GO:0042177~negative regulation of protein catabolic process	0.0225112	PRKCG, NQO1, SMAD3, SERPINE2, SNX12, FLNA, IRAK3, GRIN2C, RELA, EGFR, DEDD	2087	46	19357	2.21794	1	0.568592	0.563773
GOTERM_BP_DIRECT	GO:0072089~stem cell proliferation	0.0225112	SHH, WNT11, NFIB, WNT7B, PTCH1, CTNNB1, RBPJ, CD34, WNT3, BYSL, FGF10	2087	46	19357	2.21794	1	0.568592	0.563773
UP_KW_MOLECULAR_FUNCTION	KW-0358~Heparin-binding	0.0227741	LRPAP1, NRP2, SERPIND1, SERPINE2, RPL22, F11, FN1, LPL, LAMC2, AZU1, THBS1, SERPINA5, APOH, ANOS1, CCN2, CCN1, APOB, IMPG1, LTF	1488	93	11735	1.69601	0.927652	0.338024	0.329128
GOTERM_BP_DIRECT	GO:0043171~peptide catabolic process	0.0228663	ENPEP, ADAMTS13, ANPEP, TPP1, LTA4H, TRHDE	2087	16	19357	3.47814	1	0.568592	0.563773
GOTERM_BP_DIRECT	GO:0022408~negative regulation of cell-cell adhesion	0.0228663	TGFB1, JAG1, CDH1, PODXL, SPINT2, JAK2	2087	16	19357	3.47814	1	0.568592	0.563773
GOTERM_BP_DIRECT	GO:0042325~regulation of phosphorylation	0.0228663	IL4, PPP1R14B, MCM7, LIMK2, PSEN1, BMP7	2087	16	19357	3.47814	1	0.568592	0.563773
GOTERM_BP_DIRECT	GO:0048566~embryonic digestive tract development	0.0228663	SALL1, FOXF2, SCT, RARRES2, TNF, ADA	2087	16	19357	3.47814	1	0.568592	0.563773
GOTERM_BP_DIRECT	GO:0030214~hyaluronan catabolic process	0.0228663	TGFB1, HYAL2, HEXA, LYVE1, CD44, SPAM1	2087	16	19357	3.47814	1	0.568592	0.563773
GOTERM_BP_DIRECT	GO:0097623~potassium ion export across plasma membrane	0.0228663	KCNH2, KCNE1, KCNE2, KCNIP2, KCNE4, KCNA5	2087	16	19357	3.47814	1	0.568592	0.563773
GOTERM_BP_DIRECT	GO:0050862~positive regulation of T cell receptor signaling pathway	0.0228663	LCK, RPS3, BCL10, RELA, ADA, NECTIN2	2087	16	19357	3.47814	1	0.568592	0.563773
GOTERM_BP_DIRECT	GO:0086010~membrane depolarization during action potential	0.0228663	KCNH2, CACNA1I, SCN10A, SCN8A, SCN2A, CACNA1G	2087	16	19357	3.47814	1	0.568592	0.563773
UP_SEQ_FEATURE	DOMAIN:Fibronectin type-III	0.0231986	MYOM1, CSF3R, COL14A1, TNC, IL5RA, PHYHIP, CSF2RA, PTPRG, ABI3BP, TSPOAP1, EPHB1, IL13RA1, EPHA4, EPHA7, MYBPC2, IL10RA, FN1, FNDC3A, MID1, PTPRD, PTPRC, LRIT1, IL2RB, ANOS1, IL6ST, IL7R, CRLF1, EPHA2	2092	178	20516	1.54266	1	1	0.99939
GOTERM_BP_DIRECT	GO:0072659~protein localization to plasma membrane	0.0232176	ROCK2, TNF, TSPAN32, LRP6, CLN3, RAB40B, CDH1, EPB41L3, P2RY1, MAP7, FLNA, PRKG2, PTCH1, SEC16A, MYO5A, ATP1B3, ATP1B1, RAB11A, GAK, CACNB2, EHD2, CACNB3, PACS2, RAB13, PKP3, EZR, EPHA2	2087	161	19357	1.55544	1	0.573526	0.568665
KEGG_PATHWAY	hsa04510:Focal adhesion	0.0232243	FLT1, LAMA2, ROCK2, TNC, PDGFA, PIK3CD, LAMC2, PIK3CB, PIK3R1, THBS1, THBS4, ARHGAP35, EGFR, RAP1B, PPP1CB, PAK1, CCND2, CCND1, ERBB2, FLNA, ITGAV, HRAS, PRKCG, VAV3, PDGFRA, EGF, ITGA2, ITGA1, FN1, LAMB1, BRAF, PPP1CA, COL1A2, CTNNB1, GRB2, COL9A3, TLN1, SOS2, BIRC2, VCL, BIRC3, ITGA9	1235	201	8205	1.38824	0.999699	0.102723	0.0705661
GOTERM_BP_DIRECT	GO:0008285~negative regulation of cell proliferation	0.0232415	DDR1, SERPINE2, CELF1, INPPL1, ADM, PTH1R, RBPJ, ADRA1A, WDR6, SPEG, JAK2, KIFAP3, HRAS, RBM5, KLF11, H2AC6, MAGI2, ITGA1, TSC2, SSTR1, PLAAT4, CBFA2T3, SSTR4, SFRP4, DDAH1, NUPR1, TLR2, CCL3L1, CTBP2, SRF, CCL3L3, TPTE, UMOD, PPM1D, PTGS2, THBS1, TSPAN32, CYP27B1, RBBP4, ABI3BP, ZNF268, GDF11, TFAP2B, CDKN2B, TGFB1, SMAD3, NOS3, EIF2AK1, INHBA, TBX5, BMP7, SMARCA2, DHRS2, ALOX15B, WARS1, MYO16, …	2087	456	19357	1.30176	1	0.573526	0.568665
GOTERM_MF_DIRECT	GO:0070006~metalloaminopeptidase activity	0.0234136	MMP14, ENPEP, MMP16, XPNPEP1, ANPEP, LTA4H, TRHDE, METAP2	2077	27	18913	2.69805	1	0.546501	0.537136
UP_SEQ_FEATURE	REPEAT:ARM 3	0.0234457	ARVCF, ARMCX2, CTNND2, CTNNB1, PKP4, PKP3, ARMC8, KIFAP3, KPNA2, KPNA3	2092	42	20516	2.33497	1	1	0.99939
KEGG_PATHWAY	hsa04928:Parathyroid hormone synthesis, secretion and action	0.0235631	ATF2, PTH, GNAI3, ITPR1, ADCY3, ITPR2, PTH1R, ADCY7, EGFR, LRP6, PLD2, GNA13, CYP27B1, RXRA, GNA12, PDE4B, PRKACA, PRKCG, PDE4C, BRAF, MMP14, PLCB4, MMP16, NACA, PLCB1	1235	106	8205	1.56692	0.999733	0.102902	0.0706894
INTERPRO	IPR018184:Integrin alpha chain, C-terminal cytoplasmic region, conserved site	0.0236416	ITGAM, ITGA2, ITGA1, ITGAV, ITGAE, ITGA9	2081	16	19139	3.44888	1	1	1
UP_SEQ_FEATURE	MOTIF:WSXWS motif	0.0236661	CSF3R, IL2RB, IL5RA, IL6ST, IL7R, CSF2RA, CRLF1, IL13RA1	2092	29	20516	2.70535	1	1	0.99939
UP_SEQ_FEATURE	REPEAT:ARM 6	0.0236661	ARVCF, CTNND2, CTNNB1, PKP4, PKP3, ARMC8, KPNA2, KPNA3	2092	29	20516	2.70535	1	1	0.99939
UP_KW_MOLECULAR_FUNCTION	KW-0560~Oxidoreductase	0.023721	PHF2, MT-ND4L, MT-ND4, MT-ND5, MTRR, GLDC, AKR1B1, CBLC, MT-ND2, LOXL1, LOXL2, MT-ND1, FADS3, SPR, ALKBH1, PHGDH, LBR, KDM6A, ACAD8, BCKDHA, CBR1, G6PD, KDM2A, GSTO1, ACAD9, DIO1, DIO2, AKR1A1, CYBB, KCNAB2, SDHA, SDHB, CYP27A1, ALDH1A3, POR, BDH1, ACOX2, EHHADH, DPYD, ALDH1A1, GAPDHS, BLVRB, ACOX3, ALDH9A1, GCDH, CTBP2, ADH1B, HAAO, ADH1A, ALOX15, GMPR, HSD17B4, PDHB, CYP3A4, PTGS2, PPOX, HSD17B…	1488	610	11735	1.22821	0.935221	0.338024	0.329128
SMART	SM00472:MIR	0.0237546	RYR1, SDF2L1, ITPR1, ITPR2, SDF2	1244	10	10374	4.16961	0.999996	1	1
GOTERM_BP_DIRECT	GO:0075522~IRES-dependent viral translational initiation	0.0238318	PTBP1, SSB, CSDE1, EIF3D, EIF3B	2087	11	19357	4.21593	1	0.579281	0.574372
GOTERM_BP_DIRECT	GO:0033234~negative regulation of protein sumoylation	0.0238318	MAGEA2, CTNNB1, HMG20A, RELA	2087	11	19357	4.21593	1	0.579281	0.574372
GOTERM_BP_DIRECT	GO:0009651~response to salt stress	0.0238318	HSP90AB1, EPO, BDKRB2, BAX, TNF	2087	11	19357	4.21593	1	0.579281	0.574372
GOTERM_BP_DIRECT	GO:0034379~very-low-density lipoprotein particle assembly	0.0238318	DGAT1, SOAT1, APOC3, ACSL3, APOB	2087	11	19357	4.21593	1	0.579281	0.574372
GOTERM_MF_DIRECT	GO:0051117~ATPase binding	0.0238335	BRSK2, SDF2L1, NR1H2, TRPC1, TAF9, ATP1B3, ATP1B2, PSEN1, ATP1B1, EGFR, TOR1AIP1, LCK, HRC, SNURF, ALDOB, EZR, PELP1	2077	86	18913	1.80001	1	0.549833	0.54041
GOTERM_BP_DIRECT	GO:0007339~binding of sperm to zona pellucida	0.0240365	ADAM2, CCT3, CCT2, POR, ZAN, ZP1, UBAP2L, CCT8, ZP2, SPAM1	2087	40	19357	2.31876	1	0.579915	0.575001
GOTERM_BP_DIRECT	GO:0031295~T cell costimulation	0.0240365	YES1, CD40LG, CCL21, CD160, LCK, CD80, PTPN11, TNFRSF14, ICOS, TNFSF13B	2087	40	19357	2.31876	1	0.579915	0.575001
GOTERM_CC_DIRECT	GO:0071556~integral component of lumenal side of endoplasmic reticulum membrane	0.0245001	HLA-DRB5, HLA-DRB4, HLA-DPB1, HLA-A, HLA-G, HLA-DQB2, TAPBP, HLA-E	2114	29	20587	2.68646	1	0.274698	0.26084
GOTERM_CC_DIRECT	GO:0098553~lumenal side of endoplasmic reticulum membrane	0.0245001	HLA-DRB5, HLA-DRB4, HLA-DPB1, HLA-A, HLA-G, HLA-DQB2, TAPBP, HLA-E	2114	29	20587	2.68646	1	0.274698	0.26084
INTERPRO	IPR022357:Major intrinsic protein, conserved site	0.0245167	MIP, AQP8, AQP6, AQP4, AQP3	2081	11	19139	4.18046	1	1	1
INTERPRO	IPR007330:MIT	0.0245167	SPART, CAPN7, RPS6KC1, VPS4B, SNX15	2081	11	19139	4.18046	1	1	1
UP_SEQ_FEATURE	MOTIF:LXXLL motif 1	0.0245341	NCOA1, NCOA2, MED13, MED24, AIRE, DGKQ, PELP1	2092	23	20516	2.9847	1	1	0.99939
UP_SEQ_FEATURE	TRANSMEM:Helical; Name=S6 of repeat I	0.0245341	CACNA1I, SCN10A, SCN8A, CACNA1A, CACNA1C, SCN2A, CACNA1G	2092	23	20516	2.9847	1	1	0.99939
UP_SEQ_FEATURE	TRANSMEM:Helical; Name=S6 of repeat II	0.0245341	CACNA1I, SCN10A, SCN8A, CACNA1A, CACNA1C, SCN2A, CACNA1G	2092	23	20516	2.9847	1	1	0.99939
UP_SEQ_FEATURE	TRANSMEM:Helical; Name=S5 of repeat I	0.0245341	CACNA1I, SCN10A, SCN8A, CACNA1A, CACNA1C, SCN2A, CACNA1G	2092	23	20516	2.9847	1	1	0.99939
UP_SEQ_FEATURE	TRANSMEM:Helical; Name=S1 of repeat I	0.0245341	CACNA1I, SCN10A, SCN8A, CACNA1A, CACNA1C, SCN2A, CACNA1G	2092	23	20516	2.9847	1	1	0.99939
UP_SEQ_FEATURE	TRANSMEM:Helical; Name=S2 of repeat II	0.0245341	CACNA1I, SCN10A, SCN8A, CACNA1A, CACNA1C, SCN2A, CACNA1G	2092	23	20516	2.9847	1	1	0.99939
UP_SEQ_FEATURE	TRANSMEM:Helical; Name=S1 of repeat II	0.0245341	CACNA1I, SCN10A, SCN8A, CACNA1A, CACNA1C, SCN2A, CACNA1G	2092	23	20516	2.9847	1	1	0.99939
UP_SEQ_FEATURE	MOTIF:LXXLL motif 2	0.0245341	NCOA1, NCOA2, MED13, MED24, AIRE, DGKQ, PELP1	2092	23	20516	2.9847	1	1	0.99939
UP_SEQ_FEATURE	TRANSMEM:Helical; Name=S3 of repeat II	0.0245341	CACNA1I, SCN10A, SCN8A, CACNA1A, CACNA1C, SCN2A, CACNA1G	2092	23	20516	2.9847	1	1	0.99939
UP_SEQ_FEATURE	TRANSMEM:Helical; Name=S2 of repeat I	0.0245341	CACNA1I, SCN10A, SCN8A, CACNA1A, CACNA1C, SCN2A, CACNA1G	2092	23	20516	2.9847	1	1	0.99939
UP_SEQ_FEATURE	TRANSMEM:Helical; Name=S5 of repeat II	0.0245341	CACNA1I, SCN10A, SCN8A, CACNA1A, CACNA1C, SCN2A, CACNA1G	2092	23	20516	2.9847	1	1	0.99939
UP_SEQ_FEATURE	TRANSMEM:Helical; Name=S3 of repeat I	0.0245341	CACNA1I, SCN10A, SCN8A, CACNA1A, CACNA1C, SCN2A, CACNA1G	2092	23	20516	2.9847	1	1	0.99939
UP_SEQ_FEATURE	DOMAIN:Fibronectin type-III 1	0.0245721	MYOM1, EPHA4, EPHA7, CSF3R, MYBPC2, COL14A1, INSRR, TNC, FN1, IL5RA, FNDC3A, HCFC2, PTPRD, PTPRC, ABI3BP, ANOS1, SPEG, IL6ST, TSPOAP1, EPHB1, CRLF1, IL13RA1, EPHA2	2092	139	20516	1.62272	1	1	0.99939
UP_SEQ_FEATURE	DOMAIN:Fibronectin type-III 2	0.0245721	MYOM1, EPHA4, EPHA7, CSF3R, MYBPC2, COL14A1, INSRR, TNC, FN1, IL5RA, FNDC3A, HCFC2, PTPRD, PTPRC, ABI3BP, ANOS1, SPEG, IL6ST, TSPOAP1, EPHB1, CRLF1, IL13RA1, EPHA2	2092	139	20516	1.62272	1	1	0.99939
GOTERM_MF_DIRECT	GO:0070402~NADPH binding	0.0245867	DHFR, NDOR1, MTRR, LBR, CBR3	2077	16	18913	3.41472	1	0.554318	0.544819
GOTERM_MF_DIRECT	GO:0030297~transmembrane receptor protein tyrosine kinase activator activity	0.0245867	BTC, NRG3, TAL1, EGF, DGKQ, EGFR	2077	16	18913	3.41472	1	0.554318	0.544819
GOTERM_BP_DIRECT	GO:0006952~defense response	0.0252014	IL32, CSF3R, P2RY11, CRISP3, RNASE6, WAS, CYBB, TAP1, MST1R, INHBA, CXCL13, CXCL2, MALT1, LILRB5, TNIP1, TPSAB1	2087	81	19357	1.83211	1	0.597771	0.592705
GOTERM_BP_DIRECT	GO:0032435~negative regulation of proteasomal ubiquitin-dependent protein catabolic process	0.0252684	USP7, SHH, BAG5, HSP90AB1, GIPC1, TAF9, TLK2, EIF3H, FHIT	2087	34	19357	2.45516	1	0.597771	0.592705
GOTERM_BP_DIRECT	GO:0050870~positive regulation of T cell activation	0.0252684	HLA-DRB5, HLA-DRB4, LCK, HLA-DPB1, BCL10, HLA-DOA, HLA-DOB, HLA-DQB2, SIRPB1	2087	34	19357	2.45516	1	0.597771	0.592705
GOTERM_BP_DIRECT	GO:0034332~adherens junction organization	0.0252684	EPHA4, CDH1, CDH20, CDH10, NUMB, CTNNB1, CDH17, CDH9, CDH18	2087	34	19357	2.45516	1	0.597771	0.592705
GOTERM_BP_DIRECT	GO:0060326~cell chemotaxis	0.0252828	CCL25, CCR1, PDGFRA, DOCK4, CCL21, ARHGEF16, LPAR1, CXCR6, AZU1, HOXB9, CCR4, EPHB1, CCL27, CCR10, EPHA2	2087	74	19357	1.88007	1	0.597771	0.592705
GOTERM_CC_DIRECT	GO:0005680~anaphase-promoting complex	0.0253098	CDC20, CUL7, UBE2C, CDC16, CDC27, ANAPC4, ANAPC2	2114	23	20587	2.96386	1	0.280082	0.265952
KEGG_PATHWAY	hsa05012:Parkinson disease	0.0253234	MT-ND6, MT-ND4L, MT-ND4, MT-ND5, MT-ND2, SLC6A3, MT-ND1, TXN2, PSMD4, CASP3, KIF5A, PRKACA, SLC39A1, SLC18A1, APAF1, SDHA, SDHB, PSMA6, PSMA3, COX7A2L, POR, NDUFS5, UQCRC1, VDAC3, VDAC1, MT-CO3, ATF6, SLC25A6, CAMK2B, NDUFB7, UBA7, NDUFB6, GNAI3, ITPR1, ATP5MC3, ITPR2, UQCRH, TUBA3C, PSMB2, UBC, MFN2, PLCG1, NDUFA8, NDUFA7, ATP5PD, HSPA5, NDUFA3, EIF2AK3, UBE2G2, SNCAIP, BAX, UBA1, MT-CYB	1235	266	8205	1.32375	0.999856	0.109207	0.0750205
GOTERM_MF_DIRECT	GO:0043167~ion binding	0.0253478	RXRA, CBS, COX17, PTMA	2077	11	18913	4.13906	1	0.555585	0.546064
GOTERM_BP_DIRECT	GO:0002755~MyD88-dependent toll-like receptor signaling pathway	0.0254214	TLR1, IRAK1, TNIP1, IRAK3, TLR6, TLR5, TLR2	2087	22	19357	2.95115	1	0.597771	0.592705
GOTERM_BP_DIRECT	GO:0070886~positive regulation of calcineurin-NFAT signaling cascade	0.0254214	PTBP1, PPP3R1, PPP3CC, PPP3R2, ERBB3, TNF, CHERP	2087	22	19357	2.95115	1	0.597771	0.592705
GOTERM_MF_DIRECT	GO:0061629~RNA polymerase II sequence-specific DNA binding transcription factor binding	0.0254429	HDAC5, ATF2, SPI1, SRF, AHR, RBPJ, ETS2, ADD1, HIRA, NKX2-1, MTA2, PPARGC1A, CD34, PITX1, GTF2I, SMAD3, SETD1A, LMO2, NFATC1, WWP2, TBX5, GFI1B, KAT6B, TAL1, DNAJA3, HAND2, KAT6A, BHLHE40, CTNNB1, TRIB2	2077	182	18913	1.50098	1	0.555585	0.546064
GOTERM_MF_DIRECT	GO:0004867~serine-type endopeptidase inhibitor activity	0.025483	SERPINB3, ITIH4, SPINK2, SERPINB1, SPINK1, SERPINA1, SERPINB2, SERPIND1, SERPINE2, APLP2, TFPI2, PEBP1, SPINT3, SPINT2, SERPINA7, SERPINA5, ANOS1, SERPING1, SPOCK1, RECK	2077	108	18913	1.68628	1	0.555585	0.546064
GOTERM_CC_DIRECT	GO:0001726~ruffle	0.0254849	CYFIP1, WIPF1, MYO5A, FRMD4B, MEFV, AIF1, MTSS1, MKLN1, PAK1, ACAP2, PODXL, FSCN3, PLCG1, EZR, TLN1, WASF2, SH2B2, ARF6	2114	100	20587	1.75291	1	0.280082	0.265952
GOTERM_BP_DIRECT	GO:2001238~positive regulation of extrinsic apoptotic signaling pathway	0.0259059	PTPRC, HYAL2, RIPK1, TRAF2, LTB, BCL10, BID, TNF	2087	28	19357	2.65001	1	0.60296	0.59785
GOTERM_BP_DIRECT	GO:0097746~regulation of blood vessel diameter	0.0259059	UTS2R, ROCK2, CBS, NOS3, P2RY1, UTS2, GCLM	2087	28	19357	2.65001	1	0.60296	0.59785
UP_KW_BIOLOGICAL_PROCESS	KW-0443~Lipid metabolism	0.0259171	DGKA, ECI1, INPPL1, LIPA, FADS3, ABHD12, PIP4K2A, DGAT1, SACM1L, UGT2B15, ACSL6, CEL, ACSL3, CYP27A1, PLA2G15, SOAT1, DGKQ, PLA2G10, PLPP3, PNLIP, SLC27A4, IDI1, MTMR2, ASMT, ALOX15, LPL, PLA2G5, PLA2G6, PLD3, PLD2, NEU2, CYP27B1, NEU3, UGCG, UGT8, FUT5, PTDSS1, CYP2B6, PSAP, PMVK, LTA4H, PLCG1, APOB, DECR2, GSTM4, GSTM2, SRD5A2, CYP4F2, ERLIN1, DOLK, ALOX15B, TBXAS1, DEGS1, HEXA, PRKAG1, PIK3CD,…	1373	742	11248	1.20345	0.989073	0.342903	0.328947
GOTERM_BP_DIRECT	GO:0048538~thymus development	0.0259208	PRDX2, SHH, BCL2L11, LMO4, SRF, HAND2, CTNNB1, BRAF, PSEN1, TYR, FGF10	2087	47	19357	2.17075	1	0.60296	0.59785
GOTERM_CC_DIRECT	GO:0005765~lysosomal membrane	0.0261754	SCARB1, CSF3R, IFITM2, HSP90AB1, SLC2A8, LAMP5, ANPEP, ANXA6, HLA-DOA, HLA-DOB, VPS33B, AP1B1, VPS13A, TM4SF5, AP3B1, HLA-A, ATP11A, RRAGA, VAMP7, HLA-DQB2, CFTR, TLR3, ENPEP, TMEM63A, NPRL2, GNAI3, SLC3A2, PSEN1, ABCB9, CD1B, NAPG, PLD3, CLN5, CLN3, TRPM2, NEU3, UBC, PSAP, ABCA2, HLA-DRB5, HLA-DRB4, EGF, AP3D1, SYT7, CLCN4, P2RX4, HLA-DPB1, UBA1, HPSE, CYB561, TECPR1, LAMTOR5	2114	379	20587	1.33614	1	0.28485	0.270479
KEGG_PATHWAY	hsa04390:Hippo signaling pathway	0.0262006	WNT2B, YWHAB, TCF7, WNT8A, LIMD1, SOX2, PPP1CB, WNT11, CCND2, CCND1, PPP2R1A, CDH1, MYC, CCN2, TEAD1, YWHAG, WNT3, WNT10B, TGFB1, SMAD3, WNT7B, BMP7, PPP1CA, LATS2, PPP2R2C, DLG4, BIRC5, CTNNB1, SNAI2, BMPR1B, BIRC2, LLGL1, BIRC3, LLGL2	1235	157	8205	1.43877	0.999895	0.111595	0.0766611
GOTERM_BP_DIRECT	GO:0042632~cholesterol homeostasis	0.0263123	ABCA2, SCARB1, CNBP, AKR1C1, NR1H2, LPL, APOC3, TMEM97, ABCB11, SREBF2, MED13, FABP4, SOAT1, NPC2, APOC2, PLA2G10, LDLRAP1, APOB, LDLR	2087	103	19357	1.71093	1	0.609882	0.604714
INTERPRO	IPR006028:Gamma-aminobutyric acid A receptor	0.0263909	GLRA1, GABRR2, GLRA3, GABRA6, GABRA4, GABRD, GABRG1	2081	22	19139	2.92632	1	1	1
INTERPRO	IPR023795:Protease inhibitor I4, serpin, conserved site	0.0264391	SERPINB3, SERPINB1, SERPINA1, SERPINB2, SERPINE2, SERPIND1, SERPING1, SERPINA7, SERPINA5	2081	34	19139	2.43451	1	1	1
INTERPRO	IPR009030:Insulin-like growth factor binding protein, N-terminal	0.026495	JAG2, NRP2, EPHA7, JAG1, LAMA2, EGF, IGFBP2, INSRR, UMOD, FBLN1, CELSR2, FBLN2, EGFR, KRT83, DLL3, THBD, ERBB3, ERBB2, CCN2, CCN1, SCARF1, LDLR, EPHB1, EPHA2	2081	139	19139	1.58797	1	1	1
GOTERM_CC_DIRECT	GO:0005739~mitochondrion	0.0266099	MT-ND6, MT-ND4L, MT-ND4, MTCH2, MT-ND5, GLDC, AQP8, ECI1, PARS2, NUDT1, NR3C1, MT-ND2, CLU, SLC8A1, MT-ND1, ELK3, TXN2, NFU1, RGS2, GJA1, PPP2R1A, FAM162A, MYC, ALKBH1, PDK4, SACS, PDK3, PRKACA, PDHX, POLRMT, SDHA, SDHB, CYP27A1, LARS2, AFG3L2, ILF3, POR, COX7A2L, ARMCX2, POLG2, FEZ1, UQCRC1, VDAC3, TFAM, VDAC1, MT-CO3, DAP3, GCDH, PEX11B, ARL2, PSEN1, MRPL12, HIGD1A, PLA2G6, FHIT, UQCRH, CYP27B1…	2114	1440	20587	1.15644	1	0.286766	0.272299
UP_SEQ_FEATURE	DOMAIN:EF-hand 4	0.0267486	SCGN, PPP3R1, CALB1, PPP3R2, KCNIP2, CETN1, HPCAL1, GUCA1A, CABP1, SRI, SLC25A12, EPS15	2092	64	20516	1.99202	1	1	0.99939
GOTERM_BP_DIRECT	GO:0030154~cell differentiation	0.0267773	RIPOR2, THRB, SPI1, EDA, SERPINE2, THRA, SUV39H1, HNF4G, SLA, NR2E1, ETS2, FGF3, ELK3, SOX2, NPAP1, FGF5, CDC20, RIMS2, FGF6, HERC4, SOX15, ANPEP, PEG10, CCN2, JAK2, MYBL1, APAF1, MUSK, TYK2, CEL, ETV2, ZHX1, ETV5, FGR, SFRP4, HCK, ELF1, GORASP2, ELF4, LCK, RUFY3, ZSCAN21, ANAPC2, ARF6, CAMK2B, DLX1, SEMA7A, DLX2, ADCYAP1R1, DLX4, DLX5, CREM, CREBL2, EGFR, FSTL3, DLL3, GNA13, SOCS3, UGCG, RXRA, C…	2087	686	19357	1.23036	1	0.618451	0.61321
KEGG_PATHWAY	hsa04918:Thyroid hormone synthesis	0.0268284	PRKCG, ATF2, HSPA5, ITPR1, ADCY3, ATP1B4, ITPR2, ATP1B3, ATP1B2, TTF2, ATP1A1, ATP1B1, ADCY7, SERPINA7, TTR, PLCB4, TG, PLCB1, PRKACA	1235	75	8205	1.68308	0.999916	0.112876	0.0775407
UP_SEQ_FEATURE	REPEAT:Alpha-2	0.0270103	SLC8A3, SLC24A2, SLC24A1, SLC8A1	2092	7	20516	5.60393	1	1	0.99939
UP_SEQ_FEATURE	REPEAT:Alpha-1	0.0270103	SLC8A3, SLC24A2, SLC24A1, SLC8A1	2092	7	20516	5.60393	1	1	0.99939
UP_SEQ_FEATURE	CARBOHYD:O-linked (Fuc...) serine	0.0270103	ADAMTS5, ADAMTS13, CFP, THBS1	2092	7	20516	5.60393	1	1	0.99939
GOTERM_BP_DIRECT	GO:0001822~kidney development	0.0270179	TFAP2B, TRAF3IP2, KCNJ8, APAF1, TIPARP, ODC1, AP1B1, TCF21, GFRA1, UPK3A, PYGO1, BLOC1S6, BCL2L11, SALL1, LHX1, SIX2, HYAL2, RGN, BAX, NPHP3, HMGCS2	2087	118	19357	1.65064	1	0.621796	0.616526
GOTERM_BP_DIRECT	GO:0030218~erythrocyte differentiation	0.0271276	RPS14, SPI1, THRA, TAL1, EPO, CASP3, ACIN1, ETV2, INHBA, PKNOX1, JAK2, RCOR1	2087	54	19357	2.06112	1	0.622114	0.616842
UP_SEQ_FEATURE	DOMAIN:NADP-dependent oxidoreductase	0.027267	AKR1C1, AKR1A1, AKR1B1, AKR1C2, KCNAB2	2092	12	20516	4.0862	1	1	0.99939
INTERPRO	IPR011162:MHC classes I/II-like antigen recognition protein	0.027306	PROCR, HLA-DRB5, HLA-DRB4, HLA-DPB1, HLA-A, HLA-DOA, HLA-DOB, CD1B, HLA-G, HLA-DQB2, HLA-E	2081	47	19139	2.15249	1	1	1
GOTERM_CC_DIRECT	GO:0001917~photoreceptor inner segment	0.0273489	SLC24A2, MAGI2, SLC2A1, GUCA1A, ATP1B2, ARR3, GUK1, KIAA0586, RHO, PIP4K2A, KIFAP3, PPEF2, IMPG1	2114	71	20587	1.92025	1	0.291897	0.27717
UP_SEQ_FEATURE	REPEAT:HEAT 4	0.0274219	XPO1, PPP2R1A, COPB1, MAST1, PSME4, LTN1, AP3D1, HTT, TNPO1, RANBP6, CKAP5	2092	50	20516	2.15751	1	1	0.99939
INTERPRO	IPR018114:Peptidase S1, trypsin family, active site	0.0276649	CFD, CELA3A, PRSS1, ST14, F11, KLK5, TMPRSS2, KLK2, F2, PRSS23, KLK7, GZMH, F7, PROC, CTRL, PRSS8, TPSAB1, CTRC, SH2B2	2081	110	19139	1.67219	1	1	1
KEGG_PATHWAY	hsa04917:Prolactin signaling pathway	0.0277134	CISH, PIK3CD, SLC2A2, PIK3CB, PIK3R1, PRL, RELA, ESR2, CYP17A1, SOCS3, SOCS1, CCND2, CCND1, GRB2, JAK2, HRAS, SOS2, SOCS5	1235	70	8205	1.70839	0.999938	0.115194	0.0791335
GOTERM_BP_DIRECT	GO:0031532~actin cytoskeleton reorganization	0.027817	FARP2, PTPN1, BRSK2, ANXA1, CXADR, PLEK, INSRR, MKLN1, PAK1, FLNA, GRB2, EZR, FGF10	2087	61	19357	1.97665	1	0.635676	0.630289
GOTERM_MF_DIRECT	GO:0043021~ribonucleoprotein complex binding	0.0278819	BOP1, RPLP1, PES1, EIF4A3, SRP54, PPIH, CKAP5, PPP1CA, SMG6	2077	34	18913	2.41039	1	0.601278	0.590974
GOTERM_CC_DIRECT	GO:0005890~sodium:potassium-exchanging ATPase complex	0.0279076	ATP1B4, ATP1B3, ATP1B2, ATP1A1, ATP1B1	2114	12	20587	4.05767	1	0.293658	0.278842
GOTERM_BP_DIRECT	GO:0033627~cell adhesion mediated by integrin	0.027945	ADAM17, ITGAM, COL16A1, MMRN1, ITGA2, ITGA1, ITGAV, EMILIN1, ITGAE, ITGA9	2087	41	19357	2.2622	1	0.636362	0.630969
GOTERM_CC_DIRECT	GO:0000922~spindle pole	0.028043	CTDP1, NUMA1, CETN1, VPS4B, DDX11, INPPL1, KATNB1, UMOD, FRY, CKAP5, RAB11A, CDC25B, CDC14B, GOLGA2, CDC20, LATS2, CTNNB1, PKP4, TUBGCP4, RAE1, TPT1	2114	132	20587	1.62307	1	0.293658	0.278842
GOTERM_MF_DIRECT	GO:0023026~MHC class II protein complex binding	0.0283457	HLA-DRB5, HLA-DRB4, HSP90AB1, HLA-DPB1, ATP1B1, HLA-DOA, HLA-DOB, HLA-DQB2	2077	28	18913	2.60169	1	0.604709	0.594346
KEGG_PATHWAY	hsa04927:Cortisol synthesis and secretion	0.0285323	ATF2, SCARB1, HSD3B2, ITPR1, ADCY3, ITPR2, CACNA1C, ADCY7, CACNA1G, CYP17A1, CACNA1I, MC2R, PLCB4, PLCB1, PRKACA, LDLR, KCNK3	1235	65	8205	1.73759	0.999954	0.116768	0.0802147
GOTERM_CC_DIRECT	GO:0012507~ER to Golgi transport vesicle membrane	0.0285344	SREBF1, HLA-DRB5, HLA-DRB4, TMED10, SEC16A, HLA-DPB1, HLA-A, SEC23B, HLA-G, HLA-DQB2, SREBF2, HLA-E	2114	57	20587	2.05019	1	0.296011	0.281077
UP_KW_CELLULAR_COMPONENT	KW-0458~Lysosome	0.0285865	IFITM2, HEXA, TNFAIP3, LIPA, GM2A, PIP4K2A, HLA-DOA, HLA-DOB, CTSB, SRGN, RUBCN, SERPINB1, RNASET2, VPS33B, RNASE6, VPS13A, TM4SF5, HLA-A, BACE1, PLA2G15, HCK, RRAGA, VAMP7, NPC2, PLA2G10, HLA-DQB2, TMEM63A, PDE1C, NPRL2, SLC3A2, ABCB9, CD1B, PLD3, CLN5, CLN3, TRPM2, NEU3, PSAP, ARSG, LDLR, ABCA2, HLA-DRB5, HLA-DRB4, NSG1, GRIN2B, SYT7, GZMH, CLCN4, HLA-DPB1, TRIP10, TPP1, HPSE, ADA, TECPR1, LGMN…	1951	386	17662	1.31336	0.829528	0.190388	0.165419
GOTERM_MF_DIRECT	GO:0005518~collagen binding	0.0287186	DDR1, SMAD3, MUSK, COL14A1, LUM, ITGA2, ITGA1, FN1, PDGFA, PAK1, ABI3BP, PPIB, CD44, CTSB	2077	67	18913	1.90273	1	0.606147	0.595759
KEGG_PATHWAY	hsa05215:Prostate cancer	0.028769	PDGFRA, HSP90AB1, SRD5A2, EGF, TCF7, INSRR, PDGFA, TMPRSS2, PIK3CD, BRAF, PIK3CB, PIK3R1, EGFR, ETV5, RELA, CCND1, CCNE1, ERBB2, CDK2, CTNNB1, GRB2, HRAS, SOS2	1235	97	8205	1.57532	0.999958	0.116768	0.0802147
GOTERM_BP_DIRECT	GO:0016055~Wnt signaling pathway	0.0288081	MACF1, GSK3A, WNT2B, CTNND2, USP34, TCF7, WNT8A, CELSR2, LRP6, WNT11, HMGXB4, CCND1, NPHP3, LRRFIP2, NDP, EPM2A, TLE4, WNT10B, CSNK1A1, WNT7B, CSNK2A2, MITF, ETV2, ZBTB33, TLE5, DKK3, SFRP4, CCNE1, HBP1, FGF10, ANAPC2	2087	195	19357	1.47449	1	0.653723	0.648183
UP_SEQ_FEATURE	MUTAGEN:D->A: No effect.	0.0290352	MTMR2, HSD17B4, EIF4E	2092	3	20516	9.80688	1	1	0.99939
UP_SEQ_FEATURE	SITE:Cleavage; by DPP4	0.0290352	CCL3L1, CCL5, CCL3L3	2092	3	20516	9.80688	1	1	0.99939
UP_SEQ_FEATURE	DOMAIN:NADH:quinone oxidoreductase/Mrp antiporter membrane subunit	0.0290352	MT-ND4, MT-ND5, MT-ND2	2092	3	20516	9.80688	1	1	0.99939
UP_SEQ_FEATURE	DOMAIN:Band 4.1 C-terminal	0.0290352	EPB41L1, EPB41L2, EPB41L3	2092	3	20516	9.80688	1	1	0.99939
GOTERM_CC_DIRECT	GO:0005793~endoplasmic reticulum-Golgi intermediate compartment	0.0292262	TRAPPC2, LRPAP1, TMED10, HSPA5, COPB1, GBF1, FN1, TRAPPC2B, ERP44, NAT8, RER1, ANPEP, GOLGB1, MGAT4B, NUCB2	2114	79	20587	1.84907	1	0.299703	0.284583
INTERPRO	IPR001314:Peptidase S1A, chymotrypsin-type	0.0292312	CFD, CELA3A, PRSS1, C1S, F11, KLK5, TMPRSS2, KLK2, AZU1, F2, KLK7, GZMH, F7, PRSS50, PROC, CTRL, PRSS8, TPSAB1, CTRC, SH2B2	2081	118	19139	1.63676	1	1	1
GOTERM_CC_DIRECT	GO:0046691~intracellular canaliculus	0.0294303	AQP8, KCNA5, ABCB11	2114	3	20587	9.73841	1	0.299703	0.284583
GOTERM_BP_DIRECT	GO:0010633~negative regulation of epithelial cell migration	0.0295886	IL4, PTPRR, SEMA3A, TACSTD2, PTPRG, CORO1C	2087	17	19357	3.27354	1	0.656899	0.651332
GOTERM_BP_DIRECT	GO:0002381~immunoglobulin production involved in immunoglobulin mediated immune response	0.0295886	HLA-DRB5, HLA-DRB4, HLA-DPB1, HLA-DOA, HLA-DOB, HLA-DQB2	2087	17	19357	3.27354	1	0.656899	0.651332
GOTERM_BP_DIRECT	GO:0046328~regulation of JNK cascade	0.0295886	PHLPP1, MDFIC, TRAF2, EPHB1, EGFR, MAPK8IP1	2087	17	19357	3.27354	1	0.656899	0.651332
GOTERM_BP_DIRECT	GO:0032515~negative regulation of phosphoprotein phosphatase activity	0.0295886	PTPA, FKBP1A, PPP1R15A, PPP1R11, CRY2, RGN	2087	17	19357	3.27354	1	0.656899	0.651332
GOTERM_BP_DIRECT	GO:0002503~peptide antigen assembly with MHC class II protein complex	0.0295886	HLA-DRB5, HLA-DRB4, HLA-DPB1, HLA-DOA, HLA-DOB, HLA-DQB2	2087	17	19357	3.27354	1	0.656899	0.651332
GOTERM_BP_DIRECT	GO:0002026~regulation of the force of heart contraction	0.0295886	MYL4, GLRX3, ADM, ATP1A1, MYH6, SLC8A1	2087	17	19357	3.27354	1	0.656899	0.651332
GOTERM_BP_DIRECT	GO:0070059~intrinsic apoptotic signaling pathway in response to endoplasmic reticulum stress	0.0297578	PPP1R15A, BRSK2, APAF1, ATP2A3, ITPR1, BAX, TNFRSF10B, TMBIM6, TRAF2	2087	35	19357	2.38501	1	0.656899	0.651332
GOTERM_BP_DIRECT	GO:0097192~extrinsic apoptotic signaling pathway in absence of ligand	0.0297578	IL4, GSK3A, BCL2L11, ERBB3, MKNK2, BAX, ITGAV, BCL2L2, FGF10	2087	35	19357	2.38501	1	0.656899	0.651332
UP_SEQ_FEATURE	MOTIF:Box 1 motif	0.0299707	CSF3R, IL2RB, IL5RA, IL6ST, IL7R, CSF2RA, IL13RA1	2092	24	20516	2.86034	1	1	0.99939
UP_SEQ_FEATURE	TRANSMEM:Helical; Name=S4 of repeat III	0.0302736	CACNA1I, SCN8A, CACNA1A, CACNA1C, SCN2A, CACNA1G	2092	18	20516	3.26896	1	1	0.99939
UP_SEQ_FEATURE	TRANSMEM:Helical; Name=S4 of repeat IV	0.0302736	CACNA1I, SCN8A, CACNA1A, CACNA1C, SCN2A, CACNA1G	2092	18	20516	3.26896	1	1	0.99939
UP_SEQ_FEATURE	DOMAIN:CBS 2	0.0302736	CLCN4, IMPDH1, PRKAG1, CLCNKA, CNNM3, CNNM4	2092	18	20516	3.26896	1	1	0.99939
UP_SEQ_FEATURE	DOMAIN:CBS 1	0.0302736	CLCN4, IMPDH1, PRKAG1, CLCNKA, CNNM3, CNNM4	2092	18	20516	3.26896	1	1	0.99939
GOTERM_BP_DIRECT	GO:0007218~neuropeptide signaling pathway	0.0303158	NPFFR2, OPRD1, UTS2R, NMB, CALCA, NPY6R, NPY4R, NXPH4, OPRL1, SSTR1, MCHR1, SSTR4, RELA, PROKR1, ADCYAP1, GLRA1, MC2R, GLRA3, NPBWR1, NTSR2	2087	112	19357	1.65626	1	0.660281	0.654685
UP_KW_BIOLOGICAL_PROCESS	KW-0813~Transport	0.030322	MT-ND6, MT-ND4L, MT-ND4, MT-ND5, AQP8, EIF4A3, ITSN1, AQP6, AQP4, MT-ND2, AQP3, MT-ND1, GLE1, GOLGA2, HERC1, PEG10, SLC12A6, AP1B1, SLC6A13, COG1, SCAMP1, GABRG1, SCN10A, POR, RBP4, DDX39B, MIP, FEZ1, UQCRC1, VDAC3, KCNQ4, VDAC1, CFTR, STX1A, TMEM63A, CRABP2, CLCNKA, VPS26A, PIK3R1, ABCB9, TRPM2, SNX2, EPB41L2, KCNMB2, MAP6, APOD, KCNN3, HBQ1, APOB, RAB11FIP3, GPM6B, SEC31B, SLC19A1, BTF3, ABCA2,…	1373	2106	11248	1.10475	0.994989	0.372527	0.357366
UP_KW_MOLECULAR_FUNCTION	KW-0418~Kinase	0.0305326	DGKA, RPS6KA4, RPS6KA3, SLK, RPS6KA5, TBK1, PPIP5K1, PPIP5K2, CLP1, PDK4, PDK3, PIP4K2A, SKP2, PRKACA, EPHB1, GTF2I, PRKCG, MAP2K3, PDGFRA, EPHA4, EPHA7, MUSK, MAGI2, CSNK2A2, FLT3LG, LMTK2, MAPK8IP1, DOK1, PRKD3, DGKQ, EPHA2, BRSK2, MST1R, PIK3R1, AK5, GRK3, IRAK1, PMVK, ABL2, RIPK1, YES1, TNK2, EIF2AK1, EIF2AK3, DOLK, BRAF, SRPK1, UCK2, FES, PKIA, CDK2, BMPR1B, MAP3K14, FGFR3, CDK16, ATR, DDR1,…	1488	747	11735	1.19299	0.97084	0.345549	0.336456
UP_KW_MOLECULAR_FUNCTION	KW-1183~Host cell receptor for virus entry	0.0305471	SCARB1, CR2, CXADR, CD80, ITGA2, RPSA, EGFR, PLSCR1, CD209, ANPEP, ITGAV, TNFRSF14, LDLR, HSPA1B, NECTIN2, EPHA2	1488	71	11735	1.77722	0.97089	0.345549	0.336456
UP_KW_PTM	KW-0519~Myristate	0.0306016	ARF3, ARF1, NDUFB7, MGRN1, GOLIM4, GNAI3, ARL2, GUCA1A, SLA, HTT, AKAP7, CABP1, TNF, AKAP12, PPP3R1, PPP3R2, PHACTR2, NPHP3, PRKG2, ABL2, PRKACA, ARL5A, YES1, NOS3, HPCAL1, FRS3, FGR, TIAM1, HCK, GORASP2, LCK, TACC1, DEGS1, ARF6	1815	198	14104	1.41287	0.606387	0.129756	0.104642
GOTERM_BP_DIRECT	GO:1903078~positive regulation of protein localization to plasma membrane	0.0307198	PRNP, RER1, STAC, NRXN1, ARHGEF16, SORBS1, PIK3R1, EZR, TNF, EGFR, EPHA2, ARF6	2087	55	19357	2.02364	1	0.660281	0.654685
GOTERM_BP_DIRECT	GO:0048146~positive regulation of fibroblast proliferation	0.0307198	NGFR, PDGFRA, TGFB1, PLA2G1B, MYC, FN1, PDGFA, FBLN1, HRAS, EGFR, FOSL2, FGF10	2087	55	19357	2.02364	1	0.660281	0.654685
GOTERM_BP_DIRECT	GO:0034976~response to endoplasmic reticulum stress	0.0307534	EIF2B5, PPP1R15A, SEC16A, ALOX15, EIF2AK3, TNFRSF10B, TRAF2, PIK3R1, PLA2G6, THBS1, THBS4, ERP44, BCL2L11, OS9, GORASP2, CFTR	2087	83	19357	1.78796	1	0.660281	0.654685
UP_KW_LIGAND	KW-0830~Ubiquinone	0.0308934	MT-ND6, MT-ND4L, NDUFA8, MT-ND4, MT-ND5, NDUFS5, NDUFA3, MT-CYB, MT-ND2, MT-ND1	864	36	6850	2.20229	0.798187	0.315113	0.290398
INTERPRO	IPR011029:Death-like domain	0.0309139	NGFR, CARD10, APAF1, TNFRSF10B, IRAK3, UNC5C, BCL10, MEFV, MALT1, ZBTB40, IRAK1, CASP1, RIPK1, MNDA, TNFRSF25, DEDD, BIRC2, TNFRSF21, BIRC3	2081	104	19139	1.68022	1	1	1
GOTERM_MF_DIRECT	GO:0031492~nucleosomal DNA binding	0.0310363	H1-5, SMARCC2, RBBP4, HNRNPC, H1-1, MTA2, HMGN2, H1-3, SMARCA4, HMGN1	2077	41	18913	2.22096	1	0.647584	0.636486
UP_SEQ_FEATURE	REPEAT:ARM 2	0.0310389	ARVCF, ARMCX2, CTNND2, CTNNB1, PKP4, PKP3, ARMC8, KIFAP3, KPNA2, KPNA3	2092	44	20516	2.22884	1	1	0.99939
GOTERM_BP_DIRECT	GO:0045671~negative regulation of osteoclast differentiation	0.0310683	IL4, CALCA, TNFAIP6, CCL3, CTNNB1, PIK3R1, TLR3, FSTL3	2087	29	19357	2.55863	1	0.660281	0.654685
GOTERM_CC_DIRECT	GO:0016282~eukaryotic 43S preinitiation complex	0.0310999	EIF3H, EIF3E, EIF3C, EIF1B, EIF3D, EIF3B	2114	18	20587	3.24614	1	0.313826	0.297993
GOTERM_BP_DIRECT	GO:0008360~regulation of cell shape	0.0312472	CYFIP1, LPAR1, SEMA3E, RND2, LIMD1, CORO1A, ARHGAP35, RHOBTB2, GNA13, GNA12, EPB41L3, P2RY1, CCL3, ANXA1, FN1, F2, RHOD, FGR, MKLN1, HCK, CFDP1, FES, GAS2, EZR, RHOQ	2087	150	19357	1.54584	1	0.660281	0.654685
GOTERM_BP_DIRECT	GO:0006470~protein dephosphorylation	0.0312472	MTMR2, PTPRR, CTDP1, TPTE, PPM1D, PTPRG, CDC14B, PTPA, PPP1CB, PPP6C, PPP3R1, PPP3CC, PPP3R2, PPP2R1A, EPM2A, PTPN1, RNGTT, PTPN11, PTPN12, CDC25C, CDC25B, PPP1CA, PTPRD, PTPRC, PPEF2	2087	150	19357	1.54584	1	0.660281	0.654685
GOTERM_BP_DIRECT	GO:0006606~protein import into nucleus	0.0313002	ATF2, NXT1, TRAF3IP2, PPP1R10, TSC2, PIK3R1, PTTG1IP, RANBP6, ELAVL1, SNUPN, NPAP1, SHH, PPP3R1, NUP50, SIX2, CRY2, TNPO1, KPNA2, KPNA3	2087	105	19357	1.67834	1	0.660281	0.654685
GOTERM_BP_DIRECT	GO:0042773~ATP synthesis coupled electron transport	0.0313384	MT-ND4L, MT-ND4, NDUFA7, MT-ND5	2087	7	19357	5.30002	1	0.660281	0.654685
GOTERM_BP_DIRECT	GO:0006689~ganglioside catabolic process	0.0313384	NEU2, NEU3, GM2A, HEXA	2087	7	19357	5.30002	1	0.660281	0.654685
GOTERM_BP_DIRECT	GO:0002637~regulation of immunoglobulin production	0.0313384	CD40LG, TRAF2, PKN1, TNF	2087	7	19357	5.30002	1	0.660281	0.654685
GOTERM_BP_DIRECT	GO:0006269~DNA replication, synthesis of RNA primer	0.0313384	PRIM2, POLA1, PRIM1, POLRMT	2087	7	19357	5.30002	1	0.660281	0.654685
GOTERM_BP_DIRECT	GO:0071398~cellular response to fatty acid	0.031346	SREBF1, PDK4, LPL, PDK3, FFAR2, HMGCS2, LDLR	2087	23	19357	2.82284	1	0.660281	0.654685
GOTERM_BP_DIRECT	GO:0048754~branching morphogenesis of an epithelial tube	0.031346	PAK1, MMP14, SHH, EGF, BMP7, PPP1CA, FGF10	2087	23	19357	2.82284	1	0.660281	0.654685
GOTERM_MF_DIRECT	GO:0005521~lamin binding	0.0317611	PRNP, NARF, AKAP8L, PLCB1, LBR, TOR1AIP1	2077	17	18913	3.21385	1	0.647584	0.636486
UP_SEQ_FEATURE	DOMAIN:SH3	0.0319639	MACF1, DOCK4, DOCK3, PPP1R13B, NCF2, ITSN1, SLA, PIK3R1, ABL2, PLCG1, TSPOAP1, VAV3, YES1, STAC, TNK2, ARHGEF16, SORBS1, SORBS3, MAPK8IP1, FGR, CACNB2, HCK, SH3YL1, CACNB3, DLG4, BIN1, LCK, SGSM3, TRIP10, GRB2, STAM2, GAS7	2092	216	20516	1.45287	1	1	0.99939
KEGG_PATHWAY	hsa05231:Choline metabolism in cancer	0.0320171	PRKCG, PDGFRA, PCYT1A, EGF, DGKA, PLA2G4C, WAS, PDGFA, PIK3CD, TSC2, PIK3CB, PIK3R1, EGFR, PLD2, JMJD7-PLA2G4B, DGKQ, EIF4EBP1, GRB2, PLCG1, PLPP3, HRAS, WASF2, SOS2	1235	98	8205	1.55924	0.999987	0.128441	0.0882333
INTERPRO	IPR027309:P2X purinoreceptor extracellular domain	0.0320487	P2RX6, P2RX5, P2RX4, P2RX2	2081	7	19139	5.25544	1	1	1
INTERPRO	IPR001429:P2X purinoreceptor	0.0320487	P2RX6, P2RX5, P2RX4, P2RX2	2081	7	19139	5.25544	1	1	1
INTERPRO	IPR000494:EGF receptor, L domain	0.0320487	ERBB3, ERBB2, INSRR, EGFR	2081	7	19139	5.25544	1	1	1
INTERPRO	IPR006211:Furin-like cysteine-rich domain	0.0320487	ERBB3, ERBB2, INSRR, EGFR	2081	7	19139	5.25544	1	1	1
SMART	SM00214:VWC	0.032281	JAG2, NRP2, JAG1, ZAN, CHRD, CCN2, CCN1, THBS1, DGCR2	1244	38	10374	2.19453	1	1	1
GOTERM_CC_DIRECT	GO:0042995~cell projection	0.0322989	MACF1, KATNIP, NRXN1, AVIL, ITSN1, CACNA1A, TPTE, RND2, DDN, RHOBTB2, RIMS2, GLRA1, GRK3, FFAR2, PLCG1, IMPG1, CAMP, SVIL, CEP350, PTPN12, RHOD, SYT7, HCK, TRIP10, EZR, CLEC4E, CD44, TLR2	2114	182	20587	1.49822	1	0.322989	0.306694
GOTERM_BP_DIRECT	GO:1900038~negative regulation of cellular response to hypoxia	0.032325	EPHA4, DDAH1, CD34	2087	3	19357	9.27504	1	0.660281	0.654685
GOTERM_BP_DIRECT	GO:0002157~positive regulation of thyroid hormone mediated signaling pathway	0.032325	RXRA, THRB, THRA	2087	3	19357	9.27504	1	0.660281	0.654685
GOTERM_BP_DIRECT	GO:0097296~activation of cysteine-type endopeptidase activity involved in apoptotic signaling pathway	0.032325	SMAD3, BAX, JAK2	2087	3	19357	9.27504	1	0.660281	0.654685
GOTERM_BP_DIRECT	GO:0031427~response to methotrexate	0.032325	DHFR, SLC22A6	2087	3	19357	9.27504	1	0.660281	0.654685
GOTERM_BP_DIRECT	GO:0090118~receptor-mediated endocytosis involved in cholesterol transport	0.032325	LDLRAP1, LDLR, LRP6	2087	3	19357	9.27504	1	0.660281	0.654685
GOTERM_BP_DIRECT	GO:0090187~positive regulation of pancreatic juice secretion	0.032325	SPINK1, SCT, NR1H2	2087	3	19357	9.27504	1	0.660281	0.654685
GOTERM_BP_DIRECT	GO:1903862~positive regulation of oxidative phosphorylation	0.032325	VCP, MYC, NUPR1	2087	3	19357	9.27504	1	0.660281	0.654685
GOTERM_BP_DIRECT	GO:0099578~regulation of translation at postsynapse, modulating synaptic transmission	0.032325	CYFIP1, EIF4A3, EIF4E	2087	3	19357	9.27504	1	0.660281	0.654685
INTERPRO	IPR027397:Catenin binding domain	0.0323559	CDH1, CDH20, CDH10, TCF7, DSG2, CDH9, DSC1, CDH18	2081	29	19139	2.53711	1	1	1
UP_KW_CELLULAR_COMPONENT	KW-0787~Thick filament	0.032474	MYOM1, MYH1, MYH3, MYBPC2, MYH11, MYH6	1951	17	17662	3.1951	0.866519	0.190388	0.165419
GOTERM_BP_DIRECT	GO:0016572~histone phosphorylation	0.0327597	RPS6KA4, RPS6KA5, INCENP, CDK2, BAZ1B	2087	12	19357	3.8646	1	0.660281	0.654685
GOTERM_BP_DIRECT	GO:0070327~thyroid hormone transport	0.0327597	SLCO1B1, TTR, SLC3A2, SLC16A2, SERPINA7	2087	12	19357	3.8646	1	0.660281	0.654685
GOTERM_BP_DIRECT	GO:0050927~positive regulation of positive chemotaxis	0.0327597	F7, SMAD3, ITGA2, CCR4, F3	2087	12	19357	3.8646	1	0.660281	0.654685
GOTERM_BP_DIRECT	GO:0033540~fatty acid beta-oxidation using acyl-CoA oxidase	0.0327597	ACOX2, EHHADH, ACOX3, DECR2, CRAT	2087	12	19357	3.8646	1	0.660281	0.654685
GOTERM_BP_DIRECT	GO:0030850~prostate gland development	0.0327597	SHH, HOXA9, ANXA1, PTCH1, ALOX15B	2087	12	19357	3.8646	1	0.660281	0.654685
GOTERM_BP_DIRECT	GO:0048711~positive regulation of astrocyte differentiation	0.0327597	SHH, SERPINE2, BIN1, IL6ST, PRPF19	2087	12	19357	3.8646	1	0.660281	0.654685
INTERPRO	IPR001925:Porin, eukaryotic type	0.032854	POR, VDAC3, VDAC1	2081	3	19139	9.19702	1	1	1
INTERPRO	IPR001750:NADH:ubiquinone/plastoquinone oxidoreductase	0.032854	MT-ND4, MT-ND5, MT-ND2	2081	3	19139	9.19702	1	1	1
KEGG_PATHWAY	hsa04662:B cell receptor signaling pathway	0.0328783	VAV3, CR2, INPPL1, PIK3CD, NFATC1, PIK3CB, PIK3R1, BCL10, LILRA3, MALT1, LILRB5, RELA, LILRA4, PPP3R1, PPP3CC, PPP3R2, GRB2, HRAS, SOS2, CD22	1235	82	8205	1.62042	0.99999	0.129545	0.0889921
GOTERM_MF_DIRECT	GO:0001614~purinergic nucleotide receptor activity	0.0329055	P2RX6, P2RX5, P2RX4, P2RX2	2077	7	18913	5.20338	1	0.647584	0.636486
GOTERM_MF_DIRECT	GO:0004931~extracellular ATP-gated cation channel activity	0.0329055	P2RX6, P2RX5, P2RX4, P2RX2	2077	7	18913	5.20338	1	0.647584	0.636486
UP_SEQ_FEATURE	MOTIF:PDZ-binding	0.0329593	KCNJ4, EPHA4, GRID2, EPHA7, CXADR, KCNJ12, KCNA1, HTR2B, SEMA4F, KCNA5, KCNA6, GRIN2C, GRIN2B, SLC4A7, EPHB1, CFTR, EPHA2	2092	96	20516	1.73664	1	1	0.99939
UP_KW_PTM	KW-0165~Cleavage on pair of basic residues	0.0334853	EDA, SCT, ADM, OXT, PCSK7, ITGAE, CDH9, LOXL1, TNFSF13B, HTN3, ADAMTS5, CDH1, ITGAV, CAMP, EDN2, EDN3, INSRR, F2, F7, ADCYAP1, ADAM17, MMP14, ADAM15, MMP16, CDH10, PLA2G10, UTS2, ZP1, DSG2, DSC1, ZP2, CDH18, PMEL, CALCA, PTH, PROZ, PDGFA, MST1R, ADAMTS13, CDH20, GDF11, NMB, TGFB1, TNFSF13, GDF2, INHBA, PROC, APEX1, RLN2, NUCB2, NODAL	1815	301	14104	1.31665	0.64004	0.129756	0.104642
GOTERM_MF_DIRECT	GO:0032399~HECT domain binding	0.0334884	BPY2	2077	3	18913	9.10592	1	0.647584	0.636486
GOTERM_MF_DIRECT	GO:0086056~voltage-gated calcium channel activity involved in AV node cell action potential	0.0334884	CACNB2, CACNA1C, CACNA1G	2077	3	18913	9.10592	1	0.647584	0.636486
GOTERM_MF_DIRECT	GO:0042610~CD8 receptor binding	0.0334884	LCK, HLA-A, HLA-G	2077	3	18913	9.10592	1	0.647584	0.636486
KEGG_PATHWAY	hsa04726:Serotonergic synapse	0.0336423	ALOX15, GNAI3, HTR2B, ITPR1, CACNA1A, ITPR2, CACNA1C, HTR4, PTGS2, HTR6, GNG10, GNG5, CASP3, GNG7, PRKACA, HRAS, SLC18A1, KCNJ3, PRKCG, TRPC1, PLA2G4C, BRAF, ALOX15B, PLCB4, JMJD7-PLA2G4B, PLCB1	1235	115	8205	1.50206	0.999993	0.129545	0.0889921
GOTERM_MF_DIRECT	GO:0017124~SH3 domain binding	0.0336561	DOCK4, KHDRBS3, DOCK3, WIPF1, GRIK5, ARHGAP1, INPPL1, WAS, CBLC, PTPN12, ARHGAP6, QKI, ADAM19, PLSCR1, ADAM17, ADAM15, PTTG1, GRB2, EPS15, WASF2, SH3BGR, RAD9A	2077	126	18913	1.58992	1	0.647584	0.636486
INTERPRO	IPR021184:Tumour necrosis factor, conserved site	0.0336761	CD40LG, TNFSF13, LTA, LTB, TNF	2081	12	19139	3.83209	1	1	1
GOTERM_CC_DIRECT	GO:0005758~mitochondrial intermembrane space	0.0336821	NDUFA8, NDUFB7, HSD3B2, RNASET2, COX17, TIMM13, IMMT, ARL2, CDC25C, PPOX, GFER, TIMM10B, FGR, HAX1, NDUFS5, FBXL4	2114	88	20587	1.77062	1	0.333813	0.316972
UP_KW_MOLECULAR_FUNCTION	KW-0825~Tumor antigen	0.0337612	MAGEA8, MAGED1, MAGEA1, TACSTD2, MAGEA2, MAGED2, MAGEB1, TYR, MAGEA6, MAGEA10	1488	42	11735	2.06549	0.980064	0.345549	0.336456
KEGG_PATHWAY	hsa04660:T cell receptor signaling pathway	0.0337945	VAV3, PIK3CD, NFATC1, PIK3CB, PIK3R1, BCL10, TNF, MALT1, RELA, IL4, PAK1, PPP3R1, IL5, PTPRC, PPP3CC, CD40LG, PPP3R2, LCK, GRB2, PLCG1, ICOS, HRAS, MAP3K14, SOS2	1235	104	8205	1.53317	0.999993	0.129545	0.0889921
KEGG_PATHWAY	hsa04064:NF-kappa B signaling pathway	0.0337945	CARD10, EDA, CCL21, CSNK2A2, TNFAIP3, LY96, TRAF2, BCL10, PTGS2, CXCL2, TNF, MALT1, RELA, TNFSF13B, CD40LG, IRAK1, LCK, LTA, RIPK1, LTB, PLCG1, MAP3K14, BIRC2, BIRC3	1235	104	8205	1.53317	0.999993	0.129545	0.0889921
GOTERM_BP_DIRECT	GO:0098655~cation transmembrane transport	0.0338188	P2RX6, TRPM2, P2RX5, SLC30A9, TMEM63A, P2RX2, CNGA1, ATP1B1, GRIN2C, GRIN2B, GRIN1	2087	49	19357	2.08215	1	0.675335	0.669612
GOTERM_BP_DIRECT	GO:0042130~negative regulation of T cell proliferation	0.0338188	SPN, RIPOR2, SHH, TGFB1, CD80, PLA2G2A, SFTPD, PLA2G5, HLA-G, TNFRSF21, TSPAN32	2087	49	19357	2.08215	1	0.675335	0.669612
GOTERM_BP_DIRECT	GO:0051781~positive regulation of cell division	0.0338188	FGF5, BTC, FGF6, SHH, TGFB1, TAL1, HTR2B, PDGFA, YBX1, THBS4, FGF3	2087	49	19357	2.08215	1	0.675335	0.669612
INTERPRO	IPR001007:von Willebrand factor, type C	0.0338488	JAG2, NRP2, JAG1, ZAN, CHRD, CCN2, CCN1, THBS1, DGCR2	2081	42	19139	2.18977	1	1	1
SMART	SM00745:MIT	0.0338586	SPART, CAPN7, RPS6KC1, VPS4B, SNX15	1244	11	10374	3.79056	1	1	1
GOTERM_MF_DIRECT	GO:0051787~misfolded protein binding	0.0339352	CLUL1, SDF2L1, HSPA5, EDEM1, HSPA6, SDF2, CLU, HSPA1B	2077	29	18913	2.51198	1	0.647584	0.636486
GOTERM_MF_DIRECT	GO:0017134~fibroblast growth factor binding	0.0339459	CEP57, API5, ITGAV, RPS2, CXCL13, THBS1, FGFR3	2077	23	18913	2.77137	1	0.647584	0.636486
GOTERM_BP_DIRECT	GO:0007264~small GTPase mediated signal transduction	0.0342977	VAV3, DIRAS3, DOCK4, DOCK3, RASL10A, DOCK9, SH2D3A, TNK2, ARHGAP1, RND2, RHOD, RUNDC3A, RHOBTB2, PLD2, TIAM1, DAB1, DNAJA3, RGL2, SOS2, RHOQ, NUCB2	2087	121	19357	1.60972	1	0.682798	0.677012
UP_KW_CELLULAR_COMPONENT	KW-0539~Nucleus	0.0343323	ATF2, MDC1, SLC4A1AP, SPI1, ZNF174, ITSN1, TMEM97, ENO1, ADARB2, RBPJ, BACH1, ELK3, GLE1, HOXA9, CLP1, MYC, SOX15, ALKBH1, PIP4K2A, PKNOX1, PRKACA, NFRKB, HOXA5, ZNF17, DDX18, ZNF285, ZNF19, TSPYL1, DDX11, CSNK2A2, ARMC8, HCFC2, MED6, HOXB9, DDX39B, EWSR1, BIN1, TEP1, CLNS1A, LGALS13, ZSCAN21, PSME4, HOXB4, HOXB7, ATF6, ZNF157, HOXB5, ZNF275, CRABP2, CTBP2, AIRE, FLII, ACTL7A, HSPA4L, MEFV, ZNF26…	1951	5695	17662	1.05868	0.881289	0.190388	0.165419
SMART	SM00207:TNF	0.034502	CD40LG, TNFSF15, TNFSF13, LTA, LTB, TNF	1244	16	10374	3.12721	1	1	1
SMART	SM00020:Tryp_SPc	0.0345964	CFD, CELA3A, PRSS1, ST14, C1S, F11, PROZ, KLK5, TMPRSS2, KLK2, AZU1, F2, KLK7, GZMH, F7, PRSS50, PROC, CTRL, PRSS8, TPSAB1, CTRC, SH2B2	1244	123	10374	1.55937	1	1	1
GOTERM_BP_DIRECT	GO:0010951~negative regulation of endopeptidase activity	0.0346383	SERPINB3, SERPINB1, SERPINA1, SERPINB2, SERPINE2, SERPIND1, TIMP2, SERPING1, SPOCK1, SERPINA7, KNG1, SERPINA5	2087	56	19357	1.98751	1	0.685813	0.680001
GOTERM_BP_DIRECT	GO:0001657~ureteric bud development	0.0347662	GDF11, ARG2, TGFB1, SMAD3, SALL1, LHX1, TCF21, BMP7, CRLF1	2087	36	19357	2.31876	1	0.685813	0.680001
GOTERM_BP_DIRECT	GO:0003180~aortic valve morphogenesis	0.0347662	ADAMTS5, HEYL, TGFB1, JAG1, ROCK2, NOS3, SNAI2, NFATC1, EMILIN1	2087	36	19357	2.31876	1	0.685813	0.680001
UP_SEQ_FEATURE	REGION:Connecting peptide	0.0349642	CRYGB, CRYBB3, HLA-DPB1, CRYBA4, HLA-A, HLA-DOA, HLA-DOB, HLA-G, HLA-E	2092	38	20516	2.32268	1	1	0.99939
UP_SEQ_FEATURE	REPEAT:ARM 4	0.0349642	ARVCF, CTNND2, CTNNB1, PKP4, PKP3, ARMC8, KIFAP3, KPNA2, KPNA3	2092	38	20516	2.32268	1	1	0.99939
GOTERM_BP_DIRECT	GO:0051649~establishment of localization in cell	0.0351529	SLC24A2, EDN3, NOS3, DNAH5, GRIK5, EIF2AK1, DNAAF11, SCAMP1, AQP3, ZWINT, TRDN, RAP1B, KEL, P2RY1, APOB, CFTR, NECTIN2, SLC27A4	2087	99	19357	1.68637	1	0.69134	0.685481
KEGG_PATHWAY	hsa04540:Gap junction	0.0351949	PRKCG, PDGFRA, EGF, LPAR1, GNAI3, ITPR1, HTR2B, PDGFA, ADCY3, ITPR2, ADCY7, EGFR, GJA1, TUBA3C, PLCB4, PRKG2, GRB2, PLCB1, PRKACA, HRAS, SOS2	1235	88	8205	1.58543	0.999996	0.132618	0.0911028
GOTERM_MF_DIRECT	GO:0008092~cytoskeletal protein binding	0.035338	FARP2, MACF1, FARP1, RPH3AL, SORBS1, CORO1A, TOR1AIP1, SLC8A1, EPB41L1, EPB41L2, EPB41L3, ALDOC, ALDOB	2077	62	18913	1.90931	1	0.667721	0.656278
GOTERM_BP_DIRECT	GO:0051897~positive regulation of protein kinase B signaling	0.0355291	TGFB1, HSP90AB1, ANGPT1, CCL21, EGF, NRXN1, PDGFA, PIK3CD, AKR1C2, MST1R, PIK3CB, F3, THBS1, TNF, EGFR, BTC, F7, P2RX4, HAX1, CPNE1, CCL3, HPSE	2087	129	19357	1.58179	1	0.696627	0.690724
KEGG_PATHWAY	hsa05223:Non-small cell lung cancer	0.0356821	ALK, PRKCG, EGF, PIK3CD, BRAF, PIK3CB, PIK3R1, FHIT, EGFR, RXRA, CCND1, ERBB2, KIF5A, BAX, GRB2, PLCG1, HRAS, SOS2	1235	72	8205	1.66093	0.999996	0.132618	0.0911028
KEGG_PATHWAY	hsa05219:Bladder cancer	0.0357492	RPS6KA5, CCND1, CDH1, EGF, MYC, ERBB2, BRAF, THBS1, HRAS, UPK3A, FGFR3, EGFR	1235	41	8205	1.9445	0.999996	0.132618	0.0911028
GOTERM_CC_DIRECT	GO:0022625~cytosolic large ribosomal subunit	0.0358854	RPL7A, RPLP1, RPL23, RPL27A, RPL22, RPLP0, RPL36, RPL23A, RPL26, RPL8, RPL39, RPL7	2114	59	20587	1.98069	1	0.34941	0.331782
GOTERM_CC_DIRECT	GO:0043679~axon terminus	0.0358854	SLC8A3, OPRD1, CHRM2, NTRK2, EPHA4, BIN1, KCNA1, ITGA2, SEPTIN6, KCNA6, SLC8A1, SLC6A3	2114	59	20587	1.98069	1	0.34941	0.331782
GOTERM_BP_DIRECT	GO:0018105~peptidyl-serine phosphorylation	0.0359041	CAMK2B, BRSK2, GSK3A, ROCK2, EPO, MAST3, MAST1, RPS6KA4, RPS6KA3, RPS6KA5, TBK1, MKNK2, TLK2, PDK3, PRKACA, PRKCG, MAP4K1, NTRK2, CSNK1A1, CSNK2A2, EIF2AK3, LMTK2, LATS2, DGKQ, CDK2, BAX, PKN2, PKN1, ATR	2087	183	19357	1.46981	1	0.701859	0.695911
GOTERM_MF_DIRECT	GO:0000976~transcription regulatory region sequence-specific DNA binding	0.0359556	HDAC5, SPI1, ZNF174, THRA, DLX5, SUV39H1, TCF7, TAF9, ARID4A, AHR, TNF, RELA, SOX2, RXRA, NKX2-1, SOX5, KCNH2, KLF11, SMAD3, TBP, NFYB, FOXH1, POU2F2, SMARCA2, SREBF2, ETV5, RUNX1, PER2, DMTF1, TAL1, HAND2, CRY2, ZNF217, TFAM, IRF5, ATF6	2077	234	18913	1.40091	1	0.672656	0.661128
GOTERM_MF_DIRECT	GO:0003729~mRNA binding	0.0362773	KHDRBS3, SLC4A1AP, CELF1, CSTF3, CELF2, EIF4A3, CELF3, CASC3, YBX1, MRPL12, ELAVL1, RPL7, PTBP1, NXF1, SYNCRIP, SCAF8, BCLAF1, SNRNP70, MYC, PCBP1, PEG10, RPS3, RPS2, SNRNP35, RBM5, SSB, CLUH, RBPMS, CNBP, TSN, QKI, DHFR, RBMXL2, ZNF638, SRSF4, GRSF1	2077	242	18913	1.39223	1	0.672656	0.661128
UP_SEQ_FEATURE	DOMAIN:CBS	0.0362798	CLCN4, CBS, IMPDH1, PRKAG1	2092	13	20516	3.77188	1	1	0.99939
UP_SEQ_FEATURE	DOMAIN:REM-1	0.0362798	RTKN, ROCK2, TRIP10, PKN2, PKN1	2092	13	20516	3.77188	1	1	0.99939
KEGG_PATHWAY	hsa04110:Cell cycle	0.0363677	MCM7, YWHAB, CDC14B, CDC20, ORC4, CCND2, ORC1, PTTG1, CCND1, MYC, ORC3, ORC2, CDC27, E2F4, BUB3, SKP2, YWHAG, CDKN2B, TGFB1, SMAD3, CDC25C, CDC25B, CCNE1, CDC16, CDK2, ANAPC4, ATR, ANAPC2	1235	127	8205	1.46476	0.999997	0.133477	0.0916929
INTERPRO	IPR009071:High mobility group (HMG) box domain	0.0365354	SOX2, HMGXB4, SOX15, TCF7, UBTF, TFAM, HMGB3, HMG20A, HBP1, SRY, CIC, SOX5	2081	56	19139	1.97079	1	1	1
GOTERM_BP_DIRECT	GO:0070979~protein K11-linked ubiquitination	0.0368772	AREL1, UBE2C, CDC16, CDC27, ANAPC4, UBE2E2, UBE2A, ANAPC2	2087	30	19357	2.47334	1	0.708287	0.702284
GOTERM_BP_DIRECT	GO:0007202~activation of phospholipase C activity	0.0368772	ADCYAP1R1, PTH, HTR2B, LPAR1, AVPR1A, ADRA1A, ARHGAP6, EGFR	2087	30	19357	2.47334	1	0.708287	0.702284
GOTERM_BP_DIRECT	GO:0018149~peptide cross-linking	0.0368772	CSTA, ANXA1, KRT1, FN1, F13A1, THBS1, TGM4, TGM3	2087	30	19357	2.47334	1	0.708287	0.702284
GOTERM_BP_DIRECT	GO:2000463~positive regulation of excitatory postsynaptic potential	0.0368772	RIMS2, CUX2, DLG4, NRXN1, GRIN2C, GRIN2B, STX1A, GRIN1	2087	30	19357	2.47334	1	0.708287	0.702284
GOTERM_BP_DIRECT	GO:0046427~positive regulation of JAK-STAT cascade	0.0370567	IL5, CCL5, IL10RA, IL12A, PRL, TYK2, F2, JAK2, IL7R, TNF	2087	43	19357	2.15699	1	0.708287	0.702284
GOTERM_BP_DIRECT	GO:0030501~positive regulation of bone mineralization	0.0370567	WNT10B, RXRA, TGFB1, SMAD3, PTH, BMPR1B, CCN1, BMP7, SLC8A1, GPM6B	2087	43	19357	2.15699	1	0.708287	0.702284
GOTERM_CC_DIRECT	GO:0099524~postsynaptic cytosol	0.0371105	PRKCG, CALB1, EIF4A3, HTT, PLCB1	2114	13	20587	3.74554	1	0.356434	0.338452
GOTERM_CC_DIRECT	GO:0015629~actin cytoskeleton	0.037249	NPFFR2, MACF1, LAD1, FLT1, ZNF174, WIPF1, FLII, AVIL, ACTL7B, ARPC1A, WAS, TWF1, ARHGAP6, CORO1A, ARHGAP35, CORO1C, CALD1, CDH1, CFL2, FLNA, ABL2, ZNF268, WASF2, SVIL, MYO5A, MTSS1, FGR, ADAM17, HAX1, BIN1, ARPC3, MYO5B, CAPZA1, FSCN3, TAF5, HNRNPC, EZR	2114	259	20587	1.3912	1	0.356434	0.338452
GOTERM_BP_DIRECT	GO:1903146~regulation of mitophagy	0.0374333	SREBF1, GSK3A, HAX1, CSNK2A2, VDAC1, SREBF2	2087	18	19357	3.09168	1	0.708287	0.702284
GOTERM_BP_DIRECT	GO:0048872~homeostasis of number of cells	0.0374333	POLB, PRDX2, AP3B1, IL7R, ZFY, CCR4	2087	18	19357	3.09168	1	0.708287	0.702284
GOTERM_BP_DIRECT	GO:1901379~regulation of potassium ion transmembrane transport	0.0374333	KCNH2, PRNP, KCNE1, KCNE2, KCNIP2, KCNAB2	2087	18	19357	3.09168	1	0.708287	0.702284
GOTERM_BP_DIRECT	GO:0098656~anion transmembrane transport	0.0374333	SLC4A7, SLC13A2, POR, SLC13A4, VDAC3, VDAC1	2087	18	19357	3.09168	1	0.708287	0.702284
GOTERM_BP_DIRECT	GO:0048738~cardiac muscle tissue development	0.0374333	GJC1, RBP4, PRMT1, BMP7, SGCG, TBX2	2087	18	19357	3.09168	1	0.708287	0.702284
UP_SEQ_FEATURE	REPEAT:FG-GAP 7	0.0377352	ITGAM, ITGA2, ITGA1, ITGAV, ITGAE, ITGA9	2092	19	20516	3.09691	1	1	0.99939
UP_SEQ_FEATURE	REPEAT:FG-GAP 1	0.0377352	ITGAM, ITGA2, ITGA1, ITGAV, ITGAE, ITGA9	2092	19	20516	3.09691	1	1	0.99939
UP_SEQ_FEATURE	DOMAIN:Myosin N-terminal SH3-like	0.0377352	MYH1, MYH3, MYO5B, MYO5A, MYH11, MYH6	2092	19	20516	3.09691	1	1	0.99939
UP_SEQ_FEATURE	REPEAT:FG-GAP 3	0.0377352	ITGAM, ITGA2, ITGA1, ITGAV, ITGAE, ITGA9	2092	19	20516	3.09691	1	1	0.99939
UP_SEQ_FEATURE	REPEAT:FG-GAP 4	0.0377352	ITGAM, ITGA2, ITGA1, ITGAV, ITGAE, ITGA9	2092	19	20516	3.09691	1	1	0.99939
UP_SEQ_FEATURE	REPEAT:FG-GAP 5	0.0377352	ITGAM, ITGA2, ITGA1, ITGAV, ITGAE, ITGA9	2092	19	20516	3.09691	1	1	0.99939
UP_SEQ_FEATURE	REPEAT:FG-GAP 2	0.0377352	ITGAM, ITGA2, ITGA1, ITGAV, ITGAE, ITGA9	2092	19	20516	3.09691	1	1	0.99939
UP_SEQ_FEATURE	REPEAT:FG-GAP 6	0.0377352	ITGAM, ITGA2, ITGA1, ITGAV, ITGAE, ITGA9	2092	19	20516	3.09691	1	1	0.99939
UP_SEQ_FEATURE	TRANSMEM:Helical; Name=9	0.0380807	DGAT1, ATP2A3, SLC6A13, SLC2A1, TAP1, SLC2A2, DOLK, SLC6A2, SLC6A3, SLC2A8, SLCO1B1, SLC6A7, SOAT1, SLC16A2, SLC19A1, CFTR	2092	90	20516	1.74345	1	1	0.99939
GOTERM_BP_DIRECT	GO:0006883~cellular sodium ion homeostasis	0.0381018	ATP4A, ATP1B3, UMOD, ATP1B2, ATP1A1, ATP1B1, SLC8A1	2087	24	19357	2.70522	1	0.716756	0.710681
GOTERM_BP_DIRECT	GO:0071425~hematopoietic stem cell proliferation	0.0381018	WNT10B, WNT2B, ARIH2, HOXB4, SNAI2, CD34, RUNX1	2087	24	19357	2.70522	1	0.716756	0.710681
GOTERM_MF_DIRECT	GO:0019838~growth factor binding	0.0382277	PDGFRA, NRP2, EPHA7, FLT1, ERBB3, ERBB2, CCN1, IL6ST, EPHA2	2077	36	18913	2.27648	1	0.702256	0.690222
GOTERM_BP_DIRECT	GO:0009968~negative regulation of signal transduction	0.0383387	BRAP, RIPOR2, PTPN1, RGS17, GSK3A, ERBB3, CISH, RGS1, SNX13, RGS6, SOCS5	2087	50	19357	2.04051	1	0.719128	0.713034
UP_KW_BIOLOGICAL_PROCESS	KW-0442~Lipid degradation	0.0383742	PLA2G4C, LPL, APOC3, CEL, PLA2G5, PLA2G6, PLAAT4, LIPA, PLD3, PLD2, PLA2G15, NEU2, NEU3, PLCB4, APOC2, PLCG1, PNPLA6, PLCB1, SMPDL3B, PNLIP	1373	102	11248	1.60633	0.998806	0.440025	0.422117
INTERPRO	IPR000353:MHC class II, beta chain, N-terminal	0.0386432	HLA-DRB5, HLA-DRB4, HLA-DPB1, HLA-A, HLA-DOB, HLA-DQB2	2081	18	19139	3.06567	1	1	1
INTERPRO	IPR013649:Integrin alpha-2	0.0386432	ITGAM, ITGA2, ITGA1, ITGAV, ITGAE, ITGA9	2081	18	19139	3.06567	1	1	1
INTERPRO	IPR000413:Integrin alpha chain	0.0386432	ITGAM, ITGA2, ITGA1, ITGAV, ITGAE, ITGA9	2081	18	19139	3.06567	1	1	1
INTERPRO	IPR000798:Ezrin/radixin/moesin like	0.0386432	FARP2, FARP1, EPB41L1, EPB41L2, EPB41L3, EZR	2081	18	19139	3.06567	1	1	1
INTERPRO	IPR023210:NADP-dependent oxidoreductase domain	0.0386432	AKR1C1, AKR1A1, AKR1B1, AKR1C2, KCNAB2, GCLM	2081	18	19139	3.06567	1	1	1
KEGG_PATHWAY	hsa04371:Apelin signaling pathway	0.0387203	RYR1, HDAC5, PDE3B, PRKAG1, GNAI3, ITPR1, ADCY3, ITPR2, ADCY7, SLC8A1, GNA13, GNG10, CCND1, GNG5, CDH1, GNG7, CCN2, PRKACA, HRAS, PPARGC1A, JAG1, SMAD3, NOS3, RRAS2, SLC8A3, MYL4, PLCB4, MRAS, TFAM, PLCB1	1235	139	8205	1.4339	0.999999	0.140616	0.0965968
GOTERM_CC_DIRECT	GO:0005639~integral component of nuclear inner membrane	0.038742	P2RX6, P2RX5, P2RX4, P2RX2, SPAG4, LBR	2114	19	20587	3.07529	1	0.367553	0.349009
GOTERM_BP_DIRECT	GO:0007052~mitotic spindle organization	0.0388958	PTPA, GPSM2, DCTN2, INCENP, MAST1, BIRC5, TACC1, PCNT, CKAP5, EML1, NDC80, DLGAP5	2087	57	19357	1.95264	1	0.723934	0.717799
GOTERM_BP_DIRECT	GO:0007193~adenylate cyclase-inhibiting G-protein coupled receptor signaling pathway	0.0388958	AKAP12, OPRD1, GPR176, GRM7, RGS1, P2RY1, PSAP, GNAI3, OPRL1, LPAR1, ADCY7, MCHR1	2087	57	19357	1.95264	1	0.723934	0.717799
GOTERM_BP_DIRECT	GO:0042752~regulation of circadian rhythm	0.0389296	PRKCG, USP7, HDAC3, KDM2A, ROCK2, MAGED1, UBE3A, PPP1CA, PER2, PPP1CB, CRY2, BHLHE40, PPARGC1A	2087	64	19357	1.88399	1	0.723934	0.717799
UP_SEQ_FEATURE	DOMAIN:Neurotransmitter-gated ion-channel transmembrane	0.039074	CHRNB2, GLRA1, GABRR2, GLRA3, CHRNA2, GABRA6, GABRA4, GABRD	2092	32	20516	2.45172	1	1	0.99939
UP_SEQ_FEATURE	REPEAT:HEAT 7	0.039074	XPO1, PPP2R1A, MAST1, LTN1, AP3D1, TNPO1, RANBP6, CKAP5	2092	32	20516	2.45172	1	1	0.99939
KEGG_PATHWAY	hsa05235:PD-L1 expression and PD-1 checkpoint pathway in cancer	0.0392196	MAP2K3, ALK, MAP3K3, EGF, CSNK2A2, PIK3CD, NFATC1, PTPN11, PIK3CB, PIK3R1, EGFR, RELA, BATF, PPP3R1, PPP3CC, PPP3R2, LCK, PLCG1, JAK2, HRAS, TLR2	1235	89	8205	1.56762	0.999999	0.140946	0.0968235
OMIM_DISEASE	167800~Pancreatitis, hereditary	0.03922	PRSS1, SPINK1, CFTR	694	3	5812	8.37464	1	1	1
INTERPRO	IPR021072:Melanoma associated antigen, MAGE, N-terminal	0.0394933	MAGEA8, MAGEA1, MAGEA2, MAGEB1, MAGEA6, MAGEA10	2081	24	19139	2.68246	1	1	1
INTERPRO	IPR014745:MHC class II, alpha/beta chain, N-terminal	0.0394933	HLA-DRB5, HLA-DRB4, HLA-DPB1, HLA-A, HLA-DOA, HLA-DOB, HLA-DQB2	2081	24	19139	2.68246	1	1	1
UP_KW_MOLECULAR_FUNCTION	KW-0734~Signal transduction inhibitor	0.039805	RIPOR2, SOCS3, RGS17, GSK3A, RGS2, SOCS1, CISH, RGS13, RGS1, SNX13, RGS6, SOCS5	1488	49	11735	1.93137	0.990251	0.345549	0.336456
UP_SEQ_FEATURE	DOMAIN:CN hydrolase	0.0399914	BTD, VNN1, VNN2	2092	8	20516	4.90344	1	1	0.99939
UP_SEQ_FEATURE	DOMAIN:bHLH	0.0399999	NCOA1, SREBF1, NCOA2, TCF21, MITF, AHR, BHLHE22, USF2, SREBF2, NPAS2, USF1, HEYL, TAL1, MYC, NHLH1, HAND2, BHLHE40, MXD1, MXD4	2092	114	20516	1.63448	1	1	0.99939
GOTERM_MF_DIRECT	GO:0008270~zinc ion binding	0.0400432	ZNF330, CDA, GDA, LTN1, CBLC, TTF2, NR3C1, MT2A, ANPEP, PEG10, DPF3, KAT7, TRIM22, PRKCG, PRM2, KDM2A, MID1, PLA2G15, AFG3L2, KAT6A, TRIM13, S100A5, MT1G, TRIM16, MT1B, SRSF7, S100A8, BLM, ENPEP, AIRE, MEFV, TRHDE, KNG1, ADH6, ADAMTS13, HLTF, LTA4H, BRAP, CPSF4, DTNA, SMAD3, NR2F2, GRIN2B, ESR2, POLA1, ZZZ3, EPRS1, RPS29, ADA, APOBEC3B, PHF2, THRB, THRA, SUV39H1, HNF4G, TNFAIP3, MTR, NR2E1, USP39…	2077	870	18913	1.18272	1	0.723524	0.711125
KEGG_PATHWAY	hsa05225:Hepatocellular carcinoma	0.0401025	WNT2B, TCF7, WNT8A, PIK3CD, PIK3CB, PIK3R1, EGFR, LRP6, WNT11, CCND1, MYC, DPF3, PLCG1, HRAS, WNT3, GSTM4, PRKCG, NQO1, WNT10B, GSTM2, TGFB1, SMARCC2, SMAD3, GSTO1, CSNK1A1, TXNRD1, WNT7B, BRAF, SMARCA2, SMARCA4, BAX, CTNNB1, GRB2, SOS2, GSTM5	1235	168	8205	1.38411	0.999999	0.142633	0.0979825
GOTERM_MF_DIRECT	GO:0047834~D-threo-aldose 1-dehydrogenase activity	0.0401147	AKR1C1, AKR1A1, AKR1B1, AKR1C2, KCNAB2, GCLM	2077	18	18913	3.03531	1	0.723524	0.711125
UP_SEQ_FEATURE	DNA_BIND:Nuclear receptor	0.0401911	RXRA, NR6A1, THRB, THRA, NR1H2, HNF4G, NR2F2, NR2E1, NR3C1, ESR2	2092	46	20516	2.13193	1	1	0.99939
UP_SEQ_FEATURE	DOMAIN:Nuclear receptor	0.0401911	RXRA, NR6A1, THRB, THRA, NR1H2, HNF4G, NR2F2, NR2E1, NR3C1, ESR2	2092	46	20516	2.13193	1	1	0.99939
UP_SEQ_FEATURE	ZN_FING:NR C4-type	0.0401911	RXRA, NR6A1, THRB, THRA, NR1H2, HNF4G, NR2F2, NR2E1, NR3C1, ESR2	2092	46	20516	2.13193	1	1	0.99939
UP_KW_LIGAND	KW-0140~cGMP	0.040236	PDE10A, PDE1C, PDE6G, PDE3B, CNGA1, PRKG2, PDE6C	864	21	6850	2.64275	0.876864	0.342006	0.315182
GOTERM_BP_DIRECT	GO:0006139~nucleobase-containing compound metabolic process	0.0403147	PRPSAP2, GDA, OAS3, DDX11, NUDT2, BPNT1, TK1, SLC29A1, ATR	2087	37	19357	2.25609	1	0.743303	0.737003
GOTERM_BP_DIRECT	GO:0051591~response to cAMP	0.0403147	SREBF1, THBD, AANAT, DGKQ, OXT, HMGCS2, TYR, SLC6A3, BIRC2	2087	37	19357	2.25609	1	0.743303	0.737003
GOTERM_BP_DIRECT	GO:2001244~positive regulation of intrinsic apoptotic signaling pathway	0.0403147	BCLAF1, BCL2L11, LCK, BAX, IL19, NUPR1, BID, CLU, S100A8	2087	37	19357	2.25609	1	0.743303	0.737003
GOTERM_CC_DIRECT	GO:0042788~polysomal ribosome	0.040376	BTF3, RPL7A, RPS28, RPS29, RPL36, EIF3H, RPL8, RPL39	2114	32	20587	2.4346	1	0.379808	0.360647
GOTERM_MF_DIRECT	GO:0017046~peptide hormone binding	0.041011	MC4R, ADCYAP1R1, VIPR2, NPY4R, NPR2, GLP2R, PTH1R, AVPR1A, INHBA	2077	43	18913	2.11766	1	0.733026	0.720464
GOTERM_BP_DIRECT	GO:0032869~cellular response to insulin stimulus	0.041561	CYFIP1, HDAC5, GSK3A, PLA2G1B, PDE3B, MYO5A, PIK3R1, SORBS1, USF1, EEF2K, EPRS1, MYC, RAB13, HMGCS2, LPIN2, RHOQ, YWHAG, SLC29A2	2087	101	19357	1.65298	1	0.762397	0.755936
GOTERM_BP_DIRECT	GO:0032729~positive regulation of interferon-gamma production	0.0417434	CD160, CEBPG, HLA-A, TYK2, BTN3A2, TNF, HLA-DPB1, LTA, PDE4B, IL12A, LGALS9, JAK2, HRAS, IL18R1, TLR3	2087	79	19357	1.76108	1	0.762397	0.755936
UP_KW_BIOLOGICAL_PROCESS	KW-0053~Apoptosis	0.041746	HRK, TNFAIP8, TNFRSF6B, PPP1R13B, RTKN, TNFAIP3, NR3C1, CLU, BABAM2, HINT1, SLK, FAM162A, PEG10, CASP3, CASP1, PHLDA1, RBM5, SRGN, KLF11, EPHA7, AREL1, APAF1, CSNK2A2, IL19, TRAF2, UNC5C, FBXO10, RRAGA, PACS2, CEACAM6, LGALS13, GAS2, BIRC5, TNFRSF25, TMBIM6, VDAC1, S100A8, BIRC2, TNFRSF21, ITGB3BP, DAP3, SLC25A6, EPHA2, BIRC3, PPP1R15A, BRSK2, PHLPP1, IFI6, ITPR1, HTT, PSEN1, BCL10, THBS1, FHIT, …	1373	545	11248	1.21757	0.999347	0.448115	0.429878
UP_SEQ_FEATURE	REGION:Disordered	0.0418879	ATF2, MDC1, SLC4A1AP, SPI1, ITSN1, SPINT2, RBPJ, HTR6, TBK1, PSMD4, FOXO3B, PKNOX1, PRKACA, ZNF17, ZNF19, CXADR, HPCAL1, SCAMP1, FRS3, EML1, MYL4, DDX39B, EWSR1, MYL1, TFR2, OPTC, RUFY3, CLNS1A, FEZ1, PSME4, PSME2, MT-CO3, ATF6, ZNF275, MTMR2, HHLA1, AIRE, FLII, FAXDC2, ACTL7A, ACTL7B, PDGFA, ABCB9, PLA2G6, KIAA0040, ADAMTS13, HMGXB4, EPB41L1, EPB41L2, KCNMB2, EPB41L3, ZNF268, PPARGC1A, ZNF266, E…	2092	13638	20516	1.02613	1	1	0.99939
KEGG_PATHWAY	hsa04664:Fc epsilon RI signaling pathway	0.041948	MAP2K3, VAV3, PLA2G4C, PIK3CD, PIK3CB, PIK3R1, TNF, IL4, IL3, IL5, JMJD7-PLA2G4B, FCER1A, GRB2, PLCG1, MS4A2, HRAS, SOS2	1235	68	8205	1.66093	1	0.146679	0.100762
KEGG_PATHWAY	hsa05332:Graft-versus-host disease	0.0420906	HLA-DRB5, HLA-DRB4, CD80, HLA-DPB1, KLRD1, KIR3DL1, HLA-A, HLA-DOA, TNF, HLA-DOB, HLA-G, HLA-E	1235	42	8205	1.89821	1	0.146679	0.100762
UP_SEQ_FEATURE	DOMAIN:Ion transport	0.0425994	RYR1, KCNH2, SCN10A, TRPC1, KCNA1, SCN8A, ITPR1, CACNA1A, KCNQ4, CACNA1C, SCN2A, CACNA1G	2092	61	20516	1.92922	1	1	0.99939
UP_SEQ_FEATURE	ACT_SITE:Proton donor/acceptor	0.0427801	B3GAT3, B3GAT1, ASMT, APEX2, MTHFR, GMPR, KCNAB2, CPN1, TPST1, CA1, KAT6B, APEX1, KAT6A, RGN, CA9, KAT7, HMGCS2, CA8	2092	107	20516	1.64976	1	1	0.99939
GOTERM_BP_DIRECT	GO:0043547~positive regulation of GTPase activity	0.0429635	ARHGAP11A, CCL3L1, DOCK9, CCL3L3, SNX13, ARHGAP6, ARHGAP35, WNT11, RGS1, CCL5, CHN2, ERBB2, CCL3, ECT2, HRAS, CCL16, RGS6, CCL25, CCL21, TSC2, ADAP1, ADCYAP1, BIN1, SGSM3, SGSM2, RGN, PKP4, MAPRE2, SOS2	2087	186	19357	1.44611	1	0.762397	0.755936
GOTERM_BP_DIRECT	GO:0030097~hemopoiesis	0.0432421	JAG1, ANGPT1, TIPARP, RUNX3, ADD2, RUNX1, CUL4A, TAL1, LCK, MKNK2, PGM3, IL7R, CD34	2087	65	19357	1.85501	1	0.762397	0.755936
GOTERM_BP_DIRECT	GO:0007346~regulation of mitotic cell cycle	0.0432421	HDAC3, PTCH1, GBF1, AATF, CDC20, MYC, CDC27, CDC16, BIRC5, ANAPC4, ZNF268, DLGAP5, ANAPC2	2087	65	19357	1.85501	1	0.762397	0.755936
GOTERM_BP_DIRECT	GO:0007162~negative regulation of cell adhesion	0.0432581	SPN, RIPOR2, EPHA4, DAB1, ERBB3, ANGPT1, PODXL, PDE3B, ARHGDIB, FBLN1, KNG1	2087	51	19357	2.0005	1	0.762397	0.755936
GOTERM_BP_DIRECT	GO:0001958~endochondral ossification	0.0433573	MMP14, MMP16, DLX5, CBS, NPR2, INPPL1, FGFR3	2087	31	19357	2.39356	1	0.762397	0.755936
GOTERM_BP_DIRECT	GO:0006446~regulation of translational initiation	0.0433573	GLE1, EIF2B2, CSDE1, ALKBH1, EIF3H, EIF3E, EIF1B, EIF3B	2087	31	19357	2.39356	1	0.762397	0.755936
GOTERM_BP_DIRECT	GO:0005977~glycogen metabolic process	0.0433573	EPM2A, PPP1CB, GSK3A, PYGM, PYGL, IL6ST, GNMT, PPP1CA	2087	31	19357	2.39356	1	0.762397	0.755936
GOTERM_BP_DIRECT	GO:0008210~estrogen metabolic process	0.0433573	UGT2B10, PDGFRA, UGT2B11, TIPARP, UGT2B15, HSD17B4, CYP3A4, HSD17B10	2087	31	19357	2.39356	1	0.762397	0.755936
GOTERM_BP_DIRECT	GO:0006690~icosanoid metabolic process	0.0433825	PTGIS, CYP4F2, TBXAS1, ALOX15, ALOX15B	2087	13	19357	3.56732	1	0.762397	0.755936
GOTERM_BP_DIRECT	GO:0009790~embryo development	0.0433825	DLX1, DLX2, DLX4, DLX5, CHRD	2087	13	19357	3.56732	1	0.762397	0.755936
GOTERM_BP_DIRECT	GO:0061052~negative regulation of cell growth involved in cardiac muscle cell development	0.0433825	GSK3A, G6PD, RGS2, CTDP1, FOXP1	2087	13	19357	3.56732	1	0.762397	0.755936
GOTERM_BP_DIRECT	GO:0045953~negative regulation of natural killer cell mediated cytotoxicity	0.0433825	KLRD1, LGALS9, GFER, HLA-G, HLA-E	2087	13	19357	3.56732	1	0.762397	0.755936
GOTERM_BP_DIRECT	GO:0010762~regulation of fibroblast migration	0.0433825	GNA13, CLN3, GNA12, MTA2, CORO1C	2087	13	19357	3.56732	1	0.762397	0.755936
GOTERM_BP_DIRECT	GO:0051918~negative regulation of fibrinolysis	0.0433825	THBD, APOH, F2, THBS1, USF1	2087	13	19357	3.56732	1	0.762397	0.755936
GOTERM_BP_DIRECT	GO:0050435~beta-amyloid metabolic process	0.0433825	BACE1, BACE2, NAT8, MGAT3, PSEN1	2087	13	19357	3.56732	1	0.762397	0.755936
GOTERM_BP_DIRECT	GO:0007584~response to nutrient	0.043504	NQO1, POR, APAF1, TBXA2R, ERCC1, IGFBP2, LTA, CYBB, HMGCS2, GCLM, SLC8A1, SLC27A4	2087	58	19357	1.91897	1	0.762397	0.755936
KEGG_PATHWAY	hsa05203:Viral carcinogenesis	0.0436126	HDAC5, ATF2, HDAC3, YWHAB, SRF, PIK3CD, UBE3A, PIK3CB, PIK3R1, RBPJ, RELA, CDC20, POLB, CCND2, CCND1, CASP3, H2BC21, SKP2, PRKACA, HRAS, CCR4, YWHAG, GTF2A1L, USP7, CDKN2B, H2BC8, TBP, H2BC6, TRAF2, HLA-A, HLA-G, HLA-E, CCNE1, DNAJA3, RASA2, CDK2, H4C11, VDAC3, BAX, GRB2, IL6ST	1235	204	8205	1.33526	1	0.150463	0.103362
GOTERM_BP_DIRECT	GO:0000165~MAPK cascade	0.0436942	NPR2, ADRA1A, TNF, EGFR, CAMKK2, PPP1CB, PSMB2, MYC, CCL5, CCL3, RIPK1, MAPK6, HRAS, MAP2K3, BRAP, MAP3K3, TGFB1, BRAF, SORBS3, DUSP7, PSMA6, PSMA3, PTPRC, CTNNB1, FGFR3	2087	155	19357	1.49597	1	0.762397	0.755936
GOTERM_BP_DIRECT	GO:0006351~transcription, DNA-templated	0.0436998	PHF2, GMEB1, THRB, PLAG1, CEBPG, PSIP1, FHL3, CREBL2, LDB2, RELA, HIRA, HOXA9, BCLAF1, MED13, TAF1B, DPF3, POLR2F, KAT7, MTA2, KDM2A, POLRMT, CBFA2T3, HOXB9, EWSR1, KAT6B, THRAP3, KAT6A, TCEA3, CDK2, DRG1, HOXD3, CNOT8, PTMA	2087	218	19357	1.40402	1	0.762397	0.755936
INTERPRO	IPR018000:Neurotransmitter-gated ion-channel, conserved site	0.0442815	CHRNB2, GLRA1, GABRR2, CHRNB4, GLRA3, CHRNA2, GABRA6, GABRA4, GABRD, GABRG1	2081	44	19139	2.09023	1	1	1
UP_KW_BIOLOGICAL_PROCESS	KW-0507~mRNA processing	0.0442905	CELF1, CELF2, GEMIN2, EIF4A3, CELF3, AKAP8L, TTF2, CASC3, YBX1, PRPF19, USP39, ADARB2, PNN, PTBP1, SYNCRIP, SNRNP70, CLP1, SNRNP35, CMTR1, BCAS2, RBM5, SRRM1, GCFC2, KIN, DDX39B, THRAP3, PRPF3, CLNS1A, SRSF4, PPIH, SRSF7, TRUB2, KHDRBS3, RNMT, CSTF3, ARVCF, BCLAF1, SNRPB2, ZC3H13, DCPS, SMNDC1, SRSF11, SF3A3, CPSF4, ZRSR2, RBM39, SF3A1, RNGTT, SF3A2, CPSF1, GPKOW, ECD, LSM1, CDC5L, QKI, SRPK1, PA…	1373	390	11248	1.26035	0.999587	0.448115	0.429878
GOTERM_CC_DIRECT	GO:0042613~MHC class II protein complex	0.0443458	HLA-DRB5, HLA-DRB4, HLA-DPB1, HLA-A, HLA-DOA, HLA-DOB, HLA-DQB2	2114	26	20587	2.62188	1	0.41251	0.391698
INTERPRO	IPR011072:HR1 rho-binding repeat	0.0445631	RTKN, ROCK2, TRIP10, PKN2, PKN1	2081	13	19139	3.53732	1	1	1
INTERPRO	IPR014847:FERM adjacent (FA)	0.0445631	FARP2, FARP1, EPB41L1, EPB41L2, EPB41L3	2081	13	19139	3.53732	1	1	1
INTERPRO	IPR006186:Serine/threonine-specific protein phosphatase/bis(5-nucleosyl)-tetraphosphatase	0.0445631	PPP1CB, PPP6C, PPP3CC, PPEF2, PPP1CA	2081	13	19139	3.53732	1	1	1
GOTERM_CC_DIRECT	GO:0098839~postsynaptic density membrane	0.0445957	NLGN4Y, OPRD1, EPHA4, GRID2, EPHA7, GRID1, GRIK5, GRIK3, SEMA4F, CACNA1C, GRIN2C, GRIN2B, DLG4, SLITRK3, SLC16A3, STX1A, GRIA4	2114	99	20587	1.67225	1	0.41251	0.391698
UP_SEQ_FEATURE	DOMAIN:IQ	0.0449706	IQSEC2, MYO16, NRGN, MYH1, SCN10A, GAP43, MYH3, EWSR1, SCN8A, MYH11, SCN2A, PPEF2, MYH6	2092	69	20516	1.84767	1	1	0.99939
UP_SEQ_FEATURE	REPEAT:LRR 11	0.0450608	MACF1, PHLPP1, LUM, FLII, BGN, LRRC32, GP5, TLR1, PPP1R7, SLITRK3, LRIG1, TLR6, TLR5, FBXL7, TLR3, TLR2	2092	92	20516	1.70554	1	1	0.99939
INTERPRO	IPR000418:Ets domain	0.0450833	ELF1, SPI1, ELF4, ETV2, ETS2, ETV5, ELK3	2081	31	19139	2.37342	1	1	1
UP_SEQ_FEATURE	DOMAIN:Neurotransmitter-gated ion-channel ligand-binding	0.0453892	CHRNB2, GLRA1, GABRR2, GLRA3, CHRNA2, GABRA6, GABRA4, GABRD	2092	33	20516	2.37743	1	1	0.99939
UP_KW_MOLECULAR_FUNCTION	KW-0339~Growth factor	0.0455943	CNTF, GMFB, PDGFA, FGF3, THBS4, FGF5, FGF6, IL12A, GDF11, TGFB1, PSPN, EGF, GDF2, INHBA, BMP7, GFER, MANF, BTC, IL4, IL3, IL5, NRG3, OGN, NODAL, FGF10	1488	133	11735	1.48241	0.995107	0.345549	0.336456
GOTERM_BP_DIRECT	GO:0001935~endothelial cell proliferation	0.0457174	SCARB1, MMP14, CALCA, PIK3CB, CD34, LOXL2, FGF10	2087	25	19357	2.59701	1	0.768769	0.762254
GOTERM_BP_DIRECT	GO:0070509~calcium ion import	0.0457174	SLC24A2, CACNA1I, CACNB2, CACNA1A, CACNA1C, SLC8A1, CACNA1G	2087	25	19357	2.59701	1	0.768769	0.762254
KEGG_PATHWAY	hsa04012:ErbB signaling pathway	0.045828	PRKCG, CAMK2B, EGF, PIK3CD, BRAF, PIK3CB, PIK3R1, EGFR, BTC, PAK1, ERBB3, NRG3, MYC, ERBB2, EIF4EBP1, ABL2, GRB2, PLCG1, HRAS, SOS2	1235	85	8205	1.56323	1	0.156541	0.107537
UP_SEQ_FEATURE	CROSSLNK:Glycyl lysine isopeptide (Lys-Gly) (interchain with G-Cter in SUMO1); alternate	0.0458654	MDC1, NUMA1, RPLP0, STIP1, PNN, BCLAF1, ZMYM4, PES1, BMS1, FLNA, PHGDH, RPS2, ZNF148, NFRKB, GTF2I, ANXA1, HSPA5, KRT8, EBF1, BAZ1B, EEF2, SRRM1, FOSL2, KRT18, THRAP3, BHLHE40, HNRNPC	2092	181	20516	1.46291	1	1	0.99939
UP_SEQ_FEATURE	DOMAIN:MAGE	0.045928	MAGEA8, MAGED1, MAGEA1, MAGEA2, MAGED2, MAGEB1, MAGEA6, MAGEA10	2092	40	20516	2.20655	1	1	0.99939
UP_SEQ_FEATURE	DOMAIN:Death	0.045928	NGFR, IRAK1, TNFRSF10B, RIPK1, UNC5C, IRAK3, TNFRSF25, TNFRSF21, MALT1	2092	40	20516	2.20655	1	1	0.99939
GOTERM_MF_DIRECT	GO:0005542~folic acid binding	0.0459923	DHFR, MTHFS, SLC19A1, GNMT	2077	13	18913	3.50228	1	0.807512	0.793673
GOTERM_MF_DIRECT	GO:0043560~insulin receptor substrate binding	0.0459923	INSRR, GRB2, PIK3CB, PIK3R1, JAK2	2077	13	18913	3.50228	1	0.807512	0.793673
GOTERM_BP_DIRECT	GO:1901687~glutathione derivative biosynthetic process	0.0461908	GSTM4, GSTM2, AKR1A1, GSTM5	2087	8	19357	4.63752	1	0.768769	0.762254
GOTERM_BP_DIRECT	GO:0048646~anatomical structure formation involved in morphogenesis	0.0461908	DLX5, LHX1, NKX2-1, GRB2	2087	8	19357	4.63752	1	0.768769	0.762254
GOTERM_BP_DIRECT	GO:0046632~alpha-beta T cell differentiation	0.0461908	SHH, ANXA1, RPL22, ADA	2087	8	19357	4.63752	1	0.768769	0.762254
GOTERM_BP_DIRECT	GO:0060509~Type I pneumocyte differentiation	0.0461908	THRB, THRA, NFIB, LTA4H	2087	8	19357	4.63752	1	0.768769	0.762254
GOTERM_BP_DIRECT	GO:0010753~positive regulation of cGMP-mediated signaling	0.0461908	NPR2, GUCA1A, RUNDC3A	2087	8	19357	4.63752	1	0.768769	0.762254
GOTERM_BP_DIRECT	GO:0006271~DNA strand elongation involved in DNA replication	0.0461908	POLD3, POLA1, MCM7, POLD2	2087	8	19357	4.63752	1	0.768769	0.762254
GOTERM_BP_DIRECT	GO:0001915~negative regulation of T cell mediated cytotoxicity	0.0461908	PTPRC, KLRD1, IL7R, HLA-G	2087	8	19357	4.63752	1	0.768769	0.762254
GOTERM_BP_DIRECT	GO:0010886~positive regulation of cholesterol storage	0.0461908	SCARB1, LPL, APOB, SREBF2	2087	8	19357	4.63752	1	0.768769	0.762254
GOTERM_BP_DIRECT	GO:0038134~ERBB2-EGFR signaling pathway	0.0461908	BTC, EGF, ERBB2, EGFR	2087	8	19357	4.63752	1	0.768769	0.762254
GOTERM_BP_DIRECT	GO:1990416~cellular response to brain-derived neurotrophic factor stimulus	0.0461908	NTRK2, EEF2K, EIF4A3, UBE3A	2087	8	19357	4.63752	1	0.768769	0.762254
GOTERM_BP_DIRECT	GO:0060484~lung-associated mesenchyme development	0.0461908	SHH, WNT11, CTNNB1, HOXA5	2087	8	19357	4.63752	1	0.768769	0.762254
GOTERM_BP_DIRECT	GO:0050667~homocysteine metabolic process	0.0461908	MTRR, CBS, MTHFR	2087	8	19357	4.63752	1	0.768769	0.762254
GOTERM_BP_DIRECT	GO:0046887~positive regulation of hormone secretion	0.0461908	NMB, EDN3, P2RY1, PTPN11	2087	8	19357	4.63752	1	0.768769	0.762254
UP_SEQ_FEATURE	TRANSMEM:Helical; Name=S4 of repeat II	0.0462247	CACNA1I, SCN8A, CACNA1A, CACNA1C, SCN2A, CACNA1G	2092	20	20516	2.94207	1	1	0.99939
UP_SEQ_FEATURE	TRANSMEM:Helical; Name=S4 of repeat I	0.0462247	CACNA1I, SCN8A, CACNA1A, CACNA1C, SCN2A, CACNA1G	2092	20	20516	2.94207	1	1	0.99939
UP_SEQ_FEATURE	MOTIF:BH3	0.0462247	HRK, BCL2L13, BCL2L11, BNIP3, BAX, BID	2092	20	20516	2.94207	1	1	0.99939
GOTERM_BP_DIRECT	GO:0070555~response to interleukin-1	0.0464219	ANXA1, IRAK1, EPO, TAF9, MTHFR, IRAK3, LGALS9, RELA, TLE5	2087	38	19357	2.19672	1	0.768769	0.762254
GOTERM_BP_DIRECT	GO:0042327~positive regulation of phosphorylation	0.0464219	FLT1, DHX34, EGF, CCL5, RIPK1, BCL10, PSEN1, THBS1, EGFR	2087	38	19357	2.19672	1	0.768769	0.762254
GOTERM_BP_DIRECT	GO:0048535~lymph node development	0.0464341	POLB, TGFB1, TRAF3IP2, LTA, LTB, IL7R	2087	19	19357	2.92896	1	0.768769	0.762254
GOTERM_BP_DIRECT	GO:0032469~endoplasmic reticulum calcium ion homeostasis	0.0464341	PACS2, ITPR1, BAX, TMBIM6, PSEN1, GRINA	2087	19	19357	2.92896	1	0.768769	0.762254
GOTERM_BP_DIRECT	GO:0010744~positive regulation of macrophage derived foam cell differentiation	0.0464341	PLA2G2A, PLA2G10, LPL, PLA2G5, APOB, ALOX15B	2087	19	19357	2.92896	1	0.768769	0.762254
GOTERM_MF_DIRECT	GO:0005216~ion channel activity	0.0467269	GJC1, KCNH2, P2RX6, P2RX5, P2RX4, ITPR1, CACNA1A, CACNA1C, GABRD, KCNK3	2077	44	18913	2.06953	1	0.813213	0.799276
KEGG_PATHWAY	hsa05320:Autoimmune thyroid disease	0.0467673	IFNA4, HLA-DRB5, HLA-DRB4, CD80, HLA-A, HLA-G, HLA-E, IL4, IL5, TG, CD40LG, HLA-DPB1, HLA-DOA, HLA-DOB	1235	53	8205	1.75495	1	0.158184	0.108665
UP_SEQ_FEATURE	DOMAIN:H15	0.0468037	H1-5, KAT6B, KAT6A, H1-1, H1-3	2092	14	20516	3.50246	1	1	0.99939
UP_SEQ_FEATURE	DOMAIN:Link	0.0468037	VCAN, TNFAIP6, LYVE1, CD44, HAPLN1	2092	14	20516	3.50246	1	1	0.99939
GOTERM_BP_DIRECT	GO:0045892~negative regulation of transcription, DNA-templated	0.0469362	SPI1, ZNF174, THRA, SUV39H1, ARID4A, AHR, ENO1, LIMD1, RBPJ, NR3C1, TNF, LOXL2, ELK3, SALL1, RPS6KA5, DACH1, SCMH1, SIX3, DPF3, KAT7, CIC, PITX1, TRIM22, KLF11, SMARCC2, ZBTB33, CBFA2T3, ZHX1, TLE5, FOXP1, DKK3, GCFC2, ILF3, MDFIC, KAT6B, KAT6A, CRY2, BIRC5, PLCB1, PFDN5, HDAC5, CALCA, HDAC3, CTBP2, TCF7, RELA, STRN3, HIRA, BCLAF1, WNT11, RBBP4, CCDC85B, NKX2-1, MTA2, ZNF148, ZBTB18, KDM4A, TFAP2…	2087	585	19357	1.22082	1	0.775104	0.768535
GOTERM_CC_DIRECT	GO:0005801~cis-Golgi network	0.0470396	LRPAP1, TMED10, B3GAT3, LIMK2, GBF1, GOLIM4, PIK3R1, GOLGA2, GORASP2, GOLGB1, MAP6, CCN2, GOLGA8A	2114	69	20587	1.83477	1	0.428316	0.406707
INTERPRO	IPR003010:Carbon-nitrogen hydrolase	0.0472045	BTD, VNN1, VNN2	2081	8	19139	4.59851	1	1	1
KEGG_PATHWAY	hsa05031:Amphetamine addiction	0.0472855	PRKCG, CAMK2B, ATF2, CACNA1C, GRIN2C, GRIN2B, SLC6A3, GRIN1, PPP1CA, PPP1CB, PPP3R1, PPP3CC, PPP3R2, PRKACA, SLC18A1, STX1A, GRIA4	1235	69	8205	1.63686	1	0.158384	0.108803
INTERPRO	IPR017930:Myb domain	0.0473505	DNAJC2, ZZZ3, SMARCC2, DMTF1, CDC5L, MYBL1, RCOR1	2081	25	19139	2.57517	1	1	1
GOTERM_CC_DIRECT	GO:0005921~gap junction	0.04743	PANX1, GJC1, GJA1, MIP, SGSM3, DSC1	2114	20	20587	2.92152	1	0.428316	0.406707
UP_KW_MOLECULAR_FUNCTION	KW-0646~Protease inhibitor	0.0478339	SERPINB3, CSTB, ITIH4, CSTA, SPINK2, SERPINB1, SPINK1, SERPINA1, SERPINB2, SERPIND1, SERPINE2, APLP2, TFPI2, PEBP1, SPINT3, SPINT2, KNG1, CST4, SERPINA5, TIMP2, ANOS1, SERPING1, BIRC5, RECK	1488	127	11735	1.49035	0.996257	0.345549	0.336456
GOTERM_CC_DIRECT	GO:0042627~chylomicron	0.0478479	APOC2, APOH, LPL, APOC3, APOB	2114	14	20587	3.478	1	0.428316	0.406707
GOTERM_CC_DIRECT	GO:0031089~platelet dense granule lumen	0.0478479	ITIH4, CLEC3B, ECM1, APOH, RARRES2	2114	14	20587	3.478	1	0.428316	0.406707
UP_KW_MOLECULAR_FUNCTION	KW-0456~Lyase	0.0478633	GUCY1B2, ECHS1, PDXDC1, NPR2, HDC, ODC1, HSD17B4, ADCY3, ENO1, ADCY7, CYP17A1, ALAD, POLB, ENDOU, CA1, CBS, ALKBH1, RPS3, CA9, GSTM4, PTGIS, RNASET2, APEX2, PAICS, EHHADH, CRY2, TBXAS1, ALDOC, ALDOB	1488	174	11735	1.40505	0.99627	0.345549	0.336456
GOTERM_BP_DIRECT	GO:0000082~G1/S transition of mitotic cell cycle	0.047875	CUL4A, PPP6C, GPR132, LATS2, CCND2, CCND1, CCNE1, MYC, CDK2, EIF4EBP1, SKP2, ZNF324, EIF4E	2087	66	19357	1.8269	1	0.784843	0.778192
INTERPRO	IPR005817:Wnt	0.0478986	WNT10B, WNT11, WNT2B, WNT7B, WNT8A, WNT3	2081	19	19139	2.90432	1	1	1
INTERPRO	IPR006195:Aminoacyl-tRNA synthetase, class II	0.0478986	GARS1, NARS1, EPRS1, KARS1, PARS2, FARSA	2081	19	19139	2.90432	1	1	1
INTERPRO	IPR018161:Wnt protein, conserved site	0.0478986	WNT10B, WNT11, WNT2B, WNT7B, WNT8A, WNT3	2081	19	19139	2.90432	1	1	1
INTERPRO	IPR004009:Myosin, N-terminal, SH3-like	0.0478986	MYH1, MYH3, MYO5B, MYO5A, MYH11, MYH6	2081	19	19139	2.90432	1	1	1
INTERPRO	IPR013519:Integrin alpha beta-propellor	0.0478986	ITGAM, ITGA2, ITGA1, ITGAV, ITGAE, ITGA9	2081	19	19139	2.90432	1	1	1
GOTERM_BP_DIRECT	GO:0002548~monocyte chemotaxis	0.0480097	CCL25, CALCA, FLT1, ANXA1, CCL3L1, CCL21, CCL5, CCL3L3, CCL3, CCL16	2087	45	19357	2.06112	1	0.784843	0.778192
GOTERM_BP_DIRECT	GO:0032722~positive regulation of chemokine production	0.0480097	IL1RL1, ADAM17, AIRE, LPL, FFAR2, TNF, AIF1, ALOX15B, TLR3, TLR2	2087	45	19357	2.06112	1	0.784843	0.778192
GOTERM_BP_DIRECT	GO:0014065~phosphatidylinositol 3-kinase signaling	0.0480097	ERBB3, CD160, ERBB2, HTR2B, PIK3CD, TPTE, PIK3CB, PIK3R1, PIK3C2A, MYO16	2087	45	19357	2.06112	1	0.784843	0.778192
INTERPRO	IPR002190:MAGE protein	0.0484182	MAGEA8, MAGED1, MAGEA1, MAGEA2, MAGED2, MAGEB1, MAGEA6, MAGEA10	2081	38	19139	2.17824	1	1	1
GOTERM_MF_DIRECT	GO:0005021~vascular endothelial growth factor-activated receptor activity	0.0484258	PDGFRA, NRP2, FLT1	2077	8	18913	4.55296	1	0.829612	0.815395
GOTERM_BP_DIRECT	GO:0051289~protein homotetramerization	0.0484736	GOLGA2, RYR1, TRPM2, ALDH1A3, KCNJ12, MIP, KIF25, AQP4, TK1, HSD17B10, GNMT, ALDH9A1	2087	59	19357	1.88645	1	0.790436	0.783737
UP_KW_MOLECULAR_FUNCTION	KW-0722~Serine protease inhibitor	0.0484982	SERPINB3, ITIH4, SPINK2, SERPINB1, SPINK1, SERPINA1, SERPINB2, SERPIND1, SERPINE2, APLP2, TFPI2, PEBP1, SPINT3, SPINT2, SERPINA5, ANOS1, SERPING1, RECK	1488	88	11735	1.61313	0.996543	0.345549	0.336456
GOTERM_MF_DIRECT	GO:0004896~cytokine receptor activity	0.0486687	IL1RL1, CSF3R, IL10RA, IL2RB, IL5RA, IL6ST, IL7R, F3, CSF2RA, CD44, CRLF1, IL13RA1	2077	58	18913	1.88398	1	0.829612	0.815395
GOTERM_BP_DIRECT	GO:1990830~cellular response to leukemia inhibitory factor	0.0487685	TLE4, NRP2, CTBP2, NFYB, GLDC, RNMT, SMARCA5, CACYBP, SSTR1, SOCS3, BCLAF1, RPS16, MRAS, PDCD10, PIGA, PLA2G10, GCLM, SRSF7	2087	103	19357	1.62088	1	0.793252	0.78653
KEGG_PATHWAY	hsa05165:Human papillomavirus infection	0.0489578	IFNA4, WNT2B, TNC, PIK3CD, UBE3A, LAMC2, PIK3CB, RBPJ, TNF, LFNG, TBK1, CCND2, CCND1, PPP2R1A, CASP3, ITGAV, PRKACA, HRAS, TBP, ATP6AP1, ITGA2, ITGA1, TSC2, TYK2, HLA-A, HLA-G, HLA-E, CCNE1, SOS2, LLGL1, TLR3, LLGL2, ITGA9, LAMA2, TCF7, WNT8A, PSEN1, PIK3R1, PTGS2, THBS1, THBS4, EGFR, RELA, WNT11, EIF4EBP1, WNT3, WNT10B, JAG1, EGF, CSNK1A1, WNT7B, FN1, LAMB1, HEYL, COL1A2, PPP2R2C, CDK2, BAX, CTN…	1235	331	8205	1.24444	1	0.158599	0.10895
GOTERM_CC_DIRECT	GO:0030670~phagocytic vesicle membrane	0.0489771	CYBB, TAP1, HLA-A, CORO1A, HLA-G, SYT7, TAPBP, HLA-E, TLR1, VAMP7, HLA-DPB1, TLR6, CLEC4E, TLR2	2114	77	20587	1.77062	1	0.434917	0.412975
KEGG_PATHWAY	hsa04940:Type I diabetes mellitus	0.0491667	HLA-DRB5, HLA-DRB4, CD80, LTA, HLA-DPB1, IL12A, HLA-A, HLA-DOA, TNF, HLA-DOB, HLA-G, HLA-E	1235	43	8205	1.85406	1	0.158599	0.10895
KEGG_PATHWAY	hsa04975:Fat digestion and absorption	0.0491667	SCARB1, DGAT1, PLA2G1B, PLA2G2A, PLA2G10, CEL, PLA2G5, APOB, PLPP3, AGPAT1, PNLIP, SLC27A4	1235	43	8205	1.85406	1	0.158599	0.10895
GOTERM_MF_DIRECT	GO:0034237~protein kinase A regulatory subunit binding	0.0493419	ARFGEF1, AKAP8L, AKAP7, EZR, PRKACA, WASF2, AKAP1	2077	25	18913	2.54966	1	0.829612	0.815395
GOTERM_MF_DIRECT	GO:0005540~hyaluronic acid binding	0.0493419	VCAN, TNFAIP6, HYAL2, LYVE1, CD44, IMPG1, HAPLN1	2077	25	18913	2.54966	1	0.829612	0.815395
KEGG_PATHWAY	hsa04929:GnRH secretion	0.0493759	PRKCG, TRPC1, ITPR1, PIK3CD, ITPR2, CACNA1C, PIK3CB, PIK3R1, ESR2, CACNA1G, CACNA1I, PLCB4, KCNN3, PLCB1, HRAS, KCNJ3	1235	64	8205	1.66093	1	0.158599	0.10895
GOTERM_BP_DIRECT	GO:0001649~osteoblast differentiation	0.049515	WNT10B, SEMA7A, DLX5, GDF2, TNC, RRAS2, HSD17B4, RPS15, SOX2, HIRA, SYNCRIP, GJA1, VCAN, WNT11, HAND2, CCL3, SNAI2, HNRNPC, CCN1, BMPR1B, EPHA2	2087	126	19357	1.54584	1	0.80338	0.796572
UP_SEQ_FEATURE	COMPBIAS:Basic and acidic residues	0.0495802	ATF2, MDC1, CYFIP1, SLC4A1AP, WIPF1, ITSN1, ELK3, GLE1, TBK1, PSMD4, CLP1, MYC, GJA8, DDX18, ZNF19, CXADR, DDX11, HPCAL1, FNDC3A, MED6, SCN10A, EWSR1, PRKD3, OPTC, RUFY3, FEZ1, PSME2, LRPAP1, PDXDC1, HSPA4L, MEFV, PLA2G6, FAM149A, GJC1, BLOC1S6, HMGXB4, EPB41L1, EPB41L2, KCNMB2, EPB41L3, ZNF148, PPARGC1A, ZNF266, EXPH5, BRAP, JAG2, ABCA2, JAG1, ST13, SETD1B, SETD1A, EIF2AK3, FN1, MTHFR, BRAF, NFA…	2092	5648	20516	1.05743	1	1	0.99939
KEGG_PATHWAY	hsa04659:Th17 cell differentiation	0.0496483	HLA-DRB5, TGFB1, HLA-DRB4, SMAD3, HSP90AB1, NFATC1, TYK2, AHR, IL1RAP, RELA, RUNX1, IL4, PPP3R1, RXRA, PPP3CC, PPP3R2, LCK, IL2RB, HLA-DPB1, PLCG1, JAK2, HLA-DOA, IL6ST, HLA-DOB	1235	108	8205	1.47638	1	0.158599	0.10895
GOTERM_CC_DIRECT	GO:0000781~chromosome, telomeric region	0.049906	H2AX, BLM, MCM7, PPP1R10, RNF8, SMG6, RAD51AP1, PPP1CB, ORC4, ORC1, RBBP4, ORC3, ORC2, MTA2, SSB, TINF2, PPP1CA, RAD51D, TEP1, APEX1, ERCC1, RPA4, CDK2, H4C11, TELO2, ATR	2114	173	20587	1.46358	1	0.439648	0.417468
INTERPRO	IPR006029:Neurotransmitter-gated ion-channel transmembrane domain	0.0502242	CHRNB2, GLRA1, GABRR2, CHRNB4, GLRA3, CHRNA2, GABRA6, GABRA4, GABRD, GABRG1	2081	45	19139	2.04378	1	1	1
GOTERM_CC_DIRECT	GO:0098982~GABA-ergic synapse	0.0504029	CTBP2, GRID1, NRXN1, GABRA4, LPAR1, ADRA1A, GABRR2, GAP43, PCLO, CALB1, CDH10, SLITRK3, CLPTM1, PLCB1, GABRD	2114	85	20587	1.71854	1	0.44053	0.418305
GOTERM_BP_DIRECT	GO:0030334~regulation of cell migration	0.0504515	PLEKHG3, MACF1, TGFB1, LAMA2, SERPINE2, LMO4, TNC, UNC5C, KRT5, LDB2, FGF3, FGF5, FGF6, SLK, TMSB4X, MGAT3, FLNA, VCL, FGF10	2087	111	19357	1.58762	1	0.813717	0.806821
KEGG_PATHWAY	hsa03015:mRNA surveillance pathway	0.0504805	CPSF4, NXT1, RNGTT, CPSF1, RNMT, CSTF3, EIF4A3, CASC3, SMG7, SRRM1, PPP1CA, SMG6, GLE1, PPP1CB, PNN, NXF1, DDX19B, DDX39B, PPP2R2C, CLP1, PPP2R1A, ACIN1	1235	97	8205	1.50682	1	0.159778	0.10976
GOTERM_BP_DIRECT	GO:0035115~embryonic forelimb morphogenesis	0.0505282	SHH, HOXA9, CRABP2, CTNNB1, CACNA1C, TBX5, RECK, WNT3	2087	32	19357	2.31876	1	0.813717	0.806821
GOTERM_BP_DIRECT	GO:0007159~leukocyte cell-cell adhesion	0.0505282	CALCA, PTPRC, CD40LG, TNIP1, CD209, CCL5, UMOD, EZR	2087	32	19357	2.31876	1	0.813717	0.806821
UP_SEQ_FEATURE	DOMAIN:EGF-like 7; calcium-binding	0.0507679	JAG2, JAG1, EGF, FBLN1, CELSR2, FBLN2, CELSR3	2092	27	20516	2.54253	1	1	0.99939
UP_SEQ_FEATURE	REGION:Catalytic	0.0507679	PPP3CC, KAT6B, KAT6A, CA9, PPEF2, CPN1, PLD2	2092	27	20516	2.54253	1	1	0.99939
UP_SEQ_FEATURE	REPEAT:ARM	0.0507679	ARVCF, CTNND2, CTNNB1, PKP4, ARMC8, KPNA2, KPNA3	2092	27	20516	2.54253	1	1	0.99939
UP_SEQ_FEATURE	ACT_SITE:Charge relay system	0.0509403	CFD, CELA3A, PRSS1, C1S, KLK5, TMPRSS2, LPL, PCSK7, KLK2, LIPA, PRSS23, KLK7, ABHD12, PRSS50, ESD, PRSS8, TPSAB1, ST14, F11, CEL, F2, GZMH, PLA2G15, F7, PREPL, PROC, CTRL, TPP1, CTRC, PNLIP	2092	208	20516	1.41445	1	1	0.99939
UP_SEQ_FEATURE	REPEAT:LRR 14	0.0510122	TLR1, MACF1, PHLPP1, FLII, LRIG1, TLR6, LRRC32, TLR5, TLR3, TLR2	2092	48	20516	2.0431	1	1	0.99939
UP_SEQ_FEATURE	DOMAIN:NR LBD	0.0510122	RXRA, NR6A1, THRB, THRA, NR1H2, HNF4G, NR2F2, NR2E1, NR3C1, ESR2	2092	48	20516	2.0431	1	1	0.99939
GOTERM_CC_DIRECT	GO:0043197~dendritic spine	0.0511433	PSD, NGFR, FARP1, NTRK2, CYFIP1, EPHA4, MTMR2, GRID2, LPAR1, SLA, SLC8A1, GRIN1, PPP1CA, SLC8A3, P2RX6, P2RX4, EEF2K, CALB1, DLG4, GIPC1, NEDD4, PDE4B, PRKACA, GRIA4	2114	157	20587	1.48867	1	0.443509	0.421133
GOTERM_BP_DIRECT	GO:0006979~response to oxidative stress	0.051871	NQO1, PRNP, RBPMS, TAT, KRT1, NUDT1, PSIP1, PSEN1, ABCB11, PTGS2, ATOX1, TXN2, PDLIM1, ALAD, PRDX2, TRPM2, MMP14, VNN1, ERCC1, GCLM	2087	119	19357	1.55883	1	0.833275	0.826213
UP_KW_CELLULAR_COMPONENT	KW-0256~Endoplasmic reticulum	0.052024	AHCYL1, AQP8, TMEM97, CLU, LOXL2, FADS3, ABHD12, GJA1, KPNA2, SLC39A1, NOMO1, EPM2A, UGT2B10, SLC30A9, UGT2B11, ALG6, DGAT1, SACM1L, ENTPD5, ALG5, DIO1, UGT2B15, ACSL6, ALG3, TAP1, ATP11B, HLA-A, ACSL3, CNPY3, ATP11A, HLA-G, MAPK8IP1, DPM1, MINPP1, DPM2, POR, SOAT1, TRIM13, FKBP9, PPIB, PLPP3, ATF6, CFTR, SLC27A4, PMEL, LRPAP1, BRSK2, VCP, RTN1, TMED10, CRABP2, ITPR1, ITPR2, PSEN1, PLD3, UGT8, PT…	1951	1329	17662	1.13075	0.961573	0.261365	0.227088
GOTERM_MF_DIRECT	GO:0019900~kinase binding	0.0520535	MYOM1, HSP90AB1, CD160, SLC2A1, TNFAIP3, HTT, BCL10, EGFR, TIAM1, LDHB, DLG4, DGKQ, TRIP6, CASP1, RPS3, FLNA, CTNNB1, STX1A	2077	102	18913	1.60693	1	0.867851	0.852978
GOTERM_CC_DIRECT	GO:0098685~Schaffer collateral - CA1 synapse	0.0520799	NTNG1, SRGN, EPHA4, EPHA7, IQSEC2, NRXN1, ITPR1, SYP, AKAP12, EEA1, PTPRD, PPP3R1, GIPC1, PPFIA1, CTNNB1, PLCG1, STX1A	2114	101	20587	1.63914	1	0.447998	0.425397
UP_SEQ_FEATURE	REGION:Coil 2	0.0521442	KRT82, KRT81, KRT18, KRT3, KRT15, KRT1, KRT8, KRT7, KRT5, KRT6B, KRT83, LMNB1	2092	63	20516	1.86798	1	1	0.99939
GOTERM_CC_DIRECT	GO:0055038~recycling endosome membrane	0.0524683	ATP11B, HLA-A, NSG1, ABCB11, SCAMP1, HLA-G, RAB11A, HLA-E, LAMP5, NEU3, EHD2, GGA3, CLCN4, RAB13, HLA-DPB1, RAB11FIP3, CFTR, ARF6	2114	109	20587	1.60818	1	0.447998	0.425397
SMART	SM00398:HMG	0.0525809	SOX2, HMGXB4, SOX15, TCF7, UBTF, TFAM, HMGB3, HMG20A, HBP1, SRY, CIC, SOX5	1244	54	10374	1.85316	1	1	1
GOTERM_BP_DIRECT	GO:0043154~negative regulation of cysteine-type endopeptidase activity involved in apoptotic process	0.0528368	TNFAIP8, IFI6, PTGS2, THBS1, TNF, RPS6KA3, POR, DNAJA3, BIRC5, CD44, BIRC2, BIRC3, LAMTOR5	2087	67	19357	1.79963	1	0.8447	0.837542
GOTERM_MF_DIRECT	GO:0004715~non-membrane spanning protein tyrosine kinase activity	0.0529478	FGR, HCK, YES1, FES, LCK, TNK2, ABL2, TYK2, JAK2, BAZ1B	2077	45	18913	2.02354	1	0.875403	0.860401
GOTERM_BP_DIRECT	GO:0016310~phosphorylation	0.0530592	ALK, PRKCG, EPHA7, TNK2, LIMK2, HTR2B, PIK3CD, DOLK, PIK3CB, LIMD1, PIK3C2A, DCK, PAK1, UCK2, PPIP5K1, CLP1, GUK1, PPIP5K2, PMVK, PIP4K2A, TK1	2087	127	19357	1.53367	1	0.8447	0.837542
KEGG_PATHWAY	hsa05230:Central carbon metabolism in cancer	0.0530847	PDGFRA, G6PD, GLS2, IDH2, SLC2A1, PIK3CD, SLC2A2, PDHB, PIK3CB, PIK3R1, EGFR, LDHB, MYC, ERBB2, HRAS, SLC16A3, FGFR3	1235	70	8205	1.61348	1	0.166493	0.114373
GOTERM_BP_DIRECT	GO:0001974~blood vessel remodeling	0.0531029	JAG1, CBS, NOS3, NPR2, BAX, FLNA, RBPJ, FGF10	2087	39	19357	2.14039	1	0.8447	0.837542
GOTERM_BP_DIRECT	GO:0006953~acute-phase response	0.0531029	ITIH4, F8, PLSCR1, SERPINA1, EPO, TFR2, FN1, F2, APOL2	2087	39	19357	2.14039	1	0.8447	0.837542
INTERPRO	IPR003961:Fibronectin, type III	0.0532842	MYOM1, CSF3R, COL14A1, TNC, IL5RA, PHYHIP, CSF2RA, PTPRG, ABI3BP, SPEG, TSPOAP1, EPHB1, IL13RA1, EPHA4, EPHA7, MYBPC2, IL10RA, INSRR, FN1, FNDC3A, HCFC2, F3, MID1, PTPRD, PTPRC, LRIT1, IL2RB, ANOS1, IL6ST, IL7R, CRLF1, EPHA2	2081	212	19139	1.38823	1	1	1
UP_SEQ_FEATURE	BINDING:axial binding residue	0.0534232	PTGIS, NOS3, CYP4F2, CYBB, MTR, CYP3A4, PTGS2, NPAS2, CYP17A1, CYP27A1, CYP27B1, CYP2B6, CYP2A13, CBS, TBXAS1, MT-CYB, CYB561	2092	110	20516	1.60476	1	1	0.99939
UP_SEQ_FEATURE	DOMAIN:EGF-like	0.0536155	NRP2, ZAN, NRXN1, PROZ, TNC, UMOD, FBLN1, PTGS2, THBS1, FBLN2, THBS4, LRP6, DLL3, HYAL2, SCARF1, LDLR, IMPG1, NTNG1, JAG1, EGF, ADAM2, ADAM19, BTC, F7, VCAN, PROC, MMRN1, NRG3, ADAM15, MFGE8	2092	209	20516	1.40769	1	1	0.99939
GOTERM_BP_DIRECT	GO:0007612~learning	0.0538139	SLC8A3, CHRNB2, SLC24A2, NLGN4Y, NTRK2, DLG4, NRXN1, VDAC1, CIC, PLCB1, PTGS2, TLR2	2087	60	19357	1.85501	1	0.851913	0.844693
UP_SEQ_FEATURE	DOMAIN:FERM adjacent (FA)	0.0541639	FARP2, EPB41L2, EPB41L3	2092	4	20516	7.35516	1	1	0.99939
UP_SEQ_FEATURE	DNA_BIND:CUT 1	0.0541639	CUX2, CUX1, SATB1	2092	4	20516	7.35516	1	1	0.99939
UP_SEQ_FEATURE	REGION:C-terminal (CTD)	0.0541639	EPB41L1, EPB41L2, EPB41L3	2092	4	20516	7.35516	1	1	0.99939
UP_SEQ_FEATURE	REGION:immunoglobulin-like	0.0541639	ATP1B3, ATP1B2, ATP1B1	2092	4	20516	7.35516	1	1	0.99939
UP_SEQ_FEATURE	DOMAIN:Class II aldolase/adducin N-terminal	0.0541639	ADD3, ADD1, ADD2	2092	4	20516	7.35516	1	1	0.99939
UP_SEQ_FEATURE	DOMAIN:Transcription factor Elf N-terminal	0.0541639	ELF1, ELF4	2092	4	20516	7.35516	1	1	0.99939
UP_SEQ_FEATURE	DNA_BIND:CUT 2	0.0541639	CUX2, CUX1, SATB1	2092	4	20516	7.35516	1	1	0.99939
UP_SEQ_FEATURE	REGION:Spectrin--actin-binding	0.0541639	EPB41L1, EPB41L2, EPB41L3	2092	4	20516	7.35516	1	1	0.99939
UP_SEQ_FEATURE	DOMAIN:SAB	0.0541639	EPB41L1, EPB41L2, EPB41L3	2092	4	20516	7.35516	1	1	0.99939
UP_SEQ_FEATURE	REGION:Hydrophilic	0.0541639	CFDP1, EPB41L2, EPB41L3	2092	4	20516	7.35516	1	1	0.99939
GOTERM_BP_DIRECT	GO:0030900~forebrain development	0.054212	SOX2, TOP2B, SHH, ITGAM, APAF1, NKX2-1, NR2F2, SSTR1, SSTR4, ARHGAP35	2087	46	19357	2.01631	1	0.851913	0.844693
GOTERM_BP_DIRECT	GO:0030325~adrenal gland development	0.0542126	PDGFRA, SMAD3, WNT11, SALL1, NR3C1, DKK3, LY6E	2087	26	19357	2.49713	1	0.851913	0.844693
GOTERM_BP_DIRECT	GO:0050482~arachidonic acid secretion	0.0542126	NMB, ANXA1, PLA2G1B, PLA2G2A, PLA2G10, BDKRB2, PLA2G5	2087	26	19357	2.49713	1	0.851913	0.844693
GOTERM_BP_DIRECT	GO:0009954~proximal/distal pattern formation	0.0542126	DLX1, DLX2, HOXA9, HOXB9, BTD, CHSY1, CTNNB1	2087	26	19357	2.49713	1	0.851913	0.844693
KEGG_PATHWAY	hsa04066:HIF-1 signaling pathway	0.0543342	PRKCG, CAMK2B, FLT1, ANGPT1, EPO, NOS3, EGF, SLC2A1, CYBB, PIK3CD, ENO1, PDHB, PIK3CB, PIK3R1, EGFR, RELA, LDHB, ERBB2, MKNK2, EIF4EBP1, ALDOC, ALDOB, PLCG1, EIF4E	1235	109	8205	1.46284	1	0.168876	0.116011
UP_SEQ_FEATURE	DOMAIN:EF-hand	0.0548045	RYR1, MACF1, CETN1, DGKA, ITSN1, EFCAB14, GUCA1A, CABP1, SRI, AIF1, PPP3R1, CALB1, PPP3R2, PLCG1, EPS15, RAB11FIP3, DTNA, S100A2, KCNIP2, HPCAL1, MYL4, EHD2, MYL1, FKBP9, PPEF2, PVALB, NUCB2	2092	201	20516	1.41492	1	1	0.99939
KEGG_PATHWAY	hsa04621:NOD-like receptor signaling pathway	0.0548619	IFNA4, HSP90AB1, ITPR1, TNFAIP3, ITPR2, MEFV, TNF, TANK, CXCL2, RELA, TXN2, PANX1, TRPM2, TBK1, CCL5, CASP1, MFN2, RIPK1, GBP2, CAMP, GBP3, CTSB, DEFA6, CYBB, TRAF2, TYK2, POR, PLCB4, OAS3, TRIP6, VDAC3, PKN2, VDAC1, PKN1, PLCB1, BIRC2, BIRC3	1235	184	8205	1.33597	1	0.168994	0.116092
SMART	SM00921:SM00921	0.055363	HLA-DRB5, HLA-DRB4, HLA-DPB1, HLA-A, HLA-DOB, HLA-DQB2	1244	18	10374	2.77974	1	1	1
BIOCARTA	h_deathPathway:Induction of apoptosis through DR3 and DR4/5 Death Receptors	0.0555786	APAF1, CASP3, GAS2, TNFRSF10B, RIPK1, TRAF2, TNFRSF25, BID, MAP3K14, RELA, BIRC2, BIRC3	332	33	1623	1.77766	1	1	1
KEGG_PATHWAY	hsa05321:Inflammatory bowel disease	0.0556289	HLA-DRB5, TGFB1, HLA-DRB4, SMAD3, NFATC1, TNF, RELA, IL4, IL5, HLA-DPB1, IL12A, HLA-DOA, TLR5, HLA-DOB, IL18R1, TLR2	1235	65	8205	1.63538	1	0.169841	0.116673
UP_KW_CELLULAR_COMPONENT	KW-0703~Sarcoplasmic reticulum	0.0557008	CAMK2B, RYR1, FKBP1A, HAX1, HRC, ATP2A3, SRI, THBS1, THBS4, MANF, TRDN	1951	52	17662	1.91501	0.969683	0.261365	0.227088
GOTERM_BP_DIRECT	GO:0006855~drug transmembrane transport	0.0557057	ABCC5, ABCB11, SLC29A1, SLC19A1, SLC29A2	2087	14	19357	3.31251	1	0.860786	0.853491
GOTERM_BP_DIRECT	GO:0097284~hepatocyte apoptotic process	0.0557057	ATF2, KRT18, KRT8, BID, ARF6	2087	14	19357	3.31251	1	0.860786	0.853491
GOTERM_BP_DIRECT	GO:0007512~adult heart development	0.0557057	GJA1, HAND2, TCAP, ADRA1A, MYH6	2087	14	19357	3.31251	1	0.860786	0.853491
GOTERM_BP_DIRECT	GO:0052548~regulation of endopeptidase activity	0.0557057	PSMA3, NRDC, BIRC5, BIRC2, BIRC3	2087	14	19357	3.31251	1	0.860786	0.853491
GOTERM_BP_DIRECT	GO:0042987~amyloid precursor protein catabolic process	0.0557057	BACE1, ADAM19, CLN3, ADAM17, PSEN1	2087	14	19357	3.31251	1	0.860786	0.853491
GOTERM_BP_DIRECT	GO:0000463~maturation of LSU-rRNA from tricistronic rRNA transcript (SSU-rRNA, 5.8S rRNA, LSU-rRNA)	0.0557057	DDX18, BOP1, PES1, URB1, RPL7	2087	14	19357	3.31251	1	0.860786	0.853491
GOTERM_BP_DIRECT	GO:0048745~smooth muscle tissue development	0.0557057	TFAP2B, SHH, TIPARP, NPR2, PTCH1	2087	14	19357	3.31251	1	0.860786	0.853491
UP_SEQ_FEATURE	DOMAIN:Laminin EGF-like	0.0557565	NTNG1, LAMA2, LAMB1, CELSR2, CELSR3, MLF2	2092	21	20516	2.80197	1	1	0.99939
UP_SEQ_FEATURE	DOMAIN:FAD-binding FR-type	0.0557565	POR, NDOR1, MTRR, NOS3, CYBB	2092	21	20516	2.80197	1	1	0.99939
PIR_SUPERFAMILY	PIRSF005713:ATP-gated ion channel P2X4 receptor	0.0558915	P2RX6, P2RX5, P2RX4, P2RX2	285	6	1773	4.14737	0.999999	1	1
KEGG_PATHWAY	hsa04260:Cardiac muscle contraction	0.0562774	ATP2A3, ATP1B4, ATP1B3, ATP1B2, CACNA1C, ATP1A1, ATP1B1, SLC8A1, UQCRH, TRDN, SLC8A3, MYL4, CACNB2, COX7A2L, CACNB3, HRC, UQCRC1, MT-CO3, MT-CYB, MYH6	1235	87	8205	1.52729	1	0.170313	0.116998
GOTERM_CC_DIRECT	GO:0044294~dendritic growth cone	0.0565268	CYFIP1, HSP90AB1, MAP2, PTCH1	2114	9	20587	4.32818	1	0.471765	0.447964
GOTERM_CC_DIRECT	GO:0098590~plasma membrane region	0.0565268	ERBB3, ERBB2, EGFR, PLD2	2114	9	20587	4.32818	1	0.471765	0.447964
GOTERM_CC_DIRECT	GO:0005664~nuclear origin of replication recognition complex	0.0565268	ORC4, ORC1, ORC3, ORC2	2114	9	20587	4.32818	1	0.471765	0.447964
GOTERM_BP_DIRECT	GO:0032332~positive regulation of chondrocyte differentiation	0.0566082	POR, SMAD3, PRKG2, BMPR1B, LOXL2, SOX5	2087	20	19357	2.78251	1	0.864441	0.857115
GOTERM_BP_DIRECT	GO:2000114~regulation of establishment of cell polarity	0.0566082	RAP1B, ARFGEF1, PLEKHG3, RIPOR2, ROCK2, RUFY3	2087	20	19357	2.78251	1	0.864441	0.857115
GOTERM_BP_DIRECT	GO:0006414~translational elongation	0.0566082	TSFM, EEF2K, EEF1D, RPLP1, EEF1A2, EEF2	2087	20	19357	2.78251	1	0.864441	0.857115
GOTERM_BP_DIRECT	GO:0006833~water transport	0.0566082	MIP, AQP8, AQP6, AQP4, UPK3A, AQP3	2087	20	19357	2.78251	1	0.864441	0.857115
GOTERM_BP_DIRECT	GO:0050850~positive regulation of calcium-mediated signaling	0.0566082	P2RX5, HINT1, P2RX4, P2RX2, CCL3, ADA	2087	20	19357	2.78251	1	0.864441	0.857115
INTERPRO	IPR001811:Chemokine interleukin-8-like domain	0.0566678	CCL25, CCL3L1, CCL21, CCL5, CCL3L3, CCL3, CXCL13, CXCL2, CCL27, CCL16	2081	46	19139	1.99935	1	1	1
INTERPRO	IPR001628:Zinc finger, nuclear hormone receptor-type	0.0566678	RXRA, NR6A1, THRB, THRA, NR1H2, HNF4G, NR2F2, NR2E1, NR3C1, ESR2	2081	46	19139	1.99935	1	1	1
INTERPRO	IPR006201:Neurotransmitter-gated ion-channel	0.0566678	CHRNB2, GLRA1, GABRR2, CHRNB4, GLRA3, CHRNA2, GABRA6, GABRA4, GABRD, GABRG1	2081	46	19139	1.99935	1	1	1
INTERPRO	IPR006202:Neurotransmitter-gated ion-channel ligand-binding	0.0566678	CHRNB2, GLRA1, GABRR2, CHRNB4, GLRA3, CHRNA2, GABRA6, GABRA4, GABRD, GABRG1	2081	46	19139	1.99935	1	1	1
UP_SEQ_FEATURE	DOMAIN:EF-hand 1	0.0571706	MACF1, CETN1, DGKA, ITSN1, EFCAB14, GUCA1A, CABP1, SRI, AIF1, SCGN, PPP3R1, CALB1, PPP3R2, EPS15, RAB11FIP3, S100A2, HPCAL1, MYL4, MYL1, S100A5, FKBP9, SLC25A12, PPEF2, S100A8, PVALB, NUCB2	2092	185	20516	1.43127	1	1	0.99939
INTERPRO	IPR001433:Oxidoreductase FAD/NAD(P)-binding	0.05718	POR, NDOR1, MTRR, NOS3	2081	14	19139	3.28465	1	1	1
INTERPRO	IPR005818:Histone H1/H5	0.05718	H1-5, KAT6B, KAT6A, H1-1, H1-3	2081	14	19139	3.28465	1	1	1
GOTERM_BP_DIRECT	GO:0030183~B cell differentiation	0.0572337	TPD52, IFNA4, TOP2B, HDAC5, CR2, AQP8, CEBPG, PIK3CD, PIK3R1, RBPJ, TNFSF13B, IL4, KLF6, ADAM17, PTPRC, CD40LG	2087	90	19357	1.6489	1	0.868082	0.860726
KEGG_PATHWAY	hsa04620:Toll-like receptor signaling pathway	0.0575175	MAP2K3, IFNA4, CCL3L1, CCL3L3, CD80, PIK3CD, LY96, PIK3CB, PIK3R1, TNF, RELA, TLR1, TBK1, IRAK1, CCL5, CCL3, RIPK1, IL12A, IRF5, TLR6, TLR5, TLR3, TLR2	1235	104	8205	1.46929	1	0.172553	0.118536
UP_KW_MOLECULAR_FUNCTION	KW-0021~Allosteric enzyme	0.0581933	ALAD, PAK1, PDE10A, BDH1, CBS, PAH, PPAT, MTHFR, BRAF, PYGM, PYGL	1488	52	11735	1.81994	0.998924	0.390237	0.379968
INTERPRO	IPR001827:Homeobox protein, antennapedia type, conserved site	0.0583499	HOXB4, HOXD3, HOXB7, HOXA5, HOXD8, HOXB5	2081	20	19139	2.75911	1	1	1
GOTERM_BP_DIRECT	GO:0032570~response to progesterone	0.0584044	SREBF1, NCOA2, TGFB1, PTGER2, UBE3A, OXT, THBS1, TLR2	2087	33	19357	2.24849	1	0.868082	0.860726
GOTERM_BP_DIRECT	GO:0045773~positive regulation of axon extension	0.0584044	CYFIP1, MACF1, SEMA7A, SRF, RUFY3, FN1, RAB11A, ANAPC2	2087	33	19357	2.24849	1	0.868082	0.860726
GOTERM_BP_DIRECT	GO:0045931~positive regulation of mitotic cell cycle	0.0584044	TAL1, EIF4EBP1, BIRC5, PKN2, PTPN11, EIF4E, CDC25B, LGMN	2087	33	19357	2.24849	1	0.868082	0.860726
GOTERM_MF_DIRECT	GO:0004435~phosphatidylinositol phospholipase C activity	0.0584128	CCR1, PLCB4, CCL5, BDKRB2, PLCG1, PLCB1, F2RL2	2077	26	18913	2.45159	1	0.957776	0.941363
UP_KW_DOMAIN	KW-0245~EGF-like domain	0.0585329	NRP2, C1S, ZAN, NRXN1, PROZ, TNC, UMOD, FBLN1, PTGS2, THBS1, FBLN2, CELSR2, THBS4, CELSR3, LRP6, DLL3, THBD, HYAL2, SCARF1, LDLR, IMPG1, JAG2, NTNG1, JAG1, EGF, ADAM2, ADAM19, BTC, F7, VCAN, PROC, MMRN1, NRG3, ADAM15, MFGE8	1525	246	14500	1.35279	0.854867	0.312175	0.282909
KEGG_PATHWAY	hsa05323:Rheumatoid arthritis	0.0587076	HLA-DRB5, TGFB1, FLT1, HLA-DRB4, CCL3L1, ATP6AP1, ANGPT1, PTH, CCL3L3, CD80, TNFSF13, CXCL2, TNF, TNFSF13B, CCL5, HLA-DPB1, CCL3, LTB, HLA-DOA, HLA-DOB, TLR2	1235	93	8205	1.5002	1	0.174604	0.119946
SMART	SM01381:SM01381	0.0588185	NPFFR2, CHRM2, CCR1, OPRD1, OR4E1, LPAR1, OPRL1, HTR2B, OR1L3, SSTR1, HTR4, ADRA2C, ADRA1A, SSTR4, MC4R, HTR6, MC2R, MTNR1B, RHO, CCR4, DRD5, GPR19	1244	123	10374	1.49157	1	1	1
UP_SEQ_FEATURE	CARBOHYD:O-linked (GlcNAc) serine; alternate	0.0588344	KRT18, NUMA1, CTNNB1, LTF, METAP2	2092	15	20516	3.26896	1	1	0.99939
UP_SEQ_FEATURE	REGION:Modulating	0.0588344	RXRA, THRB, THRA, NR3C1, ESR2	2092	15	20516	3.26896	1	1	0.99939
UP_SEQ_FEATURE	DOMAIN:MHC class II beta chain N-terminal	0.0588344	HLA-DRB5, HLA-DRB4, HLA-DPB1, HLA-A, HLA-DOB	2092	15	20516	3.26896	1	1	0.99939
UP_SEQ_FEATURE	MOTIF:NPA 2	0.0588344	MIP, AQP8, AQP6, AQP4, AQP3	2092	15	20516	3.26896	1	1	0.99939
UP_SEQ_FEATURE	MOTIF:NPA 1	0.0588344	MIP, AQP8, AQP6, AQP4, AQP3	2092	15	20516	3.26896	1	1	0.99939
PIR_SUPERFAMILY	PIRSF005465:G protein-activated inward rectifier potassium channel	0.0589372	KCNJ4, KCNJ8, KCNJ13, KCNJ14, KCNJ16, KCNJ3	285	14	1773	2.66617	0.999999	1	1
GOTERM_MF_DIRECT	GO:0036002~pre-mRNA binding	0.0589626	PTBP1, CELF1, CELF2, CELF3, TARBP2	2077	14	18913	3.25212	1	0.958868	0.942436
UP_KW_DISEASE	KW-0898~Cataract	0.0590392	CTDP1, COPB1, KCNJ13, CRYBB3, SLC2A1, ARL2, CRYBA4, PIK3C2A, GFER, LSS, ABHD12, CYP27A1, GJA1, VCAN, SIX6, CRYGB, MIP, ERCC1, GJA8, MT-CYB, EPHA2	675	95	4570	1.49661	0.999439	1	1
SMART	SM01392:SM01392	0.0591134	MAGEA8, MAGEA1, MAGEA2, MAGEB1, MAGEA6, MAGEA10	1244	24	10374	2.43227	1	1	1
UP_SEQ_FEATURE	COMPBIAS:Pro residues	0.0594816	TRAF3IP2, WIPF1, CBLC, NAA80, ELK3, MYC, SOX15, PEG10, IL12A, LGALS9, NFRKB, PDHX, SMARCC2, FOXH1, FLT3LG, CEL, SCAMP1, SRRM1, MYL4, MYL1, EWSR1, HOXB4, COL8A2, TRIM16, MACF1, PIK3R1, CFP, SYNGR2, MAP7, MAP6, KCNN3, RBM12, RAB11FIP3, SEC31B, ABCA2, IQSEC2, SETD1B, SETD1A, SMARCA5, RASSF7, NFATC1, NR2F2, GRIN2C, SMARCA2, SNAP91, SMARCA4, COL1A2, TRIP6, COL9A3, HOXD3, HOXD8, RYR1, DDR1, PHF2, PPP1R…	2092	2065	20516	1.10654	1	1	0.99939
GOTERM_BP_DIRECT	GO:0050896~response to stimulus	0.0594969	POLQ, PDE6G, TACSTD2, GUCA1A, MST1R, CABP1, ADAM17, OBP2A, MIP, CRY2, CNGA1, BBS9, UGT2A1, CNNM4	2087	83	19357	1.67621	1	0.868082	0.860726
GOTERM_BP_DIRECT	GO:0032456~endocytic recycling	0.0595332	EHD2, ACAP2, GGA3, RAB13, VPS26C, SNX12, LMTK2, VPS26A, SNF8, EPS15, RAB11FIP3, ARF6	2087	61	19357	1.8246	1	0.868082	0.860726
GOTERM_MF_DIRECT	GO:0001223~transcription coactivator binding	0.0596848	SMAD3, THRB, RPL23, HAND2, TFAM, NFATC1, AHR, MED6, RELA, RUNX1	2077	46	18913	1.97955	1	0.96272	0.946222
UP_SEQ_FEATURE	DOMAIN:VWFC	0.0598849	JAG2, NRP2, CHRD, CCN2, CCN1, THBS1, DGCR2	2092	35	20516	2.24157	1	1	0.99939
UP_SEQ_FEATURE	REPEAT:LRR 17	0.0598849	TLR1, MACF1, PHLPP1, TLR6, LRRC32, TLR5, TLR3, TLR2	2092	35	20516	2.24157	1	1	0.99939
GOTERM_BP_DIRECT	GO:0090271~positive regulation of fibroblast growth factor production	0.0600539	ROCK2, PTGS2, AIF1	2087	4	19357	6.95628	1	0.868082	0.860726
GOTERM_BP_DIRECT	GO:0036378~calcitriol biosynthetic process from calciol	0.0600539	CYP27A1, CYP27B1, CYP3A4	2087	4	19357	6.95628	1	0.868082	0.860726
GOTERM_BP_DIRECT	GO:0060486~Clara cell differentiation	0.0600539	NFIB, NKX2-1, RBPJ	2087	4	19357	6.95628	1	0.868082	0.860726
GOTERM_BP_DIRECT	GO:0045639~positive regulation of myeloid cell differentiation	0.0600539	JAG1, FES, HOXA5	2087	4	19357	6.95628	1	0.868082	0.860726
GOTERM_BP_DIRECT	GO:0003338~metanephros morphogenesis	0.0600539	WNT7B, CTNNB1, FGF10	2087	4	19357	6.95628	1	0.868082	0.860726
GOTERM_BP_DIRECT	GO:0010916~negative regulation of very-low-density lipoprotein particle clearance	0.0600539	LRPAP1, APOC2, APOC3	2087	4	19357	6.95628	1	0.868082	0.860726
GOTERM_BP_DIRECT	GO:0034123~positive regulation of toll-like receptor signaling pathway	0.0600539	TLR5, TLR3, TLR2	2087	4	19357	6.95628	1	0.868082	0.860726
GOTERM_BP_DIRECT	GO:0035809~regulation of urine volume	0.0600539	AKR1B1, ADM, UMOD	2087	4	19357	6.95628	1	0.868082	0.860726
GOTERM_BP_DIRECT	GO:1902219~negative regulation of intrinsic apoptotic signaling pathway in response to osmotic stress	0.0600539	EPO, PTGS2, YBX3	2087	4	19357	6.95628	1	0.868082	0.860726
GOTERM_BP_DIRECT	GO:0045123~cellular extravasation	0.0600539	ITGA1, AZU1, TNF	2087	4	19357	6.95628	1	0.868082	0.860726
GOTERM_BP_DIRECT	GO:0006163~purine nucleotide metabolic process	0.0600539	GUK1, GMPR, FHIT	2087	4	19357	6.95628	1	0.868082	0.860726
GOTERM_BP_DIRECT	GO:1903278~positive regulation of sodium ion export from cell	0.0600539	ATP1B3, ATP1B2, ATP1B1	2087	4	19357	6.95628	1	0.868082	0.860726
GOTERM_BP_DIRECT	GO:0015840~urea transport	0.0600539	SLC14A2, AQP8, UPK3A	2087	4	19357	6.95628	1	0.868082	0.860726
GOTERM_BP_DIRECT	GO:0097485~neuron projection guidance	0.0600539	EPHA4, DPYSL4, ARHGAP35	2087	4	19357	6.95628	1	0.868082	0.860726
GOTERM_BP_DIRECT	GO:0043418~homocysteine catabolic process	0.0600539	MTRR, CBS	2087	4	19357	6.95628	1	0.868082	0.860726
GOTERM_BP_DIRECT	GO:0021871~forebrain regionalization	0.0600539	WNT2B, WNT7B, LHX1	2087	4	19357	6.95628	1	0.868082	0.860726
GOTERM_BP_DIRECT	GO:0002803~positive regulation of antibacterial peptide production	0.0600539	KLK5, PGC, KLK7	2087	4	19357	6.95628	1	0.868082	0.860726
GOTERM_BP_DIRECT	GO:0030198~extracellular matrix organization	0.0600568	COL16A1, OLFML2B, COL14A1, FBLN1, ITGAE, NR2E1, TNF, FBLN2, ADAMTS5, ADAMTS13, ABI3BP, ADAMTSL2, NPHP3, ITGAV, CCN1, IMPG1, PDGFRA, MMP7, FOXF2, ITGA2, COLQ, MMP14, COL1A2, MMP16, COL8A2, COL9A3, RECK, ITGA9	2087	184	19357	1.41142	1	0.868082	0.860726
GOTERM_CC_DIRECT	GO:0005859~muscle myosin complex	0.0601127	MYH1, MYH3, MYL1, MYH11, MYH6	2114	15	20587	3.24614	1	0.485047	0.460576
GOTERM_CC_DIRECT	GO:0048188~Set1C/COMPASS complex	0.0601127	SETD1B, SETD1A, WDR5, CXXC1, HCFC2	2114	15	20587	3.24614	1	0.485047	0.460576
UP_KW_LIGAND	KW-0288~FMN	0.0602748	POR, NDOR1, MTRR, NOS3, DPYD, CBLC	864	23	6850	2.41294	0.95802	0.401579	0.370082
KEGG_PATHWAY	hsa05161:Hepatitis B	0.060306	ATF2, IFNA4, YWHAB, PIK3CD, PIK3CB, PIK3R1, TNF, RELA, TBK1, IRAK1, MYC, CASP3, JAK2, BID, HRAS, PRKCG, MAP2K3, TGFB1, SMAD3, ATP6AP1, APAF1, BRAF, NFATC1, TYK2, CCNE1, CDK2, VDAC3, BAX, BIRC5, GRB2, SOS2, TLR3, TLR2	1235	162	8205	1.35335	1	0.177825	0.122158
SMART	SM00156:PP2Ac	0.0604496	PPP1CB, PPP6C, PPP3CC, PPEF2, PPP1CA	1244	13	10374	3.2074	1	1	1
SMART	SM01195:SM01195	0.0604496	FARP2, FARP1, EPB41L1, EPB41L2, EPB41L3	1244	13	10374	3.2074	1	1	1
SMART	SM00526:H15	0.0604496	H1-5, KAT6B, KAT6A, H1-1, H1-3	1244	13	10374	3.2074	1	1	1
UP_SEQ_FEATURE	TRANSMEM:Helical; Name=10	0.0605268	ATP2A3, SLC6A13, SLC2A1, TAP1, SLC2A2, DOLK, SLC6A2, SLC6A3, SLC2A8, SLCO1B1, SLC6A7, SLC16A2, SLC19A1, CFTR	2092	80	20516	1.7162	1	1	0.99939
GOTERM_BP_DIRECT	GO:0090398~cellular senescence	0.0605285	MAP2K3, H2AX, CDKN2B, SRF, DNAJA3, KAT6A, CDK2, MAGEA2, HRAS, TBX2	2087	54	19357	1.88936	1	0.869093	0.861728
GOTERM_BP_DIRECT	GO:0031334~positive regulation of protein complex assembly	0.0605285	HRK, VCP, TGFB1, BCL2L11, TAL1, RPS3, BAX, BID, TNF, CLU, WARS1	2087	54	19357	1.88936	1	0.869093	0.861728
GOTERM_BP_DIRECT	GO:0035019~somatic stem cell population maintenance	0.0605285	SOX2, CUL4A, SPI1, VPS72, BRAF, LDB2, NR2E1, RBPJ, MED6, NODAL, FGF10	2087	54	19357	1.88936	1	0.869093	0.861728
UP_SEQ_FEATURE	REPEAT:HEAT 3	0.0605813	XPO1, PPP2R1A, COPB1, MAST1, PSME4, LTN1, AP3D1, HTT, TNPO1, RANBP6, CKAP5	2092	57	20516	1.89256	1	1	0.99939
UP_SEQ_FEATURE	REPEAT:LRR 13	0.0605813	TLR1, MACF1, PHLPP1, FLII, LRIG1, TLR6, LRRC32, TLR5, GP5, TLR3, TLR2	2092	57	20516	1.89256	1	1	0.99939
GOTERM_BP_DIRECT	GO:0070534~protein K63-linked ubiquitination	0.0609125	TRAF3IP2, NEDD4, RNF8, UBE2V2, ARIH2, UBE2E2, TRAF2, WWP2, TRIM31, PRPF19	2087	47	19357	1.97341	1	0.870754	0.863375
GOTERM_BP_DIRECT	GO:0070527~platelet aggregation	0.0609125	PDGFRA, CSRP1, PLEK, FN1, FLNA, PIK3CB, TLN1, VCL, TSPAN32, F2RL3	2087	47	19357	1.97341	1	0.870754	0.863375
GOTERM_CC_DIRECT	GO:0030658~transport vesicle membrane	0.0609462	SCGN, HLA-DRB5, RPH3AL, HLA-DRB4, VAMP7, HLA-DPB1, ITPR1, MAP6, HLA-DQB2	2114	42	20587	2.0868	1	0.485047	0.460576
GOTERM_CC_DIRECT	GO:0098686~hippocampal mossy fiber to CA3 synapse	0.0609462	BACE1, PTPRD, CALCA, EPHA7, PPP3R1, CALB1, GRIK5, AKAP7, SYT7	2114	42	20587	2.0868	1	0.485047	0.460576
GOTERM_CC_DIRECT	GO:0099060~integral component of postsynaptic specialization membrane	0.0609482	CHRNB2, NLGN4Y, P2RX6, CDH10, GABRA4, SLITRK3, CEL	2114	28	20587	2.4346	1	0.485047	0.460576
GOTERM_CC_DIRECT	GO:0032590~dendrite membrane	0.0609482	OPRD1, LAMP5, GABRA6, GABRA4, KCNC4, TACR3, GABRG1	2114	28	20587	2.4346	1	0.485047	0.460576
INTERPRO	IPR008379:Band 4.1, C-terminal	0.0609976	EPB41L1, EPB41L2, EPB41L3	2081	4	19139	6.89777	1	1	1
INTERPRO	IPR001303:Class II aldolase/adducin N-terminal	0.0609976	ADD3, ADD1, ADD2	2081	4	19139	6.89777	1	1	1
INTERPRO	IPR003172:MD-2-related lipid-recognition (ML) domain	0.0609976	GM2A, NPC2, LY96	2081	4	19139	6.89777	1	1	1
INTERPRO	IPR016245:Tyrosine protein kinase, EGF/ERB/XmrK receptor	0.0609976	ERBB3, ERBB2, EGFR	2081	4	19139	6.89777	1	1	1
INTERPRO	IPR015151:Beta-adaptin appendage, C-terminal subdomain	0.0609976	AP1B1, AP3B1, AP4B1	2081	4	19139	6.89777	1	1	1
INTERPRO	IPR007477:SAB domain	0.0609976	EPB41L1, EPB41L2, EPB41L3	2081	4	19139	6.89777	1	1	1
INTERPRO	IPR022084:Transcription factor Elf, N-terminal	0.0609976	ELF1, ELF4	2081	4	19139	6.89777	1	1	1
INTERPRO	IPR006650:Adenosine/AMP deaminase active site	0.0609976	AMPD1, AMPD3, ADA	2081	4	19139	6.89777	1	1	1
GOTERM_CC_DIRECT	GO:0030496~midbody	0.0611771	ZNF330, TXNDC9, CTDP1, VPS4B, RNF8, GNAI3, SLC2A1, KATNB1, PIK3CB, ECT2, RAB11FIP3, SVIL, SEPTIN1, HSPA5, SPAG5, PTCH1, DDX11, SEPTIN6, URB2, SPART, INCENP, BIRC5, PKN2, TACC1, PKP4, PKN1, FAM50B	2114	185	20587	1.42128	1	0.485047	0.460576
UP_SEQ_FEATURE	MOTIF:Cell attachment site	0.0612732	SEMA7A, TGFB1, COL16A1, COL14A1, IGFBP2, FN1, PSG11, THBS1, THBS4, ADAMTS13, MMRN1, ADAM15, CHST1, COL9A3, MFGE8	2092	88	20516	1.67163	1	1	0.99939
GOTERM_MF_DIRECT	GO:0004165~dodecenoyl-CoA delta-isomerase activity	0.062128	ECHS1, ECI1, EHHADH	2077	4	18913	6.82944	1	0.974577	0.957876
GOTERM_MF_DIRECT	GO:0048408~epidermal growth factor binding	0.062128	NRDC, SEC61B, EGFR	2077	4	18913	6.82944	1	0.974577	0.957876
UP_KW_MOLECULAR_FUNCTION	KW-1278~Translocase	0.0626976	MT-ND6, ABCA2, MT-ND4L, ABCD2, MT-ND4, MT-ND5, ABCA6, ABCC5, ATP2A3, TAP1, ATP11B, ABCB9, ATP11A, ATP1A1, ABCB11, MT-ND2, MT-ND1, ATP4A, MT-CO3, CYB561	1488	104	11735	1.51662	0.999377	0.397085	0.386635
INTERPRO	IPR000215:Serpin family	0.0628672	SERPINB3, SERPINB1, SERPINA1, SERPINB2, SERPINE2, SERPIND1, SERPING1, SERPINA7, SERPINA5	2081	40	19139	2.06933	1	1	1
GOTERM_MF_DIRECT	GO:0051059~NF-kappaB binding	0.0633594	PSMA6, HDAC3, ANXA4, DNAJA3, APEX1, CPNE1, BCL10, RELA	2077	33	18913	2.2075	1	0.974577	0.957876
GOTERM_BP_DIRECT	GO:0010259~multicellular organism aging	0.0635988	GNA13, ERCC1, HYAL2, GNA12, AVPR1A, INHBA, ADRA1A	2087	27	19357	2.40464	1	0.88561	0.878105
GOTERM_BP_DIRECT	GO:2000819~regulation of nucleotide-excision repair	0.0635988	CUL4A, RAD52, SMARCC2, DPF3, KAT7, SMARCA2, SMARCA4	2087	27	19357	2.40464	1	0.88561	0.878105
GOTERM_BP_DIRECT	GO:0007205~protein kinase C-activating G-protein coupled receptor signaling pathway	0.0635988	GAP43, CISH, PRKD3, DGKA, DGKQ, HTR2B, AZU1	2087	27	19357	2.40464	1	0.88561	0.878105
GOTERM_BP_DIRECT	GO:0060333~interferon-gamma-mediated signaling pathway	0.0635988	HCK, HLA-DPB1, IRF5, HLA-A, TYK2, JAK2, HLA-E	2087	27	19357	2.40464	1	0.88561	0.878105
INTERPRO	IPR001723:Steroid hormone receptor	0.0636219	RXRA, NR6A1, THRB, THRA, NR1H2, HNF4G, NR2F2, NR2E1, NR3C1, ESR2	2081	47	19139	1.95681	1	1	1
KEGG_PATHWAY	hsa04380:Osteoclast differentiation	0.0637588	SPI1, NCF2, PIK3CD, PIK3CB, PIK3R1, LILRA3, TNF, RELA, SIRPB1, LILRA4, SOCS3, PPP3R1, SOCS1, PPP3CC, PPP3R2, FCGR1A, TGFB1, TRAF2, NFATC1, MITF, TYK2, LILRB5, FOSL2, FCGR2A, LCK, GRB2, MAP3K14	1235	128	8205	1.40141	1	0.186414	0.128058
GOTERM_BP_DIRECT	GO:0021766~hippocampus development	0.0637759	ALK, EIF2B5, DLX1, DLX2, HSD3B2, SRD5A2, SCT, SRF, KCNA1, DAB1, CASP3, FEZ1, NKX2-1	2087	69	19357	1.74747	1	0.88561	0.878105
GOTERM_BP_DIRECT	GO:0090150~establishment of protein localization to membrane	0.0638622	BRAF, BID, COLQ, RAB11A	2087	9	19357	4.12224	1	0.88561	0.878105
GOTERM_BP_DIRECT	GO:0019371~cyclooxygenase pathway	0.0638622	CBR1, PTGIS, TBXAS1, PTGS2	2087	9	19357	4.12224	1	0.88561	0.878105
GOTERM_BP_DIRECT	GO:0044597~daunorubicin metabolic process	0.0638622	AKR1C1, AKR1A1, AKR1B1, AKR1C2	2087	9	19357	4.12224	1	0.88561	0.878105
GOTERM_BP_DIRECT	GO:0061042~vascular wound healing	0.0638622	MCAM, NPR2, HPSE, CD34	2087	9	19357	4.12224	1	0.88561	0.878105
GOTERM_BP_DIRECT	GO:0035590~purinergic nucleotide receptor signaling pathway	0.0638622	P2RX6, P2RX5, P2RX4, P2RX2	2087	9	19357	4.12224	1	0.88561	0.878105
GOTERM_BP_DIRECT	GO:0090129~positive regulation of synapse maturation	0.0638622	CAMK2B, CDC20, NRXN1, ANAPC2	2087	9	19357	4.12224	1	0.88561	0.878105
GOTERM_BP_DIRECT	GO:0035357~peroxisome proliferator activated receptor signaling pathway	0.0638622	NCOA1, NCOA2, RXRA, PDK3	2087	9	19357	4.12224	1	0.88561	0.878105
GOTERM_BP_DIRECT	GO:1903140~regulation of establishment of endothelial barrier	0.0638622	ROCK2, PLCB1, TNF, VCL	2087	9	19357	4.12224	1	0.88561	0.878105
GOTERM_BP_DIRECT	GO:0021795~cerebral cortex cell migration	0.0638622	HTR6, NKX2-1, PSEN1, EGFR	2087	9	19357	4.12224	1	0.88561	0.878105
GOTERM_BP_DIRECT	GO:0060070~canonical Wnt signaling pathway	0.0640571	WNT10B, EDA, WNT2B, WNT7B, TCF7, WNT8A, LRP6, PYGO1, SFRP4, SHH, WNT11, LATS2, CTNNB1, PLPP3, RECK, WNT3, KDM6A	2087	99	19357	1.59268	1	0.886419	0.878907
GOTERM_CC_DIRECT	GO:0043204~perikaryon	0.0645038	EPM2A, NGFR, EPHA4, MCRS1, GRIK5, KCNA1, CTNND2, ITGA1, GRIK3, SEMA4F, CACNA1C, AIF1, DDN, PPP1CA, SLC8A3, ADCYAP1, GLRA1, TRPM2, GAP43, GLRA3, EFNA2, RUFY3, KIF5A, FLNA	2114	161	20587	1.45169	1	0.507796	0.482177
GOTERM_MF_DIRECT	GO:0003735~structural constituent of ribosome	0.0648956	RPLP1, RPLP0, MRPS31, MRPL12, RPL8, MRPL33, RPL7, RPS15, RPS14, MRPL3, RPL7A, RPS16, RPL36, RPS3, RPS2, RPL39, NDUFA7, RPL23, RPL22, RPL23A, RPSA, RPS25, RPS28, RPS29, RPL27A, RPS20, RPL26, RPS24, DAP3	2077	190	18913	1.38985	1	0.974577	0.957876
INTERPRO	IPR016158:Cullin homology	0.0652183	CUL4A, CUL9, CUL7, ANAPC2	2081	9	19139	4.08756	1	1	1
INTERPRO	IPR018073:Proteinase inhibitor I25, cystatin, conserved site	0.0652183	CSTB, CSTA, KNG1, CST4	2081	9	19139	4.08756	1	1	1
INTERPRO	IPR004837:Sodium/calcium exchanger membrane region	0.0652183	SLC8A3, SLC24A2, SLC24A1, SLC8A1	2081	9	19139	4.08756	1	1	1
INTERPRO	IPR002077:Voltage-dependent calcium channel, alpha-1 subunit	0.0652183	CACNA1I, CACNA1A, CACNA1C, CACNA1G	2081	9	19139	4.08756	1	1	1
GOTERM_MF_DIRECT	GO:0005085~guanyl-nucleotide exchange factor activity	0.065746	DOCK4, DOCK3, DOCK9, ITSN1, DENND3, GNA13, HERC1, TBXA2R, PSD4, ECT2, ARFGEF1, VAV3, PSD, PLEKHG3, EIF2B5, FARP2, FARP1, ARHGEF12, EIF2B2, IQSEC2, EGF, DIS3, SH2D3A, ARHGEF17, GBF1, ARHGEF16, RAB3IL1, RHOD, TIAM1, EEF1D, SERGEF, RGL2, SOS2, NUCB2, LAMTOR5	2077	238	18913	1.33911	1	0.974577	0.957876
INTERPRO	IPR018980:FERM, C-terminal PH-like domain	0.0657705	FARP2, FARP1, EPB41L1, EPB41L2, EPB41L3, FRMD4B, EZR	2081	27	19139	2.38441	1	1	1
INTERPRO	IPR018979:FERM, N-terminal	0.0657705	FARP2, FARP1, EPB41L1, EPB41L2, EPB41L3, FRMD4B, EZR	2081	27	19139	2.38441	1	1	1
GOTERM_MF_DIRECT	GO:0005109~frizzled binding	0.0659246	WNT10B, WNT11, WNT2B, DLG4, WNT7B, WNT8A, NDP, WNT3, LRP6	2077	40	18913	2.04883	1	0.974577	0.957876
KEGG_PATHWAY	hsa05218:Melanoma	0.0661255	PDGFRA, EGF, PDGFA, PIK3CD, BRAF, MITF, PIK3CB, PIK3R1, EGFR, FGF3, FGF5, FGF6, CCND1, CDH1, BAX, HRAS, FGF10	1235	72	8205	1.56866	1	0.189976	0.130505
UP_SEQ_FEATURE	REGION:Linker	0.0662092	PAN2, SMAD3, HAAO, OAS3, CBLC, DENND3, PAICS, MDN1, CDC14B	2092	43	20516	2.0526	1	1	0.99939
UP_SEQ_FEATURE	DOMAIN:RRM	0.0663388	CELF1, CELF2, CELF3, HTATSF1, ELAVL1, RRP7A, PTBP1, NXF1, SYNCRIP, SCAF8, SNRNP70, SNRPB2, RBM7, SNRNP35, PPARGC1A, RBM5, SRSF11, ABT1, ZRSR2, RBM39, SSB, RBPMS, SETD1B, SETD1A, MARF1, RBMXL2, EWSR1, ZNF638, SRSF4, HNRNPC, GRSF1, SRSF7, EIF3B	2092	239	20516	1.35409	1	1	0.99939
BIOCARTA	h_erkPathway:Erk1/Erk2 Mapk Signaling pathway	0.0665274	DPM2, NGFR, PDGFRA, PTPRR, RPS6KA5, MYC, MKNK2, GRB2, KLK2, HRAS, EGFR	332	30	1623	1.79247	1	1	1
KEGG_PATHWAY	hsa04061:Viral protein interaction with cytokine and cytokine receptor	0.0666292	CCL25, CCR1, CCL3L1, CCL21, IL10RA, CCL3L3, TNFRSF10B, IL19, CXCL13, CXCL2, TNF, CCL5, IL2RB, CCL3, LTA, TNFRSF14, IL6ST, CCR4, CCL27, IL18R1, CCR10, CCL16	1235	100	8205	1.46162	1	0.189976	0.130505
KEGG_PATHWAY	hsa04933:AGE-RAGE signaling pathway in diabetic complications	0.0666292	TGFB1, SMAD3, NOS3, FN1, CYBB, PIK3CD, NFATC1, PIK3CB, PIK3R1, F3, TNF, RELA, THBD, PLCB4, COL1A2, CCND1, CASP3, BAX, PLCG1, PLCB1, JAK2, HRAS	1235	100	8205	1.46162	1	0.189976	0.130505
GOTERM_BP_DIRECT	GO:0043410~positive regulation of MAPK cascade	0.066731	ALK, FLT1, ROCK2, LPAR1, PDGFA, ADRA1A, TNF, SOX2, PRDX2, ERBB2, JAK2, HRAS, MAP2K3, MAP4K1, NTRK2, PDE6G, EGF, ITGA1, ADRA2C, SORBS3, DOK1, PTPRC, CTNNB1, FGFR3, FGF10	2087	162	19357	1.43133	1	0.917298	0.909524
GOTERM_MF_DIRECT	GO:0016818~hydrolase activity, acting on acid anhydrides, in phosphorus-containing anhydrides	0.0668503	BLM, DDX11, HLTF, NUDT1	2077	9	18913	4.04708	1	0.974577	0.957876
GOTERM_MF_DIRECT	GO:0047499~calcium-independent phospholipase A2 activity	0.0668503	PLA2G15, PLA2G4C, PLA2G5, PLA2G6	2077	9	18913	4.04708	1	0.974577	0.957876
GOTERM_MF_DIRECT	GO:0016655~oxidoreductase activity, acting on NAD(P)H, quinone or similar compound as acceptor	0.0668503	CBR1, AKR1C1, AKR1C2, DHRS4	2077	9	18913	4.04708	1	0.974577	0.957876
GOTERM_MF_DIRECT	GO:0051428~peptide hormone receptor binding	0.0668503	ADCYAP1, PTH, PTPN11, JAK2	2077	9	18913	4.04708	1	0.974577	0.957876
GOTERM_MF_DIRECT	GO:0004090~carbonyl reductase (NADPH) activity	0.0668503	CBR1, DHRS2, DHRS4, CBR3	2077	9	18913	4.04708	1	0.974577	0.957876
GOTERM_MF_DIRECT	GO:0005127~ciliary neurotrophic factor receptor binding	0.0668503	CNTF, IL6ST, CRLF1, IL13RA1	2077	9	18913	4.04708	1	0.974577	0.957876
GOTERM_MF_DIRECT	GO:0001222~transcription corepressor binding	0.0669467	PER2, HDAC5, HDAC3, CTBP2, SIX3, TRAPPC2B, CTNNB1, ENO1, RUNX3, RUNX1	2077	47	18913	1.93743	1	0.974577	0.957876
GOTERM_BP_DIRECT	GO:0008015~blood circulation	0.0669953	UTS2R, EDN3, EPO, BDKRB2, SERPING1, E2F4, AVPR1A, F5	2087	34	19357	2.18236	1	0.917298	0.909524
GOTERM_BP_DIRECT	GO:0051085~chaperone mediated protein folding requiring cofactor	0.0669953	GAK, SDF2L1, DNAJC7, HSPA5, ST13, HSPA6, SDF2, HSPA1B	2087	34	19357	2.18236	1	0.917298	0.909524
GOTERM_BP_DIRECT	GO:1900182~positive regulation of protein localization to nucleus	0.0669953	NGFR, CARD10, TGFB1, LIMK2, EIF2AK3, KAT7, F2, LAMTOR5	2087	34	19357	2.18236	1	0.917298	0.909524
GOTERM_BP_DIRECT	GO:0050873~brown fat cell differentiation	0.0669953	RGS2, FABP4, BNIP3, DIO2, PTGS2, PPARGC1A, PVALB, SH2B2	2087	34	19357	2.18236	1	0.917298	0.909524
GOTERM_MF_DIRECT	GO:0030594~neurotransmitter receptor activity	0.0672969	CHRM2, CHRNB2, CHRNB4, P2RY11, CHRNA2, GABRA6, GABRA4, HTR2B, HTR4, GABRG1, GABRR2, GLRA1, HTR6, GLRA3, GABRD	2077	83	18913	1.64565	1	0.974577	0.957876
KEGG_PATHWAY	hsa05033:Nicotine addiction	0.0677296	CHRNB2, GABRR2, GABRA6, GABRA4, CACNA1A, GRIN2C, GABRD, GRIN2B, GABRG1, GRIN1, GRIA4	1235	40	8205	1.82702	1	0.19153	0.131573
GOTERM_BP_DIRECT	GO:0060218~hematopoietic stem cell differentiation	0.0679572	TAL1, SRF, HOXB4, CHD2, MEOX1, BATF	2087	21	19357	2.65001	1	0.921312	0.913504
GOTERM_CC_DIRECT	GO:1905370~serine-type endopeptidase complex	0.067983	THBD, F7, PROC, F11, F2, F3	2114	22	20587	2.65593	1	0.5277	0.501077
GOTERM_CC_DIRECT	GO:0031904~endosome lumen	0.067983	PTPN1, LRPAP1, PRL, APOB, JAK2, AP4B1	2114	22	20587	2.65593	1	0.5277	0.501077
SMART	SM00097:WNT1	0.0680014	WNT10B, WNT11, WNT2B, WNT7B, WNT8A, WNT3	1244	19	10374	2.63344	1	1	1
SMART	SM00191:Int_alpha	0.0680014	ITGAM, ITGA2, ITGA1, ITGAV, ITGAE, ITGA9	1244	19	10374	2.63344	1	1	1
GOTERM_BP_DIRECT	GO:0010629~negative regulation of gene expression	0.0680801	OPRD1, SPI1, ROCK2, PLAG1, CELF1, PTH, NRXN1, SNX12, INPPL1, PSEN1, AIF1, TNF, SHH, GJA1, TBK1, PDCD10, MYC, CPNE1, CCL3, EMILIN1, CCN2, LGALS9, ZNF148, HRAS, LDLR, CD34, CCR1, EPM2A, KDM4A, TGFB1, SMAD3, TIPARP, NR1H2, WWP2, FOXP1, TLE5, HEYL, DGKQ, HAND2, CTNNB1, RCOR1, LGMN, ANAPC2	2087	309	19357	1.2907	1	0.921312	0.913504
GOTERM_BP_DIRECT	GO:0016339~calcium-dependent cell-cell adhesion via plasma membrane cell adhesion molecules	0.068119	ARVCF, PCDHGB4, CDH1, CDH20, CDH10, NRXN1, PCDHB5, CDH17, CDH9, CDH18	2087	48	19357	1.9323	1	0.921312	0.913504
GOTERM_BP_DIRECT	GO:0046854~phosphatidylinositol phosphorylation	0.068119	SOCS3, SOCS1, CISH, IMPA2, PIK3CD, BPNT1, PIK3CB, PIK3R1, PIK3C2A, SOCS5	2087	48	19357	1.9323	1	0.921312	0.913504
GOTERM_BP_DIRECT	GO:0009725~response to hormone	0.0682299	NQO1, SFRP4, POR, NOS3, SRF, TIMP2, NKX2-1, ADRA1A, TXN2	2087	41	19357	2.03598	1	0.921312	0.913504
GOTERM_MF_DIRECT	GO:0008139~nuclear localization sequence binding	0.0684125	BRAP, NPAP1, CABP1, TNPO1, RANBP6, KPNA2, KPNA3	2077	27	18913	2.36079	1	0.983554	0.966699
UP_SEQ_FEATURE	REPEAT:IV	0.0685442	CACNA1I, SCN10A, SCN8A, CACNA1A, CACNA1C, SCN2A, CACNA1G	2092	29	20516	2.36718	1	1	0.99939
UP_SEQ_FEATURE	REPEAT:II	0.0685442	CACNA1I, SCN10A, SCN8A, CACNA1A, CACNA1C, SCN2A, CACNA1G	2092	29	20516	2.36718	1	1	0.99939
UP_SEQ_FEATURE	REPEAT:III	0.0685442	CACNA1I, SCN10A, SCN8A, CACNA1A, CACNA1C, SCN2A, CACNA1G	2092	29	20516	2.36718	1	1	0.99939
UP_SEQ_FEATURE	REPEAT:I	0.0685442	CACNA1I, SCN10A, SCN8A, CACNA1A, CACNA1C, SCN2A, CACNA1G	2092	29	20516	2.36718	1	1	0.99939
UP_SEQ_FEATURE	DNA_BIND:ETS	0.0685442	ELF1, SPI1, ELF4, ETV2, ETS2, ETV5, ELK3	2092	29	20516	2.36718	1	1	0.99939
PIR_SUPERFAMILY	PIRSF011861:biotinidase, eukaryotic type	0.0685987	VNN1, BTD, VNN2	285	3	1773	6.22105	1	1	1
[truncated: 302 more rows]

## Sheet: GO_GSE95104
Category	Term	PValue	Genes	List Total	Pop Hits	Pop Total	Fold Enrichment	Bonferroni	Benjamini	FDR
[truncated: 68 more rows]

[truncated: 1 more sheets: GO_GSE2729]
