# Supplementary material for: Systems and computational analysis of gene expression datasets reveals GRB-2 suppression as an acute immunomodulatory response against enteric infections in endemic settings
Source: Front Immunol. 2024 Feb 16;15:1285785. doi: 10.3389/fimmu.2024.1285785 (PMC10906661; doi:10.3389/fimmu.2024.1285785)
Supplement: Supplementary file 4 [file DataSheet_4.xlsx]

## Sheet: merged_dataset
Genes	S_Typhi(Viet)	Typ(Oxf)	Rotavirus	ETEC
AAK1	-0.242	-0.03519321	0.334	-0.244211
ABCB11	-2.22	-0.04105235	0.21	-0.0663867
ABCC4	-0.217	-0.23621755	0.316	0.469267
ABCG1	-0.462	0.06725805	0.782	-0.0483056
ACACB	-0.724	-1.0302275	0.0634	-0.26491
ACE	0.446	-0.00272641	0.0726	-0.099528
ACSL4	0.0447	0.82153827	0.205	1.04726
ACSM3	-0.325	-0.05407367	0.288	-0.069613
ACTB	0.735	0.06209044	-0.314	0.0627624
ACVR1B	-0.247	0.08936234	0.166	-0.00892232
ADAM17	1.49	0.16261915	0.324	0.412684
ADAM3A	0.623	-0.02743041	-0.0443	-0.117416
ADD1	-1.92	-0.28746373	0.307	-0.0255574
ADD3	1.3	-0.44606067	-0.49	0.41456
ADGRB3	-0.591	0.0216565	0.114	-0.113991
ADGRG1	0.111	-0.64578618	-0.0925	-0.0921077
ADORA1	-0.212	0.05264654	0.111	-0.289063
ADSL	0.365	-0.28783008	-0.389	0.0763527
AFF1	-0.277	1.02685129	0.14	-0.106973
AFF2	-0.368	-0.04655316	0.203	-0.105328
AGFG2	0.888	-0.25046035	0.106	-0.243995
AGTPBP1	0.0387	-0.22415349	-0.166	0.698015
AGTR1	0.449	-0.00649543	-0.156	-0.313753
AHSG	-0.335	0.01180598	0.124	-0.0453375
AIM2	0.33	2.49893904	-0.0807	0.13918
AIP	0.19	-0.24712493	-0.32	-0.161661
AKAP12	1.67	0.05314255	0.168	-0.0635616
AKAP13	0.948	0.37745602	-0.507	-0.326359
AKAP9	-0.644	-0.08127815	-0.271	-0.240686
AKT1	0.361	-0.42813534	-0.222	0.0686681
ALB	-0.117	0.39439147	0.12	-0.0730611
ALDH3A2	0.535	0.05396322	-0.917	0.0718184
ALDH6A1	0.0204	-0.15124795	-0.296	-0.043824
ANK2	0.173	0.04302332	0.209	-0.226206
ANK3	-0.44	0.06611019	0.175	-0.118309
ANPEP	-1.22	-0.35303149	0.736	-0.163867
ANXA1	-1.17	0.0558455	-0.583	0.395057
ANXA3	-0.766	1.87776392	0.24	0.441756
ANXA9	-0.0707	-0.01425806	0.154	-0.227621
AP2A2	-1.4	-0.32632496	-0.167	-0.0899556
APBB2	-0.498	-0.03516393	0.309	-0.297981
APLP2	1.07	-0.00507712	-0.406	0.451752
APP	0.0745	-0.02758321	-0.922	-0.253026
APPBP2	0.523	-0.35050947	-0.88	-0.168409
AQP1	-0.81	0.08328454	0.0804	-0.168098
AQP3	-1.37	-0.28515559	-0.551	0.0391426
AREG	-0.31	-0.00169234	1.42	0.0668032
ARFGAP3	0.205	-0.00226483	0.543	0.381202
ARG2	-1.67	-0.00250995	0.129	0.199933
ARHGAP1	1.9	-0.13269372	0.115	-0.116615
ARHGEF12	1.39	0.3624737	0.128	-0.167701
ARID1A	-0.366	0.0113687	0.102	-0.118988
ARIH1	1.54	0.51275386	0.412	0.476088
ARSD	0.116	0.21543667	0.107	-0.0632549
ASIC2	-0.907	0.01349953	0.481	-0.0865691
ASMTL	-0.439	-0.41753665	-0.312	-0.218524
ASNS	-1.25	-0.27529573	-0.393	0.0374777
ATF3	-0.785	2.93397799	2.06	-0.0718938
ATF7	-0.917	0.05883534	0.164	-0.0496679
ATG12	0.48	-0.04023356	0.232	0.0963322
ATM	-0.914	-0.67125599	-1.43	0.0674017
ATP11B	1.61	-0.00404671	-0.127	0.741805
ATP2A2	-0.173	0.48833162	0.49	0.40623
ATP2A3	2.09	-0.42230164	-0.291	-0.163971
ATP2B1	-0.392	0.03504175	-0.206	0.740834
ATP2B3	0.464	0.01517424	0.187	0.0212189
ATP2B4	0.723	-0.40514397	0.139	0.0901506
ATP2C1	0.735	-0.39634894	0.0788	0.705527
ATP2C2	0.53	0.02334955	0.194	-0.140202
ATP4A	2.59	0.0333721	0.157	-0.143762
ATP6AP2	-1.18	0.04116554	-0.0743	0.555002
ATP6V0A1	-0.861	0.3158256	-0.733	-0.193668
ATP6V0E1	0.825	0.23755881	-0.931	-0.0606065
ATP6V1A	0.268	0.11683802	-0.867	0.615225
ATP6V1G2	-1.17	-0.20509929	-0.223	0.088722
ATRN	0.782	-0.02743161	0.259	-0.0661103
ATXN1	0.0992	-0.13346656	-0.0989	0.426182
ATXN2	1.03	-0.33467305	-0.298	-0.08257
ATXN2L	0.0203	-0.02923374	0.201	-0.197878
AVL9	0.225	0.3699478	-0.26	0.287196
B4GALT4	-0.738	0.05856279	-0.0952	0.588971
BAD	-0.432	-0.2203282	0.155	-0.112444
BAG5	1.44	0.02830548	0.342	0.0719921
BAIAP2	-0.725	0.02544314	0.244	-0.0219262
BASP1	0.0802	0.40505775	0.562	0.0255094
BAX	2.06	-0.05949093	-0.685	0.0639113
BBS9	-1.36	-0.4055567	0.124	0.130808
BCL2	-0.389	-0.8643092	0.955	0.526941
BCL2L1	0.456	0.10101106	-0.129	0.619108
BCL2L11	-1.84	-0.02589516	2.43	0.0887629
BCL6	0.973	0.9390461	0.215	0.873993
BCLAF1	-1.22	-0.12123734	0.498	1.05132
BHLHE40	1.5	-0.72460723	2.61	0.420951
BID	1.89	0.13631111	-0.205	0.228488
BLMH	-0.32	-0.39585538	0.192	0.117835
BMPR1A	-0.159	-0.10573182	0.265	-0.0167105
BNC1	0.265	-0.01685654	0.0941	-0.106508
BNIP1	-0.627	-0.25928229	0.506	-0.24164
BNIP3L	-0.123	0.07950406	-0.401	0.379753
BRMS1	-1.01	0.08797097	0.131	-0.239081
BTG1	0.384	-0.31702855	0.355	0.419998
BTN3A2	1.43	0.46042468	-1.15	0.0525735
BTRC	-0.994	-0.24773792	-0.229	-0.166123
BUB3	-2.04	-0.04429096	-0.059	0.827775
C2CD5	-0.647	-0.18239815	-0.214	0.874458
CA12	0.0883	0.02676765	0.148	-0.240037
CA2	1.11	0.52702116	-0.261	0.448075
CA5B	0.645	-0.91775639	0.0992	0.0831681
CACNA1C	1.01	-0.01962119	0.244	-0.0970922
CACNA1G	-2.4	-0.00160856	0.0727	-0.178636
CACNB2	1.08	-0.00240756	0.21	0.0709197
CADM1	0.449	-0.21939645	0.345	-0.243944
CALB1	1.09	-0.01323808	0.302	-0.0819578
CALB2	-0.131	-0.13346483	-0.215	-0.211622
CALD1	1.6	0.08450244	0.256	0.102458
CALR	0.598	0.33599415	0.462	-0.149768
CAMK1	-0.489	-0.01099467	-0.906	-0.129053
CAMK2A	-0.126	-0.0150073	0.216	-0.249493
CAMSAP2	0.916	-0.29759179	0.121	-0.173827
CAPN7	-1.03	-0.02991943	0.17	0.727277
CAPRIN1	-0.248	-0.04469489	0.129	0.60981
CASP4	0.761	2.15042465	-0.455	0.151415
CASP8	-0.229	-0.0845915	0.0756	0.128546
CASP9	-0.249	0.3168458	0.276	0.0424828
CAV2	0.0733	0.05261317	0.142	0.0189202
CBX1	-0.074	-0.32008186	-0.987	0.305786
CBX6	1.22	-0.26563938	0.358	-0.193665
CCK	-0.22	0.00156238	0.0803	-0.200324
CCL4	-0.166	-0.00253666	1.22	0.278985
CCND1	-2.44	0.13629427	0.115	-0.149489
CCNT2	-0.309	0.12279943	0.378	0.0248613
CCR4	1.17	-0.34063722	0.13	0.0307312
CCR9	-0.833	0.09784168	0.253	-0.228933
CCT7	-0.0848	-0.05570288	-0.595	-0.0980299
CD1C	-1.05	-0.63502981	-1.68	-0.162877
CD300A	-0.319	0.81832742	-1.32	0.266473
CD3D	-0.0483	-0.80590368	-0.886	-0.189974
CD40	-0.252	1.47819059	-0.469	-0.150915
CD40LG	1.22	-0.79797924	-0.464	-0.0821698
CD44	-1.16	-0.14188898	-0.443	0.356677
CD47	-0.386	-0.34631902	0.794	0.436639
CD72	0.508	-0.08049704	-1.17	-0.295042
CD83	-0.225	-0.01304405	3.8	-0.0835655
CD9	-0.554	0.06262847	-0.632	0.276886
CDC123	-0.789	-0.07158166	-0.203	0.012461
CDC42BPA	-0.611	0.00999263	0.297	0.054739
CDH12	0.577	0.00154384	0.178	-0.0601252
CDH2	-0.468	-0.34893822	0.559	-0.0580881
CDH6	-0.657	-0.0245483	0.117	-0.098517
CDK1	0.0824	0.02405257	0.612	-0.0182174
CDK10	-0.0855	-0.21849418	-0.321	-0.111675
CDK13	-0.416	-0.23419402	-0.437	0.166579
CDK16	-1.6	0.00108438	0.3	-0.244053
CDK2	-1.5	0.05003238	0.916	0.0155089
CDK5R1	-0.75	-0.43667276	0.219	0.744732
CDK6	-0.0614	-0.42314905	0.053	-0.167227
CDK7	-0.966	-0.06103203	0.505	0.442926
CDKL1	-0.386	0.45538549	0.156	0.142554
CDKN1C	0.317	0.53377466	-0.704	-0.166836
CDKN2B	3.28	0.02940396	0.0733	-0.0910431
CDKN2C	-0.429	0.08617911	0.636	-0.0914373
CDKN2D	-0.821	0.42465082	-0.0232	0.190126
CDO1	0.0473	0.00367489	0.375	-0.123821
CDX2	-0.575	-0.00360915	0.134	-0.164656
CDYL	-0.261	0.0095343	-1.63	0.413284
CEACAM1	0.0389	2.61149868	-0.133	0.129521
CELF2	-2.52	-0.46144257	0.0761	0.279186
CELSR2	1.45	-0.08534095	0.203	-0.210738
CELSR3	1.3	-0.32294555	0.109	-0.205871
CETN3	-0.353	-0.2368438	-1.29	0.604061
CFDP1	-2.02	0.04717549	-1.13	-0.60634
CFLAR	0.729	0.40355121	0.794	-0.142288
CFTR	-1.57	0.03956913	0.155	-0.242668
CHRNA3	0.71	-0.02654292	0.136	-0.122625
CHST1	-1.6	0.10051227	-0.19	-0.309841
CIAO1	-1.47	-0.3536505	-0.0986	0.165925
CIRBP	0.342	-0.93307154	1.14	0.017863
CITED2	-0.0417	0.05488296	-1.25	0.288777
CLCN6	-0.172	0.0049961	-0.157	0.0115158
CLCN7	0.351	0.39688056	-0.0459	-0.255323
CLIP3	0.747	-0.30963579	0.183	-0.301106
CLK1	-0.344	-0.19762132	0.452	1.13884
CLPP	-0.23	-0.3572585	0.171	-0.19144
CLTB	0.465	-0.00112473	0.331	-0.159681
CLUAP1	0.377	-0.15199498	-0.561	-0.0648668
CNBP	1.25	-0.15550713	0.243	0.591214
CNTRL	-0.754	0.15718069	-0.167	0.337153
COL19A1	0.599	-0.0097266	-0.0914	-0.296759
COL1A1	-0.0713	-0.00282518	0.164	-0.1535
COL4A6	0.191	-0.02381112	0.116	-0.091769
COLGALT2	-0.613	-0.18063586	0.068	-0.302549
COPA	0.526	-0.06422882	-0.147	-0.102727
COPE	0.128	0.06145655	0.0797	-0.0282389
COX5B	-0.0209	0.22813816	0.192	-0.0874276
COX8A	0.105	0.117641	0.364	-0.013656
CPA1	0.129	-0.01450124	0.174	0.0474447
CPT1A	0.495	0.08231081	0.198	0.179376
CR1	0.691	0.23363252	-0.0852	0.18725
CR2	1.54	-0.45981137	-1.3	0.0410186
CRCP	-0.263	-0.15683639	-0.282	-0.145168
CREB1	0.429	0.00945859	-2.15	0.183636
CREBBP	-0.0228	0.08806748	0.367	0.291142
CRK	-0.578	0.26293538	-0.312	0.576105
CRKL	-0.631	-0.17274206	0.181	-0.0248516
CRTAP	-0.0164	-1.05103339	-0.154	0.0952361
CRX	-0.396	0.01183974	0.0998	-0.127325
CRY1	0.709	-0.43318805	0.904	0.602978
CRYZ	-0.0942	-0.32033232	-0.844	0.449176
CSF1	0.546	0.00122342	0.131	-0.122671
CSF3R	-1.15	0.38494592	-0.628	0.0322164
CSHL1	-0.892	0.05168476	0.18	-0.177917
CSNK1G2	-0.185	-0.28627907	-0.659	-0.0931005
CSNK2A1	-0.432	0.07543287	-0.151	-0.0103253
CST6	-1.17	-0.01619677	0.0886	-0.150744
CTBP1	-0.625	-0.19516217	-0.197	-0.0436042
CTSB	-1.57	0.38692996	-0.103	0.10692
CTSH	-0.0316	0.06317528	-0.225	0.111826
CTTN	0.279	-0.00390179	-1.03	-0.221952
CUBN	-0.3	-0.17864756	-0.0485	-0.173103
CUL4B	0.381	-0.33958748	-0.815	0.447921
CUX1	1.36	-0.02879201	-0.0948	-0.0302808
CXADR	1.14	-0.00502483	0.301	-0.115966
CXCL12	0.0512	0.00080828	0.138	-0.020696
CXCL2	-1.87	0.02084248	4.21	0.0210986
CYB5A	0.126	0.30159534	-0.496	0.0225063
CYC1	-0.677	0.07092184	0.181	-0.0218748
CYP1A1	0.292	-0.03599665	0.116	-0.324241
CYP2C8	-0.164	-0.0053175	0.366	-0.0564832
CYP2D6	0.0114	0.02656534	0.147	-0.159363
CYP2F1	0.402	-0.0014498	0.0413	-0.230849
CYP4F2	1.18	0.03456211	0.174	0.0168959
CYTH2	-0.217	-0.06658491	-0.152	-0.10066
CYTH3	-0.539	-0.01388336	-0.0569	0.0248363
CYTIP	0.0926	-0.2929992	-0.405	0.12662
DCT	0.929	0.01439972	0.169	0.0812452
DDX3Y	-0.0691	0.00724116	0.29	0.840057
DHCR7	-0.0632	-0.08301319	0.755	-0.0226084
DHPS	-0.197	-0.06797048	-0.721	-0.160033
DHX15	0.161	-0.05055815	0.402	0.51245
DHX16	-0.762	0.01317102	-0.661	-0.0216384
DHX34	-2.27	0.05963481	0.503	-0.303848
DIAPH1	1.11	-0.14292076	-0.309	-0.0930642
DIDO1	-0.742	-0.27996323	-1.3	-0.115716
DIMT1	-1.38	-0.3560682	-0.139	0.0913873
DKK3	1.03	-0.32090518	0.182	0.0738283
DLEC1	-0.804	-0.00818505	0.181	-0.270319
DMPK	0.955	-0.02269041	0.429	-0.116997
DMXL1	0.531	-0.05655183	0.19	1.07058
DNAH17	0.337	-0.00356244	0.07	-0.0993962
DNAJC13	-0.281	0.43845289	-0.554	0.400085
DNAJC16	1.32	0.02292957	-0.328	-0.115492
DNASE1L2	0.872	0.04682852	0.151	-0.332993
DNM1L	0.241	-0.17875066	0.459	0.293003
DNPH1	-0.0733	0.08791796	-0.53	-0.140927
DNTTIP2	-0.186	-0.12354494	0.803	0.175685
DOCK3	1.05	0.26877795	0.197	0.0505103
DPP6	-1.06	0.05459194	0.142	-0.331231
DPYD	-1.15	0.51337787	-2.1	0.830391
DPYS	-0.651	0.06486129	0.0579	-0.0863561
DRAP1	-1.44	0.33731538	0.415	0.0115861
DRD2	-0.414	0.01528461	0.399	-0.382204
DSC2	0.327	0.4561495	0.103	0.426586
DSC3	0.816	-0.04410761	0.36	-0.190532
DTNA	1.11	-0.02835948	0.279	-0.242475
DUSP5	-0.00677	0.9820522	1.86	0.199552
DXO	-0.865	-0.00914635	-0.175	-0.0458035
DYNLT1	-0.333	1.14557106	-0.354	0.314051
DYRK1A	0.189	0.00970777	0.587	-0.051641
DZIP3	0.0147	-0.11630361	0.206	-0.0373626
E2F4	-1.6	-0.00718149	0.156	-0.0318733
EBAG9	-0.989	-0.38591654	-0.27	0.366075
ECE1	-0.267	0.38496402	0.342	-0.0711941
EDA	1.59	-0.03967757	0.183	-0.205077
EDN3	-1.35	-0.00998547	0.199	-0.0420625
EDNRA	0.644	0.01202621	0.107	-0.210607
EEA1	1.49	-0.04517046	0.297	-0.0695367
EEF1A1	-0.094	-0.06151014	0.099	0.183199
EEF1D	2.1	-0.68789204	0.0461	-0.111036
EIF1	0.548	0.14158296	1.53	0.252823
EIF3E	-2.08	-0.26724439	-0.577	0.351912
EIF4EBP2	-0.459	0.05768087	-0.175	0.0626767
ELK4	0.2	0.03819642	0.909	0.0169299
ELMO1	-0.461	-0.01429977	-1.13	0.0457383
ENG	0.229	-0.2674967	0.419	-0.236222
ENO2	-0.994	-0.49554049	-0.539	-0.168432
ENOX2	-0.953	-0.17747391	-0.483	-0.0604847
ENPP1	-0.501	0.06892799	0.214	-0.0317833
ENTPD4	-0.593	0.22642146	0.293	-0.262415
EPM2A	-1.33	-0.06392583	0.206	-0.0694246
ERBB2	-1.31	0.03276995	0.0456	-0.171048
ERCC1	1.21	-0.30634027	-0.469	-0.223228
ERCC2	-0.15	-0.35981293	-0.255	-0.140992
ERCC4	1	0.05870094	0.0458	-0.208021
ERCC6	-0.312	-0.03844862	-0.0395	-0.098734
ERF	-0.295	-0.41613031	0.545	0.0274223
ERG	-0.741	0.00382223	0.234	-0.0109941
ESR2	-1.28	-0.05609743	0.126	-0.123098
ETF1	1.13	-0.0401141	0.751	0.323457
ETS1	-0.0639	-0.80129709	0.496	-0.0915567
EVI5	0.132	-0.09801113	-0.182	-0.113087
EXOSC10	-0.232	-0.38933601	0.107	-0.103629
EXPH5	-1.94	-0.03226058	0.168	-0.200855
F10	0.526	-0.01775498	0.281	-0.0984407
F2RL1	0.355	0.70877554	0.166	0.792634
F2RL2	1.45	-0.01721351	0.129	-0.0921802
F7	1.28	0.00883321	-0.0761	-0.31663
FABP7	-0.0567	0.04230973	0.182	-0.227033
FAM107A	-0.879	0.01981185	0.421	-0.330204
FAM13A	-0.743	-0.0307497	-0.185	0.436776
FAM168A	1.1	-0.01022699	0.235	0.0423791
FAM20B	-1.73	-0.06705123	-0.555	0.199701
FARP1	1.77	-0.0045896	0.124	-0.192548
FARP2	-1.63	0.13118438	0.171	-0.103332
FAS	0.817	1.08355835	0.0474	0.720252
FBL	0.258	-0.83672865	-0.507	-0.0862067
FBLN1	1.75	-0.04202546	0.23	-0.120528
FBLN5	-0.204	-0.48909282	-1.25	0.0222525
FBXO21	-0.0808	-0.27937234	0.194	0.0949526
FCER1A	1.58	-1.46344198	-1.78	-0.209629
FCER2	0.22	-0.58382688	-0.908	-0.401798
FCGR2B	0.0761	0.24533708	-0.46	0.061781
FCGR3B	-0.99	0.77888871	-1.33	0.122279
FCMR	0.894	-1.0953044	-1.79	0.109059
FCN3	-0.1	0.02089415	0.0482	-0.326146
FDPS	-0.039	0.09633031	-0.348	-0.0767828
FER	0.0192	-0.06870541	0.128	-0.149307
FGA	-0.201	-0.01178764	0.145	-0.0697064
FGF1	0.467	0.04286648	0.244	-0.14447
FGF12	-1.21	-0.03695702	0.181	-0.144648
FGF13	-1.12	0.26225655	0.159	-0.0311926
FGF8	0.447	0.01249817	-0.136	-0.0240283
FGFR1	-0.146	0.0184729	0.0549	-0.25008
FGFR3	1.46	0.05449691	0.167	-0.221114
FHL2	-0.519	-0.01038168	-0.0802	-0.0608291
FIBP	-0.425	-0.08926612	-0.293	-0.119737
FILIP1L	-0.233	-0.0820787	0.14	-0.212399
FKBP8	-0.35	0.27242883	0.0823	-0.10846
FLI1	0.728	-0.11652997	-1.51	0.768588
FLNA	-1.02	-0.32611784	-0.274	-0.0884192
FN1	2.27	-0.00319858	0.173	-0.0615023
FOLR1	-0.302	0.01386977	-0.0587	-0.109018
FOSL2	-1.07	0.32054604	1.95	-0.011047
FOXE1	-0.682	0.04298663	0.106	0.0503464
FOXG1	0.819	0.00393147	0.149	-0.125387
FOXH1	-1.26	-0.0077874	0.0426	-0.0867677
FOXN3	-0.0314	0.01278993	-0.359	-0.0148812
FPGS	-0.0377	-0.00653283	0.187	-0.321394
FPGT	0.564	-0.02303952	-1.18	1.00295
FRY	-1.47	0.12601775	0.0511	0.026076
FSHB	2.66	0.12841839	0.103	-0.100687
FST	0.543	0.02192737	0.162	-0.216087
FUBP3	-0.197	-0.31304817	-0.0689	0.597865
FUT4	0.199	0.3024412	-0.169	0.492961
FYN	-0.149	-0.77153999	-0.416	0.165796
G3BP2	0.214	-0.06637159	0.134	0.645192
GABBR1	-0.0233	0.04199935	-0.608	-0.301266
GABRB1	-0.405	0.00359868	-0.218	-0.0956671
GAD1	-0.0371	0.04270104	0.0934	0.0326053
GADD45A	0.258	0.05027995	1.61	0.47302
GADD45B	-0.614	1.15606689	1.49	-0.0742627
GAK	-1.06	0.00296088	0.0933	-0.134697
GALE	0.659	-0.08419716	0.121	0.00743961
GALNS	-0.167	0.41445516	-0.293	0.0629141
GART	0.514	0.27370972	-0.0886	-0.0175685
GAS1	0.4	-0.00706044	0.275	0.0932512
GAS2L1	-0.988	0.03186867	-1.61	-0.302798
GBE1	1.02	-0.05936809	-0.632	0.454143
GCDH	1.68	-0.07700294	-0.0371	-0.172423
GCH1	-0.656	2.27897115	-0.26	0.808082
GDF5	-1.63	0.00260925	0.034	-0.122457
GEM	0.296	0.00282303	0.413	0.0341117
GFRA1	1.73	0.00621543	0.169	-0.11585
GFRA2	-0.913	-0.2834183	0.0653	-0.199044
GGA2	0.324	-0.72513388	0.506	0.181557
GH1	-0.00723	-0.02432132	0.0862	-0.229489
GJA1	1.07	-0.02431835	0.164	0.120264
GK	0.0029	1.80528926	0.152	0.712043
GLI1	1.27	0.02009524	-0.281	-0.291736
GLI2	0.874	-0.01712126	0.125	-0.139846
GLS	-1.08	-0.79997599	-0.85	0.307419
GLUD1	0.924	-0.14517126	-0.161	0.595164
GLYAT	-0.509	-0.03817911	0.219	-0.136249
GM2A	-1.84	1.12217453	0.175	0.05422
GNA12	-1.07	0.09041602	0.0967	0.106507
GNAI1	0.107	-0.02875533	0.176	0.12123
GNAL	-0.637	0.00460443	0.0814	-0.0173215
GNAS	0.156	0.00082053	0.0804	0.232383
GNL1	-0.349	-0.29927262	-0.345	-0.234921
GPC5	0.969	0.06855712	0.398	-0.117514
GPD1	0.523	0.03319112	0.0661	-0.118256
GPM6B	-3.1	-0.03684457	0.442	-0.207645
GPR176	-1.48	0.03807592	0.117	-0.134082
GPR19	1.34	-0.03091524	0.159	-0.126208
GPX7	-0.404	-0.73581289	-0.627	0.188701
GRB10	1.71	0.27626528	-0.0751	0.0915304
GRB14	-0.0209	0.192724	0.292	0.0379328
GRB2	-2.95	0.25419294	-0.129	0.020557
GRIA3	0.641	0.04629168	0.142	-0.0915008
GRIK1	0.765	-0.02256264	0.309	0.027912
GRIK2	-0.0482	-0.01275338	0.169	-0.0576389
GRIK3	-1.17	0.0329373	0.139	-0.1202
GRK2	-0.346	-0.01731964	0.0328	-0.12109
GRK6	0.401	-0.16382266	-0.328	0.129441
GRM3	0.587	-0.01630532	0.128	-0.0192918
GRSF1	-1.15	-0.05242698	-0.201	-0.0490128
GSTM5	-1.9	-0.01940528	0.0709	-0.118099
GTF3C1	1.41	-0.33200319	0.162	-0.0933152
GTF3C2	0.732	-0.38276523	-0.721	0.146575
GUCY1A2	0.243	0.023284	0.173	-0.138324
GUCY2F	0.171	0.10420937	0.152	0.0472542
H6PD	0.553	-0.01987078	-0.199	-0.0803781
HAP1	-0.105	0.02886174	0.141	-0.21929
HBB	0.215	0.00735848	-4.86	0.185336
HBE1	0.097	0.03885001	0.263	-0.492079
HBP1	-2.12	0.25631025	0.158	0.271395
HERC4	-3.34	0.09486281	0.126	-0.040467
HEXIM1	-0.553	0.1134087	0.0426	0.0958736
HIP1R	0.362	-0.19850388	0.483	-0.393518
HIPK2	-0.415	-0.05914857	0.0956	-0.117379
HK2	0.112	0.21604441	0.22	0.611063
HLA-DPB1	2.07	0.83726446	-0.545	-0.0490788
HLA-DRB6	1.17	0.50620802	0.15	-0.145891
HLA-F	0.00377	0.45677363	-0.133	-0.022313
HMGA1	-0.537	-0.1171772	1.35	0.0199298
HMGN4	0.676	-0.1586451	-0.464	0.263339
HMMR	-0.896	0.42596037	0.536	0.00999247
HMX1	0.573	0.00107756	0.0372	-0.201004
HNF1B	0.421	-0.00947186	0.203	-0.20233
HNF4A	-0.38	-0.00464524	0.0522	-0.198545
HNMT	0.292	0.33088987	-0.798	-0.0367382
HNRNPA1	0.692	-0.2335716	0.56	0.259319
HNRNPA2B1	-0.334	0.00653747	-0.972	0.188695
HNRNPC	-1.2	-0.21343641	0.15	0.0825853
HNRNPDL	0.432	-0.46826105	-0.272	0.359994
HNRNPH1	0.364	-0.60220473	0.379	0.0204677
HNRNPK	0.579	-0.22399402	0.716	0.486395
HNRNPU	0.764	-0.68222621	0.0741	0.100947
HNRNPUL1	0.999	-0.36928903	0.0639	-0.0494558
HOXA10	0.992	-0.04461064	0.301	-0.116249
HOXA11	0.964	0.00232278	0.0881	-0.272874
HOXA4	0.248	0.0013499	0.339	-0.063393
HOXB13	-0.887	0.02098596	0.0826	-0.164897
HOXC11	-0.964	0.03134117	0.079	-0.439812
HPS1	-0.117	0.14622191	0.0619	0.204184
HSP90AA1	1.44	0.373651	0.285	0.33366
HSPA6	-1.3	1.17726269	-0.974	0.00930961
HSPB3	-0.119	-0.06892923	0.194	-0.26929
ICA1	0.526	-0.19723351	0.123	-0.209085
IDS	-0.525	0.13878471	2.68	-0.29074
IFI16	-0.449	0.95880379	-0.557	0.322952
IFI44	0.397	2.12230536	1.53	0.402156
IFNA10	0.654	-0.00279776	0.168	-0.0238657
IFNA14	0.513	0.01480609	0.16	-0.135536
IFNA8	0.43	0.0189023	0.179	0.0709426
IFNAR2	0.723	0.00311456	0.759	-0.28501
IFNG	0.473	-0.25766888	0.419	0.0438547
IFRD2	0.268	-0.09242897	-0.0524	0.0144108
IGF2BP3	-0.0189	1.65863187	0.0714	0.0425953
IGFBP5	-0.762	-0.00297462	0.364	-0.103013
IGFBP7	0.663	-0.05729201	0.46	0.337693
IHH	-0.31	0.02358676	0.075	-0.346077
IL10RB	1.12	0.48277466	-0.323	0.0162167
IL1RN	-1.36	0.18570989	1.81	0.341958
IL27RA	-1.28	-0.29314134	-1.45	-0.240428
IL5	-1.09	-0.01197577	0.131	-0.0759842
IL6R	-0.77	0.39863935	-1.58	-0.0725935
IL9	0.356	-0.01806892	0.183	-0.136205
IL9R	0.241	-0.04648182	0.126	-0.161866
ILF3	-1.11	-0.50004017	1.14	0.0707782
ING1	-0.85	0.01405856	0.28	0.288524
INPP4A	-0.13	-0.02612887	0.222	0.0461329
IPO13	-0.678	0.00530119	-0.676	-0.199263
IRAK3	1.17	0.70801219	-0.993	0.149018
IRF1	-0.347	1.18899031	0.506	0.124045
IRF5	-1.05	0.39654979	0.406	-0.0478645
IRS2	-0.48	-0.92784542	0.106	0.76588
ISG15	-0.662	2.21148907	0.941	-0.0960224
ITGA2B	-0.65	0.09568491	-3.02	-0.246653
ITGB1	-0.541	-0.30378398	0.147	-0.023339
JAG1	1.06	0.12878432	0.539	0.500535
JAK1	0.213	-0.34365451	-0.255	0.300353
JMJD6	-0.359	-0.00298726	1.34	-0.0949983
JRK	0.697	0.03560015	0.131	-0.169398
JTB	-0.306	0.05086417	-0.0303	0.119494
JUNB	0.568	0.65869396	1.21	0.112011
KALRN	-0.129	0.10620562	0.037	-0.111003
KAT5	0.00733	0.37314535	-0.213	-0.12522
KAT6B	1.71	-0.42962373	0.426	-0.100026
KAT7	-1.08	-0.04553838	0.532	-0.0833498
KAZN	0.0828	0.01860663	-0.223	-0.107933
KCND3	-0.4	0.03127507	0.18	-0.0609076
KCNH1	-0.691	0.02887113	-0.0534	-0.120734
KCNMA1	-0.231	1.10119131	0.151	-0.0193463
KDM4C	-0.999	-0.14309402	-0.459	0.4383
KHK	3.08	-0.12004807	-0.112	-0.234744
KIF21B	-0.193	0.02246085	0.374	0.0677016
KITLG	0.81	-0.00100486	0.197	0.0765032
KLF1	-1.18	0.0207641	0.0834	-0.107609
KLF12	-0.375	-0.94246116	-0.222	-0.467516
KLHDC10	-1.17	0.00651631	-0.439	0.142999
KLK11	-0.323	-0.03766242	0.21	-0.0722941
KLK2	-1.23	0.12408184	0.127	-0.191585
KLK6	-0.279	0.11532604	0.0723	-0.306579
KLK7	1.01	-0.01519217	0.246	-0.25928
KMO	-0.633	0.31873674	-0.486	0.346301
KMT2D	0.626	-0.00169023	0.134	-0.310953
KNG1	-1.27	-0.02861904	0.232	-0.0485461
KPNB1	-0.717	0.4051834	-0.778	0.188377
KRT1	1.62	0.46371022	0.115	0.135616
KRT10	-0.329	-0.39475607	0.0815	0.0300965
KRT18	-1.51	-0.26594499	0.166	-0.201975
KYNU	-0.439	0.7674783	0.32	0.186618
L1CAM	-0.221	0.05563474	0.195	-0.101437
LAMA2	-1.23	-0.02612343	-0.0824	-0.0734987
LAMC2	-1.34	0.02900154	0.155	-0.329922
LAMP2	0.595	0.10222786	0.0717	0.225014
LARP4B	-0.919	-0.07486926	-1.4	-0.112412
LCK	-1.52	-0.51645066	-0.826	0.138452
LDB3	-0.145	0.00324955	-0.127	-0.21222
LDHA	-0.72	-0.01026403	0.846	0.375121
LDLR	-1.98	0.27300268	0.13	-0.14692
LDOC1	0.984	-0.53258052	0.13	-0.232952
LGMN	-1.16	-0.37159697	0.314	-0.0303216
LHX2	-0.659	-0.01064444	0.138	0.00863167
LIG3	-0.171	0.00796261	0.0914	-0.133428
LILRA2	-0.245	0.2922821	-0.421	-0.0587794
LILRB1	0.424	0.25637222	0.239	-0.0340461
LLGL2	1.8	-0.03210427	-0.206	-0.0952489
LMNB1	-1.47	1.45197065	0.433	0.245253
LPAR1	-4.52	0.4585946	0.105	-0.137527
LPP	0.168	0.14224991	0.2	-0.293286
LPXN	-0.703	-0.29191095	-1.23	0.185263
LRRC17	-0.617	-0.09275923	0.252	-0.138192
LSAMP	0.452	0.16383921	0.0383	-0.14171
LTK	0.637	-0.07164927	0.0305	-0.262001
LYST	0.601	0.03977964	-0.947	0.254216
MAD1L1	-0.11	-0.02738203	-0.477	-0.181991
MAD2L1	-0.56	-0.04641746	0.463	0.129129
MAD2L1BP	-0.857	0.24237336	0.289	0.131434
MAML1	0.665	-0.13976026	-0.516	0.251582
MAN1A1	-0.628	0.19686047	0.444	0.780425
MAN2A1	-0.529	0.07522806	0.0493	0.11754
MAP2	2.02	0.0193812	0.301	-0.208156
MAP2K6	1.54	-0.28698028	-0.0567	0.0476001
MAP3K4	-0.81	-0.02534613	-0.683	0.229309
MAP4K5	-0.291	-0.00986034	0.197	0.718435
MAPK1	-0.689	0.05372145	-0.985	0.419951
MAPK11	1.06	0.0711093	0.156	-0.310604
MAPK4	0.108	-0.00103638	0.0809	-0.0288416
MAPK9	0.738	-0.1853935	0.234	0.372738
MAPRE2	-1.81	-0.05469411	-1.18	-0.117674
MAPT	0.196	0.00185728	0.0649	-0.156712
MARCKS	0.945	0.31785697	0.967	-0.0412696
MASP1	-0.247	-0.02018774	0.173	-0.234321
MASP2	-0.568	0.00311324	0.0459	-0.106902
MAX	0.231	0.37329323	-0.432	-0.0674351
MAZ	1.56	0.9951651	0.189	-0.193478
MBP	-0.0179	-0.07486752	0.366	-0.0248858
MBTPS1	-0.541	-0.36710908	0.257	0.257955
MC5R	-0.749	-0.03905491	0.069	-0.0975186
MCL1	-0.781	0.15121624	0.16	0.590685
MDM2	-0.656	-0.04086319	0.353	0.113533
MDN1	1.46	-0.27517729	-0.101	0.236017
MECOM	-2.28	0.02941031	0.142	-0.21254
MEF2C	-0.287	-0.24515234	-0.159	0.43674
MEF2D	-0.607	-0.97154582	0.53	-0.14998
MEOX2	-0.38	-0.08287858	0.363	-0.0736138
MET	-0.352	0.31472089	0.144	-0.246141
METAP2	1.37	-0.31921409	0.4	0.330978
METTL1	-0.75	-0.38239725	0.185	-0.26354
MFAP2	-0.35	-0.02994144	-0.0372	-0.0828647
MFAP3	0.293	0.53278177	-0.769	-0.0803086
MFAP3L	-1.36	-0.01945932	-1.45	0.909857
MFSD10	0.525	-0.17591971	0.412	-0.214121
MGA	-0.765	-0.05783582	-0.897	0.106066
MID1	1.87	0.02828013	0.149	-0.107265
MID2	-0.898	-0.14512852	0.0982	-0.270931
MKRN3	-0.687	0.00397013	0.115	-0.178849
MLC1	0.204	0.0387592	0.253	0.164339
MLEC	-0.0203	-0.07209659	-0.777	-0.149383
MLH3	-0.219	-0.02127075	-2.01	0.101223
MMP15	-0.346	-0.02722688	0.0457	-0.229805
MMP19	0.194	0.0061913	-0.146	-0.247703
MMP20	-0.113	0.01999228	0.188	-0.168613
MORC2	-0.0832	-0.42267266	-1.2	-0.0989893
MORC3	-0.207	0.30085175	0.408	0.95412
MPRIP	-0.473	-0.79219187	-0.353	-0.0220861
MPZL2	-1.41	0.18558927	0.135	0.320692
MR1	0.185	1.10053791	0.0424	0.0796255
MRPL19	0.452	0.01159591	-0.152	0.4867
MRPS12	-0.522	-0.08713861	0.0732	-0.0269478
MRPS18B	0.696	-0.2254557	-0.273	0.0283591
MSH3	-0.363	-0.31523749	-0.47	0.381462
MSR1	-0.643	0.49784453	0.169	-0.0926282
MSX2	0.45	-0.0373357	-0.0818	-0.033957
MT1H	-0.0938	-0.06960637	0.77	-0.10447
MTHFD2	-0.864	1.37108988	0.346	0.546607
MTMR11	-0.672	0.39773758	-0.578	0.189498
MTSS1	-1.3	-0.14250026	-1.56	-0.0784036
MUC1	-0.985	0.64152176	0.141	-0.117156
MYB	-0.125	-0.74523676	0.137	0.454653
MYCL	-0.518	0.19055364	-0.581	-0.31809
MYCN	-0.491	-0.22569682	0.186	-0.253322
MYL4	-1.39	0.16969939	0.383	-0.0248517
MYO1C	-0.271	0.00150778	0.257	-0.347053
MYOF	-0.191	2.56645638	-0.461	0.256051
N4BP1	-1.48	-0.06148281	0.663	0.183773
NAA10	0.756	-0.19469469	-0.217	-0.215752
NACA	-2.02	-0.25866356	-0.0941	0.0710737
NAMPT	1.26	0.5606175	2.34	0.859134
NAP1L1	-0.345	-0.54517129	-0.0509	0.121385
NAT2	-0.561	0.02517138	0.247	-0.419211
NCAM1	-0.787	0.02709797	0.217	-0.193358
NCAPH	0.134	0.06663465	0.307	-0.0928283
NCF4	-0.128	0.4293903	-0.751	-0.129379
NCOA2	-1.14	0.2040072	0.162	-0.229929
NDC80	1.87	0.43740484	0.267	0.108543
NDUFAF3	0.194	0.12679675	-1.51	-0.0282754
NDUFB1	-0.648	-0.34419227	-0.626	0.0410223
NEBL	0.415	-0.02292342	0.409	0.227162
NEDD9	0.0625	0.16772343	0.173	0.134843
NEK1	-0.524	-0.23282449	0.139	-0.0590475
NEMP1	-1.81	-0.26211027	0.364	0.475863
NENF	-0.978	-0.4238904	0.111	-0.170224
NF2	0.724	0.27410393	1.27	-0.0720832
NFASC	0.072	0.06802066	0.259	-0.18512
NFATC4	0.191	-0.02102983	0.0841	-0.428626
NFIC	0.000133	-0.03311313	0.0784	-0.166348
NFKB2	-0.625	0.29770847	0.407	-0.141362
NFRKB	1.3	-0.13844744	0.263	-0.0722937
NFX1	0.102	-0.4827984	-0.287	-0.0322846
NFYB	-1.68	-0.14342652	-0.148	0.260111
NHLH2	-0.132	0.02910987	-0.15	-0.030701
NIPBL	-0.137	-0.0134845	-0.177	0.389603
NKX2-2	-0.169	0.0019965	0.168	0.0525104
NME4	0.493	-0.22362658	-0.113	-0.137211
NME6	0.609	-0.08498502	-0.3	-0.256803
NMT2	-0.695	-0.73266063	-0.358	-0.393851
NOP14	0.951	-0.46597412	0.418	-0.0918569
NPC1	-0.927	-0.06748359	-0.885	0.0589711
NPTN	-0.473	0.17613171	-0.609	0.887232
NPY5R	-0.665	0.00451595	0.122	-0.158081
NR1I2	0.533	-0.01858102	0.434	-0.0183224
NR2C1	-0.311	-0.04636132	0.345	0.54091
NR3C1	-1.24	-0.10373596	0.256	0.488613
NR4A2	0.32	-0.08230256	2.95	-0.0195923
NR4A3	-0.842	-0.01245063	1.56	-0.230292
NREP	-0.302	-0.35513086	-1.46	-0.0969293
NRG1	0.953	-1.06803842	0.215	-0.112481
NRGN	2.3	0.12752379	-2.5	-0.146239
NRL	-0.655	-0.00142447	0.161	-0.124816
NRP2	-1.79	-0.02656316	0.298	-0.0975288
NSL1	-0.551	-0.03052741	-1.24	0.0726529
NT5C2	0.00583	0.23940274	-0.524	0.249889
NTN3	0.979	0.02726584	-0.107	-0.240743
NTRK1	-0.0372	-0.02663241	0.137	-0.254977
NTRK2	2.72	0.02164863	0.196	-0.0911236
NUMA1	-2.77	-0.43359529	-0.542	-0.129064
NUP160	0.712	-0.30142783	-0.711	0.0992955
NUP205	-0.306	-0.05544184	-0.07	-0.0191932
NUP210	0.0828	-0.29501455	0.0792	-0.0780388
NUP98	0.515	-0.00693931	0.407	0.155342
OAS2	0.12	1.46054402	-1.21	0.285192
OASL	0.0201	1.92206047	2.02	0.0640034
OAT	0.273	-0.04695299	0.105	0.50051
OCRL	0.832	-0.00350782	-0.169	0.138477
OFD1	1.23	-0.30112525	-0.203	0.148876
OGG1	0.00373	-0.29368369	-1.16	-0.167094
OGT	-0.777	-0.41327049	-0.713	0.314288
ONECUT1	0.526	-0.00145579	0.232	-0.201433
OPRM1	-0.718	-0.00884734	0.0418	-0.183444
OPTN	1.07	-0.00945879	0.346	0.477981
OR1E1	-0.619	-0.00464952	0.153	-0.0439254
OR2H2	-0.409	0.00749783	0.236	-0.150025
OR7E24	-1.67	0.02779849	0.141	0.0203383
ORC5	0.0147	-0.11781483	-0.221	0.0999828
OSGIN2	0.133	0.17994159	0.326	-0.0758123
OSMR	-0.0461	0.01835221	0.438	-0.0185456
P2RX3	0.359	0.01877567	0.233	-0.0890429
PACSIN2	-0.0832	0.0758669	0.161	0.125687
PAFAH1B1	-0.635	-0.36584801	-1.23	0.366691
PAFAH1B2	-0.0346	0.23290158	0.137	0.0418622
PAFAH1B3	-0.0387	-0.36661553	-0.413	-0.314359
PAGE1	0.233	0.00237912	0.178	-0.0454131
PAICS	-1.06	-0.33202109	-0.57	0.0863739
PAIP1	-1.06	0.02413091	1.45	0.523976
PAK2	-0.374	-0.05982546	0.241	0.198291
PARG	-0.294	-0.1302576	0.0845	0.0232083
PARM1	-0.217	-0.43055647	0.287	-0.246864
PARP2	0.884	-0.55269029	0.432	-0.126536
PARVB	0.991	0.06391752	-0.489	-0.164568
PASK	-0.132	-1.29299727	-1.13	-0.0793656
PAX2	-0.692	0.00658801	0.0731	-0.274009
PAX3	0.0795	0.03266619	0.0769	-0.0913205
PCBP2	0.0962	-0.47636335	0.256	-0.073636
PCNA	-0.287	-0.05287048	0.347	0.124523
PDCD10	1.32	0.06305338	-0.574	0.566271
PDE1A	-0.328	0.00189591	0.149	-0.120262
PDE4B	1.17	0.79714513	1.04	0.637719
PDE6C	1.36	0.0179418	0.0866	0.0663898
PDGFA	1.68	0.22330215	0.341	0.0624437
PDGFRA	-1.4	-0.00180893	0.383	-0.0963871
PDGFRB	-0.0404	0.07378913	0.242	-0.0130283
PDHB	-1.7	-0.31561843	-1.15	0.185678
PDK2	0.22	-0.16906465	0.136	-0.0249997
PDK3	-1.66	0.72822411	0.276	0.101218
PDLIM5	-0.741	0.37248963	-0.647	0.118399
PEA15	-0.496	0.04570552	-0.519	0.219857
PEMT	-0.753	-0.00228419	0.214	-0.140888
PEX1	-0.831	-0.26142382	0.271	0.201423
PEX5	-0.783	-0.36534211	0.202	-0.022152
PFDN1	0.594	-0.07202198	0.319	-0.0922121
PFKFB2	-0.898	0.10867717	-0.214	0.278179
PGK1	0.0834	0.00693457	-0.238	0.16886
PGM1	0.582	-0.334907	-0.363	0.0385715
PGM3	1.37	-0.0627283	0.198	0.217628
PGR	1.07	0.01345909	0.503	-0.167062
PHF8	0.782	0.05668373	-0.366	-0.0310378
PHGDH	-1.94	-0.30466776	0.31	-0.193894
PHKB	0.0236	0.04159645	-0.834	0.430556
PHLDA2	0.774	-0.02201721	2.4	-0.277929
PHLPP2	-0.473	-0.29340922	0.116	-0.111597
PHTF1	-0.717	0.77501848	0.489	0.462941
PHYH	1.21	-0.44487305	0.13	0.0643273
PHYHIP	1.49	0.0198463	0.0889	-0.104708
PIAS3	-0.252	-0.19108263	-0.0874	0.158317
PIK3C3	0.114	0.093114	0.12	-0.126061
PIK3CD	-1.23	-0.05222195	0.13	0.0449039
PIK3CG	-0.403	-0.1058591	0.0441	0.386408
PIK3R3	0.381	-0.04007155	0.0778	-0.109364
PIM1	0.129	0.25336557	0.911	0.0150686
PIP4K2A	-2.19	0.12010394	-0.29	0.193703
PIP5K1A	-0.463	0.04305543	-0.158	-0.017934
PIP5K1B	-0.398	-0.02620458	-0.376	0.531637
PITX2	-1.28	-0.06595709	0.129	0.041706
PKMYT1	-0.0702	0.00622309	0.611	-0.27474
PKNOX1	-2.91	-0.06114279	0.179	-0.084762
PLA2R1	-0.292	-0.02530407	0.204	-0.0751886
PLAGL2	0.000567	0.31183195	-0.777	-0.0736986
PLAUR	0.121	1.17789627	2.29	0.11114
PLCB1	-1.62	-0.52266963	0.146	-0.22421
PLIN1	-0.354	-0.02309288	-0.23	-0.222283
PLIN3	1.19	0.23731696	0.447	-0.0358313
PLK4	0.484	0.09743588	0.155	-0.0235045
PLOD3	-0.449	0.20567527	-0.365	-0.0872744
PLXNC1	-0.857	0.4240672	-1.09	0.454597
PML	-0.0175	0.09712696	0.207	-0.206123
PNISR	0.285	-0.06464581	-1.32	1.14274
PNN	-1.34	-0.2617141	0.0799	0.459206
POFUT2	-0.415	-0.14817519	0.36	-0.202609
POLR2I	0.258	-0.33344236	0.402	-0.298545
POM121	-0.413	-0.03303835	0.365	-0.0764111
POU2F2	-1.76	-0.07797284	-0.619	-0.336628
POU6F2	-0.295	0.02064512	0.584	-0.171387
PPFIA1	-1.42	-0.05368072	0.34	0.0299955
PPIC	-0.429	0.00848838	0.193	-0.124632
PPIF	0.505	-0.04731294	1.93	0.0244266
PPIL2	-0.28	0.03527971	-0.879	-0.115
PPP1CA	-3.63	-0.00850127	-0.398	-0.0934058
PPP1R15A	1.52	0.25130348	1.85	-0.021972
PPP1R2	-0.356	-0.7599317	-0.176	0.760659
PPP2CB	1.09	0.0765485	-0.92	0.613317
PPP2R1A	-1.41	-0.16346676	-0.349	-0.153787
PPP2R1B	0.711	0.04953334	0.217	-0.00727435
PPP2R2A	-0.47	0.15206233	0.253	0.168029
PPP2R5B	1.01	0.32353512	-0.142	0.0158227
PPP3CA	-0.604	-0.28601763	0.191	0.184851
PPP3CC	2.48	-0.48584329	0.516	-0.134173
PPP3R1	-1.72	0.08055238	0.28	0.565826
PPP6C	1.76	-0.13473762	0.652	0.0248116
PRB1	-1.19	0.02521761	0.283	-0.281802
PRDM1	0.338	-0.07690549	0.715	-0.0387426
PRDM2	0.0751	-0.04809122	0.721	-0.058829
PRDX6	0.99	-0.00449627	-0.593	0.20293
PREPL	-1.81	-0.25795245	-1.06	0.030135
PRF1	-0.222	-0.43079363	-0.956	0.238846
PRICKLE3	-1.16	-0.03377957	0.106	-0.148915
PRKAR1A	-0.658	0.02024932	-0.452	0.422217
PRKAR2A	-0.365	0.11654924	0.244	-0.277626
PRKCA	-0.536	-0.57797704	0.186	-0.15149
PRKCB	-0.638	-0.24686529	-0.511	0.508288
PRKDC	0.963	-0.16828306	-0.151	-0.103439
PRKG2	1.11	-0.03118735	-0.153	-0.210766
PRMT1	-1.9	-0.34969151	-0.52	-0.0574181
PRMT2	1.17	-0.39504195	0.66	-0.345388
PRPF4B	0.238	0.06328369	0.463	0.747774
PRPF6	-0.811	0.06843131	-0.8	0.0401434
PRPH2	-0.0599	0.04725089	-0.0649	-0.226329
PRPS2	-0.753	0.56016825	-0.358	0.396958
PRRC2A	-0.471	-0.11481759	0.176	-0.181702
PRRG2	-0.237	0.0497801	0.114	0.108245
PRSS12	0.117	0.0380072	0.226	-0.192534
PSIP1	1.95	-0.73179668	-0.446	-0.0564928
PSMA3	3.19	0.32976924	0.104	0.227703
PSMB2	1.27	0.39838759	-0.617	-0.179107
PSMB4	-0.95	0.04128042	-0.357	0.0101928
PSMC2	0.524	0.2406437	0.586	0.0704551
PSMC4	0.564	0.00907368	-0.269	-0.0511769
PSMD12	-0.0276	0.00756696	-1.16	0.422008
PSPH	0.54	-0.00810887	0.749	-0.0714856
PTBP3	0.598	-0.32446252	0.249	0.127851
PTGDS	-0.374	-0.51746035	1.02	0.171594
PTGER3	-0.197	-0.01438144	0.267	-0.314714
PTGFR	-0.569	0.13414513	0.25	-0.0580792
PTK2B	-0.521	0.53534221	0.186	0.0236783
PTK6	-0.39	0.28800113	0.0311	-0.0725367
PTP4A1	-0.248	-0.09180952	1.45	0.654181
PTPN1	-2.18	0.32509336	0.546	-0.11378
PTPN11	-1.96	-0.28930596	0.292	0.773299
PTPN22	-0.429	-0.28903893	-0.496	0.61909
PTPRC	1.35	0.0234938	-0.732	0.259396
PTPRK	-0.0453	-0.36636243	-0.811	0.313872
PTPRN2	-0.0903	-0.18900802	-0.234	0.14687
PTPRO	0.151	0.79225117	0.31	-0.0366922
PTTG1	-2.41	0.20245118	0.746	-0.0819045
PURA	-0.35	-0.38007264	-1.16	-0.147711
PVR	-0.647	0.09191592	-0.0772	-0.0994879
R3HDM1	0.324	-0.21278768	0.0774	-0.198017
RAB11A	-1.89	-0.03641758	-0.0565	1.0147
RAB11B	0.23	-0.00736607	0.0501	0.0723606
RAB11FIP3	-1.69	-0.44780423	0.0605	-0.10829
RAB2A	0.402	-0.04460527	0.507	0.874492
RAB31	1.74	0.35454968	-1.17	0.119083
RAB33A	-1.6	-0.70080106	0.454	-0.119358
RABEP1	-0.19	-0.27048227	0.402	0.0905787
RABGGTA	2.54	0.34388587	-0.244	-0.0989972
RAD54L	-0.438	0.11016336	0.141	-0.309824
RAE1	2.15	-0.01179042	0.609	0.0598142
RALGDS	0.853	0.01330996	0.232	-0.160536
RAMP2	0.0248	0.16130825	0.123	-0.144997
RANGAP1	-0.0267	0.19834236	0.653	-0.0710853
RAP1GAP2	0.181	0.05173158	0.222	0.24962
RAP2A	-0.679	-0.27874665	0.136	-0.104799
RARB	-0.096	-0.0118606	0.15	-0.0930044
RARRES1	-0.594	-0.02176834	0.189	-0.145872
RASA1	-0.897	-0.00481902	-0.94	0.734587
RASGRF1	-0.996	0.12164657	0.134	-0.0989757
RASGRP2	0.897	-0.36031415	-0.426	0.023802
RBBP4	1.22	-0.14478547	-0.168	0.535581
RBBP5	0.407	-0.05217199	0.21	0.221322
RBCK1	0.283	0.85988013	-0.256	-0.110315
RBL2	-0.413	-0.57021602	-1.04	0.444381
RBM12	1.36	-0.42108203	-0.0574	0.251603
RBMS1	-0.35	0.08149001	-0.364	0.174279
RBMXL2	-2.07	0.03094418	0.144	-0.137138
RBPMS	1.17	-0.01325161	0.084	-0.124715
RCAN2	-0.725	-0.10015605	-0.0752	-0.105608
RCBTB2	1.13	0.26131337	-0.45	0.743349
RECK	-1.64	-0.32173345	0.162	0.931695
RECQL5	-0.331	0.01839136	0.0344	-0.258213
REPS2	0.488	0.61051685	0.149	0.0481646
RER1	1.8	-0.11912091	-0.733	0.0905346
RGS1	1.3	1.00038447	4.02	-0.0931824
RGS10	-0.841	-0.0109054	-0.117	0.162164
RGS12	0.509	0.03778176	0.152	-0.155761
RGS13	1.26	0.0039486	0.444	0.0817216
RGS14	-0.456	-0.09164733	-1.45	0.143121
RGS6	-1.95	0.06228707	0.118	-0.0304481
RHEB	0.221	0.0304381	0.235	0.350103
RHOA	-0.0994	-0.12466767	0.309	0.266449
RHOC	0.773	-0.35239818	-0.403	-0.0235711
RIOK3	-0.625	0.26489942	0.907	0.645985
RND2	-2.02	0.01030887	0.162	-0.129223
RNF10	-0.433	0.13692885	1.81	0.0432169
RNF103	1.12	-0.29597683	0.716	0.514538
RNF115	-0.314	0.09072881	-0.217	0.0790135
RNF4	-0.635	-0.15649137	0.198	0.173224
RNF40	0.928	0.06498387	0.242	-0.170988
RNF6	0.383	0.02289443	0.319	-0.0138823
RNMT	1.05	-0.46062303	0.474	-0.0126115
RPL10A	-0.175	-0.9196054	-0.208	0.0457068
RPL22	1.51	-0.81232828	-0.384	0.224242
RPL36AL	-0.551	-0.05464477	0.0475	0.049488
RPL37	-0.441	-0.30290181	0.0344	-0.022814
RPL41	-0.585	-0.06792561	0.158	-0.0600659
RPL6	0.881	-0.0827572	-0.137	0.0347056
RPLP1	-1.32	-0.35560665	-0.0324	0.00706691
RPRD2	-0.75	-0.64466851	0.333	-0.177839
RPS15	2.83	-0.17643295	0.039	-0.0183409
RPS15A	-0.631	-0.36475846	0.103	0.11688
RPS16	1.56	-0.06918343	-0.112	0.0264273
RPS17	0.407	-0.5869952	0.0885	0.23111
RPS6KA2	0.766	-0.88785965	0.0771	-0.272337
RPS6KA3	-1.61	0.06386896	-1.18	0.646459
RPS9	0.968	-0.32600097	0.0659	0.017157
RPUSD2	0.0921	-0.46000968	-0.271	-0.0363934
RRBP1	0.714	0.06189922	0.0466	-0.137389
RRP7A	-2.57	0.01706272	-0.201	-0.13633
RRS1	0.147	-0.34921327	-1.06	0.018024
RTN1	-2.12	0.01897343	-1.66	0.328039
RUNX1T1	0.162	0.04907433	0.601	-0.0819527
S100A10	0.192	-0.25124738	-0.33	0.0786174
S100A2	5.46	0.02110674	0.116	-0.201435
S100A9	-0.769	0.05807793	-0.933	0.0849797
S100G	-0.179	-0.01277405	0.276	-0.0286695
SACM1L	1.28	-0.17358298	-0.97	0.792699
SACS	-1.78	-0.45887914	-0.734	0.502604
SAT1	1.2	0.87701619	0.799	0.245746
SCAF11	-0.271	0.29564327	-1.27	-0.0686013
SCARB1	-1.19	-0.42328834	-0.216	-0.192844
SCML2	0.0947	-0.00236155	0.394	0.216452
SCN2A	1.04	0.0032443	0.339	-0.212029
SCO2	-0.175	1.96287932	0.562	-0.191425
SEC24A	0.19	0.0233068	0.819	0.128383
SEC63	-0.808	-0.05869599	0.629	0.238488
SEMA3C	0.112	-0.05259285	0.115	0.590192
SEMA4D	-0.745	0.07553983	-0.179	0.112954
SENP6	-0.24	-0.02918754	0.0772	0.704549
SEPHS1	0.527	-0.32629452	-0.462	0.728275
SERPINA1	-1.9	1.66556691	-0.218	-0.0340684
SERPINA7	1.23	-0.00284035	0.463	-0.1584
SERPINE1	-0.431	0.20706131	0.046	-0.133101
SERPINI1	-0.18	-0.1239466	-0.319	0.184488
SETD1A	-1.81	-0.22376657	0.748	-0.0423176
SETDB1	-0.526	0.24354443	-0.754	-0.0973894
SF1	0.0028	-0.19148385	1.06	-0.0660138
SF3B1	1.41	0.00983286	0.0926	0.879437
SFTPB	-1.07	0.00387299	0.154	-0.245883
SGCD	0.788	-0.00304957	0.449	-0.165449
SGK1	-0.308	-0.95767756	0.413	0.445745
SH3GL1	-0.934	0.07020081	0.456	-0.0239047
SHH	2.06	0.00994737	-0.16	-0.01834
SIGLEC6	-0.288	-0.05215422	0.148	-0.0940757
SIGLEC7	-0.509	0.18110596	-0.131	0.044007
SIK2	-0.231	-0.00518577	0.134	-0.0193951
SIM2	-0.0202	-0.20205009	0.283	-0.206589
SKI	-1.09	-0.00354026	0.0931	-0.146082
SLA	-1.23	0.21119724	-1.17	0.337485
SLC12A2	0.146	-0.42849175	0.402	0.117175
SLC12A4	-0.169	0.12511333	0.192	-0.167398
SLC15A1	0.303	0.04248897	0.139	-0.101544
SLC16A7	0.0751	-0.08316741	0.126	0.0528395
SLC23A2	-0.73	0.01175634	0.33	0.375177
SLC24A1	-2.37	-0.12247755	0.338	0.122942
SLC25A12	1.17	-0.51993811	-0.215	0.0729749
SLC25A3	1.31	-0.35862638	0.233	0.158951
SLC29A1	-1.6	0.00911896	0.0859	-0.148219
SLC2A3	-0.314	0.4238019	2.33	0.450275
SLC35A2	1.4	-0.00491045	0.208	-0.126855
SLC38A3	-0.115	-0.00374489	-0.178	-0.196301
SLC39A6	-0.455	-0.3416049	0.168	0.723289
SLC5A5	-0.363	0.00937164	0.197	-0.348984
SLC6A5	0.464	0.03360819	0.159	-0.0300119
SLC7A11	0.735	-0.01417319	0.416	0.0293337
SLK	1.82	0.50572017	-1.37	0.241224
SMAD6	-0.764	-0.03953918	0.103	-0.211228
SMARCB1	0.949	-0.23223477	0.211	0.0457023
SMARCC1	-0.802	-0.30975682	0.317	0.235448
SMC1A	-0.126	-0.48137002	-0.897	-0.162283
SMG5	0.373	0.01273564	0.185	-0.180325
SMG7	-1.48	0.00700624	0.39	-0.230435
SMPD1	0.276	0.34024161	0.091	-0.100868
SMPDL3A	-0.931	0.11764632	0.523	0.676732
SMS	0.067	0.18265747	0.0714	0.408702
SNAI2	1.19	-0.00952053	0.256	0.127894
SNRPB	-0.125	-0.30384157	0.576	0.0195885
SNRPD3	-0.181	-0.57314124	-0.246	-0.132045
SNRPF	-0.291	-0.36984622	-0.358	0.105485
SNX17	-0.636	-0.00947216	-0.594	0.0286936
SOCS1	-1.36	2.34486297	0.128	-0.127458
SOCS3	-1.92	0.3645214	0.0881	0.120563
SON	0.641	0.403031	-0.848	0.595844
SORT1	0.292	1.05283272	0.103	0.104406
SOS1	-0.425	0.50588388	0.149	0.453463
SOX2	1.81	0.01320015	0.0432	-0.2807
SOX3	0.74	0.01624135	0.0623	-0.166447
SP100	-0.636	0.96082431	1.1	0.324085
SP110	-0.357	0.96104432	-0.415	-0.0421811
SP2	-0.827	0.17479263	0.12	-0.0433913
SP3	-0.101	0.04839887	-0.933	1.02638
SPAG5	-1.64	0.00603348	0.978	-0.209728
SPAG8	0.272	-0.02628013	0.141	-0.130037
SPAG9	0.743	0.25672166	0.111	0.448946
SPAM1	2.04	0.07008158	0.225	-0.125376
SPCS2	-1.52	-0.00468085	-0.65	0.230947
SPINK4	0.313	-0.03041093	0.155	-0.215535
SPOP	-0.402	-0.10247804	-1.08	-0.0541888
SPRY2	-0.247	-0.31803161	0.323	0.0515182
SPTAN1	0.627	-0.56195715	-0.314	-0.194419
SPTBN1	-0.381	-0.55644058	0.356	-0.16323
SRC	-0.832	-0.01771739	0.0486	-0.0408392
SRPK1	-1.04	0.18738598	0.182	0.353511
SRRM2	0.0807	-0.23906332	0.292	-0.133093
SRSF5	-0.612	-0.31499527	0.578	-0.0467823
SRSF6	-0.593	-0.42300028	0.579	0.565675
SSBP2	0.276	-0.44813649	-1.31	0.0892084
ST3GAL2	0.693	0.01080122	-0.0238	-0.107296
ST3GAL4	0.17	0.50887094	0.0817	-0.121899
ST3GAL6	0.862	0.44022587	0.13	-0.143431
STAB1	0.504	-0.07484593	-0.332	-0.178318
STAT1	0.987	1.48498975	-0.238	0.496807
STAT2	-0.29	1.32560154	0.323	0.0380971
STAT3	0.268	0.67448398	0.31	0.14617
STK17B	0.162	-0.03968193	2.79	0.550354
STK38	-0.538	-0.03786024	-1.2	0.181384
STK39	-0.174	-0.51340945	0.125	0.419725
STON1	-0.285	-0.02214901	0.147	-0.0516797
STX16	0.0808	0.069461	0.334	0.195675
STX7	0.0733	0.10438388	-2.13	0.223917
SULT1B1	-0.973	0.24344983	0.184	0.0340223
SUN2	-0.97	-0.4316198	-0.452	-0.0732017
SUPT3H	-0.728	-0.33775568	0.12	-0.0885409
SUPT4H1	0.482	0.20687436	-0.0499	0.119528
SUPT7L	-0.525	-0.06363027	0.214	0.43142
SYN1	0.309	-0.10693604	-0.355	-0.279641
SYNE1	-0.338	0.0040756	-0.696	0.212762
SYNGR2	1.82	0.01734187	0.446	0.00956718
SZT2	0.1	0.00752075	-0.192	-0.129753
TACR1	0.158	0.01105313	0.0951	0.0189137
TACSTD2	1.49	-0.16978021	0.123	-0.252169
TAGLN2	-0.41	-0.06133327	-0.368	-0.0831372
TAP2	0.731	1.63630348	-0.496	-0.133599
TAPBP	1.3	0.46482485	0.542	-0.144638
TBX1	-0.911	-0.01066334	0.239	-0.0647367
TBX5	-2.21	-0.01739369	0.148	-0.27425
TCEA1	-0.489	-0.18357558	-0.0756	0.583743
TCERG1	-0.216	-0.3731887	0.663	0.720582
TCF4	0.84	-0.3070001	0.208	-0.0226938
TCOF1	0.356	-0.02851764	-0.282	-0.270238
TEAD4	-0.868	0.00176166	0.0894	-0.236541
TENM1	-1.1	-0.03147573	-0.763	0.225362
TFE3	0.961	0.44772833	0.117	-0.0274997
TFEC	-0.248	0.75067317	-0.158	0.936228
TFIP11	-0.211	-0.05409439	0.129	0.174583
TGFB2	0.821	-0.01201599	0.192	-0.263453
TGM2	-0.748	2.0109821	0.252	-0.133292
TGM3	1.74	-0.58623486	0.149	-0.194848
TGM4	-1.01	-0.02171206	-0.109	-0.175594
TGM5	0.363	-0.00311371	0.127	-0.237524
TH	-0.561	-0.01678589	0.0762	-0.342755
THOC1	-0.558	-0.20915008	0.192	-0.0706642
THRA	1.37	-0.23191051	0.189	-0.196975
TIA1	-0.141	0.35092111	-0.668	0.43722
TIAM1	-1.35	-0.26256133	-1.14	0.127356
TLE2	0.719	-0.47968046	-0.267	-0.288428
TLE4	1.4	0.24557297	0.104	0.59341
TLK2	-2.79	-0.06466614	0.356	0.116602
TLN1	-1.32	0.08543506	-0.857	-0.0962844
TLR1	-1.6	0.67364643	-0.66	0.392252
TLR2	-1.54	0.75403787	-0.35	0.384688
TLR6	1.76	0.73942789	0.162	0.222042
TM9SF2	-0.701	0.17644871	-0.241	0.6248
TMPO	-0.094	0.02239774	0.378	0.663677
TNC	2.32	-0.17363488	0.137	-0.155667
TNFAIP1	0.000967	-0.05044436	-0.15	-0.118931
TNFAIP3	-1.63	0.22536789	2.39	0.262027
TNFAIP8	1.01	0.14218867	-0.747	0.77108
TNFRSF21	-1.31	-0.90705945	0.209	0.164414
TNFRSF4	-0.0955	-0.04577458	0.118	-0.146878
TNFRSF9	-0.0855	-0.07486517	0.213	-0.0255469
TNK2	-2.39	0.03939848	0.439	-0.156181
TNKS	0.184	0.03809515	-0.804	-0.0481909
TNNT3	-0.577	-0.02962506	0.125	-0.14946
TP53I11	0.874	-0.05324885	-0.123	-0.104719
TPD52L1	0.198	-0.00219863	0.57	-0.135265
TPM1	-0.171	0.32978226	-1.25	0.249836
TPM2	0.349	-0.52791235	-1.07	-0.346677
TPP2	-0.945	-0.06447487	0.359	0.652408
TRAF2	-1.56	-0.04852976	0.0952	-0.210173
TRAF3IP2	-2.25	-0.40859517	0.612	-0.0424368
TRAF4	0.311	0.06719966	1.32	-0.0421743
TRAF5	0.311	0.02016532	-0.877	0.30881
TRAM2	0.685	-0.18799585	0.126	-0.03202
TRANK1	-0.438	1.03632963	-0.202	-0.13758
TRIM24	-0.322	-0.21334645	0.22	0.358179
TRIM27	0.64	0.45843892	-0.823	0.089904
TRIM37	-1.42	-0.12215004	0.24	0.527925
TRIM38	0.564	0.56551364	-0.6	-0.0858153
TRIP4	0.0021	0.29955464	-0.423	0.168849
TRO	0.994	0.07810265	0.232	-0.175441
TRRAP	0.54	-0.38692624	-0.0386	0.213067
TSC22D3	-0.187	-0.0488554	0.563	0.352501
TSHR	-0.333	0.03146063	0.23	-0.178843
TSPAN2	-0.513	-0.24541637	0.101	-0.110335
TSPAN3	-0.197	-0.86295727	-0.27	0.208298
TSPAN8	0.44	0.02217322	0.153	-0.0804727
TSPYL4	-0.225	-0.217457	0.418	0.315783
TSSK2	-0.604	-0.02966055	0.303	-0.12589
TST	-0.0448	-0.33083045	-0.665	-0.137053
TTLL5	0.141	-0.21454265	0.0795	0.035533
TUB	0.209	-0.00129482	0.0916	-0.147818
TUBA1A	-0.972	0.38394141	-0.263	-0.0918431
TUBB3	0.962	-0.04123946	0.59	0.1339
TUSC2	-0.469	-0.12588255	-0.241	-0.0525987
TUSC3	-0.464	-0.01776533	0.202	0.073768
TXNIP	-0.881	-0.01100234	-0.24	0.49635
TYRO3	0.284	0.00304818	0.135	-0.020032
TYROBP	-0.56	0.34244858	-0.554	0.116594
U2AF2	-0.631	-0.15163135	0.0657	-0.0482871
UBE2D2	-1.66	-0.21213572	0.53	0.435176
UBE2G1	-0.149	-0.13063477	0.249	0.362784
UBE2H	-0.679	0.43314917	-0.0759	0.298777
UBN1	0.289	-0.06175704	0.744	-0.16772
UBR2	0.0409	0.38346206	-0.855	0.0199973
UCP3	0.118	-0.03281257	-0.125	-0.0540252
UNC13B	0.17	0.22754876	0.208	-0.249354
UPF1	0.118	0.06314502	0.313	0.0361344
UPF2	0.229	-0.02886383	0.0568	0.479524
UROS	0.767	-0.42139668	-0.107	-0.157276
USP10	-2.65	0.37204029	-0.0676	0.282525
USP19	1.01	-0.04819366	0.423	-0.196838
USP4	1.84	0.18452243	-0.292	-0.331042
USP8	0.132	0.07201379	0.186	0.311343
UTF1	-1.26	-0.02458829	0.0373	-0.16644
UVRAG	0.0344	0.19949222	0.261	0.201453
VAMP2	0.121	-0.5164038	0.296	-0.224156
VAT1	-0.538	-0.40292252	0.0857	-0.225232
VCAM1	-0.572	-0.02368818	0.107	-0.0977215
VCL	-2.49	-0.02495101	-1.55	-0.340302
VDAC2	0.352	0.01541704	0.346	0.100537
VDR	0.025	0.3031277	0.294	0.074964
VEGFA	-0.226	0.02221768	1.55	-0.0746729
VEGFB	0.199	-0.84618028	0.0624	-0.295418
VIP	-0.354	-0.01958879	0.129	-0.132254
VPS13A	-1.55	-0.69658966	0.223	0.0210882
VPS39	0.133	-0.01585579	0.25	-0.0804803
WDR7	-0.316	-0.12524223	-1.2	0.597658
WFS1	0.968	-0.39445946	0.135	-0.250687
WNT2B	1.21	-0.00188638	0.323	-0.208649
WNT7A	-0.0996	-0.31096153	0.0849	-0.319908
WT1	-1.16	0.01338192	0.15	-0.268328
WTAP	0.611	-0.06341832	0.799	0.495349
WWP2	-1.49	0.26531902	0.026	-0.0242019
XBP1	-0.218	-0.401151	0.479	0.261113
XK	-0.131	0.73966862	-0.069	0.533054
XPC	-0.0507	-0.30450769	-0.286	0.0973718
XRCC5	-0.758	-0.26662988	-0.397	0.280621
XRCC6	0.146	-0.3261014	0.0893	-0.315575
XYLB	0.398	0.03321984	0.0224	-0.0614256
YAF2	1.05	-0.03513117	0.509	0.167784
YIPF3	1.29	0.06477893	-0.318	-0.0118543
YKT6	-1.87	0.07090667	0.38	-0.0808621
YME1L1	-0.274	-0.0328082	-0.645	-0.135479
YWHAE	0.618	0.20794922	0.492	-0.0648943
ZBED4	-0.915	-0.41417515	0.537	0.24665
ZC3H13	-2.88	0.0213212	0.0985	0.632219
ZFYVE9	-0.301	-0.01154228	0.0899	-0.296814
ZMYM2	-0.108	-0.30864997	0.947	1.08255
ZMYND11	-0.316	-0.65262322	-0.628	0.201676
ZMYND8	0.521	-0.01629605	-0.272	0.277828
ZNF135	0.259	-0.19053694	0.0826	-0.0483719
ZNF217	-1.39	-0.27724776	-1.43	0.788214
ZNF254	0.607	-0.2888389	0.167	0.165977
ZNF324	-1.16	-0.25893124	0.313	-0.267196
ZNF451	0.752	-0.29933244	0.139	-0.291796
ZNF460	-2.26	-0.01909793	0.195	-0.117294
ZNF500	-1.11	-0.41921891	-0.454	-0.242863
ZNF623	-0.296	-0.00221966	-1	0.264644
ZNF652	0.158	-0.20595129	-0.66	-0.364907
ZNF75D	0.237	-0.41762022	-0.298	0.253158
ZNF79	-0.335	-0.23237239	0.0916	-0.0363944
ZNF8	0.016	0.05038192	0.0405	-0.107514
ZNF80	0.656	0.01101258	-0.0296	0.0324909
ZZEF1	0.307	-0.20678862	0.161	-0.0855909
