# Supplementary material for: Systems and computational analysis of gene expression datasets reveals GRB-2 suppression as an acute immunomodulatory response against enteric infections in endemic settings
Source: Front Immunol. 2024 Feb 16;15:1285785. doi: 10.3389/fimmu.2024.1285785 (PMC10906661; doi:10.3389/fimmu.2024.1285785)
Supplement: Supplementary file 5 [file DataSheet_5.xlsx]

## Sheet: clean_data_Endemicity
Column1	GSM161336	GSM161338	GSM161339	GSM161361	GSM161377	GSM161378	GSM161383	GSM161389	GSM161391	GSM161402	GSM161410	GSM161412	GSM161414	GSM161419	GSM161421	GSM161422	GSM161423	GSM161433	GSM161434	GSM161435	GSM161436	GSM161438	GSM161442	GSM161444	GSM161445	GSM161452	GSM161456	GSM161457	GSM161458	GSM161465	GSM161468	GSM161471	GSM161475	GSM161479	GSM161480	GSM161481	GSM161482	GSM161490	GSM161491	GSM161494	GSM3092216	GSM3092218	GSM3092219	GSM3092220	GSM3092221	GSM3092222	GSM3092224	GSM3092225	GSM3092226
AADAC	2.51184	2.13186	2.7719	2.33124	2.73144	2.78345	1.6811	2.33948	1.87715	2.83258	2.3467	2.53645	2.13673	2.75071	1.7071	2.15021	2.28217	2.18152	1.99851	2.15069	2.05823	2.12854	2.6698	3.24337	2.0943	2.89085	2.01826	1.30936	1.91327	2.6226	2.99439	2.62458	2.00954	1.94698	2.22534	2.78394	1.77457	2.45068	2.53399	1.50339	2.84794	1.65321	1.87324	2.01418	2.24826	2.34702	2.36545	2.06463	2.10782
AAK1	2.78339	2.53709	3.09513	3.31595	3.18805	2.7659	2.99771	2.24954	2.03421	3.12061	2.93398	3.00492	2.76012	2.75391	2.95425	2.51832	2.81108	2.37593	2.68168	2.66719	2.81008	2.85104	2.60853	1.51393	3.08764	2.51211	1.78991	2.16061	2.14113	2.8838	3.48831	2.62523	2.59804	2.75562	2.89351	2.50811	2.27452	2.57056	2.87081	2.42168	2.86135	3.00993	2.16761	2.42526	1.84435	2.73296	3.14097	2.52223	2.41947
AAMP	2.47558	2.65208	2.77717	2.60279	2.73742	2.42787	2.31656	2.9157	2.66499	2.28317	2.5998	2.25421	1.13848	2.15225	2.44695	2.65704	1.91764	2.89556	2.50492	2.26269	1.66587	2.13601	2.52593	2.79148	1.96939	2.88159	3.14362	2.83567	2.7233	2.41515	2.2307	2.77471	2.55031	2.97189	2.11057	2.91021	2.43496	1.87557	2.3807	2.22063	1.46488	2.49544	2.64503	2.87636	2.55134	2.5876	2.281	2.59681	1.80558
AANAT	4.1932	2.82883	5.10735	4.26792	3.8981	3.5978	3.93215	4.01383	4.15854	3.81298	4.06159	3.19852	2.19215	4.58383	3.10029	4.58606	3.92681	4.05828	3.6615	3.31627	3.63833	3.79628	3.73778	3.36276	3.60395	4.72524	4.21151	3.80007	3.48652	4.25421	4.36866	3.66434	3.76332	4.12638	3.35694	4.22016	3.47234	3.12914	4.0868	1.90097	3.76316	3.39382	3.99095	3.60341	3.75133	3.54247	3.86771	3.87599	3.95539
AASS	0.820204	0.610524	1.47185	0.609562	1.69307	0.399882	1.62911	3.6543	3.93371	1.34969	3.53888	2.08603	1.80565	1.91092	1.06307	2.43469	2.86992	3.40422	3.06181	2.46643	3.39941	2.7117	0.889456	1.60891	0.930815	1.06018	3.79665	2.43181	3.38595	1.37711	1.00055	3.00314	1.26986	3.05075	3.60765	1.38095	2.82087	0.818761	1.28044	0.723059	2.58232	3.64503	2.52633	3.18575	3.557	3.50125	3.01726	3.49352	3.01541
AATF	2.49185	2.19494	2.47488	2.24902	2.53639	2.2416	2.48496	3.04209	3.46731	2.19707	3.19903	2.92757	3.1195	2.1292	2.09898	3.15131	3.49965	3.44451	2.96363	3.24569	3.31302	3.32522	2.29568	1.98022	2.4505	2.37786	3.14813	2.88463	3.07762	2.70022	1.92932	2.94242	2.4102	2.96098	3.07126	2.07088	2.98961	1.77715	2.19707	2.6753	3.42898	2.9775	3.17488	2.91384	3.18895	3.25615	3.09487	3.28835	2.68764
ABAT	0.774264	0.873282	0.571859	1.37031	0.457794	1.33391	0.168991	1.84859	1.50154	0.336448	1.56076	1.59279	1.72627	0.493227	-0.669267	1.08023	1.71171	1.31078	1.20934	1.32874	0.490001	1.29477	1.21693	1.63825	-0.229509	0.986862	1.63405	0.861804	1.66851	0.0981246	0.658257	1.6588	0.574286	0.790938	1.73307	1.02666	0.598726	0.494198	0.282085	0.0262878	2.46964	1.07818	1.51028	1.09453	1.22321	1.39273	1.06646	2.12019	1.08075
ABCA1	2.77872	2.28643	3.01322	2.88762	2.77366	2.92965	2.45711	2.64713	2.19484	2.42673	2.55799	2.54988	2.23941	2.52498	2.13449	2.51899	2.65624	2.44352	2.10976	2.2698	2.01809	2.05202	3.09172	3.05171	2.63691	3.08869	2.31792	2.29665	2.25765	2.77315	2.83596	2.60559	2.38064	2.04746	2.246	2.82887	1.88944	2.90129	2.81468	1.93849	2.16861	2.3528	2.4776	1.75206	2.46824	2.27134	2.53022	2.76796	2.38451
ABCA12	1.56942	1.87212	2.44331	1.40262	3.68024	2.0565	2.54405	2.56601	2.73471	2.2556	2.61353	2.73233	1.10716	2.11542	2.0717	3.46033	2.57314	3.69888	2.73233	2.32461	2.13073	2.45292	1.91631	2.38818	2.15391	2.65572	2.49473	2.87727	2.97421	2.12207	2.76739	1.9359	2.95699	1.8171	2.33317	1.99377	1.94778	2.4262	2.4856	2.25275	2.82974	2.41657	2.71504	2.43803	2.71819	2.19365	2.48032	2.38734	2.40948
ABCA2	1.47373	1.34873	1.38223	1.62623	1.63823	1.14824	1.52773	1.92179	1.2433	0.613246	2.12028	2.13778	1.85379	0.88924	0.565247	1.91479	2.02378	1.76179	1.71679	1.76629	1.72179	1.78629	1.18523	1.20323	1.38073	1.30173	1.3328	1.4633	1.66929	1.02374	1.18873	1.88279	1.14174	1.4998	1.58629	1.10674	1.3558	1.48123	1.12024	0.665245	2.48205	1.59401	1.85434	1.75723	1.59709	1.61012	1.41581	1.55356	1.44133
ABCA3	1.7914	1.41757	2.13922	1.82659	1.84699	1.7557	1.78324	2.20368	1.76253	1.44817	2.20674	2.23275	1.76559	1.75978	0.980494	1.90533	1.98897	1.98948	1.76151	1.95837	1.71255	1.97928	1.97245	2.24632	1.56598	2.15503	1.73142	1.22754	1.72887	1.80262	1.88779	2.18073	1.35637	1.54782	1.83699	1.80466	1.57281	1.74499	1.54864	0.930514	2.18301	1.95685	1.92243	1.5816	1.94112	1.85105	2.35868	1.64357	1.4889
ABCA4	1.91873	1.61295	2.11277	1.70124	2.11826	1.83094	2.10629	1.75777	1.40011	2.13223	2.14037	1.93036	1.50088	1.53164	1.18496	1.82012	1.97875	1.55974	1.71138	1.41109	1.7443	1.92188	1.86735	1.89179	1.88531	1.90676	1.29885	1.13574	1.5323	1.96612	2.45097	1.79119	1.2533	1.39812	1.50686	1.77058	1.23949	2.20356	1.87184	1.31416	1.53388	1.70325	1.56495	1.49979	2.22434	1.5156	1.37269	1.84242	1.36071
ABCA5	1.9207	1.41761	1.59972	1.96107	1.11104	1.90821	2.15808	1.51671	1.79204	1.40127	1.25916	1.20246	1.55803	2.45743	2.17922	1.44992	1.37112	1.48115	1.32066	1.32162	2.23315	1.57485	1.55167	2.14751	2.04996	1.91061	2.29081	1.97127	1.81895	3.2916	1.70544	1.68969	1.9529	2.41719	1.94821	2.26475	2.32973	0.650236	1.50699	1.59972	1.86178	1.90713	1.56513	1.57495	2.52067	1.82885	1.60968	1.46678	1.3018
ABCA8	1.82476	2.1372	2.70155	2.2181	2.36391	2.1033	2.35616	2.27259	2.1762	2.02966	1.52029	1.25532	0.379492	1.93811	2.48017	1.75475	1.58714	2.37045	1.8061	1.51981	2.33654	1.90202	1.96524	2.51553	2.83912	2.45498	2.60781	2.43681	2.49785	2.81103	2.38862	1.89087	2.36682	2.28325	1.48009	2.91518	2.33363	1.5932	2.67152	2.02434	2.25005	1.99117	1.65772	2.2303	1.45228	2.05079	2.06092	2.46641	1.43863
ABCB1	2.50038	2.39302	3.16359	2.12702	2.63397	2.54928	1.87891	2.78789	2.44675	2.4801	2.60778	2.63283	1.87956	2.39302	2.24034	2.3221	2.43362	2.80042	2.6376	2.69366	2.4205	2.50997	2.41807	2.65246	2.25346	2.21231	2.98292	2.51533	2.81056	1.94989	1.86997	2.5213	2.04651	2.1712	2.07101	2.66021	2.57617	2.49441	2.98645	2.31131	3.29767	2.59941	2.46284	2.7458	2.44762	2.22912	2.62191	2.26155	1.50612
ABCB11	1.69634	1.98751	1.80192	1.93543	2.7422	2.03675	1.82985	1.82569	1.78355	0.655682	1.56955	1.59132	-0.345583	2.62431	1.9984	2.14811	2.00797	1.9592	1.65903	1.65761	2.95204	1.57144	1.44777	1.42978	2.12718	2.28816	1.78592	2.21913	2.23333	2.57649	1.98609	1.72626	2.0377	2.36827	1.48764	2.59448	2.44023	1.1263	1.9913	1.89992	2.29764	2.11154	1.42967	1.7024	1.83038	1.58879	2.43809	1.97045	2.20067
ABCB4	1.84733	1.45868	1.72839	1.52231	1.55266	1.78027	0.946194	1.85249	1.42322	1.83118	1.76047	1.68754	1.67922	1.34855	1.01374	1.27148	1.70173	1.44916	1.50153	1.65572	2.35323	1.63418	1.53945	1.67895	0.862493	1.5649	1.71299	1.1217	1.52405	1.04164	1.25702	1.52943	0.818929	1.62684	1.44035	2.03186	2.06444	1.27023	2.98097	1.44693	1.57123	1.5357	1.53074	2.54852	1.12985	1.44621	1.2377	1.64807	2.05079
ABCB6	1.26017	1.1256	1.73163	1.00372	1.21531	1.37669	2.01685	2.50975	3.28203	1.59853	2.39615	2.02561	2.57313	1.46104	1.81696	2.10995	2.42881	2.17431	2.41077	1.9827	1.73844	2.1119	1.25139	1.73895	1.62291	1.45324	2.78522	1.71114	2.18114	0.980313	1.48688	2.66577	1.40692	2.41126	3.03192	1.52247	2.08655	1.00957	1.72335	0.97105	1.72592	2.53523	2.74984	2.36856	2.16261	2.33616	2.5966	2.35814	1.93271
ABCB7	1.40907	1.6446	1.52167	1.74441	1.10815	1.34171	1.27287	2.54156	2.00708	0.857873	2.33849	2.52632	3.53971	0.494505	0.0436146	1.93676	2.20917	2.66645	2.32177	2.74906	2.36405	2.58827	1.15879	1.24484	0.774775	1.19666	2.26375	1.72632	2.17573	0.374038	1.27189	1.94316	1.05701	1.29264	2.30112	1.17846	1.54734	1.17453	0.883441	0.683318	2.21407	2.34912	2.68328	2.17608	1.69384	2.22843	2.69123	2.01368	1.98269
ABCB8	1.5697	2.44927	1.8969	1.79235	1.61242	1.4159	1.61895	1.67627	1.82605	1.63755	1.87028	2.08791	2.00347	1.56216	1.35307	2.09595	1.6245	1.60389	1.4707	1.77126	1.55212	1.67426	1.72953	1.62147	1.42344	1.29276	1.29629	1.48829	1.38676	1.72902	1.48073	1.53202	1.80241	1.63807	1.6054	1.32392	1.39631	1.77627	1.36212	1.2234	1.61365	1.83766	1.41199	1.91337	1.58137	1.96747	1.41418	1.29427	1.70919
ABCB9	2.64103	2.5684	3.12848	2.28296	2.69721	2.82092	2.15188	1.84273	2.5827	3.49109	1.91083	2.44935	1.85124	2.36411	2.3539	2.13668	2.27911	2.21442	2.57476	2.44765	1.94601	2.11738	2.52527	2.40327	2.18593	2.26027	2.20818	2.10774	2.42097	2.96959	2.21827	2.12022	2.26764	1.87905	2.49872	2.71934	2.31032	2.83851	2.81808	3.46783	2.78073	2.21986	2.22727	2.45721	1.83604	1.87835	2.30794	1.93166	3.06343
ABCC1	2.42215	1.7604	2.68324	2.74399	2.33178	1.34918	2.6255	2.29896	2.02833	1.86031	2.02231	1.49812	0.733942	2.58081	2.88859	2.05946	2.1167	2.42097	1.95202	1.76524	1.41428	1.65528	2.39855	2.30717	2.20826	2.56776	2.18649	2.37729	2.19754	1.89797	2.627	2.25026	2.42767	2.51687	2.26331	2.83286	2.10867	2.44173	2.10985	1.44408	2.42689	1.90986	2.25404	1.30324	2.22095	2.49476	1.45862	1.96709	1.66619
ABCC3	2.68545	2.88355	2.44559	2.5529	2.22564	2.56261	2.37519	1.74039	1.78555	2.57183	1.58551	1.30195	1.63552	2.45045	2.30721	1.08589	1.37139	1.55638	1.44373	1.60202	2.1667	1.88266	3.48027	2.50726	2.32955	2.94278	2.30653	1.72146	1.56609	2.61165	2.78984	1.74574	1.94937	1.58745	1.42868	2.96803	1.26748	3.24139	2.97386	1.94549	1.69988	1.20054	1.12647	1.46244	1.63178	1.47812	1.72028	2.19469	1.66662
ABCC4	2.02427	2.55336	2.93753	2.82276	2.22608	2.86118	2.53099	2.96525	3.10287	2.86556	2.584	2.56552	1.39793	2.1084	2.77365	2.78921	2.51689	2.43471	3.02361	2.4775	1.65712	2.69439	2.51494	2.42887	2.08554	2.37002	2.68952	2.48771	2.91857	2.32723	2.38315	2.50814	2.17405	2.48042	2.57573	2.50424	2.584	2.83686	2.68903	2.81984	2.52148	2.23907	2.20504	2.66628	2.54165	2.48995	2.99495	2.86309	2.29228
ABCC5	3.22131	2.57718	3.49979	2.91778	3.25987	3.41064	3.05001	2.55145	2.66665	3.72519	2.67717	3.10041	3.02177	3.45171	2.82461	2.3511	2.49185	2.5785	3.50061	2.72375	2.45228	2.61456	2.85667	3.03448	2.94082	3.24485	2.27647	2.06961	2.54444	2.73746	3.29494	2.64561	2.88722	2.51739	2.60805	3.26939	2.76683	2.9328	3.12965	2.59972	2.28407	2.59969	2.11792	2.96163	2.68918	3.23194	2.5001	2.77827	2.77045
ABCC8	1.80695	2.05663	2.57872	2.01417	2.1946	2.52969	2.06219	2.51901	2.31331	2.54688	2.43966	1.77302	1.87158	1.87013	1.52594	1.73158	2.2279	1.59765	2.16775	2.10761	2.32443	2.03634	2.13193	1.87771	1.88428	1.86912	2.08537	1.44451	1.83974	1.81757	2.20825	2.1905	1.73215	1.99692	1.77404	2.13547	2.21678	2.26738	2.1572	2.4928	2.1652	1.9905	1.9822	2.01734	2.04314	2.09793	1.90194	1.97011	1.87053
ABCC9	2.44128	2.22291	2.17781	2.16404	2.24712	2.51676	2.44555	2.59587	2.3851	1.88823	2.21847	1.5662	2.60252	3.05225	1.60292	1.93174	1.58044	1.46699	1.75752	2.15248	2.26689	2.43494	2.75792	2.96632	3.03136	2.25946	2.97755	1.20257	1.42758	2.65016	2.41849	1.59279	1.50655	2.02526	1.38771	2.8391	2.3851	2.18398	2.60316	2.80966	1.57638	2.80913	1.76865	2.60968	2.58319	1.9211	1.87936	1.82227	1.9881
ABCD1	1.97865	1.7072	2.59507	1.79488	2.37927	1.83846	1.63579	2.54694	1.81816	1.59064	2.23295	2.37104	1.33458	1.99283	1.04825	1.82656	1.7856	2.11901	1.91687	2.00245	1.72575	1.72312	1.986	2.40815	1.58224	2.28319	2.12532	1.96307	2.00718	1.97918	1.94715	2.20302	2.02906	1.7394	1.61916	2.21913	2.06073	1.76233	1.90987	0.867634	1.45022	1.89354	1.79048	1.72331	2.32774	1.9144	2.29856	1.71448	1.50839
ABCD2	2.06205	1.84376	2.03796	2.01798	2.47606	1.59679	1.66084	1.62122	1.13188	1.96879	1.94608	1.75854	1.88715	2.12814	1.37594	1.51823	1.60226	1.81029	1.61353	1.78211	1.67451	1.92558	2.26649	2.45608	1.66135	2.36795	1.71601	1.56844	1.88357	2.02054	2.65745	2.09057	2.15838	1.42138	1.37988	1.99748	1.63608	2.46787	2.3162	1.83403	2.05079	1.53217	1.51397	1.53741	1.57341	1.52537	2.22616	1.45927	1.65467
ABCD3	2.63865	2.35571	2.11713	2.13488	2.4538	2.45528	2.05404	2.44498	2.04127	2.75547	2.75848	2.73334	3.36773	2.68449	1.62865	2.37597	2.42279	2.65595	2.41195	2.74073	2.29168	2.55441	2.60069	2.4119	2.10925	2.4257	2.70031	2.28083	2.34738	2.15558	2.5376	2.58743	2.28276	2.42132	2.75305	2.48387	2.73383	2.71357	2.61548	2.12403	2.44222	3.09928	2.8126	2.84213	2.70473	2.41787	2.1579	2.7315	2.40348
ABCD4	2.87667	2.57375	2.28271	2.6079	3.09742	2.33369	3.15682	2.5064	1.84166	2.43912	2.05697	2.24407	1.6798	3.10831	2.40595	1.66594	2.20843	2.9979	1.5427	1.67782	2.37672	1.73227	3.09247	2.90142	2.24311	2.29211	2.57965	1.68475	2.21239	2.37081	2.40298	2.11834	2.16936	1.9357	1.46796	3.77305	1.96391	2.96774	2.85439	2.46881	1.51018	2.48671	1.89324	2.03676	2.37704	1.91591	2.45172	1.71027	2.05055
ABCE1	2.45835	2.45132	2.85625	2.46287	2.89996	2.67991	2.58043	2.78891	2.79142	2.86429	2.77233	2.37191	2.65426	3.5978	2.34179	2.28047	2.82659	2.4533	2.38146	2.35382	3.35763	2.46737	2.67941	3.19286	2.95874	2.54627	2.80498	2.22521	2.62261	2.73769	2.64072	2.73364	2.25839	2.61507	2.44175	2.70453	2.96123	2.23026	2.93362	2.26995	2.56917	2.66473	3.12741	3.1646	2.14401	2.32331	2.72883	2.29695	2.81532
ABCF1	2.99598	2.92125	2.73341	2.57536	2.72129	2.62384	2.66171	3.00828	2.7543	2.2517	3.46828	3.29054	2.09838	2.56173	2.82783	2.81943	2.78712	3.03504	3.18551	2.88356	2.44477	2.5811	2.65767	2.85308	2.53547	3.15958	3.08857	3.3274	3.19107	2.8551	2.26028	2.88709	2.7637	3.27741	3.17441	2.78744	3.34911	2.47235	2.53345	2.68594	3.47963	3.1293	2.82761	2.81929	3.24142	3.10339	3.20804	2.89242	2.52642
ABCF2	1.57254	1.08903	1.41056	1.73942	1.26032	2.04969	1.43943	1.88378	1.64398	1.38804	2.10987	1.53485	2.41916	2.48377	1.12867	1.05673	1.04449	1.52702	1.75262	1.67237	2.42797	1.9934	1.5975	1.60288	1.81038	2.71377	2.8963	2.25913	2.20139	1.56814	1.6758	1.56715	0.720042	1.95229	1.7815	2.06339	2.29535	0.506673	1.53437	1.25151	2.392	1.72945	1.58511	1.88137	2.26418	1.71726	1.8627	1.18965	2.40624
ABCG2	2.04592	2.51603	1.81729	1.732	2.03308	1.90771	1.77927	2.00785	1.67544	2.35932	2.16969	2.44816	2.67781	1.86096	1.63695	1.73195	2.15119	2.04176	1.80748	2.01556	1.80645	2.1553	2.13121	1.94522	1.6945	1.81832	2.10649	1.68057	1.83573	1.78441	1.99403	1.94517	1.78749	1.3944	2.32228	1.92724	2.19949	2.35419	2.25092	2.10706	2.22252	2.10761	1.93678	2.40235	2.07112	2.16081	1.78162	1.79949	1.86122
ABI2	1.94016	1.87709	2.62158	2.31138	2.49391	2.27959	2.50416	2.57362	2.81563	2.17396	1.82709	1.56662	1.38614	2.31445	2.00938	2.10293	2.24394	2.05987	2.15677	1.743	2.60951	1.91528	1.90991	2.49493	2.63286	2.20934	2.51363	1.91886	2.09883	2.33752	2.27651	2.06038	1.94221	2.10499	1.68403	2.47904	2.40955	1.32232	2.80257	1.59919	1.76832	2.06756	2.02603	2.26586	1.7662	1.92979	2.05064	2.61914	2.10739
ABL1	1.99112	1.99389	2.19062	2.614	2.22221	1.76447	1.93293	2.2196	1.31354	1.8016	1.74801	1.54075	1.26533	1.30174	1.02632	2.07607	1.77017	2.18136	1.82504	2.07053	1.75133	1.78403	2.53753	2.41783	1.73288	1.76668	1.78514	2.21517	2.07053	1.10335	1.85535	1.92479	1.80104	1.64493	1.59617	1.91963	1.58397	2.67662	1.99389	2.25601	2.44007	1.38934	2.20264	1.67353	1.69926	1.90515	1.78397	2.0593	1.57863
ABL2	1.42332	1.77949	0.988889	1.29255	1.11521	1.38122	1.44512	2.30112	1.89889	0.706038	2.35561	2.17233	1.44365	0.77737	0.790249	1.94347	2.08614	2.03611	1.79288	2.0049	1.35201	1.4169	1.19942	0.642136	1.0622	1.16227	2.05542	2.16242	2.22038	0.748144	0.513342	1.78545	1.3827	1.90582	1.83945	1.17069	1.78842	1.14939	1.29998	1.16672	1.7049	2.06806	1.67633	1.62556	2	1.91408	1.6625	1.7443	1.87184
ABLIM1	2.49394	2.75974	3.03468	2.83276	2.89436	2.52873	2.78998	2.69169	2.63465	2.41465	2.35686	2.04713	1.19951	3.56345	2.16139	2.77896	2.40877	2.76185	2.32378	2.18574	2.74702	2.03173	2.65365	2.63711	2.697	2.83675	3.29917	2.83714	2.49205	2.30285	2.97365	2.58788	2.52759	3.2427	2.23879	2.73236	2.34203	2.2749	2.69472	1.83854	1.63039	2.4224	1.99362	2.31382	1.9435	3.12274	2.22104	2.98408	2.54607
ABLIM3	2.73593	2.59146	3.68708	2.92931	3.07715	3.20476	2.97147	2.60557	2.81694	3.31775	2.8383	2.65391	1.64261	3.12999	3.13449	2.62693	2.52012	2.83942	2.65391	2.70732	2.53924	2.20026	2.723	2.48802	3.00576	2.5729	2.77421	2.87146	2.76297	2.64374	3.46278	2.34361	3.08783	2.78152	2.53474	3.1283	2.53867	3.12381	3.59376	3.23343	2.42363	2.58673	1.81038	2.31649	2.39026	2.96697	2.87177	3.09543	2.91788
ABO	2.62306	1.8953	2.14292	2.29391	2.615	1.73778	1.52438	2.39187	1.80001	2.2159	1.93288	1.99126	1.36718	2.09612	1.37189	2.05467	1.88154	2.47391	2.18955	2.54638	1.83625	2.01944	2.31404	2.78511	1.26016	3.10873	2.43113	2.00283	2.14728	2.17312	1.94916	2.64654	1.79062	1.99579	1.30981	2.18369	2.14023	2.42225	2.1092	2.10115	1.81412	1.89112	2.18324	2.57586	2.00408	1.84983	2.27047	1.75825	2.29606
ABR	4.22001	3.66283	3.58379	3.53314	3.26374	3.48805	2.83403	2.46224	2.15554	2.92476	3.12684	2.60473	2.20229	3.11067	2.54292	2.4717	2.73832	2.31417	2.76448	2.4422	2.03197	2.43719	3.12959	3.06113	2.8947	3.47525	2.09375	1.99301	2.57412	3.22422	2.97652	2.41715	2.61305	2.28189	2.78229	2.9871	2.11992	2.94312	3.13905	2.90806	2.56905	1.97605	1.75231	2.41303	2.61775	3.0262	1.90596	2.63008	2.21371
ABTB2	3.17682	2.44052	2.17678	2.1508	2.44902	2.55441	1.95599	1.28408	1.66422	3.3007	1.64524	1.365	2.89454	2.69428	2.4655	1.44643	1.59329	1.4729	1.6812	1.30606	1.49538	2.44697	1.87207	2.94953	2.49147	3.04944	1.11375	1.04731	1.21215	2.84563	2.20575	2.46245	2.10584	1.70168	2.13826	2.67929	1.8865	2.22073	2.08287	2.09236	1.80954	1.80155	1.84613	1.50977	1.18961	2.02309	1.56552	1.30779	1.30105
ACAA1	2.61011	2.21448	2.66951	2.41573	2.17963	2.48985	1.54201	3.39003	3.05526	2.38776	2.9139	2.71952	2.84027	2.28418	1.37119	2.92421	2.83487	2.95317	2.56048	2.73866	2.79069	2.63853	2.29007	2.14674	1.80118	2.44371	3.23835	2.29983	2.78382	2.09275	2.48985	2.77695	1.85076	2.40979	2.55017	2.73136	2.30671	1.86303	2.2616	1.7516	2.89383	2.86358	2.38043	2.32251	3.04884	3.09509	2.51284	2.969	2.26247
ACAA2	3.11436	3.91884	2.92061	2.99212	2.53021	3.31343	2.59785	2.51521	2.47994	3.23467	2.62489	2.9462	3.9309	2.29297	1.9963	2.58624	2.52246	2.65871	2.62779	3.02061	2.98244	2.98002	2.9153	3.06846	2.55147	2.39782	1.43726	2.0388	1.97213	2.33307	2.57611	2.58382	2.68724	1.76968	3.14575	2.53117	2.1079	3.61734	2.76986	2.98439	2.78455	3.04383	2.75145	3.18316	2.45867	1.84747	2.3441	2.60211	2.28535
ACACA	0.421058	0.648569	0.143535	0.27298	0.672104	1.00602	0.664259	1.32944	1.79231	0.807924	2.0002	1.57656	2.20026	0.0778311	-0.942534	1.21078	1.76681	1.34023	1.03181	1.3672	1.07153	1.41034	0.192567	0.539717	-0.197241	0.42302	0.818522	0.661619	0.864613	0.313187	0.716724	1.6153	0.24307	0.30123	1.41525	0.354864	0.267398	0.866763	0.969731	-0.483591	1.27344	1.66827	1.49823	1.43267	0.884654	1.04285	1.83889	1.45849	0.853918
ACACB	1.96703	2.04652	2.35152	2.09052	2.25852	2.28502	2.39202	2.62324	2.42075	1.72853	2.41775	2.77274	2.83274	1.85203	1.09005	2.44475	2.68374	2.71674	2.22125	2.67624	2.29075	2.39025	2.29302	1.76953	1.91603	2.20002	2.08626	1.99276	2.18326	2.53901	2.24852	2.61474	1.77953	1.70577	2.20975	1.66103	2.08576	2.14102	2.32102	1.30904	2.71209	2.53245	2.07752	2.86173	1.89917	2.50155	2.81005	2.12009	2.46907
ACADL	1.33042	1.15486	1.73691	1.5604	1.05974	1.2883	1.06258	1.92991	1.33366	1.19508	2.0662	1.85562	2.66244	0.657986	-0.0324311	1.10037	1.8206	1.9602	1.5149	1.65923	1.46616	1.66302	1.52822	1.20739	0.898851	1.23341	1.26836	1.02418	1.29013	1.19272	1.10328	1.79552	1.0039	1.03791	1.8594	0.762566	1.40748	1.47806	1.09571	0.529745	1.39512	1.40429	1.37866	1.40282	2.32199	1.72262	1.36276	1.34099	1.53835
ACADM	1.94129	1.61876	3.02503	2.25818	2.39238	2.13244	2.24972	3.19585	2.81693	1.9317	2.6833	2.4758	1.62323	1.65597	1.27593	2.60266	2.49779	2.70811	2.39629	2.57109	2.17977	2.38332	2.39125	3.00022	2.25254	2.133	2.40024	2.67822	2.60323	1.72082	1.68304	2.78648	2.52263	2.48933	2.29423	2.3405	1.93674	2.06195	2.27453	1.05433	2.43593	2.3633	2.02688	3.16939	2.24319	2.74356	2.41782	2.61465	1.7835
ACADS	1.22873	1.33193	1.2084	1.24042	1.2694	1.37717	0.862217	1.94943	1.45583	1.39394	2.11261	1.85793	1.4965	0.818499	-0.238857	0.953077	1.72525	1.69323	1.61596	1.5758	1.12846	1.65612	1.46359	1.67404	0.43775	1.3487	1.7161	0.900718	1.46651	1.18451	1.18197	1.5941	1.1108	0.964769	1.6063	1.25873	0.751773	1.16468	1.4336	0.173919	1.88929	1.8775	1.66056	1.19764	1.03769	1.7429	1.17567	1.76157	0.677849
ACADSB	2.72657	2.78632	3.72382	2.41312	3.51754	2.62556	3.5	3.2643	2.23574	3.28518	2.62886	2.65162	0.118413	2.15515	2.26848	3.42221	2.86264	3.10164	3.02909	2.81522	2.27321	2.48423	2.30737	3.29324	2.63647	3.11589	2.38939	3.22114	3.03099	2.42545	2.05936	2.67012	3.2463	2.98309	1.42058	3.38998	2.32679	3.07368	3.41796	1.92753	2.58364	2.21732	1.99709	1.93802	2.11828	3.37498	2.56078	2.15773	2.41824
ACADVL	3.3589	3.56935	3.71427	3.22737	3.2532	3.09153	2.67876	2.9779	3.08504	4.32218	3.08886	2.97359	3.54659	2.57593	1.60356	2.6187	3.17352	3.06734	2.71245	3.00134	3.07212	2.89324	3.15275	3.91133	2.8806	3.15084	3.3261	2.61105	2.69618	4.03521	3.07384	2.93868	2.76534	2.33172	2.81432	3.02314	2.4886	3.72718	3.08675	2.75864	2.59381	3.31596	2.91064	2.88427	3.32295	2.74517	2.52108	2.70141	2.81355
ACAN	2.27602	1.82585	2.70712	1.98261	2.42248	2.20899	1.98931	2.10828	2.08507	2.79324	2.42284	2.30526	1.803	2.56789	2.25437	2.198	2.30165	2.23049	2.1552	2.04743	2.22585	2.46821	2.46218	2.91185	1.81295	2.73961	2.28618	1.69935	1.97214	2.73961	2.6834	2.87559	2.0744	2.37539	2.04949	2.54263	2.47389	2.26468	2.30851	1.61287	2.1493	2.20905	2.11853	2.09698	2.10748	2.25475	2.27262	2.56254	2.31383
ACAP1	4.69472	3.64369	4.12764	2.41788	2.78073	2.21698	2.55228	4.48284	4.85662	5.32828	3.25846	2.19983	1.90489	3.45561	5.32828	3.43276	2.56315	3.99176	3.26938	2.03455	5.40564	2.17561	2.20226	5.83314	4.98205	4.61635	4.77065	3.18912	2.82864	3.35777	5.46174	5.77562	2.24548	2.30194	4.51846	2.71471	3.68685	2.52616	3.67171	2.52711	3.48001	3.82017	3.33819	3.91563	3.16038	3.56535	2.83866	3.21151	2.68807
ACAP2	2.41983	1.3642	3.2225	2.93159	2.88149	2.44804	2.58863	2.44903	2.9929	2.38675	2.06618	2.15472	2.2632	2.97148	3.14953	2.68983	2.72194	2.23304	1.93922	2.36439	2.48892	2.73118	3.38644	3.69486	2.82311	3.07169	2.32061	1.78306	2.1377	3.33585	3.12666	3.01674	2.80414	2.62076	2.97344	3.23904	2.44174	2.62269	2.5609	2.31816	2.41826	2.35418	1.75742	2.50951	2.25419	3.04463	2.08454	2.52028	2.21682
ACAT1	4.63034	4.24114	5.05925	4.0657	4.84503	4.28891	4.25911	4.62879	4.10435	4.32579	3.07864	3.25408	2.41706	4.42794	3.28401	4.3389	3.78278	4.02679	4.32613	4.38856	3.08999	3.78089	4.77173	4.62703	4.40004	5.58606	4.00031	3.69908	3.49573	5.03986	5.09898	4.14927	3.89262	3.29806	2.49887	5.18221	3.42243	4.55846	4.64169	3.06884	4.06164	3.42863	3.26324	3.68922	4.37401	3.87424	3.27198	3.76006	3.59956
ACAT2	1.49115	0.971434	1.79907	1.49543	1.42547	1.68342	0.797721	1.82698	1.61425	1.39358	2.08589	2.00546	2.62035	1.46354	0.018629	1.10024	1.886	1.80795	1.72276	1.88933	1.64756	1.7989	1.61965	1.93043	0.80248	1.43451	1.80462	1.00268	1.76511	1.12659	1.48115	2.13063	1.41024	0.940809	1.80652	1.48686	1.36486	1.29935	1.08756	0.833892	2.16799	1.48917	1.94291	1.65557	1.8668	1.83651	2.23368	1.65692	1.5839
ACE	2.03063	1.91883	1.97497	1.64586	2.08096	1.48954	1.6749	1.9668	1.78918	1.85881	2.15942	2.18362	2.78956	1.54084	0.968293	1.80709	2.08247	2.12312	2.05972	1.84048	1.56606	1.87484	2.0345	1.95319	1.45034	1.96529	2.01907	1.48379	1.88452	1.76057	1.83704	1.86226	1.7596	1.60333	2.01858	1.74944	1.6798	2.63512	1.88301	1.63618	2.65356	1.99354	1.86184	2.22752	1.67929	1.75552	2.03242	2.01727	1.57701
ACHE	2.15336	1.30622	2.91573	1.76687	2.058	1.73357	2.05194	1.96276	1.8785	1.68968	2.07275	1.7448	1.97689	1.72701	0.666452	1.64792	1.79424	1.93905	1.79121	1.91937	1.89313	1.82552	2.32339	2.37788	2.06002	1.90411	1.76498	1.46881	1.94409	2.1029	2.40765	1.97386	1.92177	1.46124	2.0228	2.01663	1.44762	1.95658	1.9914	1.44447	2.84104	1.68537	1.71211	1.70809	1.64739	1.7312	1.6432	1.56394	1.65055
ACIN1	2.42651	1.8825	1.89159	1.87007	2.37679	2.68322	1.74817	2.20354	1.73124	1.97476	1.71021	2.13375	2.39571	1.73431	2.42221	1.99129	2.45547	2.79392	2.6854	2.803	2.61704	2.2241	1.74339	2.5551	1.93413	1.99006	2.39619	2.70978	3.62761	2.21235	1.567	2.00563	1.61002	4.07458	3.29585	2.21713	2.55107	1.90162	1.61241	2.17363	2.34869	2.76127	2.44376	2.47232	2.97187	2.67478	1.94227	2.26187	2.61069
ACLY	4.7274	3.75265	4.34674	3.51635	3.8203	3.99324	3.75598	4.28237	4.35193	4.0547	4.13325	3.97413	3.17613	3.887	2.83031	3.91887	4.01034	4.45769	4.15041	4.5282	4.05512	3.88123	4.02135	3.98085	3.45489	4.84126	4.5506	3.49581	4.08371	4.61782	3.12092	4.21139	3.73359	3.62063	3.66494	3.49634	4.14564	3.13759	3.57066	2.52778	3.24203	4.13919	4.42028	4.25118	4.03685	3.63418	3.74676	3.87221	4.20362
ACO1	2.9859	2.42599	2.79199	2.21175	2.62883	2.57031	2.19885	2.76715	2.10458	2.67495	2.64714	2.72996	3.518	2.23357	1.5576	2.19236	2.71657	2.43488	2.55539	2.93875	2.67789	2.90255	2.76124	3.2795	1.93799	3.22891	2.3714	1.71874	2.53803	2.52121	2.64718	2.96751	2.00246	2.22212	2.48001	2.71859	2.46612	2.63775	2.20679	1.98113	2.49757	2.87082	2.57006	2.95672	2.26222	2.66221	2.40181	2.86598	1.94178
ACO2	3.32105	3.01914	3.47276	3.0945	3.65939	2.58998	2.70775	2.71802	1.94852	2.74019	2.34924	2.50943	1.97447	3.01216	2.03207	2.44905	2.39865	2.43907	2.85476	2.88021	2.58628	2.93161	3.8091	3.77217	2.70126	3.69133	2.71752	2.46302	2.57879	3.25518	3.11296	2.89168	2.95327	2.26491	1.81728	3.49671	2.4216	3.77617	3.1414	2.99469	2.15527	2.80943	2.94164	2.85689	2.64237	2.34833	2.28964	2.5021	2.60354
ACOT11	2.34709	1.59373	2.10009	2.19271	1.66732	1.99511	1.78876	1.4978	1.79832	2.31982	1.52404	1.4345	1.8225	2.1042	2.00077	1.53176	1.56109	1.66864	1.5261	1.2827	1.49368	1.72267	1.92101	2.36356	1.86749	1.86904	1.6321	1.41443	1.37892	2.89255	2.20506	1.49677	2.15	1.44891	2.23006	2.27556	1.44479	1.44861	1.71054	1.7162	1.64922	2.09143	1.6866	1.61901	1.26805	1.73434	1.39289	1.16954	1.54192
ACOT7	3.61067	3.3862	2.99791	2.90564	2.96214	3.60808	2.73456	3.97781	3.8705	3.21357	3.43452	3.0706	2.85183	3.1975	3.19024	3.29559	3.58123	4.06957	3.61285	3.68698	3.59523	3.70668	3.98133	3.99948	2.81802	3.92638	4.06335	2.53663	3.36194	4.11457	3.44582	4.05661	3.65214	3.75645	4.03328	3.7325	3.85339	2.7413	3.24364	2.18245	3.23947	3.37153	3.37797	3.99045	3.66235	3.61021	3.19196	3.60169	3.76714
ACOT8	2.50577	2.18764	2.93693	1.68597	2.46001	2.55529	3.02413	2.63644	2.17891	3.0688	2.78985	2.52771	2.36246	2.53914	1.81354	2.50457	2.33178	2.04111	3.31413	2.38291	2.5993	2.80761	2.14081	1.93573	2.42233	1.98848	1.89847	2.26557	2.39906	1.95188	2.05308	2.20905	2.11659	2.02604	2.48734	2.41211	2.47227	1.72849	2.46593	2.10314	1.56352	2.19295	2.14497	2.96043	2.75737	2.00299	2.25802	2.89902	2.61503
ACOX1	3.93634	2.90432	4.5012	3.57582	4.11708	3.35828	4.05526	4.45575	4.33305	3.46776	3.8135	3.04007	1.57485	4.41201	3.40358	4.73039	3.98102	4.58363	3.59549	3.46713	3.3435	3.60917	3.66831	3.74523	3.71361	4.78669	4.69547	4.25283	4.04614	4.3148	3.85518	4.29011	4.13831	4.21933	3.50205	4.8806	3.73658	3.18745	3.95003	2.09739	3.89696	3.64008	3.23134	3.62342	3.91723	3.91326	3.67324	3.7866	4.02309
ACOX2	1.95347	2.74741	1.50148	1.80117	1.88224	1.54226	1.36539	2.21458	1.54937	1.12073	2.05197	2.21311	2.06523	1.45628	2.09693	1.77979	2.12271	2.2136	1.97238	2.01364	1.85299	1.79895	1.61006	2.13624	1.39684	1.80412	2.34232	2.26077	2.48283	1.47937	1.19098	1.75964	1.69456	1.70757	1.54347	2.12887	2.00382	1.73092	1.70046	2.34111	1.70107	2.00436	1.58214	1.94547	2.50893	2.17787	1.93163	2.80436	1.87345
ACOX3	1.77065	2.51197	1.7135	1.54616	1.5783	1.65126	1.71452	2.434	2.4738	1.85789	2.57482	2.23502	2.50237	1.67677	1.48646	2.19778	2.41461	2.21665	2.04267	2.209	1.98298	2.37584	1.73391	1.62269	1.31759	1.88136	2.49676	2.00084	2.26869	1.43646	1.77575	2.48196	1.74718	2.46053	2.8238	1.77779	2.31818	1.60687	1.74718	1.58442	2.33751	2.40201	2.08796	2.21057	2.38973	2.57377	2.34295	2.00027	2.33806
ACP1	5.08563	3.96712	6.49321	4.88913	5.50601	4.10363	6.03078	4.94201	4.64727	4.67233	4.87872	4.34734	2.24447	5.95757	5.25236	5.82104	4.45975	5.60802	4.87069	4.52163	3.99355	4.49849	4.24533	3.68325	5.28212	5.86499	5.3983	5.41058	4.9047	4.05451	5.0502	4.58965	5.28637	5.73366	3.14995	5.05729	4.64066	3.91894	5.15081	3.34883	5.44536	4.60651	3.79626	4.89688	4.06923	5.08315	4.80298	4.57654	4.37661
ACP2	4.08845	3.04669	4.08795	3.62156	4.54584	3.11118	3.19266	4.00927	3.67535	3.66905	2.95951	2.72457	1.18493	3.865	2.77076	4.00827	3.40791	3.90329	3.22095	3.18346	2.65559	2.73007	3.20366	3.69954	3.13317	4.7333	4.43467	4.15074	3.71884	3.79702	2.96921	4.01077	3.68954	3.59487	2.78306	4.98824	2.97251	3.4496	3.78002	2.79475	3.6051	3.11477	3.31197	3.04819	3.68629	2.85689	3.08968	3.80433	2.15594
ACP5	2.38743	2.25328	2.92603	2.52057	2.91745	2.1963	2.51199	2.862	2.47369	1.64408	2.14135	1.84179	1.11963	2.31783	1.4938	2.47268	2.13883	2.73643	2.47268	2.54883	2.57001	2.26843	2.23715	2.88568	2.2316	3.53573	3.14088	3.1076	2.59422	2.34809	1.62895	2.58766	2.40508	2.91092	1.55484	3.08741	2.28709	2.21949	2.28001	2.11208	2.98681	2.44448	2.11124	2.49765	2.61963	2.80556	2.12008	2.67244	1.15805
ACR	1.90351	1.78463	1.79632	1.55044	2.13161	1.49659	1.69573	2.22721	1.73494	1.04599	2.26226	2.15812	1.73901	1.54282	0.632466	2.29426	1.96863	1.91884	1.99251	1.80759	1.86347	1.9285	1.41531	1.20195	1.74298	1.85271	1.87973	1.84366	2.0743	1.53266	1.27256	1.92596	1.99292	1.74155	2.12002	1.87709	1.48094	1.33149	1.7699	0.518164	2.50694	2.09227	1.97741	1.69712	1.63365	2.3131	2.02145	1.62412	1.67366
ACRV1	1.59937	1.5734	1.51999	1.36893	1.33766	0.564057	1.13079	2.32391	1.73553	1.22653	2.40906	2.07566	0.881104	1.05766	0.944603	2.19594	1.99773	2.45621	1.85965	1.92604	1.52385	1.57629	1.44639	1.15677	0.958555	1.21354	2.52068	2.12137	2.1512	1.95442	0.722337	1.89814	1.32996	1.92652	1.33526	0.615534	2.5558	0.958074	0.939792	0.837319	2.58212	1.76329	1.78774	1.98429	1.86415	1.9758	2.31651	2.55196	1.81465
ACSBG1	1.83945	1.31107	1.94367	1.68966	1.21849	1.48752	1.55102	2.40307	2.61055	1.51273	2.21645	1.61536	1.37493	1.78758	2.648	1.95662	1.93917	2.13404	2.02788	1.87761	1.46461	2.02158	1.56072	1.84429	1.67609	2.05274	2.91933	2.28867	2.31631	2.42599	2.07067	2.37011	1.51661	2.89945	2.42877	2.0634	2.33327	1.14674	1.47637	1.76722	2.50852	2.28038	1.78435	1.5595	2.01081	2.53004	2.62965	2.66343	1.66501
ACSL1	2.82679	2.75919	2.79916	2.60927	1.87204	2.89969	2.94026	2.87068	2.83541	2.263	3.21813	2.80484	2.74899	2.41115	2.3747	2.1411	2.75839	2.59672	3.13524	2.85187	2.11817	2.48561	2.45054	1.21124	2.42585	3.29712	3.17933	2.92124	3.3316	2.53226	1.99668	2.32746	2.58752	2.67256	2.5832	2.45583	2.91713	1.44758	2.44701	2.38705	1.71631	2.52936	3.50584	2.60646	3.25086	2.23077	3.0817	3.06637	3.72208
ACSL3	2.42466	1.793	2.141	2.31018	2.63386	2.33348	1.7616	2.18633	1.52529	2.23623	2.32259	2.34842	1.87987	2.36793	2.8228	1.71727	2.24914	1.95889	2.04804	2.20203	1.87328	1.93052	2.32284	2.8851	2.10452	3.14141	1.68434	1.89	2.09869	2.01436	2.56548	2.27244	1.91862	2.17822	1.94926	2.53306	2.22736	2.79697	2.5209	2.41909	2.06667	2.38551	1.86248	2.08691	2.35982	2.05747	1.63407	1.87819	1.63868
ACSL4	2.93825	2.57338	2.42623	2.15257	2.88613	2.65157	2.40831	2.69625	2.87435	2.99255	3.36682	2.73752	2.17446	2.69935	2.33501	2.1017	2.65444	2.81897	2.72503	2.60721	3.52754	2.8434	2.03692	2.38497	2.22262	2.79654	2.86946	2.24341	2.51219	2.55383	2.26714	2.68648	2.07004	2.9824	3.29027	2.77971	3.00901	2.67708	3.2092	3.13481	1.94122	2.64971	3.41607	2.56963	3.04299	2.36555	3.00902	3.08784	3.32003
ACSL6	1.69948	1.70927	2.86137	1.71563	1.42589	2.2535	1.36422	2.15747	2.49762	1.98432	2.22844	2.25291	2.68703	1.36275	1.9902	2.2906	2.60432	2.2255	2.06987	2.57935	0.985793	2.05861	1.66669	2.0083	1.96719	1.22718	2.1609	2.99977	3.14023	1.85218	1.53699	2.43253	2.12332	2.22012	1.94653	2.34356	2.34443	2.29657	1.78317	2.97981	2.64761	2.45549	2.1943	1.7718	1.88271	2.3104	2.81826	2.39384	2.3074
ACSM3	1.19685	1.38535	1.53673	1.06619	1.287	1.75609	1.69872	2.50573	2.25793	1.13947	2.17886	1.3993	1.77197	0.754272	0.971702	1.86839	2.02025	1.95468	2.0405	1.62107	1.58057	1.61335	1.58687	1.35739	1.20456	1.05221	1.96481	2.53851	2.00048	1.50057	1.19444	1.93395	1.11826	1.85633	2.09257	1.34919	1.95854	1.31641	1.36944	1.64231	1.84259	1.87907	2.16411	1.67988	1.91836	1.77295	2.14964	1.82693	2.13771
ACTA1	1.71123	1.26694	2.08244	2.09745	2.46817	1.88014	0.959128	2.05196	1.15127	1.81529	1.39326	1.85643	1.96339	2.1894	1.47118	1.0327	1.61541	1.98662	1.59121	1.58298	1.70881	1.86369	2.39074	2.55577	1.87675	2.73969	1.58588	1.7514	1.86417	1.82593	1.55007	1.91547	1.50457	1.51909	1.23742	2.35589	1.65558	2.45801	2.10132	1.52829	1.65608	1.65666	2.10849	1.3466	1.50013	1.62837	2.03229	1.76766	1.3705
ACTC1	1.20666	0.947791	1.67424	1.35867	1.71186	0.905148	0.944781	1.89875	1.39155	1.16251	1.7337	1.59975	1.81898	1.28342	0.578549	1.47332	1.6439	1.93487	1.64941	2.02568	1.76229	1.98755	1.77457	1.84932	0.663836	1.53075	1.31178	1.40509	1.34991	1.07723	1.8413	2.03772	1.02104	1.23301	1.0499	1.39329	1.2897	1.96521	1.47557	0.865515	1.42732	1.36264	1.30537	1.90535	1.98196	1.49667	1.42292	1.5306	1.69416
ACTG2	1.08488	1.05393	1.1827	1.03097	1.35739	0.757458	0.661629	1.59217	0.865965	0.453001	1.93356	1.92458	1.6865	1.07639	0.176493	1.54575	1.48836	1.60415	1.81228	1.689	1.61613	1.63759	0.821345	0.998529	0.758956	1.04794	0.920868	1.03367	1.43096	0.44801	1.22912	1.68002	0.836817	1.3501	1.17492	0.601736	1.33014	1.02897	0.838314	0.263838	1.52696	1.44917	1.42874	1.16963	1.6019	1.47925	1.38793	1.38821	1.30818
ACTL6A	1.40851	1.02116	1.34987	1.7282	0.824947	1.59626	0.214887	2.24411	1.94359	1.14464	2.1133	1.9216	2.19111	1.20835	0.0231863	1.33127	2.04959	1.76147	1.53199	1.987	1.94866	2.01012	1.2901	1.48124	0.407152	1.14858	2.09864	1.32733	2.20238	0.874	1.31717	2.02647	0.778713	1.54383	1.95035	1.6408	1.5382	0.706543	0.935457	0.491726	2.02964	2.12486	1.31351	2.45864	1.56953	2.33464	1.72102	1.85974	1.31203
ACTN1	2.90931	2.22648	3.34919	3.00459	3.05276	2.55466	2.40275	3.08719	2.55522	2.99136	3.03955	2.89875	2.69443	2.63353	1.85489	2.74684	2.97498	2.80453	2.53193	2.85588	2.58433	2.77648	3.12263	3.27984	2.1095	3.34389	2.4954	2.24874	2.81035	2.58272	3.09034	2.94692	2.5012	2.32549	2.79871	3.00142	2.64997	2.74522	3.10781	1.93535	2.35708	2.93548	2.22488	2.83601	2.20768	3.10982	2.53302	2.97599	2.4631
ACTN2	1.46944	1.76058	1.74314	2.02032	2.00935	1.33933	1.51331	1.95774	1.38743	0.874199	2.15267	2.4792	1.52851	1.39068	0.840299	2.30621	2.04947	1.58634	1.65763	1.52452	1.11672	1.47716	1.29645	1.04619	1.79448	1.67683	1.20147	1.90789	1.89144	1.10203	1.06763	1.71446	1.47343	1.61974	2.28677	1.20373	1.45174	1.4854	1.66935	0.813379	2.0844	1.88383	1.58934	1.84453	1.85376	1.42947	1.65284	1.55674	1.6067
ACTN3	1.48405	1.58974	1.99172	1.7596	1.82233	1.61531	1.75429	1.94043	1.21416	0.698916	2.30042	2.16434	1.59877	1.11392	0.672375	2.14503	2.32938	1.72858	1.79179	1.966	1.50756	1.70976	1.34073	0.804116	2.20501	1.50384	1.34542	1.77635	2.16337	0.962881	1.49419	1.92933	1.33494	1.64847	1.21802	1.50867	1.25518	1.90003	1.48212	1.19934	1.61872	1.76067	1.63094	1.42177	2.17828	2.1675	1.88899	1.51682	1.80854
ACTN4	2.78718	2.33211	3.05384	2.69616	3.04319	2.38214	2.13251	2.83247	2.20069	2.28474	3.18269	3.08795	2.70154	2.65571	2.30869	2.84258	2.96074	2.59402	2.55889	2.71165	2.67226	2.83939	2.59504	3.04266	2.67541	2.83295	2.18579	2.14321	2.45404	2.36723	3.01924	3.02887	2.28048	2.45404	2.64831	2.61899	2.48331	2.81379	2.68552	1.72002	2.56082	2.70364	2.53481	2.53916	3.46791	2.36274	2.36667	2.31189	2.80842
ACTR1A	2.8745	2.8624	3.32369	2.76608	3.01923	2.85901	3.30045	3.38324	3.20802	2.9292	3.1659	2.97907	2.79852	2.89047	2.62232	3.23609	3.08459	3.29175	3.43939	2.98149	3.09911	2.88952	2.23896	2.52648	3.50956	2.27962	3.12379	3.50909	3.28014	2.18475	2.38756	2.75012	2.6925	2.8992	2.53133	2.95582	3.16784	2.67169	3.32514	2.95824	3.50363	3.23856	2.82521	2.86572	3.5937	3.21072	2.8266	3.05836	2.74021
ACTR1B	2.8029	2.53582	2.78781	2.18857	3.1158	2.65453	2.74668	2.42472	2.38515	2.69357	3.09893	3.47795	2.71263	2.54676	2.6311	2.70742	2.7095	2.39609	3.41391	2.70117	2.64547	2.72564	2.04383	2.1313	2.71492	2.68941	2.2248	2.76677	2.58091	1.98813	2.55977	2.52572	2.53686	2.60954	2.53562	2.53634	2.71836	2.59049	2.42493	2.64047	2.83955	3.06728	2.49782	3.04965	2.43144	2.91052	2.68114	2.33359	2.53074
ACTR2	2.86937	2.85581	3.68902	3.33959	3.88808	3.63787	3.69149	4.00032	3.75442	3.47579	3.02536	2.28705	2.07874	3.52879	3.47702	3.30576	3.06356	3.23058	3.34582	2.69626	3.68047	2.87128	2.94085	3.92999	4.12659	3.19291	3.47463	2.97482	3.44135	3.35746	3.12327	3.14245	3.23605	3.30576	3.1215	3.81167	3.69341	2.56246	3.99162	2.92113	2.86217	3.61196	2.54927	3.27193	2.62786	3.60695	2.59269	3.55769	2.51653
ACTR3	3.22272	3.24675	4.22923	2.96887	3.74765	3.51522	4.40996	4.34356	3.66663	3.70221	3.82751	4.08814	2.90509	3.39247	3.74295	3.51881	3.84892	3.75177	4.25424	3.79251	3.39084	3.35637	3.12557	3.36218	4.17909	2.47267	3.81758	3.84474	4.16963	2.53117	3.66878	3.30362	3.67087	3.7455	3.50523	3.88764	3.6917	3.79205	3.69281	3.31047	2.75444	3.74255	4.30352	4.05263	3.49648	3.02591	3.72595	3.78646	4.08157
ACVR1	2.58675	2.15821	2.80223	2.86775	2.53773	2.31012	2.16986	2.70289	2.23649	2.40961	2.44227	2.3224	2.23407	2.09172	1.17738	2.005	2.34521	2.40975	2.1768	2.48983	2.86935	2.42625	2.54938	2.8493	2.06551	2.52123	2.64999	2.352	2.352	2.9551	2.36835	2.30832	2.17859	2.35054	2.12196	2.78476	2.16564	2.22033	2.37029	2.3271	2.15876	2.54274	2.52709	2.38787	1.93892	1.95751	2.42844	2.57373	2.59613
ACVR1B	1.97716	2.49019	1.86874	1.01886	2.17462	2.64167	1.05128	2.29315	2.13053	2.68765	2.2491	2.60968	2.65227	2.57779	1.3441	1.5933	2.01727	2.18425	1.40115	1.3513	1.93935	1.68574	3.67112	2.47567	0.635536	3.05113	1.78835	1.14174	1.64896	2.15381	1.97764	2.4911	1.56722	1.19836	0.829562	1.46316	1.62331	2.07444	2.08605	1.60594	1.93386	1.83485	1.36193	2.08229	1.88044	1.57565	1.47586	1.23709	2.46284
ACVR2A	1.84267	1.60756	1.64037	1.40525	1.57525	1.18207	1.01456	1.70406	1.45404	0.903217	2.02516	2.04107	1.79353	1.42563	-0.431404	1.29547	1.34021	1.90786	1.91283	1.9859	1.53009	1.96055	1.20295	1.25265	0.931053	1.35107	1.40234	1.59868	1.53009	1.08067	0.675561	1.38494	1.15523	0.924661	1.03799	0.966842	1.40781	1.14429	0.979765	0.34203	1.36957	1.73816	1.51449	1.51558	1.20553	1.88502	2.61637	1.42496	1.40596
ACVR2B	2.26684	2.11467	2.46955	1.86804	2.26888	2.4236	2.24182	2.63324	2.07206	1.69086	1.97607	1.85045	1.17644	1.94872	1.84813	1.99241	2.00466	2.2518	1.6074	1.92347	1.4103	1.78152	2.55176	2.94903	2.04012	3.01796	1.90254	1.62323	1.73505	2.67738	1.9334	2.54694	2.26173	2.02764	1.48128	2.42922	1.94696	2.28216	2.31739	1.45393	2.01723	1.68507	1.96837	1.90572	1.42267	1.98973	1.91263	2.01979	1.57177
ACVRL1	3.75303	2.97924	3.64815	3.08122	2.61723	3.63703	3.38571	3.59743	4.03436	3.65395	3.10493	2.89662	2.39735	3.06672	1.90047	3.04355	3.55104	3.33644	3.26056	3.18758	3.50174	3.4795	3.24796	3.43791	2.68973	3.89223	3.65833	2.56023	3.22721	4.24795	3.08895	3.37801	2.81974	2.70861	3.27264	3.0353	2.54332	2.79703	3.06092	1.53943	2.96693	3.51948	2.94852	3.08447	3.22987	3.17603	3.00729	3.35925	2.77205
ACYP1	2.56002	2.51439	3.02276	2.65527	3.24736	2.23865	2.11432	2.13142	1.63258	2.77359	2.00157	2.13693	1.57241	3.1135	1.46307	1.46061	1.55186	1.98252	2.20762	2.13442	2.03165	2.31591	2.63572	3.26591	2.11833	2.86483	1.61102	1.49069	1.58846	2.77309	2.8909	2.36053	2.19955	1.8652	1.54835	2.64474	1.96747	2.82773	2.39507	1.56384	1.59912	2.20552	1.52325	2.34146	1.98629	1.7519	1.32743	1.83373	1.49349
ADA	4.00268	3.51197	3.96937	3.93552	4.34692	4.17718	3.42631	3.17912	2.7323	3.85515	3.22037	3.32983	3.17965	3.82131	3.12332	3.03371	3.26003	3.05169	3.10404	3.2669	3.27906	3.38535	4.28611	4.79109	3.6283	4.39028	2.60064	2.18819	2.90997	4.04128	4.56213	3.75972	3.3692	2.92319	3.12995	4.1592	3.02683	4.18352	3.84246	2.98636	3.80803	3.00055	2.7516	2.56867	3.54011	3.02199	3.29332	3.35593	2.6485
ADAM10	1.34668	1.42248	1.36384	1.67085	1.41008	1.55691	0.986284	2.01861	1.69254	1.5612	2.41333	2.38711	2.57494	0.820864	-0.583065	1.3269	2.21073	1.87321	1.77453	2.50153	2.41715	2.19357	1.67895	1.67323	0.899045	1.02681	1.87655	1.42987	2.01861	0.835642	2.12135	2.00669	1.17268	1.1753	2.29988	1.42629	1.33786	1.63366	0.956251	1.12739	0.901275	2.08514	2.32245	1.99917	2.11395	1.5705	1.91835	2.20108	2.69361
ADAM12	2.31186	2.65917	1.91099	1.99844	2.06181	1.98861	1.8992	2.45535	2.2839	2.26617	2.46911	2.52216	3.53611	1.72383	1.63835	2.42882	2.56834	2.58455	2.39198	2.60567	2.08445	2.27899	2.28877	1.69042	1.99549	2.19789	2.72603	1.92087	2.45191	1.7312	1.78523	2.25787	2.20673	2.29913	2.42145	2.00875	2.26867	2.31186	2.30154	1.83927	2.20927	2.03478	2.59646	2.05691	2.17777	2.43898	2.53097	2.39387	3.00868
ADAM15	3.73786	3.48688	3.55374	2.96023	3.54037	3.85615	2.77559	3.16377	3.20543	4.22697	2.93284	2.59906	1.77719	3.76872	3.82067	2.83924	2.94313	3.11748	3.0249	3.12417	2.39847	2.86238	4.32366	4.20897	3.00086	4.45481	3.47184	2.44991	2.88707	4.1848	3.19732	3.43995	3.42105	2.82329	2.87061	3.73581	2.82278	2.9016	3.3727	3.18189	2.93335	2.5434	2.62274	3.44121	2.79313	2.66994	2.52016	2.22732	2.75914
ADAM17	2.69152	2.56306	3.36438	2.76248	2.75161	2.61382	2.70136	3.11079	2.79119	3.11368	3.03879	2.45036	0.853937	2.53664	2.02902	2.35712	2.76426	2.44622	2.93416	2.38043	1.95361	2.27217	2.52784	2.54752	2.47708	2.29164	2.70624	2.41358	2.31983	2.35846	2.56772	2.3478	2.21031	2.19758	2.40944	2.53768	2.55965	2.78994	2.74176	3.14683	1.60585	2.24116	2.34907	2.56075	2.90168	2.99096	2.4461	2.55993	2.17212
ADAM18	1.56832	1.60374	1.75039	1.71048	1.76734	1.79977	1.23213	1.99446	1.55002	1.7035	1.74206	1.64829	1.00932	1.55086	2.23223	1.61836	1.47271	1.84831	1.30112	1.57895	1.36148	1.36796	2.19632	1.97535	1.75487	1.71048	2.04833	1.8094	1.85779	1.31393	2.30157	1.76501	1.7429	1.84981	1.3106	1.89504	1.6014	1.75687	1.94542	1.48302	1.66459	1.35996	1.87211	1.68009	1.73904	1.3438	1.82128	1.42329	1.96212
ADAM19	5.90061	5.4257	4.72917	4.61861	4.68896	5.40058	4.4005	2.96583	2.75124	6.13129	3.81866	3.20655	1.94263	4.90305	4.47236	3.45531	3.32867	3.24173	4.64586	3.12463	2.53514	2.7834	5.01411	3.89594	4.77239	4.77892	3.0789	3.58246	3.55984	5.99761	5.15583	3.11508	4.0864	3.31761	3.98148	4.09495	2.94673	4.24471	3.79141	4.02811	3.26247	3.3643	2.82436	3.11566	4.2109	3.44381	2.67124	3.12915	2.94565
ADAM20	3.32378	2.97938	2.74767	3.43647	3.13725	3.57685	2.08803	1.97805	1.79881	4.50658	1.45101	2.05772	2.64596	3.55645	2.87057	0.978377	1.85807	1.96882	2.31176	2.17818	1.93725	1.97368	3.54673	4.32442	2.86328	3.66137	2.16944	1.11342	1.73226	3.91105	3.25626	1.69195	2.51986	1.39175	2.07763	3.17319	2.01303	3.02455	2.84142	3.0265	1.7443	1.94861	2.03273	1.51699	1.94773	1.63455	1.86699	1.9841	2.02888
ADAM21	0.899258	1.31538	0.891136	1.15772	0.803707	0.923145	0.293465	1.33361	1.13917	1.05214	1.48984	1.26195	2.30966	1.11186	0.470234	0.657112	1.18646	1.13439	1.20653	1.56676	2.88631	1.91408	1.01153	0.806573	0.797018	0.643181	1.52662	1.14155	1.24236	0.289166	0.931745	1.20892	0.493167	1.01973	1.16258	1.16871	1.65705	0.600661	1.34882	0.872981	1.47706	1.17703	1.54341	1.44302	1.36649	1.49828	1.10831	1.94009	1.45986
ADAM23	1.9994	2.5369	2.38466	1.97506	1.85959	2.54777	2.02426	2.64264	1.88404	2.24226	1.76028	1.85659	1.61373	2.133	2.45819	2.13932	2.28483	2.21337	2.52354	2.05388	2.27188	2.1766	2.3189	2.44783	2.49133	2.54156	2.16003	2.39616	2.45001	2.02167	1.64935	2.18489	2.37586	1.83795	1.5692	2.05481	2.09013	2.0895	2.53845	2.04911	2.10169	1.91674	2.12679	1.7548	2.12831	2.34016	1.77507	2.48216	2.37841
ADAM28	2.71826	2.81079	2.62472	2.85454	3.06878	2.5	3.43036	3.00236	2.87563	2.44569	2.99431	2.80573	1.91108	2.7248	2.86762	3.05919	2.85199	3.77832	3.20553	3.20352	2.16806	2.71118	3.35442	3.33632	2.79621	3.02251	3.50576	3.47759	3.37199	3.3675	2.62422	2.73884	3.42734	2.79215	2.19924	2.3602	3.02951	2.86158	2.86762	2.50403	2.50407	3.27315	2.44771	3.33154	2.62177	2.99422	2.76235	3.13436	2.85854
ADAM3A	2.99028	2.41504	3.11651	2.70003	2.7182	3.49188	2.69381	2.44997	2.33808	3.0773	2.5853	2.53365	1.8733	2.81001	2.71724	2.307	2.61112	2.67806	2.50209	2.92288	2.33426	1.90534	3.12225	3.02614	2.68855	3.4847	3.42257	2.61303	2.778	2.97306	2.39448	2.20658	3.15859	2.2874	2.2238	3.29391	2.69767	2.94533	2.64982	2.45616	2.15909	2.4861	2.15914	2.4539	2.8135	2.47227	2.89577	2.75409	2.48017
ADAM7	1.95936	2.81115	1.90511	2.02989	2.44518	2.01115	1.9712	1.70708	1.40424	2.70906	2.11497	2.12582	1.51275	2.06985	2.58723	1.74703	1.74604	1.9088	2.14358	1.60695	1.79191	2.07206	2.20597	1.80992	2.23951	2.03137	1.65776	1.85307	1.84173	1.89179	2.43976	1.64789	1.72903	1.75245	1.63162	2.00721	1.65776	2.4225	2.38649	2.32385	1.84941	1.49289	1.64642	1.88894	2.39832	1.63734	1.6728	1.67132	2.17076
ADAM8	3.22058	2.77139	3.34027	2.97358	3.08257	3.05863	2.71995	3.18432	3.12219	2.91552	2.94801	2.96278	1.98545	2.96135	2.00337	2.69642	2.78707	3.16191	2.97806	2.91847	2.41274	2.79726	3.18341	3.26897	2.47141	3.39476	3.38397	2.66383	2.90268	3.28628	3.11567	3.19094	3.04895	2.71577	2.62104	3.29902	2.78402	2.54781	2.6461	1.81748	2.5781	2.83298	2.96877	2.55942	3.01464	3.19491	2.99331	2.43334	3.64207
ADAM9	3.42769	3.2418	2.24071	2.41273	2.62968	4.2668	2.45478	1.96498	2.78306	3.81332	1.69882	1.85842	1.45463	2.28562	2.18289	1.53396	1.87897	2.03475	2.08922	2.1155	1.70264	1.37197	3.52947	2.84089	2.12793	3.84677	3.17538	1.71889	2.30139	4.04746	2.1891	1.36145	1.87897	1.81111	0.885512	2.5169	2.06676	2.52407	2.53793	3.18351	1.99269	1.89667	1.11392	1.31596	2.3732	1.87466	1.65613	2.68187	2.08321
ADAMDEC1	1.2461	1.3214	1.60461	1.50326	1.18169	0.794752	1.81252	1.31613	1.75658	0.594892	1.66896	1.6486	2.40399	1.35408	0.918836	1.98391	1.68128	1.21904	1.84893	1.435	1.29861	1.62539	0.529535	0.321624	1.25841	0.54327	0.816005	1.76747	1.69075	0.842113	1.18453	0.969926	0.939675	1.5032	1.06986	1.01261	1.58466	0.800436	0.968564	2.04269	1.71341	1.56323	1.15346	1.28046	1.33908	1.40594	1.24055	1.77959	1.3829
ADAMTS2	2.00918	1.60277	2.43598	1.90153	0.811284	1.97788	1.93804	2.3805	1.85505	2.06039	2.23538	2.67736	-0.654542	2.09596	2.87511	1.85079	1.83751	2.06608	2.61666	1.91196	1.35617	1.75262	1.84509	2.22305	1.534	1.92476	2.92775	2.55975	2.178	1.47425	1.96887	1.97219	1.86169	2.00918	2.53509	2.68305	1.93472	0.665223	2.6655	2.06608	3.74413	1.54072	2.10743	1.6686	2.24145	1.92688	1.69691	1.85142	1.87705
ADAMTS3	2.59506	2.09568	2.50951	2.49856	2.2265	2.11608	1.52718	2.30761	2.137	2.47419	2.05742	1.84902	1.8908	2.44087	2.07281	1.7202	1.90871	1.65753	2.03206	2.17679	2.08677	1.84504	2.24639	1.85147	1.98576	2.321	2.34789	1.71423	2.08329	1.91712	2.01959	1.99873	1.77139	1.74059	1.83509	2.77063	2.01316	1.50479	2.36576	2.0171	1.89457	2.55434	2.00822	1.66386	2.35812	1.74418	1.96885	1.64286	2.00328
ADAMTSL2	1.32448	1.3235	1.82884	1.98004	1.80126	1.11713	1.43777	2.08353	1.43634	1.43284	1.57178	1.64911	1.51022	1.82096	1.2575	1.72496	1.53534	1.40875	2.27709	1.73924	1.24917	1.65847	0.646758	1.09546	1.36438	1.03537	1.19844	2.11061	1.82642	0.707832	1.21711	1.30434	1.15751	1.15165	0.96449	1.22351	2.00521	1.38703	1.60424	1.94852	1.91471	1.84373	1.4329	1.38787	1.6616	1.41684	1.60133	1.35264	1.29973
ADAR	2.62749	2.3437	2.54682	2.57584	2.38955	2.44642	2.43307	2.3075	1.67957	2.47892	2.6203	2.81298	3.22676	1.86027	1.31707	2.48624	2.38352	2.70445	2.52048	2.39861	1.85715	2.16009	2.58686	2.39825	1.84925	2.89154	2.59767	2.36263	2.68472	2.19977	2.36749	2.38178	2.66869	2.06666	2.02197	1.82081	2.23902	2.59615	2.19629	1.71577	2.21429	2.64936	2.04122	2.62219	2.66055	2.5322	2.60895	2.14322	2.07278
ADARB1	1.93994	1.79558	2.40332	1.96308	2.00275	1.90027	1.88594	2.20257	2.05931	1.87327	2.32213	2.418	2.80204	1.37573	0.501315	2.14086	2.34142	2.37227	1.99925	2.48302	2.38384	2.11716	2.30414	2.19119	1.36361	1.75261	2.3618	1.9673	2.13149	1.91019	2.26282	2.15683	1.72065	1.66425	2.22516	1.49915	1.90338	2.5295	2.16419	1.1085	2.05628	2.48033	1.80076	2.25814	1.68451	2.48759	1.85897	2.35697	1.90184
ADCY1	2.27758	1.46253	1.56268	1.6905	1.2751	1.91083	1.30085	1.86584	1.55489	1.6347	2.32082	1.76664	2.51302	1.26413	0.741907	1.70321	1.99366	2.02847	1.55728	2.19015	2.2345	1.93643	1.64805	2.30238	1.18449	1.63422	1.65218	1.6126	1.62881	1.86075	1.45633	1.96218	1.14919	1.45712	1.40228	1.46778	1.86346	2.00478	1.2689	1.12249	2.22218	1.83414	2.18349	1.49229	1.97733	1.84495	2.05987	1.78635	1.86441
ADCY2	1.54658	0.754561	0.820362	1.23726	1.27809	0.852542	1.21709	1.63498	2.15659	1.74302	1.3833	0.928459	0.634034	1.21037	1.1705	1.07063	1.29637	1.7344	1.13931	1.1907	1.27764	1.23489	2.10133	2.56097	1.28962	1.82563	2.69549	1.17149	1.45103	2.61477	1.62439	2.47359	1.39336	1.49666	1.30357	2.25214	1.51875	1.4947	1.48318	-0.161854	1.42148	2.09985	1.90156	1.13355	1.39162	0.949642	1.1219	1.18018	1.40539
ADCY3	3.92928	2.98172	3.83086	3.77794	3.55935	3.36054	2.91001	3.14468	2.84301	3.60634	2.8984	2.66892	1.74708	3.40258	2.77796	2.97011	3.01659	3.33113	2.83707	3.16249	2.66596	2.31829	3.81504	3.80811	3.2735	3.82987	3.50966	3.2787	3.03885	3.46836	3.23542	3.29453	3.15778	2.67288	2.0364	3.77745	2.9068	3.27697	3.16619	2.69439	3.10982	2.58551	3.22046	2.91046	3.32997	2.66961	2.96371	3.59216	2.74154
ADCY7	2.68392	2.106	2.64034	2.52487	2.55319	1.93987	2.65341	2.65422	2.4358	1.30857	3.39664	3.26319	2.84541	1.8903	1.65009	2.944	3.57584	2.81981	2.75771	2.72775	2.79148	2.81109	1.92679	2.09728	2.32224	2.22311	2.3176	2.62263	2.81491	2.0646	2.39305	2.89171	2.06406	2.55182	2.33449	2.22637	2.53929	2.691	2.12779	1.69748	2.48287	2.7475	2.52105	2.65379	2.84662	2.76913	2.37391	3.21834	2.31312
ADCY8	2.03422	1.95613	2.51423	2.44333	2.40836	1.73768	2.5401	1.97826	1.98353	1.22701	1.527	1.28028	0.401223	1.902	0.810238	2.04868	1.65347	2.12485	1.85419	1.54472	2.53444	1.59885	1.94751	2.23686	2.4074	2.40596	2.44965	2.30785	2.25659	2.63686	1.87134	1.95431	1.86224	1.95431	1.06184	3.50395	1.30567	1.64187	2.00452	1.96571	1.44307	1.77571	2.59969	1.79509	2.02397	1.77902	2.22153	2.46705	1.18053
ADCY9	3.95288	3.88896	3.61246	3.22991	2.94809	4.31606	3.34758	2.47968	2.78233	4.6158	2.74746	1.61677	1.78964	3.56355	1.58351	1.0875	1.41	2.44917	2.37896	2.68935	3.17746	2.39203	4.04488	4.84775	3.53256	4.14222	3.14357	1.19403	1.5974	4.54801	2.98102	1.87341	2.79846	2.13926	2.02353	4.56834	2.57895	3.75337	3.45218	3.473	2.36785	2.64443	1.11396	2.03736	1.61709	3.11981	2.71117	1.76656	1.58084
ADCYAP1	1.15329	0.30377	0.746854	1.11617	1.19898	0.988147	0.438456	1.35508	1.03193	0.408473	1.40362	1.17232	0.814429	0.570287	-0.461513	1.05096	1.00956	1.38887	0.973388	1.07857	1.31129	1.06096	0.656429	0.993858	0.377538	0.931988	1.75533	1.30844	1.19945	1.12664	0.861076	1.29416	0.752089	1.07857	1.3922	1.27656	1.16994	0.277595	0.903909	0.507465	1.09616	1.41869	1.23257	0.94874	1.30949	1.47513	1.19055	1.00082	1.04661
ADCYAP1R1	3.95967	3.02428	3.77863	3.60956	3.97787	3.58705	3.02093	3.0836	2.7991	3.74702	2.25646	2.33069	1.36513	3.88639	2.52091	2.76558	2.81922	3.19807	3.30727	2.80102	2.2986	2.64488	3.3447	3.77671	3.29106	4.52339	3.40162	2.8197	2.87238	4.25758	3.19191	2.89106	3.34853	2.24784	2.73397	4.39072	2.59699	3.32554	3.39738	2.79487	2.8158	2.4692	2.79888	2.30149	2.58785	2.5449	2.94371	2.84066	2.62573
ADD1	2.96442	2.92582	2.76839	2.64599	2.95731	2.56778	2.99641	3.40669	2.53724	1.51652	3.37165	3.67331	2.21882	2.64142	1.91519	3.57784	3.17968	3.5494	3.47017	3.43919	2.76019	3.08522	1.75369	1.6379	2.70033	2.91516	3.39958	3.62151	3.70836	2.38445	1.29611	3.07861	2.68154	2.98314	2.62459	2.49161	3.15886	2.09954	2.29456	2.15134	3.41869	3.35598	2.83344	3.57002	2.73115	3.65023	3.18518	3.09674	3.00586
ADD2	2.60511	2.07132	3.04908	2.80025	3.07128	2.34389	2.16837	1.86655	1.15465	2.61389	1.99561	2.15668	1.66986	2.7383	2.2076	1.72562	1.91508	1.76382	2.19643	1.85107	1.99407	2.06789	2.82142	3.2148	2.54007	2.88595	1.61927	1.75195	1.75711	2.76154	3.29069	2.11642	2.2933	1.54751	1.60378	2.90402	1.9125	3.39548	2.84259	2.57982	1.54939	2.0145	1.85431	1.75402	1.70003	1.77179	1.58308	2.01968	1.80849
ADD3	3.07401	2.52635	3.07289	2.67322	2.78308	2.91762	2.32119	2.90311	2.46981	3.19621	2.6178	2.72486	1.80444	2.6934	2.67826	2.39189	2.43394	2.71701	2.54885	2.88798	2.22261	2.3762	3.35765	3.73321	2.30101	3.49666	3.14807	2.46589	2.7058	3.45967	2.77972	3.07913	2.83017	2.44963	2.19402	3.07289	2.93507	2.83129	2.94284	2.43498	2.38636	2.74368	2.25858	2.6131	2.18092	2.83408	2.38997	3.02385	2.03179
ADH1A	1.27256	1.87354	1.4395	1.05268	1.04457	1.18909	1.87974	2.46721	1.94064	0.872383	2.72811	2.81778	3.40493	0.371089	0.0510433	2.25448	2.37659	2.71905	2.13476	2.45147	1.77704	2.01552	0.720707	0.0830002	0.816578	1.24442	2.04652	2.18341	2.51204	-0.0686758	0.522765	1.97068	1.26636	1.55238	1.25046	0.236584	1.74699	1.77862	0.905294	0.628175	2.02886	1.95353	2.17866	2.3541	1.8481	1.98661	2.08684	2.14338	2.00187
ADH1B	2.58213	2.38843	3.38891	2.50271	2.65961	2.41264	2.03976	2.30195	1.7465	2.58116	2.08209	2.30534	1.69033	2.03782	1.07947	1.88694	1.9896	2.32568	2.06369	2.17217	1.91067	1.67628	2.67947	2.87511	2.35695	2.3739	2.12568	1.89614	2.05982	1.97099	2.28576	2.21672	2.45574	1.73004	1.79493	2.32305	2.26853	2.53564	2.50659	1.81603	2.00141	1.84353	2.18721	1.78588	2.24289	1.80128	2.5947	1.88693	1.96384
ADH1C	2.40591	1.85525	2.96431	2.238	2.72285	2.42527	1.90896	2.4825	1.87281	2.63624	2.32234	2.3625	2.6867	2.46543	1.94284	2.09975	2.30056	2.40702	1.9662	2.40363	2.48637	2.37266	2.76108	2.86608	1.90025	2.58688	1.78813	1.73539	2.03588	2.31155	3.08238	2.5217	1.86058	1.75716	1.53216	2.31059	2.3146	2.82253	2.50075	1.66751	1.96955	2.17536	2.22201	3.01178	1.76756	2.4114	1.87711	2.18354	2.30583
ADH5	2.26059	2.05022	2.91392	2.21304	2.30659	1.57211	1.51835	2.30855	1.73637	2.66427	1.87902	2.18915	3.41725	1.73389	1.36484	2.01031	2.02633	2.55923	1.94777	2.41968	2.06562	2.34473	2.01766	2.66478	2.17013	2.13085	2.03874	1.83612	2.29563	1.7127	2.63067	2.50599	1.84347	1.50067	1.25154	1.85122	1.63092	2.457	1.90549	1.67652	2.35566	2.13913	2.22309	2.70435	1.66502	2.51615	1.52251	2.16525	1.78793
ADH6	3.13244	2.35526	3.4658	3.04922	3.63223	2.46813	2.54226	2.9266	2.3039	3.37636	2.15516	2.97586	1.73237	2.98657	2.32847	2.64873	2.58177	2.96008	2.82712	2.78934	2.99739	2.90365	2.88566	3.49593	3.04635	3.8355	2.38759	2.39238	2.72812	2.8407	2.73357	2.99165	2.63409	2.07098	1.7008	2.76944	2.4139	2.76465	2.4753	2.32704	2.30285	2.58699	2.58866	2.00627	3.47712	2.7756	2.13074	3.1204	2.59808
ADH7	2.8747	2.2053	2.8282	2.59574	2.88371	2.14695	1.73611	3.01251	2.57035	2.78693	2.76344	2.41617	3.09648	2.51319	1.6194	2.62776	2.54521	2.89343	2.66903	2.56039	2.41427	2.3673	2.66074	2.51651	1.88649	3.38659	2.90481	2.25345	2.74921	1.89314	2.62088	2.46978	2.25416	2.40336	2.13057	2.90269	2.33836	2.61709	2.28642	1.44292	2.38751	2.86756	2.59575	2.49849	2.64757	2.34641	3.34264	2.24748	2.35858
ADIPOQ	2.0793	2.40553	1.91176	1.93554	2.09202	2.15063	1.72597	2.08503	1.78756	1.99857	1.81907	1.76654	2.00541	1.93111	1.65409	1.74443	1.7765	2.03804	1.80525	1.77484	2.3897	1.91971	1.83877	2.24297	1.99359	1.89462	2.32446	2.20723	1.97611	2.31042	2.07266	1.68858	1.93885	1.97168	1.53431	2.00023	2.28243	1.63584	2.19873	2.37014	2.6505	1.72982	2.06236	2.08793	1.70025	2.13003	1.83623	1.5998	1.72766
ADK	2.24695	1.76021	2.38694	1.25255	2.05664	1.49816	1.19525	2.35259	2.24299	1.44136	2.40789	2.43529	3.07498	1.27995	0.754847	2.5987	2.62311	2.25046	2.4044	2.79051	2.77855	2.83285	2.12688	2.29228	1.25952	2.74863	2.10798	1.98841	2.02627	1.51061	1.79757	3.20252	1.83394	2.17623	1.78315	1.54648	2.76062	2.47811	1.6521	1.13597	2.62727	3.06898	2.21136	2.05172	2.08996	3.22938	1.85655	2.08071	2.08993
ADM	5.6303	3.82525	5.04881	4.48522	4.84023	4.84813	3.9701	3.1722	4.76708	5.80464	3.36339	2.95888	2.04029	5.07619	4.19395	3.58303	4.29936	3.17588	4.76708	3.48612	3.55828	4.32254	5.09516	6.01954	4.61321	6.47567	4.98988	3.13111	4.1345	6.75746	5.43699	3.73473	5.68981	3.07265	5.65775	5.91999	3.02998	5.10674	4.97296	3.6999	3.51861	3.11827	4.60202	2.50651	5.03748	3.53408	4.23481	4.0458	4.7689
ADNP2	2.39162	1.80463	2.79276	2.09837	2.99333	2.15084	1.82964	2.4067	2.17376	3.12475	2.61315	2.66071	2.82646	2.49117	2.60298	2.27086	2.53174	2.61511	2.63963	2.51507	2.96966	3.20995	2.48529	2.52795	2.43821	2.19106	1.84913	2.16739	2.2635	2.23911	3.10955	2.41994	2.40045	2.15954	2.5337	2.37495	2.28802	2.41908	2.31512	2.12583	2.77003	2.5221	2.27432	2.14321	2.34051	2.40584	3.06787	2.65805	2.41224
ADORA1	2.07764	1.91929	2.41894	2.12092	2.07223	1.99109	1.81159	2.09794	1.91893	1.89667	2.2976	2.25482	2.65808	1.74668	0.811803	2.07286	2.30596	2.16532	1.85648	2.11761	2.22433	2.09696	2.22616	2.33042	1.9247	2.12781	2.00696	1.50584	2.04237	1.95814	2.49762	2.18253	2.00879	1.60911	1.84763	1.8111	1.77337	2.17797	1.80471	1.65619	1.18019	2.44028	2.21449	1.83716	2.33229	2.19632	2.21614	2.19792	2.01703
ADORA2B	2.09575	1.60312	2.21386	2.1538	2.25374	1.75152	1.49359	2.24649	1.58678	1.60514	2.17633	2.09052	2.40548	1.98673	1.63744	2.1314	2.33835	2.25103	1.68824	2.18541	2.354	2.51451	2.2396	2.74435	2.08768	2.5364	1.69631	1.60193	1.99109	1.79694	2.67268	2.64372	1.75253	1.95878	1.86288	2.18055	1.97594	2.49501	1.8777	1.61624	1.90753	2.20825	1.69753	1.72324	2.05885	2.71291	2.68542	2.49923	2.42248
ADORA3	3.94057	2.73031	4.80518	3.75031	3.68738	3.26282	3.69755	4.29499	4.15266	3.54941	4.18413	3.35583	2.77345	4.02577	2.94283	4.32645	4.09312	4.2214	3.84041	3.74553	3.96047	4.11877	3.57604	3.19747	3.25653	4.06498	4.04374	3.19414	3.64145	3.63219	3.63606	4.01082	3.56974	3.70971	3.31661	3.88441	3.78523	2.9012	3.55377	1.68755	3.82696	4.44184	4.19451	2.85414	3.45824	4.54275	3.55933	3.65804	3.66425
ADPRH	2.9231	2.62817	3.25551	2.78895	2.74457	2.57984	2.10588	2.62127	2.25433	2.77909	2.75788	2.64494	2.27801	2.89203	2.55123	2.49402	2.59661	2.63508	2.2711	2.50488	2.07728	2.25877	3.29891	3.47548	2.6114	3.05281	2.42054	2.20945	2.48071	2.69722	3.20669	2.80474	2.55617	2.21932	2.29675	2.72336	2.51967	2.67453	2.98376	1.78629	2.41166	2.58983	2.61877	2.367	2.77968	2.56014	2.40726	2.7397	1.78807
ADRA1A	3.13201	2.51539	2.9322	2.8507	3.06181	2.76577	2.71717	2.10985	1.52023	3.17325	2.04455	1.95913	1.0936	2.26796	2.97884	1.8796	1.94587	2.01019	1.87371	1.5924	1.12748	1.48439	3.4904	3.47813	2.87869	3.33183	2.16336	2.19134	1.95913	3.10747	3.26604	1.80448	2.7535	2.02295	2.06664	3.13005	1.9714	3.5552	3.23462	2.81683	1.67538	1.82576	1.79616	1.76413	1.77834	1.6711	1.8401	2.44367	1.77094
ADRA1B	1.18799	1.34198	1.64996	1.31749	1.6768	1.48231	1.17716	1.94513	1.75441	0.745327	2.50364	2.21402	0.373208	0.760867	1.53411	1.94748	1.87308	2.47209	1.72286	1.5213	1.64421	1.20626	1.44134	1.59722	1.22048	2.00597	2.56768	2.75605	2.36848	1.49126	0.668567	2.20084	1.70176	2.87142	0.713681	1.84727	1.502	1.30525	0.708124	1.23744	1.75745	1.82339	1.50515	2.21476	2.63864	2.20012	2.75624	1.73779	1.55267
ADRA1D	1.69742	1.19693	1.77573	1.01019	1.80434	1.27022	1.26369	1.80107	1.24134	1.22855	1.99283	1.74685	1.66252	1.5413	0.632686	1.37186	1.60428	1.84323	1.73982	1.82617	1.80006	2.0365	1.71499	1.82894	1.02776	1.88767	1.58119	1.28652	1.48581	1.36409	1.39271	1.96572	1.47955	1.19968	1.44917	1.36259	1.85629	1.59551	1.14522	0.839005	1.53199	1.32505	1.48952	1.56054	1.61691	1.8243	1.74395	1.61021	2.27022
ADRA2A	3.23587	2.80705	2.59361	2.33167	2.37726	2.94627	2.72507	3.06919	2.60496	2.54802	2.97023	2.74952	3.03911	1.96688	1.86161	2.18633	2.98042	2.81209	2.71119	3.24091	2.96344	2.93822	3.14468	2.79008	1.86161	2.80414	2.57876	2.20524	2.51619	3.05202	2.68044	2.94792	2.27976	2.24502	3.108	2.17547	2.83732	2.82452	2.4413	2.48398	3.00274	2.0936	3.17744	3.03191	2.36163	2.48507	2.88585	2.40038	2.9447
ADRA2C	2.25305	2.02685	2.86331	2.49746	2.165	2.12047	2.09264	1.93723	2.17304	2.34767	1.86336	1.71205	1.28952	2.56223	1.55119	1.60427	1.30825	1.74596	1.57846	1.36593	1.50357	1.64425	2.31681	2.78184	1.85835	2.18271	1.77429	1.40237	1.43678	2.73478	2.38967	1.9428	1.93729	1.5056	1.36998	2.37399	1.46764	2.27987	2.29252	1.06642	1.47073	1.71541	1.24988	1.604	1.30745	1.85978	1.29861	1.84052	2.01259
ADRB1	0.698324	0.96784	1.49093	0.407716	4.00751	3.9072	0.403028	2.07404	4.62436	0.16398	4.38859	1.54485	2.66416	0.228663	3.33817	4.83669	1.56126	1.36955	1.32455	1.79796	3.73519	4.81935	1.385	1.21767	0.0641417	1.61421	4.02674	3.66442	0.863797	4.27796	0.316783	1.6025	4.02813	1.03347	0.847392	0.136794	4.00096	3.60534	0.726916	2.14668	2.92627	3.46746	2.32727	2.69486	2.55745	2.28613	2.5446	2.38424	2.76982
ADRB2	0.937987	0.889945	1.69249	1.47858	0.655805	1.00878	0.79993	1.77599	1.71733	1.28692	1.49987	1.21618	-0.0450435	1.4806	0.776162	1.28343	1.08975	1.79268	1.00631	1.245	0.738794	1.04677	1.84774	2.01816	0.933941	1.56	2.15223	1.06396	1.46498	1.48162	1.07048	1.76992	1.77947	1.33704	2.24174	1.50943	0.918823	0.0459294	0.757451	-0.974576	1.36968	1.85734	0.892349	2.25062	1.35896	1.68722	0.9379	1.10532	0.524643
ADRB3	1.53725	1.47193	1.82736	0.813884	1.50555	0.36046	0.708214	1.57739	0.91791	1.13714	1.59901	1.98711	2.21142	1.04492	-0.536301	1.17296	1.20802	1.54809	1.86414	1.70083	1.64752	1.79498	0.462769	0.91139	0.726466	0.897941	1.21283	1.18881	1.25702	0.550668	0.852791	1.32474	1.00986	0.749797	-0.0691526	0.314349	0.831452	1.16932	0.736553	0.379673	1.68412	1.22366	1.31751	1.34279	1.04386	1.46533	1.43841	1.93309	1.09741
ADRM1	2.48537	3.5125	2.09058	2.12952	2.41624	1.91485	2.74385	3.1414	3.18229	2.49851	3.64474	3.28062	4.01373	2.26534	2.13196	3.14675	3.2003	2.60836	3.42519	3.01775	3.59119	3.20857	2.54086	2.52042	2.09934	2.48001	2.85614	1.89862	2.69063	2.42354	2.39288	3.02067	2.57007	2.92477	3.25238	1.88321	2.96177	3.25012	2.51847	3.0369	3.28948	2.98714	3.39149	2.9312	3.47453	3.06375	2.94554	3.10775	3.07381
ADSL	2.7976	2.8759	3.31713	2.55385	3.15216	2.89462	2.36771	3.12029	2.9568	2.6026	3.05972	3.32514	3.32662	2.44157	1.92648	2.79429	3.19908	3.29313	3.10059	3.5167	3.30544	3.24832	3.08322	3.04776	2.17516	3.24622	3.20892	2.78297	2.89967	2.51741	2.42187	3.44825	2.58438	2.64114	2.67463	2.91431	2.9632	3.08962	2.50953	2.61097	3.47379	3.4109	2.62887	3.07279	3.00124	3.22965	2.97978	3.22456	2.66344
AEBP1	2.24382	1.75026	2.45362	2.08489	2.42897	2.13525	1.86355	2.35126	2.29776	1.7618	2.65599	2.58152	1.80787	1.75131	0.331476	1.95473	2.35598	2.21803	2.23849	2.52592	3.0992	2.36857	1.75026	2.31568	2.13997	2.16881	2.23482	1.84144	2.57784	1.47489	2.46201	2.39217	1.90761	2.19338	2.19024	1.95114	2.12729	2.28578	1.90814	2.1599	2.16752	2.48061	1.4382	2.09399	1.83696	2.86257	2.90596	2.49383	2.22938
AFF1	1.90689	2.18364	2.26051	2.15342	2.01398	2.06647	2.33685	2.27607	1.94631	1.8719	1.74484	1.58315	0.742836	1.86077	2.22234	2.08468	1.73424	2.34234	1.86307	1.76128	1.95956	1.57837	2.11472	2.18046	1.9493	2.47788	2.0147	2.32431	1.87686	1.95832	2.03201	2.08044	2.18099	3.07821	1.39918	2.34163	1.67857	2.09351	1.85865	1.53737	2.02024	1.4061	1.70861	1.38543	2.12933	1.86194	2.4613	2.4308	1.54732
AFF2	1.21424	1.26106	1.50896	1.28718	1.28422	1.05062	1.39265	1.98695	1.48918	0.95944	2.36348	2.33342	3.03769	1.33203	0.150196	1.53157	2.1146	1.99336	2.39453	2.18655	1.74053	1.83318	1.14327	0.950569	1.29704	1.1827	1.97759	1.58233	2.21957	0.436537	0.857915	2.03131	1.15017	1.66956	1.77109	1.42468	1.88148	0.917056	1.27535	0.978168	2.18225	1.88971	1.98657	2.47561	1.7613	1.85808	1.88903	1.89516	2.40917
AFF3	1.24142	1.57415	1.36264	1.09426	1.13616	1.47338	1.64898	1.75699	1.46966	1.04089	2.11616	1.96601	1.51605	1.66943	0.813912	1.85527	1.73804	1.70861	1.46517	1.78343	1.78194	1.51655	0.9052	0.320556	1.0788	1.25888	1.92411	1.80588	1.95154	0.641312	1.06583	1.7954	1.14664	2.59056	1.56843	1.60707	1.78792	0.899713	0.943611	0.873274	2.15984	2.09532	1.6193	1.59426	1.54458	1.54955	1.61348	1.8161	1.88439
AFG3L2	2.2187	3.10812	2.20359	2.49838	2.23584	2.17789	2.20258	2.76012	2.45475	2.08365	2.83823	2.63465	2.44517	2.20107	2.06803	2.90273	2.39075	3.07356	2.72737	2.85738	2.62406	2.30861	2.0514	2.01008	2.51602	2.06299	2.61802	2.68	2.55956	1.6518	2.36736	2.77171	2.16428	2.62255	2.40385	2.42531	2.28694	1.72889	2.0247	1.90879	3.02586	2.99212	2.53398	2.84851	2.64576	2.75735	2.84711	2.38832	2.2151
AFM	2.4324	2.24554	2.4746	2.37464	2.03206	1.50362	1.9984	1.71398	1.49547	1.60107	2.15702	1.76019	1.48191	1.8256	1.37101	1.70695	1.52712	1.94153	1.79636	1.75467	1.59644	1.73658	2.1059	2.1069	2.02101	2.00242	2.07314	2.27708	2.09976	1.86579	1.68244	1.60447	2.01598	1.74161	1.61653	1.9547	1.40957	2.4756	2.04361	1.93159	1.86166	1.35125	1.73483	1.55606	1.84454	1.83397	1.95349	1.63861	2.19342
AFP	2.76827	2.10262	2.94881	2.03319	2.68638	2.14237	1.93071	2.96552	2.8094	2.58438	2.77779	2.51154	1.74724	2.70745	2.14668	2.65759	2.64802	2.9885	2.57187	2.87405	2.4397	2.71171	2.99287	2.89422	1.8833	3.29073	3.17335	2.17057	2.59007	2.96222	2.51734	3.2562	2.54559	2.88506	2.603	2.47519	2.94636	2.18739	2.52883	1.65678	2.29809	2.45862	2.49463	2.96175	2.57638	2.46255	2.8107	2.29234	2.85691
AGA	4.20132	3.70494	5.47774	5.1088	4.14814	4.42316	3.90953	4.68368	5.67262	4.94206	3.24484	2.69383	1.50366	5.36993	4.09447	4.01145	3.59461	4.58115	3.99948	3.10541	4.3502	3.38906	3.669	4.39441	4.70106	4.64165	5.75503	4.33679	3.70625	5.18259	3.55497	4.60654	4.03937	4.0426	3.07235	5.87925	3.54861	3.86736	3.69679	2.79793	3.03045	4.37327	3.66621	4.87022	4.12297	3.97058	4.12617	4.17511	3.43637
AGER	2.49244	2.18565	2.82702	2.53913	2.82147	2.28069	2.11395	1.87859	1.19275	2.3207	2.27098	2.40715	2.03088	2.45076	1.56094	1.85358	2.17816	1.62015	2.05867	2.27376	2.29599	2.20984	2.39462	2.82869	2.38962	2.52857	1.42118	1.23444	1.90805	2.29403	2.77534	2.40437	1.92721	1.79245	2.08368	2.50356	1.75465	2.91317	2.31459	1.96945	1.5584	2.09294	2.25512	1.67902	2.40975	2.22581	1.80076	2.08001	1.37983
AGFG1	1.84563	1.7722	2.57712	2.98244	2.9257	2.91807	2.27718	2.52828	1.85354	2.10838	2.16206	1.1931	1.00904	2.55757	2.21519	2.15157	1.7596	2.26363	2.1015	2.40001	1.75245	2.61602	1.89952	2.23856	2.79552	3.05111	3.25167	3.2488	2.44054	2.47174	2.08358	1.97609	2.37541	3.27217	1.45537	3.30909	2.94505	1.40455	3.17462	1.48418	2.50682	2.29259	1.37395	2.37689	1.92354	2.2819	1.55008	2.2717	3.19502
AGFG2	2.59284	1.85876	3.0801	2.89792	2.52379	2.94641	2.46404	2.76924	2.09736	2.70645	2.04545	1.72078	1.20854	2.69372	2.38177	2.06308	2.02391	2.36719	2.38286	2.43967	1.52538	2.13801	2.18442	2.53946	2.81859	2.74318	3.01948	2.88628	2.29765	2.53897	2.08795	1.92548	2.42634	2.74525	1.74086	3.27892	2.81185	2.0331	3.19224	1.73144	2.72554	2.34569	2.49719	1.81262	1.87413	2.41125	1.81622	2.32468	2.8317
AGL	2.21149	2.44474	2.21199	2.08467	2.0368	1.65177	1.6044	1.98473	1.86046	1.75312	2.46856	2.6076	3.13676	1.15163	0.353055	2.12224	2.25618	2.4268	2.08659	2.42323	1.94602	2.24905	2.048	2.05717	1.52393	2.20588	2.29947	2.16909	2.56736	1.82238	1.72205	1.97861	1.62477	1.76369	2.36212	1.61204	1.82837	2.90515	1.61866	2.4641	1.48408	2.17515	2.28021	2.9415	1.80532	1.8897	2.7025	1.95218	2.74527
AGPAT1	0.899397	2.36174	0.78789	0.950434	0.794547	0.52438	1.26332	1.45721	1.15876	0.658632	1.72794	1.39286	2.19116	0.653084	0.645872	1.4267	1.35458	1.5138	1.36013	1.6242	2.26272	1.73903	0.899951	0.47889	0.86944	0.451707	1.44834	1.69964	1.53599	0.672501	0.537139	1.52545	1.1801	1.37067	1.33517	0.685815	1.13878	0.69691	0.0556093	0.197073	1.98168	1.64138	0.594098	1.03674	1.89116	1.67918	1.5745	2.08394	0.957765
AGPAT2	2.67374	3.10305	2.23637	2.19661	2.80912	2.60428	2.23336	2.34492	1.42238	2.06274	2.28352	2.55781	2.76618	2.22178	2.55043	2.25332	2.23268	2.29409	2.03439	2.52007	2.27043	2.61418	2.6833	2.76936	2.2097	2.79151	1.97198	2.21608	2.39122	2.1644	2.31338	2.49087	2.65612	2.42595	2.14209	2.60328	2.30063	2.84285	2.30231	2.09495	2.19332	2.443	1.90982	1.71335	2.492	2.4248	2.06972	2.63258	2.03037
AGPS	1.3808	2.23197	0.901837	1.5217	1.2827	0.680148	0.905684	1.59825	1.06351	0.968199	1.67568	2.10126	2.84808	0.910973	0.500296	1.59489	1.96373	1.38618	1.58046	1.78243	1.45495	2.02624	0.772959	0.699864	1.40052	0.971565	1.49438	1.56555	1.63672	0.171369	0.922515	1.84303	1.19902	1.59441	1.36983	1.29039	1.21835	0.917706	0.622441	0.843168	1.76587	1.47184	1.98861	1.28028	2.25057	1.55666	1.3795	2.18655	1.63838
AGR2	2.11754	2.9869	1.42216	1.87822	1.18908	2.10409	2.81245	1.13084	1.72338	2.63127	1.53885	1.78634	1.83103	1.33374	0.658055	1.69311	1.34662	1.50905	1.4288	1.34181	1.49608	1.52635	1.78403	1.57354	1.64995	1.39717	1.63256	1.57489	1.45571	1.59324	2.13292	1.15391	1.53125	1.24954	1.74885	1.43706	1.03329	2.02816	1.74462	1.21023	2.51439	1.20881	1.85838	2.01148	1.32585	1.61621	1.37251	1.24672	1.3072
AGRP	1.87247	1.99632	1.91126	1.4039	1.94061	1.69837	1.49891	2.14748	1.8754	1.52279	2.21961	2.35242	3.45866	1.14426	0.705541	2.05447	2.51109	2.08779	1.74359	2.56531	2.21861	2.24547	2.0381	1.84859	1.58297	1.88192	1.54462	1.37252	1.62421	1.30293	1.49145	2.38375	1.79537	1.35461	1.75851	1.38053	1.40585	2.35147	1.93166	1.3273	1.66641	2.52982	1.69026	1.78509	2.2679	2.32148	1.88419	2.54994	1.48886
AGT	1.65331	1.89852	1.16099	1.56728	1.52187	1.93723	1.02573	1.30458	1.20564	2.44628	1.5211	1.47092	1.18891	1.11654	0.147199	0.925063	1.40161	1.50581	1.26252	1.46375	1.50055	1.02544	2.17718	2.22402	1.05918	1.67195	1.57894	1.15449	1.33087	2.58872	1.33402	1.29502	1.42675	0.8027	1.42551	1.75417	0.644489	1.53764	1.29005	0.987966	0.923479	1.46769	1.22876	1.44777	1.15194	1.1864	1.04977	1.35486	1.30166
AGTPBP1	2.74381	2.47006	2.899	2.77739	2.86949	2.87814	2.70107	2.43895	2.76511	2.87102	2.58702	2.35194	2.3494	3.16054	3.17784	2.81803	2.53614	2.63943	2.39926	2.58956	2.23796	2.59109	2.68988	2.81403	3.17021	2.72193	2.88774	2.54988	2.64045	3.96704	3.22364	2.48271	2.9504	2.89079	2.60941	3.02469	2.88977	2.48787	2.47973	2.67359	2.84941	2.65024	2.34572	2.58111	2.17194	2.83584	2.6602	2.4246	2.79641
AGTR1	1.76856	1.56298	1.65561	1.37252	1.90325	2.05826	1.63481	2.81806	2.38422	1.85883	2.2793	2.07655	0.845426	1.59133	2.22415	1.97636	1.83694	2.31002	1.90831	1.80528	1.29156	1.20838	1.95429	1.84465	1.27186	2.66036	3.03688	2.60303	2.45274	2.24494	1.73264	2.14035	2.10647	2.65549	2.13137	2.36215	2.57845	1.52706	1.95476	1.58046	2.44017	2.19814	2.35686	2.00588	2.32422	1.58402	2.1786	2.00167	1.85575
AGTR2	0.696686	1.09331	0.700089	1.00582	0.665578	1.30037	0.963534	1.8559	1.79028	0.820632	1.6887	1.678	0.406465	1.02672	0.631068	1.16667	1.44226	1.74848	1.52149	1.41845	0.860933	0.928982	0.923677	1.34801	0.237358	1.43307	2.22434	1.81653	1.92395	1.14581	0.985407	1.26777	1.10109	1.69015	1.7514	1.31544	1.64932	0.445392	0.788552	0.210139	0.81575	1.69204	1.69959	1.73869	2.17489	1.19375	1.97609	1.27071	1.67067
AGXT	2.48511	2.64432	2.54764	2.21383	2.69145	2.72705	2.02144	2.41268	1.91149	2.78909	2.72821	2.95186	1.93121	2.2855	2.57698	2.07695	2.31456	2.46703	2.55601	2.23279	1.87301	1.91293	2.50579	2.54812	2.21912	3.17388	2.35352	2.5387	2.30397	2.58419	2.57073	2.3968	2.3461	2.52715	2.3564	2.29704	2.49012	2.88577	2.9281	2.52647	2.44776	2.13904	2.39945	2.17767	2.10584	2.34282	1.96576	2.50835	2.24164
AHCTF1	2.44789	2.33329	2.74784	2.87615	1.55628	2.44515	2.39964	1.97139	2.12109	2.96224	1.73067	2.62557	3.4777	2.13369	2.28942	2.16277	2.29876	2.43694	2.14686	1.99059	1.73122	2.24282	2.66723	2.63104	2.43802	3.28193	1.56726	2.05913	1.84473	2.43802	2.33713	2.3514	2.65462	1.88037	2.88165	2.60362	2.00046	2.57401	2.57346	2.51205	2.12902	2.53836	2.57133	2.19261	2.0222	2.01236	1.78298	2.98752	1.81563
AHCY	3.04113	3.19278	2.49109	2.33738	2.78462	2.99435	2.40421	2.80706	2.22823	2.89925	3.16074	3.48203	2.28015	2.27004	2.62474	2.50068	2.89857	2.622	3.11447	2.62252	2.35932	2.22309	2.44945	2.34612	2.51525	3.28994	2.74075	3.15971	2.93404	2.75943	2.77074	2.42409	2.3672	2.89394	2.83842	2.18728	2.81837	3.02982	3.07506	2.90439	2.957	2.90472	2.75337	2.22361	3.13047	2.58612	2.50814	2.95289	2.22632
AHCYL1	3.06965	4.07282	2.4714	2.78684	2.93071	2.98856	2.78931	2.83333	2.98066	2.62417	3.02071	3.03554	2.641	2.55298	2.48771	3.01478	3.172	2.88821	2.79822	2.95446	2.78685	2.58315	2.79772	2.31615	3.04295	3.01378	3.09389	2.89463	2.9243	3.1977	2.53815	2.85162	2.90698	2.84964	3.36582	2.59006	2.6939	2.65236	2.66274	2.25484	2.92799	2.83816	2.78359	2.7464	3.20396	2.93367	2.88433	2.96766	3.07102
AHCYL2	2.45238	2.05678	2.28458	2.14409	2.27921	2.45726	2.39287	2.76057	3.01032	2.58994	2.60887	2.45375	1.9801	2.30945	3.32895	2.59667	2.29131	2.75764	2.50741	2.30595	1.48889	1.92888	2.30067	2.28019	2.17336	3.26114	3.50007	3.08349	2.98593	3.11285	2.59628	2.27375	2.60018	3.50104	2.64057	2.58506	2.85179	2.24702	2.48945	2.54262	2.63883	3.11919	2.29213	2.67402	2.70826	2.79368	2.26361	2.64244	1.76034
AHDC1	2.2552	1.76033	2.93906	2.76748	2.03239	2.38998	2.73366	2.67856	2.86408	1.73994	1.63512	1.57295	1.51923	2.61727	2.46807	2.66812	1.85246	2.36026	1.97879	2.04195	1.00696	2.00714	2.23978	2.59887	2.50438	2.40391	2.47813	2.03648	2.2578	3.40906	2.30543	1.9768	2.41336	2.39259	1.8445	2.90574	2.45824	1.7852	2.07566	2.45464	2.91441	2.07235	2.02794	2.00448	1.79672	2.24632	1.93176	2.32316	1.7375
AHR	3.65278	3.06875	3.92612	3.37322	3.78068	3.9199	3.39303	3.25817	2.48851	3.79936	2.94917	3.08669	2.98822	3.55714	3.23626	2.94974	3.2078	3.02048	2.54397	2.92937	2.65489	3.02218	4.13551	4.40319	3.33021	4.3698	2.59547	2.11897	3.11668	3.96347	4.51638	3.47944	3.24475	2.71262	2.64584	3.92612	3.055	4.06364	4.01101	2.58998	2.98563	2.72122	3.57297	2.8797	3.15747	2.50396	3.30433	2.30133	3.79621
AHSA1	2.69255	3.85796	2.74533	3.03151	3.03824	2.55903	3.046	2.91316	2.53849	2.26923	2.81069	3.21486	3.63248	2.4488	2.10881	3.46999	2.80707	3.0565	4.07753	3.16052	2.82259	3.11032	2.82296	3.07808	3.39635	2.6113	2.23316	2.45569	2.95352	3.35132	2.8007	3.15845	2.75568	2.7962	2.95507	2.54195	2.47225	3.1112	3.29699	2.30442	2.77872	2.93919	2.51062	3.35324	3.07339	3.26367	2.23626	3.50737	2.40856
AHSG	1.6327	1.39127	1.7522	1.19423	1.92875	1.28495	1.29909	2.04264	1.22618	1.00402	2.108	2.10604	2.41185	0.921102	0.748445	1.64611	2.01581	2.08849	1.90998	2.21774	1.65928	1.92851	1.78097	1.77317	1.1518	2.01118	1.92217	1.87242	2.57378	1.26398	1.14448	1.81438	1.82633	1.54564	1.20082	1.65855	1.89388	2.06629	1.21472	1.33714	1.86441	1.75542	1.86696	1.80254	1.60174	1.83023	1.71875	2.30489	2.03957
AIF1	4.75843	3.82586	5.71163	4.12568	4.58909	2.75081	4.58573	3.60117	2.75686	5.0525	4.53806	4.27085	3.65873	3.38595	2.60017	4.81581	3.11041	4.23583	4.20849	4.08424	3.33156	3.15407	4.5085	3.80187	3.99136	4.68167	3.56471	4.26702	3.17422	4.95751	4.88843	4.11111	4.76802	4.68533	3.77147	3.5788	4.66902	4.55887	4.7095	2.63711	4.24406	3.40283	3.66345	3.12546	4.70724	3.98672	3.67295	3.94941	3.66645
AIFM1	1.54522	2.49695	1.3689	1.69886	1.40756	1.07193	0.977069	2.22418	1.88339	1.56842	2.15355	2.35874	3.47699	1.29311	0.95026	1.76945	2.12828	2.2613	2.38142	2.15561	1.7313	2.30151	1.35085	0.857974	1.17453	1.29002	2.09941	1.62973	1.97104	1.06935	1.36787	2.32987	1.15906	2.0128	2.26388	1.48438	2.24686	0.603287	1.32817	1.05595	1.96341	2.68539	1.78396	2.0348	2.54799	1.95335	1.8614	2.30233	2.62365
AIM2	3.40899	3.32706	3.79067	3.06029	3.31357	3.46544	2.79951	3.13116	2.65157	3.91556	2.79895	2.96281	1.35117	3.10275	3.42148	2.52168	2.77996	2.98479	2.69553	2.9713	3.21909	2.7405	3.33505	3.18019	3.01882	3.35853	3.74265	3.39294	3.21259	2.8095	2.6961	2.88188	3.34754	3.62974	2.32784	3.37502	3.38345	3.47444	3.5159	3.83913	2.46263	2.49131	3.29316	2.81111	3.5491	2.82617	2.64529	3.62552	2.58351
AIMP2	2.39969	2.83816	2.25538	2.68326	2.48597	2.10047	1.75484	2.60162	2.33217	2.56266	2.53855	2.73937	2.94171	2.38556	1.94506	2.39071	2.93868	2.6213	3.32569	2.94171	4.12494	2.7974	2.5006	2.28817	1.60195	2.26597	2.77065	2.32158	2.65914	2.0263	2.77862	2.77469	2.04749	2.38112	2.28474	2.52078	2.52745	2.65954	2.36992	2.00914	2.9023	3.20544	2.52341	2.82003	2.89959	3.00867	2.09124	2.78778	2.15775
AIP	3.35063	3.52594	3.0386	2.91093	3.24106	3.65694	3.40827	3.49071	3.19059	3.75508	3.1015	2.89761	2.3936	3.06432	4.22861	3.13628	2.92143	3.2449	3.24108	3.02719	2.77709	2.34262	3.05289	3.14912	2.89521	3.81415	4.17909	4.19433	3.97424	3.26583	3.08862	2.83521	3.63979	3.98615	3.13009	3.6922	3.68031	3.26154	3.43495	3.6336	3.56889	3.51103	2.71074	3.15399	3.20407	3.53106	3.12647	3.39026	2.6171
AIPL1	2.1424	1.63206	2.37446	2.25941	2.22155	1.50128	1.99933	2.35216	2.13485	2.3012	2.55078	2.32413	1.65598	2.10257	2.34447	2.30447	1.85952	2.19335	2.49965	2.44803	2.27153	2.14616	1.71564	1.84495	1.80267	1.89411	2.50555	2.47655	2.42394	1.54651	1.91476	2.15599	1.8538	2.50604	1.94802	1.99736	2.53653	2.01997	1.99244	2.18173	2.27058	2.11773	2.76758	1.89166	2.33044	2.29425	2.07863	2.5112	2.14116
AIRE	0.391284	1.02305	0.424013	0.496414	0.81924	0.299544	1.06272	1.80151	1.13652	-0.348093	2.12979	2.06781	1.32149	0.0704411	-0.151719	1.81093	1.85358	1.7306	1.47422	1.44199	1.12263	1.43405	0.217722	-1.08449	1.01462	0.26384	1.21338	1.58629	1.79506	-0.405121	0.256401	1.35917	0.777089	1.38347	1.1509	0.263344	0.94064	0.582699	0.578236	-0.258336	1.23208	1.39324	2.13371	1.59047	1.30181	1.29756	1.07215	1.71568	2.19722
AK1	0.811598	0.37933	1.24438	1.15302	0.600312	0.927448	0.535497	1.42824	0.996479	0.645733	1.1307	1.04956	1.28891	1.14741	-0.107036	0.898491	0.977086	1.10518	0.841842	1.19399	1.21746	1.11233	1.25509	1.47097	0.922855	1.06575	1.54051	0.768862	1.32055	1.40054	0.826908	1.43589	1.07086	1.29606	1.38026	1.56998	0.763758	0.107823	0.549787	-0.487248	0.225388	1.43474	1.53765	1.089	1.05131	1.20145	1.42861	1.18131	1.6133
AK2	2.12109	1.97705	2.80432	2.24371	2.96174	2.19284	2.16874	2.63176	2.24998	1.84748	1.92658	1.7124	1.11537	2.34598	1.5155	2.01385	2.14557	2.48612	2.04919	1.90676	3.01889	1.92497	2.082	2.52214	2.57354	2.4536	2.47594	2.53805	2.55572	3.07954	2.02042	2.4738	2.09324	2.83201	1.60477	2.91944	2.14825	2.02846	2.43379	1.62419	1.92817	2.67697	1.88995	2.61049	2.21084	2.60639	2.12247	1.75688	1.62411
AKAP1	2.24579	2.9489	1.84156	1.81178	2.58218	1.80296	1.51896	1.94817	1.41932	1.73568	2.11141	2.241	2.24817	2.08696	1.76877	1.92611	1.89082	2.25534	2.22004	2.09266	2.51949	2.21673	1.39984	1.58182	1.95902	2.27446	2.1103	2.08604	2.02317	2.08807	2.02741	2.11416	1.8548	1.73586	1.51141	1.92759	2.1842	2.34395	2.0081	2.09468	1.61024	2.05158	1.73634	2.29136	1.85019	2.21014	1.7022	2.21029	2.57542
AKAP10	2.37073	2.72777	2.79429	2.3669	3.10969	2.60907	2.82109	2.97427	2.61819	2.14914	1.8778	1.63037	0.217549	2.60477	3.39684	2.77613	2.47365	2.35305	2.12236	2.14677	2.94316	1.87158	2.3358	2.30229	2.88092	2.30182	2.8618	3.06185	2.55167	3.14606	2.81056	2.04579	2.40328	3.23749	2.01037	2.66842	2.40282	1.96105	2.27836	1.79881	2.80001	2.4822	0.885177	2.1521	2.76307	2.76831	2.12942	2.25421	2.37243
AKAP12	3.12057	2.22348	3.01376	2.46344	2.86959	3.35095	2.80445	3.17993	3.01086	2.98933	2.30918	2.25793	2.02708	3.02813	2.79823	2.27566	2.16502	2.40641	2.73785	2.37336	1.77419	2.35277	3.32891	3.80308	2.33316	3.47691	2.43419	1.24637	2.05294	3.29395	2.71345	2.88154	2.59515	2.23351	3.17466	2.78242	2.67032	2.27616	2.79104	2.38153	2.07166	2.63743	2.39631	2.96784	2.59033	2.20469	1.7489	3.1803	2.66526
AKAP13	3.24928	3.31835	3.49823	2.86517	3.53749	2.9889	2.96455	2.71363	2.23511	3.49326	2.14666	2.30815	1.74217	3.11164	3.39686	2.78022	2.44878	2.7991	2.64456	2.54418	2.65649	2.12777	3.18866	3.06145	3.18866	3.12953	2.44331	3.01674	2.56058	3.88036	3.15636	2.57151	3.31487	3.08432	2.43536	3.28854	2.23958	3.31537	3.19114	3.12257	2.37555	2.49084	2.55845	2.07528	2.90028	2.42249	2.4792	2.96775	2.41901
AKAP3	1.48798	1.80923	1.36697	1.40923	1.64548	1.00394	1.24836	1.74459	1.29321	0.950638	1.97125	2.03367	2.09178	1.55569	0.986652	1.98277	1.50978	2.12107	2.24112	1.56068	1.2111	1.75996	1.90143	2.13816	1.21907	1.84284	1.28361	1.30377	1.32394	1.63588	1.26517	1.80222	1.5456	1.5069	1.86848	1.08989	1.50594	1.57441	1.3588	0.478124	1.33722	2.05126	2.10897	1.96174	1.71877	1.77625	1.15044	1.73011	1.49617
AKAP4	0.683935	1.01427	0.491612	0.800525	0.973915	1.05164	0.110452	1.91546	1.5059	0.809992	1.58961	2.17804	2.29313	0.90715	1.02324	1.43964	1.75303	1.90948	1.77595	2.05049	1.67331	2.08337	0.550903	1.21756	0.2674	0.905157	1.97625	1.20496	1.70919	0.151309	0.981389	2.42417	0.874764	1.68228	1.62847	1.31422	1.9344	0.425345	0.471682	0.444278	1.70817	1.61297	1.68544	1.38372	2.14169	2.0604	1.70525	2.16526	1.81388
AKAP5	1.96323	2.24065	2.04103	2.02465	1.98012	1.82145	1.31421	1.9844	1.56674	1.81889	1.76329	1.55702	0.984267	1.93815	2.26368	1.59029	1.69624	1.9798	1.76482	1.82317	2.4855	1.80219	1.81838	1.76003	1.51332	1.97449	2.16611	2.26592	2.05708	1.86086	1.86751	1.66041	1.81326	1.82164	1.33897	2.14237	2.16048	1.55683	1.97346	2.25139	2.68322	1.63053	1.81667	1.58279	1.90541	1.5397	1.74834	1.73416	1.91586
AKAP6	2.18845	2.13743	2.92013	2.39251	2.22104	2.81101	2.35991	2.14005	1.91474	2.63908	1.3994	1.14763	-0.0606568	2.6523	2.62538	1.76878	1.83585	2.2964	2.85	1.5189	2.42913	1.99645	1.94093	3.04294	2.84927	2.35283	2.41307	2.13627	2.56045	3.14119	2.43313	2.27231	2.05052	2.05361	1.27989	2.87809	2.33088	1.36513	2.98201	1.76474	2.01117	2.26299	2.06373	1.72243	2.02901	1.80819	1.75433	1.73291	1.75627
AKAP8	2.70757	3.1483	3.29858	2.69695	2.73996	3.24646	2.84521	3.29668	3.23596	3.09062	2.84229	2.016	2.17842	2.94337	3.57233	2.72895	2.86961	2.80029	3.16967	2.84431	2.72541	2.84381	2.63319	2.93527	3.12553	2.81991	2.79776	2.48	3.03103	3.33349	2.95602	2.53717	2.9712	2.79878	2.76234	3.29909	3.14235	2.4146	3.45696	2.62358	3.34812	3.02507	2.97858	2.70592	2.85638	3.03729	2.78332	2.29606	2.80172
AKAP8L	2.56728	1.61743	2.84985	3.04987	2.17199	2.18892	2.51489	1.88349	2.81429	2.82445	1.78454	1.80835	1.24479	2.69375	2.31275	2.41319	1.85174	1.88773	2.03801	1.82105	1.23474	2.07823	2.36037	2.61596	2.27782	2.34291	2.11897	2.06447	1.71205	2.53976	2.01112	2.24438	2.25824	1.78295	2.13855	2.62443	1.94911	1.74919	2.10849	2.21062	2.35734	1.8723	2.16855	1.12379	2.20197	2.42216	1.91598	2.01971	2.05206
AKAP9	1.98331	2.18091	2.43947	2.25051	2.32518	2.50145	2.08237	2.30927	2.24882	2.4984	2.13148	1.94912	1.7124	2.40239	2.20022	1.87241	2.7253	2.08678	1.84092	2.00906	2.86754	2.13402	2.09151	2.9637	2.58933	2.4156	2.41188	1.98264	2.10151	2.52989	2.13926	2.28489	1.79942	2.44388	1.9293	2.7595	2.70854	1.59369	3.03025	2.04173	1.78462	2.92507	2.78657	2.10033	1.92379	2.06579	1.85587	2.07688	2.08692
AKR1A1	3.50132	3.02439	3.07658	2.45842	2.99982	3.14874	2.33202	2.91195	3.44414	2.38319	2.79783	3.13762	3.54904	2.84631	2.35863	2.70674	3.00201	2.63203	2.77685	3.31109	3.36994	3.21131	2.94507	3.22447	2.84477	3.69066	3.32644	2.44116	2.54146	3.23266	2.61501	2.95391	2.29978	2.87305	2.72772	2.94251	3.61506	2.27727	3.3391	3.3524	3.11405	2.98208	3.00003	2.55454	3.35163	3.17305	2.73119	3.56979	2.18802
AKR1B1	2.86099	2.87166	3.05253	2.95956	3.41883	2.45913	2.48758	3.24152	2.50688	2.12127	3.56768	3.77649	3.38275	2.63999	1.7382	3.31823	3.45642	3.0952	3.31518	3.2278	3.23948	3.27911	2.17868	2.08774	3.32586	2.52365	2.46877	2.62271	3.10028	2.262	2.73347	3.10333	2.6339	2.90265	2.81679	2.49012	2.64049	2.92907	2.65015	1.88097	3.29828	3.49531	2.62988	3.58064	2.52008	3.34925	3.36015	2.83054	2.93566
AKR1C3	2.63498	2.92631	2.21515	2.60618	3.15118	2.66101	1.54496	2.78697	2.16608	2.70587	2.52499	2.67952	1.76675	1.96923	1.98307	2.51059	2.47127	2.97861	2.43637	2.58093	3.96948	2.42973	3.11629	2.61338	2.11877	2.34918	2.7903	2.70611	2.83793	2.95622	2.03292	2.39151	2.46383	2.30511	2.71608	2.9313	2.61583	2.46106	2.76846	2.82052	3.67838	2.69456	1.87904	2.13142	2.68999	2.97752	2.99412	2.20735	2.46409
AKR1C4	2.54915	1.93597	2.78314	2.18201	2.71367	2.35087	1.88821	2.81587	2.35996	2.76529	2.52689	2.3479	2.42557	2.63455	1.4323	2.24755	2.39856	2.50566	2.40435	2.28374	2.14865	2.06905	2.4049	2.18925	1.88772	2.74551	2.7189	1.87848	2.51724	2.45894	2.25921	2.46851	2.0643	2.49649	2.73096	3.2376	2.49601	2.33736	2.79182	1.78448	2.28632	2.28644	2.16528	1.98043	2.69429	2.77819	2.99639	2.07379	2.70099
AKR7A2	2.61767	3.6811	2.43033	2.65955	2.51464	2.69647	2.55872	2.78844	2.10796	2.79565	2.80167	3.04907	4.20727	2.41546	2.41766	2.48209	2.96091	3.39399	2.74547	3.06945	2.708	2.71792	2.65514	2.34989	2.22591	2.06723	2.9295	3.03088	3.43807	1.91901	2.47056	2.58843	2.81989	2.55482	2.47217	2.30801	2.98901	3.3775	2.79124	3.26014	2.82355	3.27569	2.48619	3.39685	2.47818	3.092	2.61073	3.07588	2.36951
AKR7A3	1.58317	1.39333	1.94609	1.62276	1.55474	2.07705	1.57708	1.80285	3.29515	0.826863	1.48966	1.85056	0.9501	1.96081	1.57048	1.67747	1.75259	1.77544	1.72366	1.70843	1.68661	1.87188	1.05274	1.62276	1.58063	2.27755	1.92974	1.9871	1.69067	3.16684	1.45729	1.90589	1.56033	1.28968	1.58509	1.8862	2.09674	1.35069	1.66083	1.61565	1.90237	2.28547	1.29788	1.55493	1.91321	1.82576	1.93656	1.42697	2.22176
AKT1	3.4674	3.00237	3.72671	2.31592	4.17063	2.94065	3.18697	3.11334	2.3917	3.21512	3.12904	2.97745	2.18815	3.19672	2.71491	2.8838	2.84428	3.31147	2.95255	3.20266	2.99965	3.12362	3.11227	3.59191	3.16803	3.70235	3.08789	2.5736	2.59471	3.27359	2.6873	3.33259	2.78312	2.94551	2.14376	2.96123	2.81992	3.59787	3.49555	2.62342	2.30225	3.15413	3.44456	2.55378	2.99618	3.18615	2.31476	2.91373	3.35606
AKT2	1.60055	1.56387	2.06368	1.58588	1.78101	1.43232	1.31103	2.16169	1.80419	1.37021	1.93183	1.73475	1.30145	1.3751	0.576482	1.69954	1.85359	1.8663	1.68193	1.85456	2.45903	1.87902	1.59713	1.88078	1.52524	1.67342	2.15826	1.55282	1.81055	2.2148	1.47927	2.07806	1.40591	2.23456	1.45354	1.68173	1.57972	1.62989	1.62647	1.27631	1.93338	2.19688	1.77261	1.62014	1.7889	1.75935	1.69288	2.04048	2.04453
AKT3	2.92748	2.4302	3.1906	3.10222	1.94591	2.75872	2.48113	3.27933	3.32876	3.19958	2.49097	2.42158	2.08007	2.45217	3.33838	2.38113	2.7456	3.49152	2.94631	2.99025	2.27429	2.75859	3.13318	3.26199	2.55202	2.47164	3.49402	2.70267	3.15451	3.17063	2.98789	2.49447	2.73027	4.59591	2.19241	3.1162	2.7486	2.85209	3.05829	3.07676	2.80452	3.64917	2.39723	2.97146	2.3925	2.92257	2.48635	2.88959	2.96668
ALAD	2.82444	2.08585	3.15837	2.53473	2.55033	2.12902	2.19768	2.37602	1.84184	2.3532	2.61632	2.22726	2.21998	2.65592	1.85491	2.03741	2.5201	2.5045	1.90634	2.21218	1.95003	2.41607	2.69025	3.24731	2.44786	3.02834	1.8148	1.4559	1.94223	2.58414	3.21038	2.55599	2.15139	1.89386	2.19502	2.91651	2.11127	2.78491	2.45411	1.56571	1.77384	2.05953	2.0017	2.6903	1.87542	2.25586	2.02146	1.84709	1.91886
ALAS1	2.42779	2.52006	2.74038	2.70179	2.78176	2.22145	2.85725	3.26808	3.02874	2.1974	3.57451	2.81905	2.72175	2.43059	1.55378	2.48857	3.25522	3.08243	2.67981	2.90181	3.44758	2.89454	2.41213	2.60897	1.83337	2.15435	2.45446	2.52827	2.69547	2.58324	2.68166	2.85707	2.08389	2.26266	2.6334	2.23934	2.55847	2.9031	3.15082	1.93291	2.58307	3.11462	2.48733	3.00469	3.27248	2.73819	2.85613	3.03499	2.73831
ALB	2.12652	1.99011	1.94971	1.63078	2.43831	1.48915	1.2591	2.41758	1.80303	1.78668	2.1614	2.45133	1.57299	2.07043	0.584186	1.63002	1.90332	2.11577	2.28735	2.30161	1.78925	2.17043	1.85417	2.34373	1.38981	2.33137	1.77974	1.3862	1.70369	2.19543	1.58516	2.17091	1.67261	1.26927	1.36148	1.79524	2.01929	1.89885	1.79238	0.880294	2.02187	2.33905	2.01178	1.39438	2.25194	1.8029	1.73282	1.99293	1.68203
ALCAM	2.13055	1.97536	2.30526	1.92168	2.32674	1.64351	1.6274	2.25038	1.83557	1.96218	2.3026	2.34457	2.15327	1.79626	0.460058	1.45979	2.17181	1.77993	1.77603	1.90926	2.00052	1.61547	1.9739	1.81919	1.41999	1.89093	1.58521	1.58619	1.39049	1.72257	2.03441	1.90584	1.74111	1.2963	1.73454	1.91631	1.20699	2.00025	2.04124	1.25602	1.3641	1.82102	2.46845	1.99518	1.93893	1.64758	1.93477	1.20832	2.41018
ALDH1A1	2.35089	2.49971	2.44502	2.13424	2.06851	1.91601	2.63275	3.14132	2.94938	0.742304	3.31012	3.13501	2.36516	1.75194	0.966318	3.03142	2.82844	3.17024	2.91468	2.8826	2.2989	2.39566	1.9076	0.932137	1.64835	1.91811	3.15184	3.5152	3.24912	1.71934	1.23555	2.38567	2.44765	2.33203	2.60284	1.57052	2.71958	1.76456	1.93599	1.29392	2.84593	3.02367	2.93242	2.60633	3.46165	2.51867	2.24496	3.52807	1.76784
ALDH1A3	2.75141	2.24557	3.0072	2.32526	2.84256	2.446	2.37776	2.34639	1.84102	3.12698	2.16027	2.39697	2.83934	2.07807	2.54382	2.21754	2.35927	2.55254	2.23663	2.36022	1.8143	1.68688	2.72039	2.7118	1.84614	3.49681	2.64178	2.44517	2.46426	2.49754	2.85497	2.41272	2.47988	2.06292	1.95841	2.15633	2.17841	2.90698	2.65931	2.26227	2.13503	1.98135	2.31948	2.67023	2.60525	2.49306	2.12447	1.99881	2.4839
ALDH1B1	2.00178	1.58085	1.5653	1.55412	1.35386	0.948961	0.969862	1.56565	0.722325	0.0614007	2.12026	2.29087	1.95256	1.35386	0.476989	1.55058	1.15784	1.6653	1.97978	2.01721	0.682467	1.41983	0.602881	1.03743	1.54488	1.50551	0.712117	1.33428	1.17971	1.15117	0.705441	1.33769	1.40927	1.3129	1.92875	1.23428	1.34158	1.29407	1.25907	0.571286	1.32384	2.39123	1.92178	1.32555	1.91033	1.06477	1.54055	1.217	1.42992
ALDH1L1	-2.15	-1.26526	-1.66551	-1.97058	-1.24432	-0.212518	1.71116	1.67021	1.09006	-0.0183415	1.88152	1.77539	0.923016	-0.322932	-0.476179	1.92579	1.11481	2.17136	2.80719	1.55361	3.53821	1.99241	-1.44849	-0.946391	-1.5689	-1.41946	0.998212	2.12567	1.74065	-0.281051	-1.20291	1.97243	-1.23099	1.85202	1.93673	-0.460474	0.944908	0.0777949	0.441876	-2.26517	1.12965	1.38122	1.54656	1.93603	2.36872	1.77421	2.07794	1.56042	1.44965
ALDH2	3.34927	3.15676	4.19047	3.05931	3.87061	3.42042	2.98278	4.15001	3.30343	3.4808	3.79488	3.8732	3.3405	3.44015	3.51607	3.66693	3.60954	3.87619	3.49415	3.7877	3.18864	3.59041	3.77734	4.02844	2.83032	4.04698	3.1994	2.95607	3.4804	3.16035	3.68946	4.43698	3.49156	3.43795	2.93096	3.41802	4.10218	3.58005	3.79348	2.42258	3.06243	3.90295	3.37658	3.51822	3.81797	3.62553	2.93363	3.62789	2.57595
ALDH3A1	1.0008	0.616428	1.21413	0.880777	1.06738	0.660162	0.374919	1.57357	1.0959	0.432745	1.79516	1.67465	1.12263	0.897299	-0.513371	1.02981	1.39718	1.12797	0.85099	1.26403	0.520554	0.777613	1.10722	1.02267	0.176171	1.16942	0.860708	0.65613	1.43557	0.822465	0.915764	1.39378	0.982823	0.792677	0.918535	0.766582	0.821834	0.49786	0.980394	-0.767515	0.819524	1.0123	1.85437	1.2576	0.843232	1.22977	1.00669	0.902363	1.18036
ALDH3A2	2.24028	1.69234	2.7807	2.02788	1.7289	2.24028	2.48764	2.03692	1.94067	2.50807	2.27621	1.95196	1.87883	1.87786	0.708295	1.93529	1.70461	2.17082	1.86539	1.8955	1.75623	1.92561	2.26394	2.25265	1.98648	1.99239	2.21007	1.76429	2.18157	1.99616	2.67369	2.06327	2.15317	1.68578	1.80193	1.94023	1.63954	2.03649	1.90582	0.840577	1.23673	1.74002	1.33966	2.51819	1.9738	1.73149	2.35008	2.28864	1.58553
ALDH3B1	2.30378	2.05019	2.33021	1.75835	2.07043	1.81177	1.98159	2.13445	1.54628	1.56661	2.7288	2.64276	3.16683	0.898597	0.473499	2.05741	2.27952	2.20192	2.18224	2.33968	1.91234	1.84655	2.16996	1.70381	1.64758	2.04625	2.09565	1.9219	2.6034	1.88881	1.74879	2.17099	2.41568	1.82968	2.22666	1.81346	1.74196	2.03557	1.60653	1.49239	1.62162	2.58835	1.51994	2.07545	2.11866	2.00093	2.97161	2.44082	1.91986
ALDH3B2	2.43306	2.27316	3.30609	2.09808	2.33911	2.14268	1.56098	1.72149	1.39505	1.77781	3.35415	2.42134	3.46375	1.80249	1.26443	2.22253	2.37152	1.82066	2.23961	2.43272	1.97106	1.71153	1.91826	2.34291	2.28123	1.84993	1.72861	1.53502	2.12289	1.90165	1.9491	2.32407	2.31065	1.78175	2.10486	2.18159	1.77748	2.45868	2.17922	1.47652	1.86973	2.02111	2.30382	2.2585	2.51697	1.80591	2.59999	2.50946	2.51285
ALDH4A1	2.06009	2.41672	2.13527	2.12983	2.63634	2.07839	2.05267	2.11866	1.9302	1.94237	1.56022	1.41282	0.585293	2.23519	2.26091	1.99649	1.7462	2.19582	1.74076	1.65766	2.77059	1.65766	1.77815	2.06701	2.01854	2.06553	2.52723	2.47232	2.47727	2.26734	1.94138	1.87035	2.32027	2.21808	1.65074	2.51466	2.03259	1.5244	2.19117	1.71582	1.49609	2.43461	1.7964	1.56788	2.49254	2.14285	1.67478	2.08351	1.60819
ALDH5A1	2.19084	2.61863	1.66696	1.49492	1.86122	1.637	1.94027	2.36932	2.11409	1.61013	2.78315	2.64004	2.2572	1.82712	1.9537	2.24997	2.51811	2.22311	2.58838	2.56564	2.28459	2.53051	1.53728	1.21489	1.92115	1.96868	2.36932	2.29389	2.59768	1.22574	1.48458	2.56151	1.94854	2.87253	2.3688	1.29859	2.25824	1.98212	1.81937	0.388253	1.93826	2.79075	2.58509	2.84201	2.01785	2.81949	2.54236	2.75179	1.94997
ALDH6A1	3.97064	4.13044	3.73422	3.65356	4.03113	4.03516	3.50687	3.81386	3.2412	4.30586	3.4741	3.66717	3.15853	4.21613	3.92376	3.34404	3.18878	3.77706	3.80378	3.75135	2.77239	2.85002	3.74077	3.72766	3.60315	4.53573	3.48065	3.09048	2.96798	3.62836	3.60114	3.4867	3.90662	3.05872	3.01234	5.31305	3.37328	3.55375	3.43327	3.20945	3.49032	3.51167	2.72187	3.20847	3.53595	3.77712	3.44656	3.35786	2.67124
ALDH7A1	1.54639	1.7346	1.796	1.30327	1.96225	0.882427	1.64624	1.79766	1.46518	0.707699	2.13963	2.16658	2.23498	1.33273	0.249911	1.98287	1.88502	1.7707	1.93345	1.90749	1.82312	1.78867	1.05066	0.895906	1.79201	1.39762	1.59298	1.30193	1.73026	1.4106	1.07662	1.91048	1.53641	1.77869	2.05226	1.20792	1.78118	1.31975	1.26583	0.593876	1.81069	1.90244	1.83234	1.68233	1.69276	1.6779	2.88115	1.89596	1.96493
ALDH9A1	4.11922	3.087	3.68299	3.69171	3.45496	3.8021	3.41235	3.57719	3.22666	3.81807	3.64158	3.14532	2.6665	3.42301	3.23612	3.3477	3.24506	3.48132	3.00008	3.2286	2.69748	3.25184	4.20055	4.6053	3.16398	4.18409	3.39418	2.64277	3.20971	4.17925	4.32159	3.71807	3.60892	3.24651	3.41838	4.00883	3.63964	3.59924	3.68203	2.47165	3.52102	3.61288	2.96265	3.41347	3.32789	3.65578	2.66734	2.56101	3.37539
ALDOA	3.16341	2.66944	3.47854	3.13996	3.30516	2.63673	2.2927	3.08434	2.50096	3.21248	3.17539	2.80028	3.44418	3.30952	1.95794	2.47261	2.73377	3.28062	2.87171	3.42782	3.18793	3.19338	3.25936	3.93216	2.19674	3.8362	2.67107	1.72403	2.65144	3.267	3.67046	3.3564	2.41592	2.40064	2.60946	3.09471	3.14104	3.22283	2.77031	2.19947	2.44787	2.69476	2.984	2.76964	2.48542	3.13231	3.15609	3.15602	2.66359
ALDOB	3.24415	2.84466	3.32191	2.63272	2.89549	2.52954	2.72827	2.14393	1.46948	3.47541	2.48955	1.90607	2.27913	2.69269	1.87339	1.80188	2.31267	2.13479	2.12462	2.27862	2.45244	2.51598	3.11607	3.65634	2.33997	3.22179	1.72361	1.66567	2.025	3.41797	3.25482	2.16833	2.45585	1.85169	2.86362	2.81061	1.97875	3.13945	2.78977	2.57275	1.43354	2.21218	2.43363	1.65584	2.52197	1.93723	1.94235	2.23257	2.64381
ALDOC	2.54825	2.6544	2.54029	2.3646	2.63742	2.44687	2.42405	2.92938	2.49149	1.64168	3.0074	2.99944	2.50741	2.37575	1.66981	2.84127	2.71813	2.92832	2.67567	2.71441	2.51537	2.54669	2.25314	2.20537	2.49464	2.7303	2.72715	2.73618	2.7107	2.31311	2.03552	2.73511	2.5164	2.50953	2.45699	2.51109	2.41877	2.27649	2.44209	1.75261	3.0334	2.99493	2.26156	2.81989	2.41068	2.98982	2.79849	2.76552	2.48066
ALG3	3.04015	3.26156	4.0195	3.35225	3.43432	3.66586	3.64053	3.65402	3.29379	4.22114	2.79171	3.06935	4.06896	3.19367	3.31425	3.29177	3.15446	2.97461	3.33179	2.93458	2.63009	2.7076	3.32438	3.46371	3.65826	2.92717	3.41539	2.83426	3.2563	2.89475	3.54629	2.72635	3.17594	2.47252	3.06377	3.36035	2.79779	3.65269	3.83812	3.47536	3.57696	3.34161	2.87372	2.92279	3.18081	3.23802	2.77147	3.16687	2.36755
ALK	1.51888	1.64358	1.64996	1.60038	1.77614	0.962139	1.56699	1.82931	1.25047	-0.193074	2.2147	2.17199	1.79985	1.4904	0.30328	1.91768	2.04238	1.60592	2.18083	1.95843	1.57843	1.87791	0.901261	0.569867	1.72459	1.38289	1.26864	1.60641	2.01292	0.994542	0.466767	1.86956	1.37847	1.57646	1.74928	1.00583	1.45962	1.57338	1.18994	0.808962	2.13414	2.90813	1.58576	1.93665	1.34711	1.64304	1.72259	1.7199	1.71333
ALKBH1	1.87677	2.48314	1.85745	1.82441	2.04857	1.44727	1.95352	2.35272	2.15042	1.31004	2.78628	2.70241	2.83406	1.51386	1.65973	2.55095	2.76696	2.62312	2.3883	2.3268	2.28868	2.39135	1.42288	1.09199	2.1675	1.4	2.03352	2.35424	2.41727	0.992873	1.35121	2.07012	1.68108	2.27343	2.26224	1.3995	2.26479	1.51843	1.67651	1.87067	2.54287	2.2133	2.03273	2.3536	2.64137	2.76706	2.53391	2.2847	1.89436
ALMS1	1.93306	2.03639	1.40969	1.85424	2.01188	2.1575	1.46977	2.16319	1.51823	1.99986	2.51066	2.87207	2.18145	1.60049	1.71055	2.07812	2.64811	1.7071	1.95605	2.19299	1.76622	2.26796	1.91336	1.61346	1.84607	2.11425	1.65664	2.19154	2.04929	0.839223	2.50449	2.06082	1.47938	2.45924	1.69172	1.94844	2.06371	2.65924	2.29351	1.72785	1.84352	2.30953	2.2414	2.23605	1.68112	2.63002	2.32295	1.44306	1.70835
ALOX12	2.93658	2.57873	3.39013	2.53444	2.52884	2.51713	2.06766	2.9635	2.33178	2.88313	2.35978	2.62702	3.58197	2.38428	1.10813	1.98666	2.53489	2.76395	2.32313	2.59597	2.40407	2.45751	3.02973	3.04348	2.23767	2.69173	2.9635	1.91946	2.57001	2.86684	2.41431	2.71356	2.7009	2.22081	2.54151	3.01497	2.11901	2.87295	2.61894	2.28705	2.76759	2.27728	1.82718	2.14496	1.94672	2.41412	2.81668	2.74823	1.95565
ALOX12B	1.23817	1.37037	1.6243	1.54014	1.45074	1.51018	1.48022	2.09968	1.73875	0.87439	1.69405	1.75112	1.76871	1.17065	0.287108	1.68026	1.84908	1.94561	1.25276	1.55377	1.21852	1.43108	1.62145	1.41792	1.12642	1.15543	1.49766	1.02355	1.40731	1.19537	1.29476	1.64365	1.54346	0.916557	1.10629	1.21725	0.907522	1.49924	1.62668	0.562441	1.43368	1.22007	1.18558	1.58574	1.59559	1.43093	1.96855	1.50053	1.38427
ALOX15	2.3117	2.44918	2.95281	2.70603	2.88079	2.54185	2.26637	2.23691	2.00525	2.94223	1.70912	1.56407	1.17679	2.29659	0.895516	1.46486	1.74991	1.9715	1.73228	1.83351	2.51491	1.51573	2.82287	2.85359	2.02514	2.38069	2.27267	2.07424	1.98158	3.11699	2.41947	1.83401	2.19889	1.88488	1.14607	2.67884	1.44371	2.22155	2.26083	1.9783	2.16201	2.50126	1.91395	1.97895	1.45486	2.38686	1.74631	1.00026	1.86616
ALOX15B	1.20759	1.10785	1.34694	0.776173	0.558078	0.316122	0.298941	2.61762	3.2805	1.58842	2.62956	2.44821	3.37213	0.877346	-0.260374	1.89891	1.77102	2.83715	2.53745	2.22868	3.20796	1.74715	0.271262	0.454042	0.181065	0.868279	3.33156	1.80299	1.91037	1.89862	0.199677	2.26734	0.907889	2.42482	1.93996	0.934614	2.72691	0.763288	-0.00171456	-0.0699587	2.33608	2.45156	2.45372	2.36508	1.84523	2.50478	2.38809	2.47161	3.75377
ALOX5	3.68175	3.17627	4.61913	2.45432	4.25395	3.25509	2.7286	3.17113	2.67407	3.66073	3.88888	3.76488	3.36817	3.82414	2.69077	3.27517	3.41599	3.83108	3.40653	3.65296	3.74176	3.55996	3.79577	4.08108	3.7511	3.72273	3.26729	2.78073	2.95255	3.811	3.69488	3.76435	3.39433	3.34032	3.14749	3.34757	3.91568	3.72536	3.89875	2.85418	2.82437	3.15523	3.03855	4.17875	3.29148	3.34343	3.06534	3.38767	2.99959
ALOX5AP	3.85627	3.83169	4.28281	3.70009	3.72569	4.16657	4.1507	3.89328	3.52306	4.03702	3.87997	4.07506	4.26606	3.43638	3.35189	3.64596	3.69409	3.96497	3.6818	3.56198	3.17384	3.17487	3.8578	3.75846	3.70726	3.92642	3.50822	3.41246	3.58144	3.43126	3.78202	3.73147	4.01961	3.13953	3.77858	3.5562	3.24399	3.76358	4.25977	2.95044	3.54429	3.62933	2.91725	3.57641	3.70944	4.02845	3.36662	3.91006	3.43044
ALPI	0.819139	1.13142	0.948042	0.848811	1.30265	0.459671	0.358981	2.19577	1.5712	0.347794	2.89768	2.00995	3.06112	0.168303	-0.0724774	2.10821	2.14664	2.44433	2.06395	2.27068	2.01628	2.14177	1.057	0.917884	0.0364818	0.806492	1.49191	1.99341	2.20355	0.380384	0.777793	2.24587	0.770497	1.59941	1.80809	0.313744	1.73123	1.18055	0.528257	0.478156	2.10753	1.98865	2.87384	2.09293	1.68747	1.97654	2.72789	1.71134	1.78954
ALPL	2.44592	2.48423	2.37697	2.22661	2.59005	2.4622	2.34632	2.73296	2.24598	2.70593	2.96999	3.54891	3.51779	2.0188	1.26845	2.73057	2.83831	2.82969	3.2142	3.00495	2.42651	2.46912	1.99869	1.92063	1.98911	2.4464	2.84597	2.91253	3.12657	1.88185	2.2156	2.53568	2.4464	2.50073	2.32739	1.48106	2.36186	2.58096	2.22661	1.78081	2.65179	2.86916	2.36715	2.67804	3.1221	3.18243	3.09041	2.69607	3.28387
ALX1	2.18501	2.47944	1.43864	1.7522	1.89844	1.79882	1.49066	2.33379	2.01237	2.09766	2.15419	2.11149	2.69838	1.69185	1.33363	1.95888	1.99274	1.81265	2.04034	2.34949	1.92355	2.57227	2.12367	2.01081	1.77478	1.97106	2.04917	1.47063	1.94416	1.5888	1.59223	2.27735	1.73797	1.86025	1.85142	1.82925	2.06929	1.87586	1.74632	1.0868	1.76551	2.58159	2.03521	1.86678	2.51363	1.91537	1.55602	2.39103	2.37804
ALX3	2.62008	2.28847	2.7423	2.22335	2.65865	2.44125	2.11064	2.55035	2.01987	2.37963	2.28837	2.39106	1.70279	2.34657	1.5461	2.21423	2.15863	2.52931	2.31241	2.41109	1.84154	2.20521	2.6321	2.60054	2.11615	3.07892	2.2543	1.9277	2.1987	2.6842	2.34257	2.40007	2.4678	1.73234	1.76691	2.20882	2.1987	2.35208	2.37913	1.55712	1.96372	2.34632	2.40748	2.1292	2.90033	2.04705	1.84448	2.13839	2.04181
AMBP	2.3413	2.0992	2.5834	2.17507	2.43311	2.10065	2.18183	2.39228	2.07624	2.33357	2.23909	2.30481	1.56015	2.34565	1.41302	2.16709	2.06368	2.24296	2.21735	2.20333	2.0371	2.08832	2.0963	2.25384	2.05668	2.65878	2.31351	2.05208	2.16709	2.41523	2.29201	2.27678	2.24031	1.94722	1.83415	2.27703	1.88972	2.10935	2.19392	1.27191	2.15249	2.33511	1.98564	1.74544	2.35405	2.34944	2.33882	2.37535	2.05911
AMD1	3.2034	2.78437	3.04139	2.73086	3.27841	2.72936	2.39733	2.68547	2.45295	2.36933	3.21052	2.9865	3.0505	2.85087	1.48625	2.64947	2.74247	2.64897	3.13301	3.12051	3.12601	3.27952	2.71286	2.77437	2.64135	3.25641	2.55496	2.10042	2.75348	3.05539	2.36633	2.77898	2.41933	2.33994	2.55896	2.31382	2.60446	3.08339	2.66886	2.0848	3.18619	2.73296	2.38491	2.27884	2.96019	3.20964	2.73121	2.79362	2.77804
AMELX	1.91459	1.71655	2.07064	1.87021	2.52973	1.30757	1.88357	1.72785	0.986258	1.58006	2.05045	2.44797	1.99843	1.98331	1.13387	1.9741	1.70208	1.90395	1.77462	1.85956	1.87388	2.14828	1.68982	2.26582	2.14413	1.96136	1.53601	1.69111	1.59232	2.03103	2.10262	1.94355	1.43738	1.79848	1.47588	1.8139	1.71354	2.35268	2.0129	1.36341	1.99168	2.17321	1.94317	1.69321	1.71856	1.93464	1.61071	1.66225	1.80174
AMELY	2.54451	2.3591	2.588	2.01925	2.46805	2.37809	2.38359	2.41154	1.93525	2.78641	2.33058	2.09468	2.17415	2.28163	2.18018	1.79282	2.16915	2.34857	1.87078	2.34957	2.25811	2.14016	2.568	3.12376	1.98626	2.49454	2.2891	1.51544	1.90327	2.70244	2.64197	2.03621	1.86832	1.85229	1.71085	2.48604	2.09768	2.72344	2.65347	2.17318	2.01801	2.22651	1.75302	1.64669	2.18152	2.19309	2.14152	2.2111	2.2124
AMFR	2.29333	2.29233	2.72794	2.32822	3.18249	2.21707	2.34815	2.57184	2.33211	2.08848	2.14521	1.91694	1.11849	2.31576	1.03535	2.15418	2.22844	2.45372	2.19156	2.13324	3.34089	2.22545	2.17222	2.45083	2.66664	2.34118	2.64611	2.55739	2.69993	3.45163	1.49189	2.31766	2.30081	2.75526	2.01064	2.4264	2.19854	2.35713	2.96518	3.37089	2.77027	1.8538	2.4421	2.05911	1.42553	2.81736	1.99876	2.22695	1.89907
AMHR2	2.06305	1.86416	2.33818	1.42052	2.21498	1.93985	1.56638	2.12121	1.53891	1.98957	2.44441	2.44275	1.98586	2.052	1.37633	2.00022	2.19304	2.06541	1.99912	2.16099	2.11735	2.10795	1.44815	1.7056	1.6382	1.97521	1.761	1.7494	1.90575	1.76913	1.87355	2.26044	1.48074	2.0516	1.7715	1.71499	2.08254	2.01001	1.97521	1.15368	2.17556	2.33315	2.27767	1.80722	2.27124	1.83374	1.81853	2.20588	2.04041
AMMECR1	2.28539	2.2991	2.78931	2.12726	2.3186	2.82726	2.71182	2.81577	2.34401	2.48253	1.88437	1.95343	2.8163	2.08457	1.8811	1.8965	2.1026	1.91547	2.64815	2.06675	1.56442	2.06201	2.23585	2.49202	2.40136	2.00603	2.13791	1.44899	1.9218	1.83472	2.07561	1.75945	1.83735	1.80425	2.61073	2.20949	2.25915	2.39819	2.30911	2.07666	1.71853	2.32815	2.42058	2.34463	1.65292	1.68858	2.55116	1.76526	2.30503
AMPD1	1.97961	1.85426	1.78632	1.50164	1.81455	1.89493	1.70689	2.60376	2.11287	1.19495	2.37937	2.26071	2.34157	1.13323	1.11361	2.08799	2.51764	2.51142	1.97938	2.62768	2.07603	1.94589	2.19109	1.78058	1.77196	1.80928	2.48032	2.12866	2.57266	2.06573	1.1495	2.22244	2.07243	1.80762	2.22004	1.82124	1.95929	1.92985	1.60738	1.80833	2.2569	2.16178	2.21594	2.17939	2.07117	2.18233	2.49051	2.06869	2.67915
AMPD2	2.64605	2.51619	2.63589	2.52353	2.06673	2.08649	2.67598	1.75922	2.00315	2.21636	2.91335	2.86592	1.79705	2.21692	1.17911	2.02686	2.03364	2.09631	2.42889	2.02234	1.90942	1.97153	1.70479	1.35189	2.318	2.06955	1.88739	2.15504	2.08333	2.056	2.28694	1.83375	2.15256	1.87441	2.34871	1.92275	1.60168	1.95098	2.56418	1.47442	1.82011	2.20238	1.44056	1.89287	2.27251	2.06269	2.64289	2.00856	2.37031
AMPD3	1.24508	1.58302	1.55698	1.01778	1.6451	0.614251	2.63039	2.73926	3.04216	0.79649	3.12226	2.39631	1.57574	2.35152	-0.0305927	1.85511	2.3057	2.78532	2.24862	1.98277	2.63613	2.02182	0.853564	0.541155	1.10539	1.38075	2.93953	2.05737	2.45289	0.913142	1.47638	2.26965	1.60505	1.89666	1.96675	0.968715	1.87714	1.12492	2.70499	-0.0335966	2.32522	2.18528	1.91835	2.15311	1.98855	2.70338	2.19639	2.4095	2.33025
AMPH	3.05906	2.61999	3.1667	2.77319	3.14367	3.03553	2.85329	2.52893	2.03329	2.83627	2.24106	2.198	1.53314	2.61148	1.79141	2.1234	2.13492	2.45834	2.14493	2.16145	1.63276	2.11089	3.11814	3.3184	2.7021	3.18372	1.97371	2.06433	2.18749	2.76918	2.80974	2.39376	2.8613	1.7364	1.41748	2.99648	1.9707	2.78621	3.10913	2.05125	1.6047	2.08217	1.77433	1.68267	2.45624	1.87021	2.64861	2.30605	2.17071
AMT	2.27084	2.06569	2.73868	2.28935	2.36641	1.32815	1.69942	2.39173	1.9414	2.20279	2.4978	2.40974	2.56735	2.12023	-0.083383	1.86084	2.09551	2.19308	2.4923	2.57686	2.57836	2.64391	1.52529	2.04618	1.73195	1.96161	1.85433	1.70422	2.07699	1.98813	2.2218	2.24812	1.63287	1.42802	1.85683	1.92659	1.79179	1.97562	1.45624	1.29813	2.57396	2.56121	1.43459	2.11246	1.85056	2.68837	1.79906	1.69534	1.6338
ANAPC10	2.02686	1.76547	2.60645	2.10131	2.42888	2.13385	2.66325	3.11856	3.33253	2.15039	2.65919	2.2114	2.28474	2.51381	2.19671	2.65478	2.56544	2.30901	2.7397	2.01011	2.58088	2.35864	2.04561	2.24855	2.42833	2.17521	2.87371	1.94614	2.40717	2.15535	2.56178	2.55386	2.13936	2.46507	2.80202	2.38256	2.41048	1.44231	2.65664	1.814	3.0416	2.28279	2.60046	2.59795	2.48118	2.77133	2.85699	2.34917	2.47135
ANG	1.70132	1.56009	2.55534	1.79378	1.42901	1.47728	2.25712	2.62221	2.50486	1.73282	2.72281	2.43576	1.85253	1.68049	1.89438	2.39766	2.11062	2.74516	2.21731	1.80884	2.20613	2.13195	2.00259	2.13214	1.74755	1.81207	2.74414	2.69232	2.54347	1.84256	2.30691	2.32349	1.94975	2.33009	1.91604	1.83036	2.22391	2.05898	1.95229	1.35839	2.83626	2.70941	2.27679	2.6057	2.22735	2.98156	2.09994	2.06189	2.05163
ANGEL1	2.59671	2.01546	2.50347	1.94503	3.63573	1.98223	2.24359	2.45816	2.99676	2.80005	2.54098	2.98932	1.8893	2.2798	2.79559	2.38426	3.05578	2.78598	2.62281	2.66348	2.46956	2.42542	2.04621	1.95396	1.81311	2.35816	2.967	2.99477	2.62132	2.72764	2.07795	3.04685	1.96636	2.25283	3.03197	3.20326	2.79193	3.0758	2.30509	2.33535	2.59527	2.97141	2.82067	3.13947	2.7957	3.02088	2.61388	2.34509	1.87821
ANGPT1	1.87337	1.87886	2.44715	2.32502	2.15702	2.42522	2.29411	2.98161	2.08979	1.31754	2.51501	2.63814	2.55938	1.50996	1.67945	2.56586	2.99557	2.80365	2.02897	2.49657	2.17703	2.13665	2.17846	2.10717	2.27367	1.88135	2.25031	2.12119	2.67404	1.77866	2.14406	2.60873	2.29062	2.17802	2.06985	2.35642	1.99557	2.55234	2.00647	1.61714	3.02627	2.25894	1.75973	2.82408	2.22857	2.61158	2.42642	1.92127	2.59656
ANGPT2	1.75979	1.98913	2.25369	1.82593	1.99675	1.70412	1.71744	2.28061	1.93326	1.21545	1.41985	1.30137	0.74751	1.38484	1.3325	2.02652	1.78004	2.3201	1.77386	1.72294	1.9128	1.47409	2.07764	2.30984	1.92252	2.39215	2.45428	2.63081	2.3182	1.9563	1.82117	2.10408	2.13426	2.204	0.873603	2.13807	1.66537	1.74504	1.87779	1.83782	2.05677	1.63792	1.74789	1.92891	1.79671	1.88397	1.947	1.64099	2.17664
ANGPTL2	2.45055	2.66403	2.9889	2.56731	2.41587	2.65378	2.51211	2.10811	2.59955	2.09052	1.70558	1.64549	1.24491	3.02553	2.81303	2.17846	1.72023	2.31084	1.815	2.01969	1.08809	1.99624	2.44371	2.70409	2.88973	2.41196	2.50576	1.60983	2.06219	3.87359	2.80619	1.91661	2.33624	2.20484	1.81696	4.15058	2.20679	1.66209	2.34064	2.36751	1.67963	1.67925	1.62227	2.24844	1.53725	2.37867	1.82511	2.31987	2.62558
ANGPTL7	2.03079	1.23309	2.2502	2.09932	2.21974	2.31255	2.62382	2.64971	2.26847	1.98176	1.79871	1.82108	1.78253	2.26543	2.65143	2.02241	1.92198	1.71209	2.27181	1.60976	1.29039	1.79109	2.04173	2.67142	1.73332	2.78707	1.84964	1.2823	2.06191	2.06315	1.93655	2.14949	1.89181	2.03288	2.54976	2.63382	2.1452	1.61195	2.0246	1.34541	2.26174	1.83884	2.48833	1.70152	1.75129	1.746	2.06221	2.00354	1.69998
ANK1	1.51683	1.51832	1.49598	1.65829	1.2776	1.22697	1.04879	1.23973	0.951362	1.1694	1.68444	2.19517	2.23388	0.807572	-0.12851	1.09977	1.75244	1.39806	1.21938	1.76733	1.42288	1.60404	1.91985	1.46273	0.680511	0.997171	1.0953	0.82579	1.61992	0.900386	1.4662	1.4467	1.1823	1.10076	1.61843	1.51633	0.747369	1.32872	1.1009	0.760421	0.915407	2.16984	2.17788	1.37827	1.26889	1.07844	0.980683	1.47194	1.15868
ANK2	2.17053	2.02614	2.35416	2.04455	1.81829	1.93312	2.40019	2.38594	2.35978	2.06006	2.0618	2.18826	1.33212	1.72526	1.70685	2.03806	1.84716	2.31326	2.18487	2.14029	1.6267	1.64754	2.1056	2.19718	1.59638	2.29408	2.73188	2.26384	2.68779	1.85608	1.9273	1.99542	2.21462	2.31084	1.70907	1.83088	2.01674	1.95153	2.00725	1.33619	1.98221	2.01878	2.04953	1.83108	2.83957	1.94215	1.94989	2.36398	2.22956
ANK3	1.40686	1.48758	1.49065	1.79618	1.46153	1.4416	1.11256	2.25588	1.98918	1.11358	2.33814	2.23085	2.24464	1.13555	0.694625	1.78072	2.04794	2.05407	1.96466	1.99633	1.62796	1.9478	1.741	1.97858	0.847903	1.65619	2.15523	1.50227	2.0602	1.53357	1.73487	2.44595	1.49269	1.86196	2.25077	1.59948	1.7843	0.940891	1.29343	0.425878	2.17377	1.91936	2.26982	2.65744	1.55226	1.98352	1.59282	2.42264	1.82721
ANKLE2	2.60938	2.0142	2.51911	2.76915	2.30527	1.65507	2.17446	1.73001	1.71408	1.97462	2.09831	2.41207	3.72986	2.45346	2.09047	2.00998	2.36669	2.07755	2.30346	2.60177	2.05101	2.60757	1.78878	1.68596	2.36223	1.82402	1.08945	1.87385	2.11472	1.69127	1.83463	2.2827	2.03544	2.34256	2.1292	2.27438	2.51778	2.00841	1.57928	2.14019	2.82795	2.54709	1.58137	1.87945	2.33172	2.64393	2.61446	1.89842	2.18873
ANKRD1	2.18239	2.0574	2.32933	2.87317	3.14557	2.57453	1.92573	2.21455	2.09672	2.53398	1.77137	2.31951	2.56471	3.35405	2.71384	2.27609	2.30758	2.09338	2.55613	2.48266	1.70505	2.57616	2.11036	2.87604	2.17667	3.32161	1.81716	2.1511	2.30281	1.95054	2.76774	2.19881	1.98584	2.19404	1.8601	2.72576	2.95781	2.60507	2.33171	2.62892	2.35686	2.04379	2.02717	2.01318	2.40773	1.94283	2.17822	2.10809	2.02018
ANKRD12	2.63363	2.61523	2.5774	2.60398	2.4491	2.5406	2.40974	2.23064	2.53171	3.08703	2.70909	2.98358	4.02584	2.2385	2.53191	2.58232	2.73107	2.87521	2.60532	2.81285	2.95189	3.03419	2.90506	2.62136	2.24361	2.3024	2.21633	2.51229	2.54858	2.93317	2.54162	2.60685	2.44603	2.64161	3.06997	2.52475	2.62219	3.20562	2.69139	3.02313	2.84773	2.56222	2.44471	2.38314	3.07758	2.85483	3.13616	2.74426	3.22964
ANKRD17	2.63986	2.83843	2.95559	2.8668	3.06591	3.07484	2.3961	2.3169	1.79786	3.77722	2.55593	2.23442	2.46662	3.91644	3.03176	2.14143	2.28275	2.61424	2.25176	3.0797	2.5948	2.61687	2.80744	3.48461	2.788	3.58495	1.8215	2.122	2.21288	3.58862	2.71656	2.58535	2.72706	2.37731	2.83331	3.57496	2.53492	3.31492	2.49171	3.07957	2.35442	2.63044	1.9444	2.36113	2.49398	2.68297	2.14261	2.62936	1.8971
ANKRD26	1.41278	0.278738	1.54435	1.27349	0.984801	0.650325	0.898531	1.68948	2.09143	0.746234	1.17138	0.858108	1.33187	1.53182	1.5429	1.0292	1.25235	0.988235	0.895218	1.28705	1.17282	1.65526	1.77762	1.51543	1.38241	1.29132	1.25572	0.80943	0.918834	2.08028	1.44025	2.0148	0.836359	1.69141	1.91696	1.52459	1.51694	0.665748	0.846962	0.472002	1.20671	1.84355	1.04826	1.7841	1.02247	1.99405	0.948447	0.997768	1.35166
ANKRD28	2.40242	2.2344	2.70495	2.07668	1.94062	2.54054	2.12358	2.18206	2.70262	1.64323	2.1532	2.40368	2.1733	2.30088	2.40705	2.0594	2.15887	1.83571	2.32277	2.26298	1.52905	2.37018	2.40087	2.37407	2.15605	1.99886	2.34029	2.0862	2.23876	3.33374	2.17719	2.23206	1.55716	2.02126	2.61551	2.46529	2.2001	2.21378	1.97567	2.51065	1.44676	2.28355	2.07402	2.37902	2.60522	2.01348	2.56527	2.41563	2.55372
ANKRD6	1.81214	1.59683	2.49569	1.88089	2.21314	1.97926	1.64652	1.63496	1.87034	1.71226	1.70874	1.96068	1.84525	2.13585	1.98227	1.65504	1.77448	1.60083	1.7524	1.78	1.99129	1.95165	1.54715	2.03597	2.14588	1.7494	1.56169	1.75391	1.59431	2.97247	2.19005	1.84123	1.62895	1.85328	1.92555	2.24224	1.94412	1.4016	1.57676	1.68065	1.59984	1.81007	1.60165	1.75718	1.25949	1.87461	1.97414	1.79424	1.71944
ANKS1A	3.25292	2.92102	3.329	2.82962	3.25598	3.08339	2.93277	2.62317	2.88205	2.79184	2.55577	2.69874	2.42454	3.13956	2.88528	2.45365	2.47101	2.51339	2.17128	2.33468	1.97368	2.41893	3.05582	3.00527	3.39691	2.73976	2.62011	2.35459	2.3888	4.41863	3.30193	2.38778	2.58811	2.7258	2.48377	3.43418	2.99591	2.74844	2.67542	2.4625	2.13127	2.55964	2.04354	2.59975	2.85699	2.55655	2.03863	2.94769	2.43212
ANP32A	3.45144	3.3427	3.05478	3.06698	3.32384	3.21455	2.95991	2.77285	2.60974	3.38098	2.84219	2.98088	2.78838	3.41926	2.84619	2.72791	2.60087	3.17117	2.66689	2.47216	3.04135	2.54262	3.07364	3.25338	3.02538	2.91942	3.69154	2.91598	3.15064	2.84008	3.40428	2.82167	3.05145	3.05356	3.03192	3.18626	2.82832	2.91831	3.61232	2.36298	2.26173	2.68377	3.3225	3.03615	2.42204	2.52231	2.86636	2.86818	3.38854
ANP32B	3.22539	3.97462	2.83436	3.31942	3.05326	2.94282	3.03187	3.38861	3.22692	3.05824	3.34632	3.24682	3.43836	2.99107	2.46224	3.39408	3.17618	3.20105	2.96872	3.31896	3.31995	2.97619	3.06918	3.26071	2.87964	2.9856	3.10504	2.9936	2.99658	2.93386	3.09306	3.38861	3.05625	2.72147	3.49706	3.19206	2.60207	2.94132	2.7279	2.73039	3.55083	3.30607	2.95649	3.02963	3.0388	3.41855	3.12826	3.39579	2.84354
ANPEP	1.6668	1.55202	1.15379	2.01275	1.30845	0.694137	2.33931	1.6296	1.70612	0.521698	1.33268	1.51051	2.03968	0.409613	0.383747	1.95885	1.61505	1.85539	1.43669	1.71421	1.59512	1.17911	1.36342	0.626239	1.39144	1.64632	2.61358	2.40019	2.19434	0.857415	0.910763	1.33807	1.43347	0.840696	1.04223	1.32623	0.746932	1.19475	0.95064	0.844482	1.46203	1.37753	1.47453	1.62793	1.79795	2.23472	1.47172	0.522377	2.74704
ANXA1	2.83504	2.55331	2.955	2.80918	3.09421	2.68977	2.86255	3.84447	4.17517	2.40364	4.31824	3.65628	2.59705	2.81303	1.4396	3.4659	3.83456	3.87363	3.45544	3.55228	3.38611	3.23149	2.53185	2.34807	2.30625	2.86971	3.90004	3.20453	3.32833	2.62594	2.56267	4.14876	2.96105	3.42463	3.29697	2.6375	3.16381	2.18684	2.84715	1.76755	3.56548	3.59319	3.38823	3.89732	3.57497	3.8864	3.09579	3.62853	3.08199
ANXA10	1.37777	2.30507	1.2498	1.19163	1.39328	1.16255	1.74714	1.9956	2.12745	1.7641	2.25833	2.06734	2.65339	1.30554	1.27113	1.97379	2.01015	1.90787	1.94374	2.02905	2.16187	2.2433	1.76119	1.47471	1.03167	2.02731	1.95683	1.31649	1.64999	1.7229	1.39958	2.126	1.67588	1.78765	2.66987	0.977861	1.69264	1.89692	1.65746	1.43981	2.5467	2.08601	2.47679	2.10732	1.7299	2.2082	2.16045	1.80938	1.5102
ANXA11	1.71884	1.76192	2.14816	1.46786	2.07803	1.54851	1.62165	3.75232	3.1682	1.45984	3.38562	3.16319	3.99328	1.37668	1.22289	3.02793	3.2739	3.78589	3.43922	3.75733	3.0615	3.28893	2.12562	2.14766	1.18632	2.55094	3.60253	2.91922	3.42068	1.84258	1.43429	3.44473	2.03645	3.05248	2.87564	1.63117	4.04037	1.77394	2.20878	1.71984	3.61001	3.79487	2.84476	2.89822	3.20254	3.86114	3.13271	3.43895	3.33301
ANXA13	1.51707	1.34595	1.84493	1.51211	1.76012	1.30032	1.36281	2.07145	1.65034	1.32363	1.94894	1.9038	1.77881	1.14556	0.586066	1.67167	1.84379	1.74905	1.62108	2.30507	2.44842	2.22869	1.75615	1.96001	1.38365	1.61776	1.75798	1.69548	1.9787	2.34689	2.06466	1.89984	1.5637	1.83585	1.6811	1.5136	1.29223	1.94314	1.20756	1.48384	2.19638	1.9938	2.01067	1.87522	1.73257	1.87152	1.47854	2.07345	1.70096
ANXA2	2.92917	2.80883	3.33745	3.02053	3.12701	2.87498	2.7036	2.95964	2.77125	3.0785	3.03084	2.98863	3.50276	2.48056	1.75094	2.80465	2.91491	3.18206	2.61941	2.99304	2.66603	2.54947	3.05392	3.13394	2.50954	2.98651	3.35155	2.833	2.95901	2.55806	2.83277	2.9546	2.96319	2.53813	2.70195	2.79938	2.16387	3.42818	3.05959	2.12646	2.55134	2.87213	2.98736	2.11035	3.51659	2.68241	2.24206	3.92175	2.63415
ANXA3	1.27525	0.563107	2.04218	1.45231	1.11531	3.03165	0.93532	2.17514	1.26784	1.44938	2.20938	1.92325	1.94966	1.79127	-0.236101	2.00004	2.20889	0.780686	1.08002	1.59408	2.06362	1.36224	2.7284	2.23244	0.987166	2.93138	1.40528	0.878508	1.25561	1.37503	1.37552	1.86602	1.39557	0.682863	1.7413	1.47628	0.680907	0.752882	0.794945	0.231978	-0.207945	0.875826	2.24749	1.19842	2.31665	1.05356	1.65267	2.33554	2.25439
ANXA4	2.66782	2.0551	2.66206	2.13392	3.00323	2.8105	1.82036	2.84164	2.15355	2.3255	2.65006	2.53097	2.21109	2.68508	2.23115	2.17254	2.36585	2.53212	2.20591	2.2807	2.11271	1.98498	2.90485	3.15339	2.20468	3.18446	2.44409	2.23583	2.65524	2.91981	2.47106	2.63338	2.58785	2.6817	2.4907	2.79266	2.49817	2.10342	2.85652	2.15578	1.92003	2.02314	3.32269	2.75601	2.07793	1.93812	2.27257	2.32297	2.67645
ANXA5	3.83156	3.73241	4.0151	2.93671	3.99832	3.50108	2.93926	3.8409	3.59583	3.28804	3.24654	3.7987	4.42102	3.42125	2.17966	3.38077	3.93038	3.50584	3.55007	3.92632	3.74125	3.54652	3.66225	3.828	3.09738	4.10764	3.49974	3.06147	3.666	3.56565	3.35465	3.77429	3.58904	3.41585	3.22163	3.52396	3.72345	4.28661	3.53921	3.49396	3.94254	3.75711	3.52872	3.18315	4.11921	3.73872	3.47762	3.887	3.19418
ANXA6	2.55917	1.99457	2.84846	2.17872	2.74575	2.32762	2.1611	3.02602	2.44987	2.09971	2.83336	2.56231	2.21103	2.34889	1.98363	2.7112	2.71546	3.00049	2.1071	2.60789	2.31556	2.47236	3.3456	3.41063	2.11552	2.69713	2.59816	2.18672	2.71181	2.7263	2.72083	3.15425	2.73481	2.21589	2.4602	2.48016	2.2244	2.50083	2.49475	1.30964	2.20091	2.85837	1.92506	2.92307	2.7795	2.74953	1.69046	2.92498	1.85444
ANXA7	2.7344	2.12543	2.70846	2.12381	2.83652	2.59877	2.46314	3.3325	3.05098	1.96981	3.20498	1.88924	1.70931	2.14002	1.33707	2.66247	2.80404	2.54684	2.69543	2.8035	2.84079	2.54144	2.7733	2.76141	1.84823	2.56743	2.23128	1.98704	2.57818	2.5134	2.37291	3.32818	1.97251	2.46363	1.57152	2.26754	2.1324	1.9617	2.42262	1.73638	2.4002	2.84636	2.61921	2.27997	2.50516	2.57357	2.38066	2.46074	3.39778
ANXA9	1.80744	2.13709	1.50396	1.57895	1.79234	1.8165	1.64538	1.92815	1.74243	1.99164	2.05246	1.92664	1.94979	1.55177	1.80039	1.70217	1.77364	2.14204	1.81239	1.87933	1.98502	1.67499	1.89954	1.77775	1.44558	1.98812	2.77266	1.93771	2.33027	1.60512	1.69923	1.88587	1.82053	2.26384	2.18029	1.7254	2.29605	1.73195	1.64035	1.53868	2.16943	2.02518	2.03532	1.89871	1.77552	2.09171	1.84795	1.83292	2.00409
AOAH	2.99892	2.78771	2.93617	4.02078	2.93107	2.67955	2.17143	2.05357	1.46024	2.25254	2.45915	2.28978	3.07238	3.35349	1.37148	1.68625	2.27549	1.56738	2.32345	2.74689	2.31835	2.50201	2.85199	3.43919	3.04687	2.86372	1.81634	1.57452	2.26019	3.60347	3.6453	2.27906	2.44896	1.26332	2.28774	3.30196	1.08782	3.72999	2.3056	2.72394	1.8686	1.9716	1.41538	2.13693	2.30828	2.17598	1.78173	2.96185	1.55273
AOC2	1.87156	1.5673	2.35721	1.65653	1.57462	1.24013	1.76868	2.27791	1.96342	1.8506	2.21648	2.49002	2.79282	1.04509	0.717425	1.89564	2.21258	2.09848	2.06337	2.59095	2.44613	2.10336	1.75064	1.83889	0.95976	1.51806	2.22135	2.18917	2.7738	1.02607	1.78575	1.78203	1.75259	1.73717	1.73961	1.43419	2.05021	2.48447	1.70871	2.562	2.19804	2.73241	2.77843	1.90424	2.47741	2.25558	1.80538	1.75056	1.84474
AOC3	2.44294	2.80303	2.501	2.25958	2.57281	2.50151	1.85976	2.12809	1.53779	2.9054	1.95238	2.19533	2.33641	2.66296	2.08488	1.77972	2.05679	2.1118	2.14592	2.01299	2.80652	2.08531	2.67315	2.60948	2.4791	2.23564	2.28802	1.96053	2.05679	3.55938	2.50456	2.02521	2.27893	1.85357	2.08786	2.26111	2.22436	2.71797	2.64514	2.48419	2.51052	2.37685	2.2131	2.52356	1.75644	1.97898	1.67536	2.20344	2.05249
AOX1	0.944339	1.63266	1.5404	1.08732	0.805226	0.68157	1.99638	2.55221	2.38653	1.1902	2.62902	2.2479	3.86992	0.870435	0.679638	2.26867	2.28172	3.02124	1.67648	2.0489	2.15468	2.117	0.687849	1.44476	0.191776	0.732771	2.50198	1.49196	2.05807	0.600903	1.31338	2.40924	0.792184	1.94987	1.95615	0.593658	1.82477	0.92212	0.978634	0.712001	2.31145	2.27916	2.12393	2.23734	2.305	2.19564	2.2109	2.53827	2.17377
AP1B1	3.04158	2.85401	3.06146	3.60887	3.23425	2.60732	2.9952	3.51901	3.02512	2.10375	3.7917	3.61738	3.94817	2.7587	1.90293	3.20147	3.67498	3.4976	3.27741	3.60515	3.56539	3.70097	2.79387	2.71691	2.61395	2.75361	2.77791	3.03378	3.5501	2.58592	3.21284	3.21166	2.67307	2.81971	2.8666	2.47888	3.05417	3.15983	2.95442	2.33617	3.6758	3.62222	3.44223	2.83564	3.39333	3.35921	3.28939	3.39953	3.1037
AP1G1	2.92656	2.7647	3.14462	2.54144	2.82612	2.8537	2.34264	2.36961	2.08546	2.64917	2.69904	3.1565	3.55098	1.97001	1.1545	2.59079	2.73807	2.40396	2.5757	3.10289	2.89628	2.8177	2.61742	2.63668	2.39572	2.78708	2.35244	2.33214	2.83227	2.19276	2.43632	2.65012	2.34472	2.15936	2.36024	2.39156	2.09014	3.32989	2.33795	2.40249	2.88206	2.32046	2.47054	2.61621	2.54986	2.97327	3.21268	2.17269	2.97391
AP1G2	3.20084	2.99101	3.13281	3.37091	2.83559	3.77278	2.946	2.83004	2.80806	3.17782	3.24919	2.57102	1.98233	3.57394	2.85338	2.09588	2.53805	2.85149	2.41665	2.48258	2.61602	2.92632	2.96746	4.20344	2.82722	3.10089	3.01842	1.95721	2.62962	3.24741	3.13857	3.73636	2.57552	2.90487	3.32245	3.63935	3.2	2.14539	2.60378	2.45726	1.9679	2.98435	2.69674	2.89725	2.8453	3.01212	2.29115	2.84837	2.41225
AP1S1	1.77101	1.02306	1.99307	1.56655	1.65071	1.53327	0.961243	1.84848	1.51183	1.52518	1.66351	1.95547	2.38436	1.09581	0.00882324	0.953594	1.64164	1.42481	1.2969	1.63355	1.56984	1.88747	1.59983	1.60221	0.890869	1.3773	1.49946	1.39818	1.7044	2.80427	1.42628	1.45762	1.05159	1.73959	2.06103	1.00309	1.62452	1.76055	2.04538	1.30788	1.60027	0.94213	2.25919	2.39332	1.76467	1.36975	1.69639	1.55967	1.68023
AP1S2	3.87262	4.00559	2.83459	2.51123	3.52407	3.63889	2.5165	4.10602	3.96016	3.06422	3.50499	3.59872	4.05564	3.27335	2.54404	3.3357	3.83421	4.15054	3.77563	4.23314	3.37202	3.81546	4.1415	3.90718	2.58738	4.16024	3.97246	3.16699	3.86584	3.65939	2.91309	3.87932	3.20774	3.50089	3.18749	3.56332	4.01346	2.86271	3.10698	3.2177	3.61523	4.03497	3.3469	3.67681	3.51341	4.24416	3.14358	4.04209	2.88645
AP2A2	2.00382	1.79609	2.01862	1.20712	1.90276	1.69249	2.42335	2.21041	1.75414	0.762064	2.69834	2.33495	1.91184	1.57612	0.954988	2.38088	2.14253	2.41048	1.99095	1.88479	1.86591	2.14713	1.06166	1.32501	2.1457	1.50467	1.69136	2.56768	2.35842	0.780948	1.43168	2.05577	1.70116	2.43906	1.83427	1.43934	1.85009	2.1457	1.69453	0.776355	2.09756	2.16221	2.01606	2.61292	2.0782	2.03517	2.88319	1.64014	1.296
AP2B1	2.6351	2.29793	3.20452	2.98322	3.5213	2.11294	2.2492	3.04042	2.19153	2.48044	2.97379	3.08518	3.70631	2.81065	1.50325	2.37454	2.53765	2.95141	2.67739	3.27465	2.93102	3.18862	2.82308	2.85044	2.11692	2.95636	2.27756	2.1607	2.77486	2.16466	3.18064	2.83951	2.20941	2.08859	1.27152	2.1572	2.658	3.023	2.93945	1.97021	2.50782	3.10514	2.99046	2.658	2.87231	3.36333	2.06251	2.78842	1.46419
AP2M1	3.47337	3.2669	3.66647	3.34117	3.42188	2.94259	3.48822	2.75872	2.36707	2.94804	3.47716	3.66729	3.91089	3.29512	1.84538	2.81962	3.01223	3.19988	3.56133	3.48756	2.75575	3.24296	3.23769	3.09559	2.98963	3.26789	2.99044	3.02213	3.38704	3.35701	2.89209	2.89241	3.15054	2.8216	2.8627	3.03617	2.92063	3.90067	3.07925	2.78761	3.46202	3.46887	2.71401	3.18483	3.16181	3.2595	3.17978	3.07261	2.68954
AP2S1	2.65903	2.20451	2.81564	2.33099	2.65162	2.25392	2.25935	3.5424	3.15952	2.56961	3.33787	3.63725	4.0478	1.85325	1.26238	2.83493	3.39863	3.31316	2.95597	3.62046	3.03551	3.35071	2.56121	2.62445	1.70158	2.68867	3.31168	3.04786	3.53597	3.05871	2.53799	3.08887	2.37743	3.14667	3.51572	2.51674	3.2025	3.01622	2.60172	2.25145	2.92343	3.37519	3.43646	3.09825	3.06278	3.60881	3.21816	3.65998	2.88744
AP3B2	2.41996	2.81699	2.38382	2.16122	2.22434	2.59728	1.93572	2.27421	2.17495	3.24293	2.17254	2.06317	1.57121	2.18579	2.37563	1.65698	1.79623	2.58307	2.19326	1.73745	2.08485	1.44256	2.34913	2.08171	2.02293	2.34431	3.27739	2.54548	2.58114	2.40551	2.26577	1.76298	2.38141	2.73629	1.92054	2.71725	2.31661	2.34817	2.79435	2.11062	2.17526	1.96832	2.25361	2.0473	2.1629	3.08623	2.17074	1.77887	1.99848
AP3D1	2.04458	3.04417	1.97364	1.97764	2.20793	2.41424	2.50216	3.15032	3.01894	1.81129	3.25673	3.41359	3.98957	1.98263	1.69989	3.10636	3.25023	3.07039	2.92902	3.03892	2.83161	2.95999	1.60048	1.45611	2.52364	1.97114	3.14283	2.79015	3.1793	1.04797	2.10252	3.19079	2.28586	3.12385	2.70872	1.93917	2.81513	1.94367	2.1245	2.49967	3.00399	3.10977	2.92217	3.24214	3.27221	3.20576	2.41629	3.44939	2.71343
AP3M2	2.01682	2.3735	1.61268	1.70147	1.6188	1.52287	1.21007	2.11983	2.56122	1.42337	2.18617	2.29231	2.11473	1.58513	2.62558	2.24383	2.23414	2.18923	1.7902	2.1826	2.0438	2.10963	1.71678	1.89639	1.35346	2.1995	1.64273	4.01653	1.88052	1.63411	1.75096	1.88919	1.93364	2.51275	2.47448	2.31839	2.0785	1.40194	1.32897	1.68973	2.94552	2.47195	1.81013	2.20074	1.59514	2.51395	2.63592	2.17019	2.46398
AP3S1	3.08445	2.83567	3.58046	2.67291	2.99792	2.55341	4.02187	3.42469	3.38348	3.93122	3.45714	3.37524	4.19471	2.6281	2.29897	3.14243	3.3191	3.49937	2.98276	3.08062	3.12749	3.05848	3.04376	2.85679	2.68836	2.88924	3.89907	2.64436	3.12234	3.57891	3.18128	3.47671	3.05509	2.90808	3.5447	2.92735	2.81073	3.63505	3.43366	2.56784	3.66483	2.90403	3.2346	2.92066	3.42074	3.41203	3.46011	3.04224	3.77402
AP4M1	1.46035	1.46679	1.59901	2.03677	0.819057	1.01268	0.593738	0.948544	1.50813	1.22562	1.37046	1.46257	2.72436	1.64358	0.716549	0.729662	1.93549	0.580605	1.5725	1.69234	1.50961	1.65421	1.2385	1.02259	1.28554	0.941374	1.95926	1.13326	1.38185	0.492221	0.821038	1.24567	0.888882	1.1803	0.862378	1.35685	1.57003	0.238674	1.53117	1.16075	1.23763	1.8411	0.742768	1.5692	0.943293	1.73739	1.1219	1.86213	1.37594
AP4S1	1.99748	2.70417	1.52126	1.67984	1.80345	1.38583	1.54342	1.79457	1.63599	1.52323	1.92162	2.33973	2.54902	1.42178	1.34791	2.38306	1.98121	1.80244	1.75566	2.27324	2.32594	1.9881	1.6493	1.5385	1.44788	1.31541	1.41487	1.41438	1.83889	1.48679	1.58873	1.92704	2.14571	1.63599	2.16342	1.39667	1.71183	1.99895	1.35924	1.46315	1.90871	2.03712	1.81432	1.5544	2.50864	1.74762	2.2559	2.48708	1.65476
APAF1	3.6697	3.18665	3.99856	4.78754	4.27668	4.04833	3.83218	2.71035	1.94968	3.93415	2.44395	2.94456	1.4515	4.4333	3.41305	2.56105	2.31513	2.31025	2.92553	2.36978	1.7306	2.02091	4.2274	4.15909	4.0132	4.17958	2.26048	2.18144	2.53421	3.73167	4.94709	2.65571	3.51015	2.3327	2.159	4.28985	2.3366	4.32547	4.19861	3.04369	1.87151	2.38465	2.9101	2.59277	2.25324	1.62687	2.22684	2.40109	3.09899
APBA1	2.41697	2.07348	2.76724	2.83808	2.55378	1.98227	2.34565	2.07058	1.41465	2.29325	2.13461	2.58968	2.98557	2.23504	0.888749	2.11036	2.11133	2.08707	2.17052	2.01963	1.55292	1.90126	2.40775	2.33304	1.96723	2.51982	1.82072	1.47481	2.36506	1.96626	2.36554	2.06233	2.03127	1.43115	1.97937	2.22436	1.60144	2.78083	2.26754	1.89592	1.99842	1.67451	1.83791	1.91821	2.13194	2.28211	2.0979	2.01926	1.82166
APBA2	2.12715	1.87893	1.95849	1.95961	1.95121	1.7254	1.89966	2.09912	1.50575	1.42284	2.17476	2.39664	2.79894	1.26203	0.329114	2.09576	2.36471	2.16467	2.05093	2.17532	1.83633	1.88508	1.76687	1.55955	1.36344	1.97754	2.16243	1.67104	2.47733	1.86548	1.57804	1.97977	2.01452	1.55898	2.07278	1.96522	1.38472	1.84475	1.44133	1.16005	1.69469	1.82839	1.68156	2.7493	1.97276	1.99758	2.17038	1.77238	1.67149
APBA3	2.75567	2.74365	2.57186	2.53479	2.97154	2.79774	2.75467	3.1013	2.91948	3.14534	2.65303	2.89594	1.72042	2.85735	2.99007	2.79026	2.85638	3.05472	2.95054	2.93501	3.29964	2.99361	2.70659	2.55182	2.3645	2.55783	3.39731	3.15188	2.94753	2.95451	2.57586	3.02567	2.4817	2.69259	2.80629	2.64298	3.29864	2.7146	3.09475	3.10627	3.14243	3.10544	2.44936	2.89092	3.32401	3.01452	2.77287	3.09598	2.40986
APBB1	2.00505	1.56497	2.02953	1.93009	1.46349	1.79138	2.43391	3.02771	2.95887	1.61647	2.95581	2.58916	3.13123	1.8745	0.847476	2.6116	3.02771	2.87371	2.47748	2.83036	2.50094	2.46575	2.0591	1.64911	1.88266	1.43442	2.55754	1.83189	2.82424	1.80974	2.45023	3.01496	1.70622	2.13378	2.75336	1.55987	2.36682	1.43085	1.78373	0.617491	3.63722	3.05146	2.34011	2.50788	2.34176	2.82219	2.66652	2.20667	2.41817
APBB2	1.0705	1.2152	1.52922	1.16697	1.32624	1.30112	1.52721	2.5342	1.54341	0.871541	1.98957	2.40457	1.14398	1.00117	0.946906	2.17145	2.08252	2.27696	1.92978	1.5826	1.74438	1.69515	0.944393	0.675594	1.50209	1.11472	1.95138	2.41915	2.57691	0.708754	1.18053	1.94535	1.71612	1.8936	1.69414	1.22776	1.52231	1.35839	1.29911	0.142015	2.37834	2.0128	2.11382	2.08372	1.80924	1.85653	1.77375	1.67505	2.11473
APC	1.19789	1.18204	1.08018	1.41169	0.997062	0.902893	1.3723	1.64463	1.16466	0.360462	2.17361	1.2915	1.55191	1.01388	0.026547	1.51587	1.46206	1.44765	1.57641	1.49281	1.19157	1.43564	0.916346	0.409468	0.88848	0.715517	1.17907	1.17571	1.69412	0.537749	0.819294	1.6062	1.10997	1.15745	1.3799	0.717919	1.00515	0.826982	1.18876	0.0966931	1.3007	1.5529	1.20523	1.99547	1.29675	1.60537	1.55868	0.982766	1.79475
APC2	1.72277	1.83098	2.53901	2.13552	1.97423	2.35401	2.3602	1.93489	1.90294	2.68278	1.49018	1.80658	1.13514	1.91137	1.73462	1.47215	1.2516	1.58912	1.97766	1.5345	1.17482	0.858937	2.04019	2.05668	2.19221	1.67639	1.84523	1.8375	1.71228	1.55787	2.24322	1.70764	1.8856	1.99724	1.80813	2.19684	1.66539	1.71143	2.55343	1.98145	1.53837	1.54205	1.49195	1.9869	1.31815	1.74532	1.32049	1.64277	1.57633
APCS	1.94621	2.01935	2.18057	1.80341	2.2965	1.46406	1.87605	2.13367	1.56594	2.30247	2.42276	2.42425	1.95007	1.72529	0.957534	1.95305	2.15656	2.19835	2.22423	2.19885	2.23518	2.2292	1.67503	1.4352	1.61284	1.57303	1.8207	2.05754	2.13715	1.65513	2.06364	1.99933	1.8248	1.66446	1.65948	1.6193	1.81522	2.03975	1.98054	1.44068	1.94781	2.22604	1.77425	1.79433	2.29081	2.4603	2.51931	1.99152	2.1074
APEX1	3.33919	3.16308	2.85782	2.62141	2.88664	2.96723	3.00885	3.58007	3.2017	2.39033	3.78714	3.67987	2.75822	2.52054	2.16939	3.40289	3.57313	3.4632	3.43385	3.37141	2.91085	2.94127	2.83754	2.01355	2.55576	3.31945	3.43385	3.32711	3.6297	2.89518	2.21475	3.25347	3.12573	3.21131	3.62864	2.49599	3.36874	2.52481	2.97843	2.11975	3.70903	3.58885	2.94038	3.5378	2.80711	3.73103	3.37652	3.20744	2.89323
APEX2	1.82646	2.25554	1.52697	1.63958	1.62114	2.01285	1.66676	2.26594	2.77269	1.85218	2.65037	3.06684	3.25566	1.41096	1.72453	2.86637	2.66299	2.60766	2.72852	2.9188	2.20042	2.59989	1.27311	1.12943	1.011	2.35845	2.33633	2.84162	3.13868	0.662486	1.5192	2.42175	1.24787	2.75668	2.23925	1.65754	2.51641	2.03712	1.41242	1.96237	2.64827	2.81536	2.66806	2.39827	3.09866	2.7614	2.63199	3.07824	1.79054
API5	4.20296	4.10042	3.90972	3.27772	3.85222	4.6112	3.90924	2.65502	2.71061	4.97966	2.87016	3.19502	3.98514	3.3012	3.15794	2.79302	3.17538	3.43316	2.99139	3.14088	3.23911	2.68569	4.24273	4.49093	4.04915	4.08701	3.29277	2.79781	3.14376	4.65336	4.19098	2.65023	3.87331	2.6555	3.65501	4.24656	2.7336	4.62988	4.34191	4.04628	3.40475	2.8535	2.97039	3.03941	2.96212	3.10932	3.50475	2.93636	2.74178
APLNR	2.24311	2.0784	2.16682	1.75807	2.37094	2.4629	1.68582	2.42299	1.991	2.51847	2.42147	2.6357	1.21594	2.15065	2.6266	1.93896	1.9142	2.1931	2.18552	1.97635	1.61914	1.60044	2.03444	1.93036	1.75453	2.97269	2.49524	2.39621	2.32295	2.19511	2.51898	2.13449	2.10366	2.47099	2.03092	2.62458	2.3376	2.4442	2.42045	2.07941	2.02996	2.09592	1.76966	2.19078	2.02776	2.28796	3.03496	2.00248	1.89602
APLP1	3.77361	3.62071	3.45891	3.58212	3.32927	4.07793	3.53214	3.11194	2.88581	3.86268	2.83435	3.23812	1.88529	3.28671	3.3644	3.12332	2.96993	3.23663	3.47316	2.83385	2.41722	2.33359	3.60933	3.00269	3.73007	3.66772	3.04316	3.43407	3.12035	3.6029	3.22634	2.95261	3.7266	2.91797	2.46967	3.57321	2.76656	3.39112	4.16402	3.12738	2.38989	3.05859	2.98691	2.92274	2.69136	2.92517	2.53869	2.9808	2.71657
APLP2	3.23891	3.27723	3.68123	3.00738	2.95714	3.03535	3.20368	3.08242	2.63128	3.3627	2.94672	3.72986	4.03027	2.60856	2.21077	2.95345	2.96329	3.25645	3.47917	2.91926	2.26043	2.29617	2.96232	3.01101	2.8955	3.26791	3.24661	3.75938	3.44188	2.46146	2.86546	2.69499	3.4031	2.72555	2.91771	2.60701	2.56447	3.57609	3.76255	2.98511	3.11103	3.40635	2.42095	2.91975	2.88159	3.17685	2.65219	3.4622	2.60077
APOA1	1.89729	1.77682	2.46379	1.20435	1.90824	1.98292	1.90526	2.31569	2.21364	1.81316	2.26193	2.55414	2.53871	1.35518	1.60807	2.12155	2.16386	2.358	2.51581	2.17481	1.6327	1.66705	1.83308	1.58417	1.65685	2.16013	2.53074	2.47449	2.44313	1.6912	1.23272	2.07376	2.18502	2.42272	1.93786	1.51149	2.09168	1.8719	2.20643	1.40646	1.88333	2.51161	2.12655	2.18565	2.35591	2.10616	2.34463	2.37031	1.92163
APOA4	1.72202	1.84429	2.32588	1.80936	2.13624	2.33686	1.8917	2.34234	2.19012	1.60974	2.33036	2.31089	0.883592	1.79688	0.946489	1.8318	2.14521	1.95257	1.82831	1.8852	2.37477	1.9895	2.10979	2.16918	1.47549	1.87723	1.78289	2.00946	1.99749	2.61733	2.01397	2.18214	2.00249	2.26099	1.43605	1.70256	1.82431	2.31141	1.8932	1.47649	1.81086	1.8665	2.077	1.9416	1.56312	1.76317	2.28142	2.56522	1.65235
APOB	1.17833	1.05139	1.26501	0.930143	0.591491	1.39336	1.21527	3.00678	2.89311	0.67864	2.43273	2.63782	2.86658	0.920196	-0.134124	2.14571	2.52935	2.85664	2.00504	2.94473	2.05761	2.11539	1.43788	0.667747	0.728846	1.42083	2.53646	1.58065	2.26222	1.27353	1.44073	2.59566	1.51793	1.71469	2.37874	0.81268	2.53598	0.609016	1.3711	0.203107	2.39181	2.1995	2.16855	2.34233	2.25322	2.11762	2.24881	2.61337	2.32674
APOBEC1	1.71687	1.70293	2.12206	1.64381	1.89471	2.21338	1.88606	2.71548	2.36509	1.87212	1.7763	2.44728	0.840483	1.40974	1.51212	1.94453	2.6232	2.4021	2.21321	2.21273	2.09881	1.63499	2.52387	2.11773	1.68996	1.99324	2.69193	1.96519	2.28915	2.41188	2.00718	2.19014	1.88846	2.32183	1.24615	1.86251	2.28723	1.57076	1.96152	1.59335	1.87195	2.07455	2.83538	1.84289	2.05458	2.2187	1.76925	2.20743	2.27155
APOBEC2	2.48156	3.11344	2.63912	2.60496	2.32235	2.46173	2.43088	1.8553	1.8823	2.80989	1.73576	2.21118	2.33899	2.15874	2.15488	2.02994	1.81068	1.99468	1.75173	2.01671	1.95116	1.49392	2.65785	2.6887	2.47991	2.33447	1.75504	1.57269	1.83051	2.62535	2.60661	2.03214	2.39011	1.67075	1.73631	2.2557	1.31212	2.7212	2.78731	2.35981	1.83183	1.63095	1.8665	1.50796	1.88597	1.89094	1.92449	2.06871	1.83684
APOBEC3B	2.10043	2.26863	1.6819	1.46725	1.10763	1.21636	2.22729	2.12954	2.96207	0.437077	3.35228	2.55317	2.62056	0.823889	1.03853	2.34702	2.54128	2.72817	2.76158	2.26037	2.45066	2.64548	0.823889	0.837481	1.28942	0.556009	2.50729	3.17275	2.85503	1.1048	0.312481	1.67647	1.55447	2.48577	2.57809	0.867497	2.66474	1.53635	1.24185	2.05738	2.86583	2.17103	2.51452	2.22263	2.741	2.46588	2.73586	2.57627	2.87366
APOBEC3C	2.59259	2.13333	3.36306	2.85295	2.94179	2.93229	3.03398	2.47243	2.69871	3.21612	2.24336	2.8356	2.90991	2.9485	4.13521	2.92387	2.65401	2.82275	2.66128	2.51042	1.99249	2.53724	2.85295	3.04571	2.8943	2.82446	2.28191	2.70262	2.47131	2.04114	3.04124	2.7719	2.71048	2.59423	2.39924	2.64623	2.75011	2.88927	3.05074	3.90223	2.56943	2.34563	2.75472	3.04641	2.84772	2.27826	2.73702	3.00777	2.21773
APOC1	1.04269	1.44833	1.15767	1.27709	2.07899	1.00666	1.41625	2.01434	0.943	0.973108	1.74638	2.29562	2.08145	0.990873	-0.0064435	1.64374	1.71924	1.86284	1.58797	1.89048	1.64226	1.6462	0.900567	0.472723	1.21985	1.1858	1.33679	1.7982	2.14955	0.85418	1.36197	1.64028	1.25538	1.23464	0.517623	0.859115	1.23119	1.51889	0.924254	0.848259	1.53553	2.09938	1.348	1.04811	1.59134	1.91974	2.22396	1.94836	1.17774
APOC3	1.98055	2.25505	1.35583	1.57147	1.83969	2.32548	1.99213	2.72354	2.27441	1.69448	2.32458	2.26572	1.44417	1.03212	1.86863	2.16876	2.25222	2.38536	2.30335	2.17214	1.40847	1.3554	1.64479	1.16286	1.43398	2.44898	2.79349	2.944	2.74911	1.84934	1.35052	1.91549	1.86719	2.56193	2.20301	1.83824	2.27875	1.77842	2.11129	1.96656	2.14039	2.10779	2.81216	2.57151	2.77167	2.26784	1.77924	2.2235	2.02982
APOD	2.02163	2.10387	1.32507	1.58793	1.95457	2.38974	1.81506	2.54161	2.37567	1.53849	2.15393	2.53035	1.39716	1.25018	2.02016	2.25378	2.2533	2.29539	2.29882	2.07903	1.43093	1.41869	1.94821	1.54045	2.00058	2.86994	2.91021	2.88084	2.74867	2.07841	1.46605	1.99092	1.94527	2.57588	2.32231	2.05883	2.40945	1.77345	2.19687	1.89779	2.29898	2.24941	2.08207	2.42414	2.02119	2.3928	1.92541	2.5751	2.27144
APOE	2.06355	1.9418	1.82445	2.00145	2.13689	2.2694	1.93985	2.24464	1.64421	2.21415	2.15272	1.87206	0.881451	1.68755	2.42488	1.8794	1.388	1.76743	1.85055	1.63346	1.10588	1.18069	1.85819	1.77947	1.32719	2.54419	2.2642	2.59327	2.13952	1.98092	1.85135	1.56647	1.76627	2.22166	1.82024	2.12662	2.01533	1.85086	2.36328	1.74133	1.95369	1.83789	2.03021	1.67745	1.56874	1.56674	2.11694	1.56188	2.14381
APOF	1.6908	1.58574	2.00124	1.70163	1.46985	1.54052	1.64416	2.56062	1.8733	1.78972	2.05608	1.65848	0.900029	0.778294	2.08321	2.74435	2.40139	2.74482	1.98354	2.11261	1.45309	1.55814	1.9009	1.88536	1.92775	2.11242	2.8527	2.99355	2.93749	1.52215	1.98287	2.85788	2.14257	2.43908	0.99566	2.10347	1.94349	1.89007	1.62155	1.36574	1.96134	2.07556	2.28836	2.18511	2.27478	1.82875	2.09215	1.84302	2.76369
APOH	1.45748	2.15382	0.828097	0.986878	1.68465	1.43835	1.86065	2.81784	2.37785	1.05383	2.87858	3.00579	1.39025	1.12892	1.77026	2.60071	2.04642	2.69015	2.67628	2.36924	1.48781	1.48303	1.22696	0.064324	1.42687	2.07347	3.0101	4.03739	3.28797	1.17483	0.609535	1.91872	2.00221	3.4324	2.47445	1.31592	3.02445	0.90414	1.60096	1.56509	3.50981	2.46373	2.40627	2.45611	2.45849	2.31966	2.70185	2.47889	2.29281
APOL1	1.65802	2.40815	1.26635	0.973246	1.93555	1.6077	1.18023	1.87841	1.31814	2.43046	1.87063	2.53102	3.05549	1.52936	0.899581	1.8172	2.01433	2.01069	1.89242	2.08592	1.81408	2.26022	1.20773	1.42094	1.71145	1.73427	1.81668	1.76169	2.12067	1.02357	2.06992	2.13364	2.10519	1.92717	2.07813	1.52521	1.94533	1.83491	1.40226	1.30059	2.15775	1.61994	2.08072	1.60133	2.44487	1.61808	1.75984	2.71389	2.1105
APP	2.79874	2.56495	2.70914	2.41818	3.27919	2.80595	2.83633	3.1083	2.36625	2.84354	2.74577	2.79418	1.49906	2.64889	3.39918	2.72826	2.53773	2.94609	2.40538	2.2061	1.58763	1.79825	2.4944	2.64168	2.55207	3.56139	2.93682	3.37762	3.17113	2.76063	2.83324	2.56554	2.81934	3.17473	2.44143	2.95477	2.8328	2.85126	3.06085	2.36102	2.0621	3.00313	2.20593	2.85965	2.03414	2.63972	2.35562	2.91276	2.13377
APPBP2	2.0677	2.47117	1.76299	2.13127	2.07505	1.97471	2.24054	1.78467	1.232	2.68237	1.75263	1.62444	1.66279	1.90589	2.395	1.65911	1.7148	1.87924	1.3854	1.6796	1.4516	1.87241	2.53737	2.48116	1.68209	2.23371	1.3481	1.40432	1.53408	2.42284	2.93874	2.06627	1.85651	1.73109	1.9654	1.80239	1.69064	2.14808	2.28415	0.968124	1.49565	1.41496	1.11775	2.12236	1.34163	1.79256	2.14876	1.50179	1.81805
APRT	2.79544	2.61849	3.19257	2.86453	3.45351	2.61949	2.27455	2.90573	2.26903	2.69106	2.98824	3.13437	2.95643	2.69355	1.6453	2.57421	2.83764	2.84509	2.777	2.88038	3.09063	2.77203	2.65726	2.9028	2.26759	2.66074	2.7422	2.49965	3.02601	3.41673	2.60209	3.00663	2.49573	2.33513	2.31078	2.68212	2.48126	3.00966	2.79047	2.37495	3.21354	2.90152	2.52615	2.93476	2.45168	2.86759	2.45679	2.61762	2.43653
AQP1	1.61436	1.76712	1.94765	2.01373	2.45523	1.85666	1.17286	1.44906	1.16222	1.6474	1.18138	1.30061	0.993185	1.47645	0.0293458	2.18841	1.41793	1.02	1.59128	1.36909	3.02162	1.51418	0.859683	1.60957	1.38259	1.62729	1.06932	1.27906	1.37004	3.43785	1.69577	1.62767	0.920977	2.23582	1.50125	2.23831	1.65209	1.50949	2.65109	1.57414	1.33922	1.98682	1.42298	1.76051	1.36551	2.35705	1.40561	1.67545	2.03894
AQP2	5.09904	4.30034	4.02318	4.82758	3.79308	4.97496	3.32764	2.38691	3.0116	4.88891	2.25902	2.47486	1.29583	3.62193	2.26414	2.85567	2.78531	2.42351	2.95123	2.79862	1.68092	2.01085	4.36072	4.19242	3.45363	5.5079	4.19396	3.70523	3.99001	5.03391	2.82846	2.79149	3.87627	2.61225	1.92528	4.4753	2.79576	3.28628	2.73005	3.17028	2.96519	2.65973	3.81144	2.21835	2.39066	2.92531	2.24864	3.52806	2.3748
AQP4	1.70941	0.995311	2.91854	1.46918	1.95622	0.323051	1.12788	1.62866	1.63477	0.146759	1.36869	0.781521	-1.36971	1.25622	1.83963	1.82705	0.943239	2.58722	1.43121	0.945589	0.999182	0.423766	1.54628	1.13964	1.68638	2.26884	3.46962	3.29709	1.57413	1.96891	0.642257	1.87547	1.6215	3.22328	1.54874	1.76441	1.48857	-0.484601	1.34507	0.35878	1.67368	1.77575	1.45588	1.23369	1.61484	1.54831	1.42036	2.1487	1.74741
AQP9	3.15965	3.17398	4.03919	3.39108	3.69576	3.2743	2.80348	3.90098	3.25924	2.76845	2.82663	2.99596	2.57397	2.47438	1.96853	3.30436	3.42644	3.66583	3.05488	3.71095	2.97367	2.41632	3.7998	3.39532	2.959	3.04393	3.58568	3.73165	3.54056	2.87248	3.13523	3.06125	3.29288	3.08248	1.76662	3.18831	2.92271	3.83377	3.41549	3.1554	3.00596	2.6878	3.17713	2.49731	3.71919	3.24138	3.69653	3.38355	3.67636
AQR	1.95398	2.64219	3.39639	2.5938	2.69498	2.16172	2.54737	3.88785	3.40835	2.14607	2.79737	2.51632	1.70738	2.47698	2.5112	3.47532	2.67713	3.00755	2.88731	2.48895	2.19177	2.33547	1.9838	2.77856	3.22091	2.24628	3.02857	2.89806	3.08624	1.89288	2.18567	3.2104	2.57963	2.72063	2.03976	2.47845	2.89024	2.25703	2.7248	2.53124	3.41842	3.08195	2.35838	2.82089	3.07455	3.0094	2.57506	2.87385	1.91684
AR	2.54557	2.48109	3.10739	2.62332	2.65983	2.3033	2.32226	2.70576	2.18187	1.85005	2.17381	2.21601	1.42946	2.23266	1.5836	2.32079	2.36298	2.63085	2.36583	2.43599	1.76371	1.89504	2.31515	2.5451	2.18572	2.5688	2.43173	2.5365	2.50474	2.52471	2.07241	2.2473	2.61716	1.88034	1.62242	2.56501	2.02542	2.45549	2.47161	2.08995	2.30992	2.07588	1.99962	2.49555	2.14473	2.45501	2.078	2.06616	2.16584
ARAF	2.49187	2.56903	2.51975	2.54116	2.4177	2.37389	2.51726	3.14165	2.96542	2.34302	3.289	3.14912	2.54675	2.17177	1.57538	2.49398	3.0834	3.16803	2.79018	3.04955	3.13518	2.91066	2.67358	2.85628	1.7755	2.39181	3.20786	2.61943	2.97786	3.07881	2.58845	3.01122	2.49486	2.94451	3.04905	2.09909	2.88029	2.95286	2.35597	2.2335	3.02055	3.18652	3.12667	2.99828	3.09917	2.86077	3.21577	3.17315	2.69487
ARC	1.62567	1.54466	2.11277	1.71967	1.95023	1.8012	1.55713	1.80863	1.92962	1.8578	2.04283	1.88964	1.31478	1.60802	1.91804	1.69387	1.89275	2.26093	2.20589	2.16175	1.46278	2.05789	1.46054	1.41952	1.84637	1.88428	1.94676	2.04595	1.9156	2.73073	1.64697	1.859	1.16714	1.84706	1.80344	1.89051	2.12955	1.74303	1.31358	1.74252	1.78345	1.86443	1.47583	2.10704	1.54711	1.96975	1.72377	2.16471	1.86302
ARCN1	3.43551	3.16035	3.87384	3.65898	4.11646	3.1838	2.71005	2.99565	2.2544	3.45513	2.86692	3.36316	3.86754	3.85566	2.39374	2.5932	2.94253	2.83247	3.19185	3.38087	2.92626	3.02293	3.36755	4.08105	3.35272	3.70779	2.51855	2.23143	2.82338	3.48575	3.99252	3.26602	3.16848	2.67073	2.25775	3.59534	2.61139	3.95089	3.21155	2.88806	2.8638	2.90158	2.44724	2.84709	2.69437	3.02709	2.61183	3.13744	2.90022
AREG	1.77857	1.67534	1.82399	1.39299	1.73728	1.28614	1.33311	2.23525	1.89561	0.748286	2.41333	2.66626	2.95119	1.30369	0.263597	2.15111	2.14595	2.2017	2.39526	2.66832	1.35414	2.00607	1.5752	1.06728	1.18703	2.24365	2.23319	2.14337	2.79427	1.25827	0.878878	2.09692	2.03872	1.81766	1.59726	1.24072	2.10672	1.48951	1.18755	0.854101	2.70496	1.95266	2.58614	1.85075	2.46851	1.90118	2.60883	1.93355	2.5591
ARF3	1.84379	2.30748	1.82436	2.00914	2.72386	2.02857	1.52702	2.47907	1.90232	1.68939	2.61155	2.59014	2.51742	1.78253	0.935829	2.38095	2.45666	2.22954	2.09507	2.46164	3.76107	2.49401	1.95784	2.24074	1.81938	1.87268	2.48405	2.3436	2.33513	2.47184	2.89818	2.57968	1.83632	2.5986	2.14288	2.38817	1.79972	2.26465	2.16653	2.05297	2.32084	2.68057	2.76559	2.73224	1.99835	1.71185	2.31593	2.79437	2.61802
ARF4	3.58204	3.28581	3.84098	3.49193	4.2035	3.45257	3.41321	3.91939	2.94525	3.90157	3.517	3.29897	2.70806	3.5287	3.11853	3.6097	3.40047	3.72312	3.30467	3.5056	3.4419	3.40617	3.79126	3.86946	3.30238	4.04451	3.77956	3.35697	3.5548	3.70167	3.85186	3.86553	3.55252	3.5895	2.7728	3.81353	3.67288	3.7866	3.94766	3.29824	3.86533	3.29436	3.40884	3.30599	3.78197	3.51602	3.61395	3.22542	3.3641
ARF5	2.71411	2.88847	2.81011	2.59557	2.94725	2.47557	2.60096	3.19825	2.76968	2.76455	3.20021	3.3496	3.43287	1.79377	2.0088	3.17327	3.33981	3.04593	2.91515	3.08854	3.44462	3.0905	2.76847	2.67884	2.09745	2.60635	2.65654	2.82895	2.89311	2.92619	2.54757	2.95335	2.49272	3.17278	3.23499	2.26006	2.6727	3.45174	2.87721	2.60243	3.13585	3.2135	2.9888	2.91721	2.70647	3.37424	2.57743	3.11223	3.08849
ARF6	0.978529	1.40075	0.0160702	-0.166644	0.49409	0.0101443	0.889641	2.6091	2.37651	-1.24317	2.56317	3.20811	2.37256	0.307425	-0.261458	2.40466	2.62836	2.77354	2.68564	2.53404	1.96516	2.13157	0.314832	-0.794785	0.405202	1.17803	2.45552	2.19133	2.71577	0.503966	-0.856019	2.20565	1.36568	2.20318	2.96515	0.239278	2.38886	-0.614046	0.147427	-0.135039	3.59342	2.23729	2.95099	2.71672	2.23711	2.80253	1.42722	2.71465	2.11202
ARFGAP3	2.77255	2.31381	2.86092	2.89269	2.98503	2.63155	2.32374	2.14996	2.21897	3.18362	2.88473	2.6077	2.55011	3.28837	2.94333	2.21649	2.41408	2.4955	2.78246	2.59231	2.80331	3.16821	2.46921	3.0029	2.65687	2.57793	2.21649	2.06656	2.12067	2.84255	3.28341	2.70302	2.31183	2.55657	2.58189	2.65886	2.7199	3.07986	2.8495	2.63105	2.99169	2.58659	2.18762	2.35196	2.60603	2.42111	2.654	2.40726	2.80251
ARFGEF1	3.60436	3.95413	3.89058	3.71904	2.96121	3.33726	3.64737	2.59667	2.26698	4.55475	2.93449	3.29716	3.82467	3.90157	2.80114	3.17818	2.83702	3.10269	4.27048	3.03101	2.84705	3.16433	3.66648	3.72955	3.289	3.22354	2.44329	2.40316	2.67265	3.04053	4.22553	2.93784	3.11077	2.55701	2.79545	2.76244	2.37019	3.85283	3.59576	2.95835	3.32134	2.6862	2.81099	2.93396	2.91747	2.98831	3.07346	2.89476	3.081
ARFGEF2	-0.104943	1.70319	-0.0680619	0.880649	-0.378152	-0.256833	0.593852	0.837205	0.563025	-0.195689	0.717342	0.638728	0.874571	0.280365	-0.0962078	1.21378	0.638728	0.779943	1.21232	0.79256	0.96192	1.00123	0.792329	1.05486	-0.0641797	-0.279156	0.89107	0.241288	0.194217	-0.166087	0.445843	0.753738	0.24591	0.730445	1.20601	0.0386984	0.135013	0.657423	0.0692706	-0.946408	0.374373	1.12196	0.302736	0.419474	1.2365	1.12978	0.934926	1.54662	0.413246
ARFIP2	1.74393	1.23564	2.2265	1.94916	0.866522	1.68896	1.85537	1.96803	2.83434	1.67434	2.024	2.1062	3.46366	1.95572	2.31323	2.25748	2.50355	1.3362	2.05779	2.35681	1.97408	2.46372	2.04346	1.95319	1.45499	1.74342	2.06031	1.53135	1.78247	1.81503	1.21395	2.43699	0.870556	2.01745	2.51364	1.74342	2.51162	1.06318	1.08537	2.08934	1.67333	2.176	2.09093	2.54701	2.86866	2.2953	1.66065	3.02401	1.65648
ARFRP1	2.77928	3.54583	2.8494	2.5416	3.00892	2.96984	3.72355	3.09641	2.49152	3.26426	2.56861	2.46958	2.08737	2.34836	2.96021	2.60179	2.81324	2.57664	3.00702	2.52685	2.41123	2.39089	2.76857	2.42437	3.08975	2.69202	2.41283	2.75917	2.69333	2.032	2.90721	2.0954	2.7129	2.51079	2.24689	2.71451	2.40695	3.49926	2.89116	3.75192	2.02516	2.53579	2.26642	2.5251	2.92634	2.92958	2.03565	2.5124	2.14726
ARG1	1.94482	1.70202	2.08334	2.02762	2.00718	1.77921	1.95862	2.37726	2.05575	1.9305	2.43911	2.66913	2.91192	1.24711	0.969044	2.39004	2.33637	2.24385	2.02815	2.20603	1.42654	1.83647	1.82367	1.58804	1.58855	1.81141	2.30366	1.96886	2.52038	1.72196	1.49552	2.48562	2.11145	1.93155	2.40691	1.82214	1.58039	1.80834	1.8845	0.969556	1.60266	2.0783	1.74446	2.52625	1.98125	2.64671	2.26941	2.24666	3.10975
ARG2	0.512151	0.156821	0.403356	0.413337	-0.125647	0.0570088	0.416831	2.07478	1.73842	-0.0777373	2.39568	2.13966	1.89762	-0.273868	-0.845291	1.9056	1.22938	2.09824	1.98895	1.76187	1.44397	1.26281	0.0824608	-0.447041	0.176284	-0.151099	1.86069	1.98495	1.54079	0.0879505	-0.139621	1.49887	-0.11866	1.64759	1.84072	0.175286	1.81178	-0.246919	0.123883	-0.628699	2.14127	1.87568	1.42526	1.39695	1.93967	1.8709	2.08905	1.44435	2.25919
ARHGAP1	4.81579	3.91537	5.08195	5.06232	5.23704	3.79234	4.23705	4.14821	2.96153	4.55778	2.87536	3.26885	1.98355	4.79952	4.37779	3.62452	3.26454	3.75999	3.64558	3.33778	2.83228	3.45123	4.59081	5.17864	4.23609	5.59607	3.1779	3.64079	3.35836	4.36295	4.84834	3.68196	4.85648	3.37608	2.75042	4.48837	3.91365	4.3663	4.87754	4.17147	3.63344	3.4072	3.19672	3.18184	3.4118	3.35569	3.72112	2.90007	3.24283
ARHGAP11A	2.15936	2.1777	2.05651	1.82668	2.18301	1.89621	2.53549	2.42372	2.73032	1.14925	2.90028	2.39668	1.64537	2.31435	1.88848	2.51787	2.36239	2.29769	2.87131	2.20016	2.22478	2.04565	1.49834	1.35735	2.0372	1.86144	2.49518	2.683	2.61975	1.81943	1.07489	2.05579	2.16612	2.50387	2.838	2.39353	2.3846	1.55049	2.35249	2.02609	2.28742	2.31485	3.02419	2.53361	2.54861	2.29958	2.32646	2.14672	2.666
ARHGAP25	1.5859	2.33648	2.10773	2.11276	1.83087	1.67986	2.43827	2.25974	2.39956	1.12504	2.70662	2.18815	1.59529	1.97014	2.04005	2.3207	1.81566	2.2122	2.31567	1.90906	1.59026	1.64954	1.69049	1.00871	1.78222	1.6519	2.6121	3.01144	2.79834	1.39798	1.63176	2.94656	2.27496	2.70998	1.90067	1.85157	2.40684	1.75425	1.86611	2.02551	2.2179	1.817	2.53799	2.45498	2.03732	1.87273	1.58988	2.56794	2.72271
ARHGAP26	1.82904	1.4478	2.2626	1.74361	1.55192	1.86267	1.73346	1.64211	2.68704	2.05436	2.15843	2.38963	3.45164	1.87923	1.93155	1.94486	1.955	2.27537	1.95073	2.05805	1.86423	2.13814	2.00203	1.81676	1.8568	1.76069	2.31434	1.80603	1.92564	2.32934	1.73133	1.91335	1.89792	1.71473	2.29405	1.78045	1.99932	1.94971	1.55833	2.01645	1.64628	1.86799	1.86001	2.37903	2.20301	2.78506	1.88312	1.77805	2.69469
ARHGAP29	2.01719	2.33912	2.91535	2.14196	1.86765	2.39293	1.92337	1.58399	1.45112	2.21054	1.71876	1.58637	2.05926	2.33102	1.95909	1.40826	1.67209	1.68828	1.5397	1.82734	2.47644	1.57018	2.04528	2.39912	2.26149	1.93766	2.05926	1.66304	2.01021	1.82574	2.2953	1.46683	1.98861	1.65971	1.52493	2.55913	1.93639	2.59485	2.67057	2.54723	1.75368	1.64165	1.98347	2.00387	1.80313	1.49082	1.71565	1.92263	1.53748
ARHGAP4	3.62708	3.08808	3.29226	3.0634	3.31549	3.2492	2.6081	3.70784	4.01024	3.09969	3.40834	3.79251	3.72671	3.48096	2.27763	3.34253	3.71316	3.66284	3.64445	3.9575	3.43882	3.63574	4.09642	4.46027	2.48182	3.99287	3.86751	3.01352	3.3256	3.87046	3.25888	4.03685	3.33436	2.85772	3.21189	3.25259	3.70348	3.13888	3.2221	2.79196	3.64011	3.9735	3.48388	3.59877	3.49813	3.81822	3.25444	3.06664	3.67886
ARHGAP5	1.1935	1.29968	1.47215	1.18353	1.59876	1.18304	1.70693	2.72214	2.88514	1.30067	2.67279	2.22566	2.23712	1.24584	0.908875	2.38666	2.604	2.66382	2.20422	2.1808	2.42056	2.14291	1.37594	1.35102	0.866505	1.41433	2.54618	1.67136	2.12995	1.63914	1.43127	2.68326	1.52947	2.3767	2.41259	1.11126	1.84283	1.74132	1.68001	1.02253	2.50218	2.21252	2.16676	2.53145	2.74989	1.97223	2.76131	2.48866	2.35751
ARHGAP6	2.89911	2.59162	2.53178	2.60135	1.86182	2.75559	2.02043	2.95037	3.13768	2.08806	2.66623	2.58109	2.16121	2.16348	1.61613	2.62634	2.82241	2.88907	2.73094	2.61223	2.12229	2.19089	3.03875	3.08205	1.89296	2.78575	2.84187	2.56795	2.56941	3.43916	2.02919	2.55287	2.34738	2.28041	2.85501	2.33036	2.67061	2.02919	2.41404	1.95232	2.41299	2.24328	3.23964	2.82241	2.23191	2.35756	3.17143	2.53815	2.85876
ARHGDIA	1.89676	2.41852	2.2852	2.05464	1.98648	2.29221	2.01956	2.64097	2.26707	1.80755	3.00384	3.09055	3.20984	1.59654	0.540497	2.06508	3.29354	2.5292	2.20091	2.92014	2.76677	2.3653	2.24761	2.35436	1.2908	1.8732	2.38585	2.20091	3.35068	2.51926	2.16992	2.70763	2.31226	2.28711	2.75775	1.99951	1.92224	2.11829	1.97846	1.98297	3.15933	2.50311	3.12705	2.65586	3.08573	2.28521	2.75545	2.40543	2.7409
ARHGDIB	3.64726	3.70382	4.62498	3.68414	4.09038	2.55494	3.91038	4.63494	4.6133	3.33889	4.90741	4.24149	4.93003	4.20498	2.73003	4.27936	4.4392	4.56855	4.46871	4.30248	4.61724	4.23018	3.66939	3.63496	3.272	3.77906	4.38363	3.70591	4.11509	3.42152	3.41414	4.78101	3.80365	3.8746	3.58246	2.94741	4.21198	3.78743	3.99104	3.11807	4.22868	4.57998	4.02044	4.39852	4.12111	4.70831	4.20379	4.47026	4.15353
ARHGEF10	1.39595	1.46762	1.8049	1.77032	1.30624	1.71269	1.32629	1.76222	1.87699	1.86003	2.7014	1.87699	2.49342	1.2887	1.17243	1.33974	1.76773	1.50061	1.69957	1.96719	2.13007	2.20074	1.96828	1.60544	1.25061	1.22856	1.91808	1.42594	1.48006	0.93087	1.72672	1.62089	1.18847	1.65998	2.11353	1.59842	2.31601	1.0286	1.95425	1.41399	1.96246	2.22336	2.3571	1.69085	1.33717	2.00413	2.46748	1.74773	2.27218
ARHGEF11	2.21181	2.1694	3.18664	2.127	2.3691	2.60233	2.80253	2.80787	2.79209	2.9618	2.23046	1.8207	1.10277	2.45539	2.86121	2.68607	1.93855	3.12098	2.72305	2.41241	1.42673	1.35079	2.63488	2.90164	2.28331	2.36565	3.74621	3.62146	3.37048	1.76951	2.66101	1.63925	3.06732	2.98488	2.03766	3.14276	2.34634	2.69799	2.92333	2.91199	2.43341	2.32236	2.10883	2.52368	2.30765	2.3851	2.64825	2.71987	2.11368
ARHGEF12	2.62577	2.41002	3.32935	2.40952	2.40952	2.85471	1.98412	1.84689	2.63677	3.30143	1.99715	2.56875	3.40279	2.475	2.29378	2.35452	2.2464	2.1134	2.24234	2.38904	2.09715	2.2403	2.65318	2.58161	2.34302	2.0562	1.92506	1.70272	1.98141	3.01411	2.40343	2.23371	2.27347	1.91237	2.53626	2.71714	2.02608	2.84202	2.58211	3.18569	2.16438	1.90339	2.55015	2.45286	2.57378	2.2753	1.73429	3.0324	1.86708
ARHGEF15	2.45666	2.45353	2.0509	1.89046	1.98318	2.33061	2.39259	1.63798	1.41661	1.84775	1.91144	2.07448	1.82862	2.37488	1.95766	1.67132	1.76091	1.99999	2.04479	1.80674	1.80674	1.96509	1.29666	1.08467	2.02016	1.98006	1.50463	2.34273	2.12396	1.37115	1.75295	1.2942	1.84671	1.73538	1.82758	1.6118	1.76976	1.58783	1.50241	2.00193	2.23546	1.74882	1.84119	1.62681	1.75089	1.59053	1.89238	1.69377	1.84182
ARHGEF16	4.13071	1.76729	1.45363	1.43084	1.4066	1.72754	1.71154	2.2804	2.06127	1.47205	1.95461	2.54268	2.79187	1.17729	2.19974	2.31821	2.16162	2.17617	2.11266	2.06078	1.70591	1.82226	0.794294	0.583405	1.69845	1.81335	2.07387	3.13608	2.46123	0.850531	0.977065	1.85135	1.68779	2.18538	1.85329	1.47544	2.11605	1.56949	1.15111	2.27925	2.17625	2.0528	1.78776	1.9346	2.03918	2.79381	2.32856	2.35347	2.15674
ARHGEF17	1.79105	1.78004	2.25998	1.8615	2.35795	2.38327	2.36455	2.54043	2.2102	2.20879	2.2801	1.85355	1.76824	1.66446	1.61878	2.08581	2.08856	1.81227	2.51402	1.84364	1.9972	1.80016	1.52246	1.32102	1.97983	1.33202	1.91904	1.59542	1.83814	1.78499	1.47017	1.82548	1.74151	1.74787	2.15956	1.92369	1.80346	1.50264	1.82187	1.98864	1.80555	2.1768	2.01815	2.09782	1.96758	1.75981	2.19778	1.78974	2.05747
ARHGEF18	3.78075	3.50512	4.20692	3.66938	4.67683	4.60817	4.49578	3.56752	3.9291	4.3483	3.75568	4.11014	4.43663	3.93383	3.91806	3.81467	3.7923	4.488	3.88333	3.90875	3.37223	3.26187	4.3544	4.15708	3.81025	3.94095	3.72262	3.67533	3.89045	4.3839	4.2588	3.34273	4.65699	3.15508	3.78314	3.84331	3.39105	5.01959	4.62648	5.06994	3.80156	4.12343	3.21651	3.90935	3.40242	4.02472	3.57794	3.88186	3.41207
ARHGEF2	3.32331	3.81047	3.21203	3.09255	3.12896	3.34587	2.92537	3.191	2.80896	3.67407	3.25305	3.48842	3.83816	3.00947	2.90486	2.88075	3.09562	2.98588	3.07049	3.32022	3.21612	3.48637	3.29972	3.24485	2.93204	3.90534	3.15202	2.9387	2.97665	2.94845	3.23254	2.99613	3.13101	2.70999	3.37099	3.04383	3.31048	3.84688	3.23716	3.57612	3.65536	3.23688	2.97814	2.83215	3.42115	3.17927	3.21699	3.11904	3.02981
ARHGEF5	1.51623	1.96919	1.85809	1.27893	1.16531	1.14621	1.93702	1.68862	1.44378	2.1532	1.89725	2.43066	2.96155	1.39004	0.722902	2.22956	2.25068	2.36581	2.1441	1.69163	1.62879	1.7042	1.33172	1.50919	1.65951	1.63186	2.23509	1.93647	2.18281	0.55549	2.1532	2.07874	1.59817	2.02344	2.18583	0.868696	1.52271	1.76961	1.751	1.06678	2.78276	1.96553	2.90188	1.8628	1.73416	1.71943	2.00934	1.82187	1.83914
ARHGEF6	2.63641	3.86819	2.56032	2.95001	2.94333	3.08933	2.49092	2.8063	2.71582	4.05995	2.82635	3.14561	3.51473	2.5742	2.72586	2.78265	3.2109	3.0577	2.8207	3.10551	2.40479	4.14296	3.16593	2.41997	3.05643	3.22763	3.19291	3.49777	2.9847	3.27698	2.68628	2.77186	2.97058	2.81247	3.04742	3.60292	2.88702	3.47388	3.21837	3.17467	3.04214	3.34972	2.60966	3.3017	2.49641	3.24666	2.7067	3.25446	2.52196
ARHGEF7	1.19527	1.90488	1.56005	2.26659	0.365424	1.49917	0.627371	1.57806	1.80573	1.13029	1.24602	1.52894	1.29206	1.6726	1.63475	1.28439	0.509291	1.49773	1.03779	1.33811	0.655613	1.41741	1.76367	1.58563	0.755276	1.17582	2.40125	2.0421	1.84922	1.00392	1.09345	1.46653	1.27917	1.5095	1.28848	1.98878	1.72336	0.0830111	1.65265	0.403283	1.9346	1.64337	1.71235	1.27747	1.39468	1.72932	1.52112	1.40982	1.37302
ARHGEF9	2.26883	1.21837	2.01693	2.64644	0.67981	1.40408	1.26266	1.64439	1.96676	1.59027	1.5282	1.5782	2.76198	1.8636	2.47739	1.55629	1.61248	1.52724	1.4982	1.71867	0.977731	2.02247	1.9055	1.89074	1.71217	1.75741	2.06819	1.6082	1.49201	2.45311	1.47837	2.28485	1.40789	2.57342	2.1358	2.00788	2.41104	0.646953	1.18837	1.45503	1.34256	2.73097	1.32529	1.80355	2.00359	2.30492	1.49368	1.93181	2.09446
ARID1A	2.20365	2.80013	2.01871	2.01435	2.15572	1.94269	1.72434	1.77664	1.73501	2.13926	1.98822	2.20754	3.31578	1.68464	1.52293	1.7902	2.02211	1.97418	2.27871	2.1693	1.95966	2.13298	2.21479	2.13151	1.76404	2.9052	2.05455	1.70789	2.00759	1.62896	1.8967	1.95627	2.00805	1.69676	1.96982	2.01386	1.7689	2.32905	2.1165	1.98094	1.87524	1.86539	1.93823	1.82882	2.15825	1.98773	1.76202	2.16341	2.32144
ARID3A	2.74405	2.44026	2.97718	2.3861	3.14583	2.29172	2.31854	3.31206	2.61009	2.9354	3.43172	3.24449	3.48433	2.78531	1.84454	2.68385	3.16197	3.0356	2.99125	3.33785	3.55963	3.30587	2.45109	2.63419	2.30152	2.49235	2.90511	2.39398	3.01807	2.42169	2.68473	3.25945	1.93944	2.51674	2.57038	2.72548	2.97474	2.80749	2.87196	2.31957	2.93748	3.20008	2.73579	2.68102	3.12499	3.66047	2.75748	3.09808	3.29209
ARID4A	3.28043	2.8189	3.18822	2.78104	2.83685	3.23433	2.62574	3.38342	3.06602	3.50562	2.90587	2.86558	2.36522	3.36245	3.41729	2.54867	3.0437	3.55862	3.09271	2.95537	2.7758	2.39143	4.468	3.94774	3.27655	3.44156	3.71974	2.56469	3.26694	3.83709	3.68131	2.951	3.3906	3.34944	3.5756	2.82132	3.44748	3.23336	3.70072	3.19987	2.02731	3.07511	3.50983	3.06188	2.61832	2.97968	2.99126	3.19017	3.58286
ARID5A	2.04275	3.37462	1.99164	2.32299	1.55865	1.99928	1.98811	2.2313	1.9258	1.8759	2.23365	2.24892	2.95921	1.98283	1.61094	2.43046	1.96986	2.41166	1.7566	2.15551	1.25193	2.03566	2.07095	2.44578	2.02278	1.58274	2.43222	1.61912	1.84237	1.34363	2.1062	2.22307	2.39819	1.70666	2.61082	1.91526	1.12033	1.53339	1.69378	0.977025	2.53355	2.37356	2.55305	1.57658	2.66735	1.58903	2.29032	1.57746	2.54558
ARIH1	3.34292	2.98265	3.67892	3.17887	3.19839	3.42467	2.65615	2.48257	2.27053	4.05553	2.44248	3.13136	4.16099	2.88507	3.26749	2.56802	2.86393	3.16828	2.93145	3.10551	2.67773	2.76213	3.52226	3.58133	3.22898	3.33659	2.63659	2.7136	2.86657	3.27962	3.20683	2.74525	3.50432	2.40134	3.00477	3.05808	2.7136	3.57553	3.39619	3.20261	2.46004	2.41722	2.90803	2.46742	3.25517	3.01846	2.92167	3.13873	2.47917
ARIH2	3.75064	3.59634	2.58902	2.77147	3.16207	4.25575	3.08346	3.27213	3.20128	2.24888	4.1266	3.86167	2.93344	2.58029	3.07909	3.22554	2.68792	3.26679	4.02033	3.09793	2.49529	3.19449	2.85541	2.14165	2.55942	3.39061	3.00089	3.11734	3.18139	3.42409	1.56084	2.46763	2.42647	3.1154	3.55549	3.06405	3.21536	2.87918	2.95779	3.19021	3.78461	3.65134	2.91855	3.3412	2.99798	3.36301	3.58089	2.64231	3.02584
ARL1	2.10643	2.50889	2.59595	2.18199	2.10643	2.5056	2.11957	2.16	1.90976	2.17542	2.38888	2.23228	1.94535	1.85236	1.13286	1.97821	2.26239	2.18135	2.07896	2.40695	2.56136	2.0702	2.52093	2.4399	1.5167	2.02867	2.39326	2.0012	2.33029	3.06576	2.72627	2.11729	2.29151	2.25199	2.22899	2.17706	1.75151	2.50013	2.23511	2.23237	2.90118	2.51437	1.63647	1.95478	2.6849	2.44518	2.184	2.14898	1.70401
ARL2	2.60684	3.1855	2.9008	2.85644	2.73164	1.76834	2.12957	2.6273	2.63803	1.2901	2.46497	2.72432	3.21718	2.20611	0.466223	2.5844	2.76868	2.57465	2.55369	2.89592	2.78867	2.8691	2.0701	2.04426	2.01745	2.26851	2.62682	1.82732	2.49324	2.55029	2.08765	2.55613	2.23097	1.98819	1.77077	2.04426	2.0501	2.52981	1.91946	1.97894	2.72728	2.91991	1.90091	2.72457	2.62394	2.80317	2.72651	2.79729	1.67332
ARL2BP	2.91932	2.44499	2.91426	2.85048	2.73202	2.88288	3.23471	2.56699	3.63564	3.1446	2.77505	3.02361	3.32886	2.64394	2.35387	3.2666	3.00943	2.46878	3.16991	2.89249	3.28988	3.11928	2.92135	2.36703	2.57509	2.64849	2.76796	2.48751	2.69557	3.2509	2.53307	2.59179	2.38829	2.55534	3.00437	2.30831	2.84238	2.16909	2.33615	2.18074	3.3971	3.04237	2.58616	3.22977	2.58909	3.08062	3.1956	2.67121	2.80651
ARL3	2.74916	2.72895	3.30861	3.01632	2.52488	2.38835	3.21496	2.23449	1.75341	2.7186	1.99099	2.38926	3.14835	2.66438	1.2379	2.44841	2.32075	2.44743	2.14872	2.45581	1.60209	1.76623	2.58206	2.25576	2.59093	2.89358	2.164	1.94269	2.36659	2.60523	3.15581	2.27047	2.61952	1.72778	2.25519	2.21928	1.56956	2.71663	2.69642	2.04824	1.88681	2.29948	1.6771	2.34462	1.96041	2.50249	2.95684	1.74218	2.59403
ARL4A	2.26526	2.32542	3.03838	2.81516	2.00943	2.6223	2.69933	3.12975	2.88798	2.38334	2.41736	2.25374	2.21269	2.12188	2.03698	2.47864	2.79576	2.01365	2.58885	2.09068	2.47696	2.18795	1.59222	1.75247	2.49354	1.89304	2.68443	2.40386	2.41679	1.72098	2.17305	2.4033	1.94814	2.24699	2.29759	2.75725	2.58997	1.45616	2.52447	2.14381	2.34689	2.17695	3.26712	2.83338	1.7927	2.64765	2.75716	2.30165	2.70446
ARL4C	1.96459	2.02388	2.42746	2.18531	2.00245	2.20225	2.81509	2.7497	2.48861	2.33379	2.21857	2.16974	1.8384	2.13897	2.47329	2.19365	2.13386	2.14084	2.57332	1.85634	2.02275	1.71235	1.6487	1.82209	2.3293	1.88188	2.2928	2.35459	2.41886	1.58143	1.91177	1.87179	2.06423	2.16027	1.97741	2.23613	2.4084	1.95512	2.42447	2.08267	2.05449	2.11763	2.57547	2.60798	1.82295	2.02074	2.45512	1.81943	2.47486
ARL4D	2.0599	2.21753	2.39475	2.34907	2.75471	2.17737	2.24515	2.24137	2.0993	2.20247	2.0255	1.79556	1.19914	2.04885	1.20392	2.18163	2.28756	2.13444	1.96525	1.97429	2.83177	1.81313	2.1603	2.26322	2.24464	2.3827	2.3227	2.18816	2.26748	2.82751	2.37417	2.08624	2.20448	2.61388	1.52999	2.42588	1.80761	1.90828	2.23511	1.71901	2.84283	1.73629	1.75616	2.66346	2.40287	1.84931	1.96469	2.11387	1.74582
ARL6IP1	3.39565	3.13527	3.67246	3.27617	3.198	3.72374	3.27666	3.4512	3.53285	3.35333	3.00562	2.76963	2.82539	3.13229	4.07772	3.20078	3.09075	3.5667	3.16045	3.07781	2.9867	2.83236	3.54501	3.54551	3.39018	3.87758	3.99735	3.76087	3.71755	4.12302	3.37424	3.27645	3.59977	3.80767	3.10768	3.62267	3.43527	3.4763	3.42901	3.8492	3.89399	3.28676	3.22163	3.35251	3.25563	3.28022	3.54831	3.1731	2.98136
ARMCX2	2.88718	2.83719	2.75643	2.57568	3.09149	2.4853	3.49432	1.76636	1.49283	3.31838	2.6052	2.55329	1.95384	2.90737	2.4454	1.94903	1.875	1.51879	2.69366	1.85673	2.02883	1.82741	1.95027	2.13198	3.20926	2.64057	1.14431	1.92259	1.6755	2.35599	3.92312	2.09661	2.11708	2.37975	2.27255	2.46896	1.66877	3.31069	2.6872	2.98284	1.39893	1.90376	1.92678	2.19582	2.20621	1.49625	2.785	2.55728	1.84995
ARNT	2.02141	2.34884	3.12632	2.41039	2.0868	1.75263	2.81187	2.43392	2.03196	1.79927	2.53826	2.7003	3.12967	1.96755	1.24104	2.72049	2.49451	2.62625	2.44739	2.39065	1.86368	2.10505	1.74397	1.53867	2.52338	2.05939	2.42479	2.58202	2.68828	1.2872	2.26085	2.3743	2.47193	2.09976	1.73097	1.80504	1.94493	2.24979	2.20123	1.66272	2.16351	2.3186	2.65916	1.78642	2.59362	2.71616	2.56502	2.15308	3.04734
ARNT2	1.27347	1.29776	2.06568	1.81034	1.80463	1.74222	1.79796	2.22136	2.03604	2.52396	0.947046	0.720291	1.25717	1.76223	1.21297	1.05995	1.36912	1.07138	1.42866	0.909413	2.06558	1.0709	1.14342	1.77747	1.94325	1.24107	1.70163	1.05804	1.22049	1.46878	1.47926	1.23144	0.974778	1.36721	1.62827	2.11999	2.02747	0.87712	2.25766	1.56691	1.52006	2.03699	1.00607	1.77776	1.34951	1.21049	0.960089	1.92747	1.28217
ARPC1A	2.2071	3.16157	1.74759	2.04802	1.69249	1.47448	2.07294	2.55855	2.5667	1.81515	2.78758	2.52836	4.00224	1.50945	1.54395	2.41528	2.5207	2.75788	2.47949	2.65342	2.69223	3.08514	1.91961	2.16925	1.3475	1.75909	2.32999	1.87384	2.16181	1.56456	1.5866	2.86856	1.85971	2.18242	3.50344	1.46537	1.84413	2.37001	1.76628	1.2349	3.05002	2.58198	2.59041	2.31299	3.19423	2.76735	2.32763	2.92014	2.04411
ARPC2	3.1642	3.99892	3.94987	3.86654	4.29366	3.79083	3.71607	3.57454	3.25979	3.10563	3.09742	3.18455	3.29312	3.8075	3.60894	3.37169	3.14122	3.03885	4.08642	2.9998	2.95314	2.94504	3.46037	3.6137	3.65179	3.23753	2.85505	2.83981	2.91028	3.06991	3.78797	2.83457	3.37276	3.41883	3.40788	3.67893	3.36931	3.62036	4.317	4.31128	3.32796	3.21559	2.91266	2.93763	3.54314	3.40474	3.10065	3.14185	3.094
ARPC3	4.8021	3.93059	4.64441	3.9097	4.47777	4.92248	4.55637	4.71108	4.30816	4.86677	3.4262	3.3297	3.22872	4.44892	4.94934	3.66198	3.87439	3.82863	4.26438	4.0281	3.44958	3.73561	5.12941	5.40251	4.46036	5.306	3.96841	3.12724	3.79231	5.40549	4.60113	4.2226	4.627	3.84156	4.80261	5.19259	4.26438	4.23104	4.41211	4.24248	3.88179	3.97546	3.51586	3.61668	3.79337	4.07322	3.67794	4.27077	3.30748
ARPC4	1.46885	1.19476	2.56671	2.45221	1.23838	1.8619	2.13946	2.90769	2.86903	1.95607	1.89707	1.30527	2.45318	2.0557	1.38658	1.92532	2.09136	1.61009	1.91987	1.8029	1.60216	2.14539	1.70825	2.21678	2.71937	1.35485	2.64153	2.02842	2.13002	1.60615	2.1583	2.11069	1.45299	2.09781	2.24898	2.65196	2.84227	0.179678	2.09733	0.61882	2.03992	2.1684	1.79176	2.18274	2.20338	2.36772	1.79618	2.34409	1.6292
ARPC5	3.63184	3.6625	4.56272	3.96508	3.63415	4.01021	4.36717	4.03311	3.52052	4.40246	3.59862	3.65763	4.35883	3.80714	3.62374	3.38456	3.61077	3.4563	4.04179	3.76814	4.25064	3.37588	4.16988	4.12881	4.09699	3.27256	3.61713	3.16645	3.65937	3.31016	3.90607	3.21794	3.71515	3.30703	3.64259	3.93442	3.72995	4.29774	4.11839	4.12186	2.7061	3.82877	3.70772	3.95453	3.46723	3.43677	3.47568	3.93788	3.63883
ARPP19	2.984	4.14603	2.98839	3.65974	2.66468	3.02941	3.32822	2.44999	1.88118	3.59382	2.8445	2.99537	4.27849	3.51863	2.52797	2.43828	2.65213	2.72195	3.29857	3.24779	2.77077	3.0066	2.87366	2.85901	2.4313	2.49087	1.7972	1.4691	2.30352	3.0255	3.51229	2.55838	2.65785	1.84115	2.01643	2.55776	2.22003	3.56648	3.05821	2.80628	3.43216	2.51081	2.53923	2.59023	2.49139	2.73669	2.99618	2.06034	2.89567
ARR3	1.74478	1.74629	2.60246	1.76595	2.49462	1.79215	1.51953	2.40653	1.5161	2.21091	2.35966	2.8137	2.54057	2.2487	1.89394	2.5315	2.51386	2.55115	2.05227	2.52999	1.42489	2.1586	2.06528	2.6856	1.61275	2.26483	1.92226	1.70104	2.24225	1.47065	2.56617	2.89987	2.05167	2.24981	2.04522	2.06679	2.28307	2.25979	2.22048	1.06902	2.46068	2.28154	1.92079	2.76555	2.48383	2.02807	2.23052	2.37239	1.9389
ARRB2	2.51024	2.36489	2.57278	2.4725	2.49165	2.38067	2.27194	2.68502	2.21461	1.59871	2.42249	2.76333	2.21235	1.88039	1.42857	2.72333	2.60108	2.92164	2.15376	2.89291	2.1363	2.20334	2.94968	2.90404	2.55531	2.9277	2.96502	2.49798	3.01178	2.7232	2.21109	2.59995	2.73954	2.61798	2.09066	2.67193	2.38531	2.35588	2.06631	1.77279	2.17335	2.43731	2.21404	2.47852	2.87674	3.08168	2.43882	2.71497	2.78371
ARSA	2.80639	2.75806	3.61026	2.7082	2.63697	3.29024	3.00227	2.51468	1.83038	3.49019	2.70751	2.85862	3.78918	2.59372	2.12259	3.13845	3.00159	3.01838	2.97208	2.92985	2.40988	2.65358	2.54895	2.87253	3.27142	2.50875	2.28014	2.03033	2.61797	2.10784	3.03025	2.8688	2.84302	2.62611	2.3763	2.69904	2.44142	3.60568	3.41794	2.3953	2.09522	2.12038	2.73633	2.26069	3.26147	3.34234	1.99002	2.61439	2.80362
ARSB	1.26949	1.38411	1.4469	1.40603	1.51367	1.18079	1.13992	1.91407	1.51839	0.886769	2.60874	2.5335	2.43383	0.642087	0.686439	2.31772	2.12735	2.31373	1.87619	2.0531	1.42321	1.75958	1.34573	1.19873	1.04125	1.48626	2.31871	2.16722	2.57884	1.39457	1.00886	2.01623	1.58992	1.88616	1.92254	1.13594	1.88616	1.18378	1.03029	0.677469	1.97511	2.61779	1.73179	2.0496	2.50174	2.20495	2.03871	2.25253	1.82757
ARSD	2.37138	2.23076	2.17433	1.64056	2.02941	1.91988	2.03132	2.19881	1.81762	2.22933	1.99841	2.23803	3.00233	1.48656	0.431945	1.92619	2.1969	2.18542	2.13855	2.42504	2.22273	2.13711	2.37616	2.38142	1.57313	2.18628	2.2849	1.82432	2.48195	2.34938	1.66448	1.92237	1.81609	1.71336	1.84823	1.70465	1.85397	2.31685	1.74674	1.59752	2.24827	1.84074	1.33539	2.15275	2.45657	2.49135	2.03746	2.70047	1.77856
ARSF	1.65008	1.45286	1.76575	1.2937	1.8656	1.29567	1.29221	2.35064	1.51824	1.33868	2.08668	2.01995	2.233	0.962517	0.665939	1.96607	2.1895	2.47223	1.8944	1.99969	1.49748	1.91813	1.52008	1.70347	0.846357	2.19233	2.14303	1.72387	2.18357	1.7702	1.52552	2.45345	1.44742	1.85041	1.81927	1.41628	2.43516	1.91305	1.3797	0.76381	2.02233	1.81828	2.37315	2.19546	1.75255	1.9719	2.05344	2.09194	2.14791
ART1	2.67142	2.18416	2.48814	2.00482	2.17628	2.0398	2.02256	2.25209	2.00525	2.44528	2.30136	2.10428	2.56494	1.93437	1.20667	1.62244	2.1304	2.191	2.07817	2.29692	2.00821	2.12744	2.57633	2.77292	1.70625	2.39158	2.26145	1.58647	2.29003	2.81085	2.17628	2.33831	1.97132	1.77369	2.24913	2.43937	2.12695	2.33393	1.89889	1.52643	2.20488	2.27127	2.27248	1.32931	2.0367	2.34591	2.03915	2.12343	2.34324
ART3	1.23092	1.05401	1.36851	1.01326	1.23619	1.08805	1.20599	2.64807	2.45007	0.969632	2.44623	2.05598	2.49609	0.921211	-0.192965	1.42458	2.38774	2.137	1.86277	2.03345	2.19166	2.20844	0.918814	1.07271	0.459048	0.985933	2.24631	1.23042	2.03105	1.53775	0.98785	2.67971	0.834435	1.99126	2.31822	1.23667	1.81771	1.2314	1.24194	0.535276	2.26831	1.65619	2.20264	2.07101	2.16824	1.91543	2.03008	2.23092	2.15513
ARTN	-0.388	-0.642	-0.388	-0.266	0.148	0.368	-0.671	1.479	0.725	-0.626	-0.206	-0.349	-2.129	-0.205	3.167	0.236	-0.868	0.796	-1.06	-0.568	-1.849	-1.981	0.903	1.623	-0.292	2.349	2.261	1.506	1.542	0.486	0.148	0.528	1.35	2.134	0.45	1.286	1.582	-1.463	0.304	-0.584	2.12453	2.15383	2.15509	2.20407	2.15319	2.14452	2.19773	2.12869	2.17943
ASAH1	2.40224	2.25293	2.85907	2.37353	2.45863	2.62152	2.42208	2.68717	2.48773	2.63823	2.78062	2.65167	2.9409	2.21168	1.43638	2.36713	2.60781	3.00251	2.10974	2.64279	2.09251	2.34102	2.64815	2.56461	1.76477	2.5359	2.2648	1.92283	2.34468	2.56827	2.89875	2.85633	2.19811	1.94632	2.03038	2.09369	2.33424	2.48578	2.49674	1.62799	2.33192	2.28791	1.90445	2.41672	2.23542	3.30819	1.99621	2.4717	2.20302
ASAP2	1.87489	2.321	2.09894	2.53757	2.93728	2.79207	1.51011	2.48384	2.67447	2.39535	2.87806	2.09461	2.41498	2.16232	2.84796	3.1605	2.08164	2.35161	2.11058	2.33065	2.7104	3.10611	1.80802	1.85243	1.60592	1.90083	2.72237	2.56119	2.15699	2.24016	2.20673	2.11507	2.22519	2.06917	1.91198	2.1209	2.46987	2.80504	2.05253	2.61492	1.90719	2.68134	2.33689	2.10464	2.95226	2.09086	2.47039	3.04622	1.78983
ASCC3	2.98244	3.30531	2.77782	2.91521	2.88724	2.83081	2.46084	3.04253	2.40612	2.83916	2.30405	2.61711	3.0234	2.85976	2.55799	2.70445	2.54105	2.51112	2.35214	2.88355	2.28933	1.79374	3.01875	3.00354	2.51383	2.96428	2.63183	2.09355	2.228	2.75083	2.58155	2.21328	2.73955	2.25597	2.28295	2.99372	2.2913	3.27586	2.65122	3.15712	2.55089	2.16901	2.74516	2.38484	2.63626	2.06022	2.28524	2.54519	2.30692
ASCL2	-0.118	-0.071	0.129	-0.431	0.527	3.165	0.103	1.165	0.716	-0.787	1.161	0.707	1.853	-0.948	-2.592	-0.167	1.182	0.916	-0.133	0.664	-0.481	0.338	0.361	0.326	-1.243	0.615	0.948	-0.245	0.751	0.031	0.001	0.772	0.071	0.885	0.53	0.028	-0.539	0.102	-0.576	-1.301	3.09668	3.06944	3.21886	3.1345	3.26083	3.02223	3.05253	3.19872	2.88313
ASGR1	3.30825	3.35466	4.20465	3.3713	3.54231	3.37534	3.66943	3.43227	2.95355	3.72441	3.42016	3.49431	4.0376	3.20131	2.71452	3.41764	3.37476	3.54728	3.24663	3.35559	2.73815	2.96515	3.54181	3.23611	3.49439	3.4848	3.4242	3.20123	3.33037	3.35113	3.80916	3.19467	3.62958	2.79919	2.57522	3.16801	2.90008	3.70272	3.79756	2.72561	3.53774	3.52309	3.24787	2.6061	3.38453	3.39356	3.00334	3.52264	2.59611
ASGR2	2.26916	2.5088	2.86473	2.72127	2.793	2.31318	2.51206	3.14845	2.70504	2.00235	2.38443	2.35346	1.53564	2.39197	1.32039	2.53984	2.36976	2.75883	2.28553	2.38008	2.91261	2.1649	2.11864	2.33274	2.34089	2.36643	2.96098	2.66374	2.6545	3.31792	2.94406	2.52952	2.44033	2.64472	2.02579	2.43979	2.01383	2.01322	2.37186	1.99692	2.1248	2.81782	2.79199	2.09657	2.82847	2.35384	2.00297	3.21694	2.20934
ASH2L	3.09046	3.20452	2.68485	2.74295	2.85008	2.98173	2.30109	3.05812	2.76124	2.90445	3.05812	2.36842	3.17324	2.72483	2.62142	2.63971	2.96111	2.89715	2.89289	2.82253	3.52502	3.06558	2.48871	2.99346	2.83142	2.68645	3.53888	2.95152	2.73885	3.0233	3.13737	2.96378	3.09686	2.7218	2.67969	2.85274	3.23027	2.36985	3.20186	3.1864	2.95239	3.08166	2.72181	2.90031	2.87841	3.21472	2.94276	3.12299	2.1808
ASL	3.06933	2.40973	2.85504	4.04765	2.63436	2.75554	2.09495	0.663289	0.501221	2.19199	0.665752	0.595802	1.14063	3.39543	1.12057	0.719939	0.557871	0.47659	1.37166	1.48545	-0.00419462	0.994321	3.39346	4.17967	3.21071	3.18903	0.950479	0.407133	0.629791	3.24814	3.18016	0.905159	2.20579	0.650974	0.563782	3.46834	0.621417	3.69593	2.48214	2.37032	0.471329	0.752736	0.31235	0.98865	0.482941	0.776849	0.900044	0.418471	1.38434
ASMT	1.58558	1.61061	1.27009	1.35252	1.53848	1.41876	1.5429	2.61002	2.33722	1.01545	3.13011	2.89607	2.67086	1.41827	0.790238	2.60708	2.76409	2.57764	2.62916	2.64682	2.24645	2.23467	1.2382	0.366805	1.4379	1.78234	2.19346	2.04528	2.53103	1.44526	1.28923	2.58942	1.52376	2.23173	2.57715	0.728416	2.53741	0.977176	1.26617	0.552272	2.53526	2.72466	2.23435	2.64541	2.33226	2.7122	2.40602	2.62488	2.45134
ASMTL	2.51883	3.37513	2.26215	2.62884	2.22134	2.30295	1.86188	2.87128	2.69413	2.59888	2.81137	2.84339	3.51531	2.25595	1.82108	2.45087	2.58464	2.33725	2.35688	2.90485	2.87851	2.87541	2.3453	2.19759	1.98687	2.27351	2.73028	2.23189	2.24119	1.8247	2.47183	3.04791	2.22134	2.31143	2.89762	2.47854	2.49632	1.9187	2.11444	1.93057	3.15915	3.22009	2.42863	2.85766	2.58488	2.68478	2.52594	2.5621	2.04404
ASNS	-0.238271	-0.150136	-0.116238	-0.020354	-0.0232595	-0.360305	0.707006	2.48373	1.61109	-1.56224	1.17817	1.58688	2.21933	-0.586939	-0.601467	1.50407	1.25032	2.34475	2.10407	1.76412	1.37671	1.38349	-0.395656	-0.446019	0.312333	-0.104615	2.24402	1.68712	1.68664	-0.188393	-0.458126	0.71618	0.487152	1.38737	1.68712	0.430493	0.993662	-0.726891	-0.268296	-1.22277	1.93937	1.93852	0.637007	1.44175	1.20732	2.33036	2.03007	1.7429	1.39533
ASPA	2.20311	2.06768	2.31848	2.21515	2.02354	2.30092	2.33102	2.283	1.81904	1.86555	2.35724	2.32112	1.78643	2.0105	1.99847	2.17667	2.08889	2.26745	2.06431	2.12149	1.7764	1.7754	2.02154	1.80084	1.85301	2.0421	1.9354	2.27247	2.21228	1.85903	1.83595	2.10293	2.06768	2.20124	2.03823	2.27634	2.14958	2.12135	2.33252	1.60121	2.06382	2.09522	2.03767	2.51363	2.16397	1.95136	2.02746	2.22586	1.94011
ASPH	1.62093	1.92397	1.49394	1.5988	1.4824	1.64161	1.9966	2.20571	1.98252	1.19331	2.37551	2.24179	1.67467	1.087	0.890267	2.11817	1.96039	2.41158	2.09604	2.16242	1.82667	1.75356	1.43766	0.792621	1.37465	1.60217	2.41495	2.66748	2.53761	1.49346	0.953761	1.64629	1.79025	2.18936	1.74586	1.23179	2.17829	1.45017	1.59255	1.08171	2.11934	1.96663	1.78014	2.14324	2.06653	1.95546	2.074	1.87483	2.59351
ASS1	1.76365	1.8717	1.89628	1.76519	1.99256	1.66738	1.7826	1.88436	1.45523	1.35858	2.00112	2.19162	1.6278	1.72627	0.656503	1.61705	1.85056	1.9243	1.81881	1.70871	1.8014	1.66467	1.24234	1.67711	1.58698	1.80411	2.21312	1.73841	2.02007	2.55637	1.37446	1.94018	1.6346	1.9074	1.61654	1.65509	1.52026	1.55318	1.74317	1.21673	2.75627	1.76207	1.5946	1.73879	1.80039	1.74231	1.83268	1.74776	1.50267
ASTN1	1.89316	1.66444	1.9513	1.76975	2.05088	1.94415	1.64776	1.92188	1.6965	1.51053	1.90425	2.06054	0.409465	1.6816	-0.278734	1.44824	2.03195	1.97049	1.57547	1.57832	2.47129	1.3739	1.54722	1.91651	1.67969	1.75736	1.69221	1.65075	1.96381	2.70083	2.51595	1.95905	1.70161	1.93618	1.52639	1.66873	1.49112	1.36282	2.21337	1.29134	1.69873	1.58837	2.43099	1.67962	1.4483	1.47988	1.85491	1.45179	1.99955
ASTN2	1.63395	1.77082	2.15154	1.36527	2.06536	1.43776	1.40785	1.75292	2.38356	1.34043	2.10423	1.93187	2.04289	1.84027	1.70137	1.95722	1.84823	2.0211	2.27406	2.16152	2.03478	2.04087	1.4768	1.68008	1.76829	1.83115	2.37139	2.55795	2.06064	2.7041	1.84585	1.96837	1.70391	1.63379	1.83556	1.97056	1.84417	2.06789	1.47072	2.28689	1.86228	1.96574	1.70867	2.84136	1.95099	2.1996	1.70807	2.01062	1.95683
ATF1	2.40829	2.49467	2.86756	2.36194	2.11808	2.294	2.29347	2.49971	2.24058	2.40144	2.57029	2.74146	3.00586	1.9369	2.33508	2.37489	2.57608	2.70617	2.4265	2.52815	2.06151	2.26007	2.69691	2.52363	1.95481	2.53627	2.66878	2.33802	2.60557	2.37247	2.64793	2.47812	2.44779	2.07625	2.49181	2.15706	2.20687	2.89758	2.34298	2.09754	1.92909	2.35018	2.91694	2.68118	2.31881	2.09949	2.61474	2.43558	2.82082
ATF2	2.44784	2.49579	3.18599	2.43961	3.23103	2.16401	2.15626	2.55179	2.31495	2.31464	2.35999	2.51547	2.20112	2.38827	1.28976	2.27814	2.86856	2.75861	2.86662	2.88745	2.86178	2.55325	2.0807	2.19017	2.52534	2.03614	3.18048	2.95138	3.1364	3.04359	1.99885	2.20791	2.51371	2.66174	1.89502	2.55343	2.49367	2.62899	2.61107	2.1519	2.91734	2.92397	2.06969	2.15786	3.12135	2.84735	2.22564	2.96807	2.44334
ATF3	1.95979	1.92508	1.92209	1.71743	2.11358	2.05075	1.59535	2.69968	1.98877	2.01484	2.04861	1.70332	1.22938	2.09922	2.33739	1.89601	1.89481	2.53691	1.92174	1.7512	2.1258	1.68836	1.83592	2.07468	1.68571	2.28593	3.42017	2.48306	2.79483	2.29789	2.53666	2.35978	1.75274	2.72242	2.21676	2.5235	2.15752	1.83891	2.26618	1.92089	2.7215	1.866	2.58716	1.94851	2.68393	1.9792	2.81798	1.71708	2.58644
ATF4	3.16375	3.29238	3.13951	3.39232	3.27556	3.32058	3.12071	3.19186	2.57047	2.78083	3.05877	3.48425	1.94463	2.85504	3.34977	3.40855	3.48969	3.04987	3.14684	3.25568	2.22762	3.11963	3.4794	3.57636	2.97229	3.61495	3.34275	3.12012	3.30367	3.07668	3.52244	3.36353	3.71291	2.84208	5.07928	3.38787	2.96576	3.48434	4.01767	2.62449	2.99792	3.16903	3.70375	3.28371	3.39729	2.58145	3.97989	2.98015	3.61112
ATF5	2.69554	2.54512	2.69394	2.57232	2.48484	3.05506	2.34349	2.64087	2.57633	2.96118	2.69688	2.65794	1.86315	2.57766	3.02359	2.47125	2.47018	2.4163	2.56833	2.66861	2.06799	2.20614	2.84703	2.69287	2.39203	3.33937	2.99026	3.0212	2.85957	2.73074	3.00919	2.40244	2.72861	3.40099	2.51232	2.67047	3.16575	2.80382	2.91477	2.79049	2.41837	2.44576	3.25405	2.55442	2.98019	2.48911	2.421	2.87389	2.0877
ATF6	4.85416	3.80221	4.96389	3.307	5.15281	4.35752	4.52546	2.68113	3.78652	6.67135	2.9254	2.16923	1.66066	4.86514	4.06078	3.3061	3.95493	3.24265	4.37428	3.22309	3.39484	3.85904	4.84224	5.69859	5.25348	4.76686	4.05512	3.11623	3.81372	6.59168	5.62512	2.80374	5.63323	2.54373	5.71964	4.88613	2.56043	5.40662	5.30262	4.31459	3.17007	2.93631	2.87624	2.64204	3.55389	3.94198	3.1155	3.94997	3.41953
ATF6B	1.98575	2.11816	2.4402	2.16196	3.3053	2.22637	2.01357	2.71069	2.44224	2.08158	1.92957	1.75799	2.04962	2.68185	1.12785	1.53747	2.22739	2.16298	1.87495	1.93781	3.11928	2.60661	2.02439	2.48811	2.42835	2.17484	2.59167	2.45667	2.55508	3.36765	2.50409	2.09909	1.87239	2.72718	1.74666	2.86116	2.2346	2.00532	2.55613	1.89403	1.38008	2.4828	2.38191	2.51584	2.4344	2.62018	2.24835	1.81935	1.35695
ATF7	0.928431	2.24616	0.985293	1.06787	1.28444	0.766249	1.68297	2.19309	2.40917	1.07331	2.56739	2.16095	2.35379	1.34823	1.11534	2.35329	2.18963	2.18419	1.73571	2.04525	2.32511	2.18221	1.15638	1.26862	1.07133	1.27653	2.15551	1.25263	1.59826	1.35416	1.23401	2.52685	1.5114	2.03931	2.1026	1.10594	1.70061	1.75764	1.56925	0.46364	2.65431	2.14533	1.9933	2.53625	2.36644	1.87696	1.54093	2.06387	1.90576
ATG12	2.69235	3.12262	2.90574	2.52794	2.92922	2.71384	2.42599	2.49974	2.31734	2.88225	2.54471	2.69663	2.42528	2.28607	2.27707	1.99451	2.65566	2.52223	2.59469	2.61468	3.5087	2.79658	2.99169	2.72433	2.30905	2.17213	2.84405	2.27786	2.59069	2.71034	2.54293	2.2039	2.11616	2.23438	2.952	2.69535	2.83456	2.93372	3.13062	2.83327	3.08541	2.75161	2.48328	2.69359	2.12066	2.93351	2.07568	2.59185	2.54523
ATG2A	2.31891	2.90476	2.56362	2.22877	2.27384	2.20362	3.10913	2.50643	2.95709	1.40711	2.81351	2.29316	2.11971	2.2948	2.79262	3.26102	2.78154	2.9246	2.51063	2.19202	1.77962	2.14486	1.47733	0.606935	2.87437	1.91908	2.4425	3.4177	3.01945	1.74458	1.77707	2.4839	2.52956	2.89316	2.26015	2.07262	2.64058	1.87244	2.29218	2.76223	3.12302	2.22484	2.63191	2.32366	2.76775	2.34564	2.78484	2.06857	3.22391
ATG4B	2.61891	2.29132	2.60219	2.34313	2.80053	2.56152	2.29745	2.1362	2.04149	3.12088	2.2688	2.49833	2.09108	2.62727	2.3058	1.82366	2.33175	2.11838	2.69054	2.62592	2.26211	2.69834	2.63896	2.58325	2.46068	1.8562	1.99581	2.2103	2.22256	3.13369	2.60331	2.07826	2.25455	2.25599	2.53733	2.74816	2.41142	3.09079	2.46068	2.46458	2.38531	2.41222	2.17655	2.45253	2.13364	2.11039	1.95727	2.52383	2.00582
ATIC	3.04773	2.87186	2.99549	2.66753	3.0917	2.44407	2.86151	3.29645	2.95453	2.44303	3.21472	2.97211	2.30689	2.49579	1.93506	3.16661	2.91418	3.19144	2.93177	2.84383	3.20075	2.87021	2.37837	2.66288	2.55683	2.77047	3.58716	3.07867	3.42577	3.24792	2.57339	3.07867	2.69391	3.16299	2.57846	2.64891	2.64623	2.3463	2.53356	2.1249	3.42651	3.22614	2.58455	3.38409	2.77585	3.32126	2.87078	2.98004	2.63776
ATM	1.98335	1.96303	1.90814	2.18763	1.96557	1.51432	2.11446	1.86255	1.38031	1.44521	2.10494	2.05616	2.01652	1.87308	0.801376	1.99924	2.0587	1.82088	1.63743	1.81783	1.61914	1.61711	1.50822	1.15556	1.64644	1.74452	1.4484	1.39657	1.67046	1.712	1.85885	1.98451	1.70336	1.41994	1.81072	1.5875	1.41334	1.76637	1.86698	0.900467	1.77997	1.52774	1.77986	1.66115	1.80688	1.83065	1.48043	1.84568	1.70606
ATMIN	2.50797	1.97446	2.88328	2.41415	2.21951	2.62675	2.46954	2.89605	3.04028	2.50897	2.54121	2.23078	2.01768	2.89027	2.84385	2.33359	2.53622	2.69642	2.37851	2.61108	1.73769	2.50677	2.5484	2.67965	3.11735	2.58583	2.65599	2.29666	2.52074	4.01169	3.03999	2.37501	2.54341	2.53771	2.37651	2.79195	2.77328	2.14864	2.51496	2.78396	2.07641	2.69093	1.40686	2.70544	2.37905	2.63923	2.74046	2.69199	2.48911
ATN1	1.59506	1.39367	2.00245	2.36515	2.01016	1.39059	1.41011	1.95884	1.61052	1.8062	2.01124	2.07135	1.90849	1.63256	0.875303	1.63416	1.95113	1.8489	1.6881	1.71276	2.13043	1.70197	1.69575	2.135	1.46354	1.48922	1.82527	1.30844	1.66755	2.3631	1.82932	1.76516	1.14245	1.42301	1.87202	2.00451	1.56018	1.75791	1.82367	1.65003	1.61472	2.01812	1.45095	1.87167	1.49251	1.75717	1.81226	1.59498	2.48486
ATOX1	1.66705	2.04447	1.73554	2.04396	1.63155	1.95722	1.43929	2.94926	2.38213	1.17906	2.15791	2.01892	2.02044	1.89837	1.24196	1.75716	2.14269	2.33393	2.06609	2.15081	2.57844	2.2477	1.79489	2.19868	1.30029	1.8238	3.26783	2.41003	3.0355	3.02655	1.65082	2.59975	1.67923	2.78389	2.28118	2.40768	2.08791	0.897519	1.70865	0.903099	2.62134	2.22933	2.59317	2.03385	3.2032	2.33152	2.25492	2.89391	1.68077
ATP10B	2.14447	2.30592	2.90802	2.06348	1.8269	1.94199	2.18123	1.83738	2.81353	2.41834	2.18959	2.57696	3.24087	2.9304	2.32723	2.19225	2.20344	2.0681	2.61958	2.56896	2.08035	2.245	2.73112	2.27928	2.68902	2.30752	2.35956	1.82726	2.12511	2.60271	2.77907	2.12565	1.92174	1.79316	2.4576	2.13967	2.35423	2.02991	2.46364	2.29846	2.05037	2.81624	2.39107	2.85264	1.99433	2.11232	2.2426	2.03353	2.2276
ATP11A	3.19054	2.52393	2.75179	2.30928	2.53761	2.79803	2.60366	3.56924	4.20895	1.21573	3.78719	3.46451	1.9775	2.88059	2.93909	3.49093	3.19796	4.04478	3.62066	4.09809	2.35114	3.38242	1.91772	1.5587	2.4593	2.98768	4.57551	4.48965	4.18064	2.11586	1.3181	2.83093	2.96598	3.21872	2.95217	2.57347	3.46639	1.83185	1.51719	2.2588	3.76023	3.40119	3.90337	3.31278	3.41877	3.40688	3.15179	3.4273	3.24031
ATP11B	3.41065	3.07656	3.85577	3.07018	3.79927	4.03117	3.24017	3.42365	3.25906	4.21934	2.75253	3.22615	3.55729	3.1876	3.96877	2.92547	3.26398	3.65407	3.16375	3.23843	2.36931	2.8616	4.1933	3.98695	3.71133	4.23113	3.64523	3.36617	3.46099	3.86806	3.92014	2.98344	4.0577	2.87241	3.60347	3.71575	2.8331	4.11125	4.03756	3.59587	3.56396	2.97761	2.64101	2.97547	2.87694	3.75121	3.13009	3.19121	2.94425
ATP12A	3.64322	3.39322	3.28774	2.49869	3.58642	2.99869	3.06715	2.61801	2.63323	3.69545	3.16771	3.41112	2.07035	3.15944	2.72131	2.85584	2.60128	2.74428	3.32643	3.30513	2.70625	2.34114	2.91959	3.40437	3.18886	3.9419	3.16974	3.06426	3.0455	3.08287	3.10518	2.70422	3.2918	3.14033	2.50594	3.4277	3.21538	3.15184	3.45153	2.69849	2.57693	3.69783	2.59887	2.56525	2.78212	2.77604	2.35066	2.9199	2.55668
ATP1A1	2.19524	2.41296	2.38371	2.23025	2.03938	2.01061	1.61832	2.21666	1.79657	1.85859	2.27853	2.42431	2.68855	2.02547	0.393522	1.22493	2.21331	2.19221	2.03443	2.5279	2.53126	2.37204	1.96121	2.12378	1.75452	1.52817	2.29435	2.28332	2.49673	3.52698	2.03315	2.0469	1.90702	2.32121	2.56051	2.11275	1.82822	1.79864	2.07391	1.75548	2.82627	2.17526	1.8965	2.12747	2.53308	2.47137	2.40518	2.20301	1.24454
ATP1A2	2.17574	2.30352	2.48579	2.29966	2.97089	2.60876	2.39418	2.11105	1.81063	2.41588	1.70599	1.49865	0.832718	2.22299	1.9004	1.33855	1.65006	2.10092	1.79183	1.70551	2.45968	1.57483	1.97225	2.48869	2.2283	2.60538	2.40375	2.16698	2.37192	3.51482	2.08122	1.70985	2.39466	2.28946	1.31155	2.61262	1.65199	2.02481	2.39032	1.99684	1.68733	1.76141	2.05657	1.78089	1.7499	1.60132	1.9272	1.85324	2.07625
ATP1B1	2.58564	2.09941	2.54329	2.11684	2.49746	2.20153	2.03613	2.67034	2.20404	2.53682	1.89865	1.75467	1.34665	1.76811	1.96539	2.02818	2.25585	2.28574	1.68791	2.23243	1.58578	1.79851	2.77794	3.2577	1.42585	3.0365	2.30766	1.65752	2.07351	3.40466	2.17662	2.75852	2.55973	2.09493	2.13877	2.70869	2.11685	2.25484	2.40729	1.76014	2.20368	1.58254	2.45279	1.6371	2.50918	2.04387	2.11265	2.35142	1.67234
ATP1B2	-0.168878	1.1249	0.307488	0.0877803	0.234585	0.981592	0.305491	1.66894	1.53562	0.626064	1.71139	2.0764	2.05093	0.312981	-0.718148	1.51914	1.33089	1.89914	1.36734	1.35736	1.48369	1.12267	0.570638	0.437815	0.5991	0.340944	1.46022	1.06774	1.1716	0.780359	0.503228	1.80926	0.721937	1.27846	1.2525	0.408853	0.954891	0.383887	-0.0410484	-0.127434	1.31968	1.75807	1.95669	0.804176	1.47514	1.74493	1.0465	1.98787	1.12964
ATP1B3	2.01156	2.36727	1.98726	1.68182	2.45896	2.03918	2.07066	2.99261	2.57229	1.42995	3.08596	3.11689	3.02907	1.76357	1.36257	2.87718	3.07988	3.05945	2.55848	2.97383	2.64851	2.54743	2.11596	2.00936	1.89115	2.05409	2.37842	2.32318	2.717	2.01709	1.41394	2.75677	2.15517	2.32429	2.25359	1.67906	2.53915	2.06846	2.03808	2.6578	2.79944	2.65154	2.8327	2.71427	3.17095	2.78618	2.27003	3.08842	2.24104
ATP2A1	1.48462	1.53195	1.67045	1.48612	1.35609	1.03126	1.57978	2.04247	1.98518	1.63757	1.75301	1.69622	0.998238	1.42185	0.812547	1.77344	1.6185	1.89052	1.60804	1.57964	1.37787	1.11581	1.71679	1.36456	0.747781	1.75266	2.16453	1.6753	1.82177	1.89415	1.42384	1.30563	1.62163	1.99813	1.78988	0.702942	1.8402	1.40043	1.69287	0.827493	1.66428	1.80246	1.49827	1.47877	1.71872	1.69951	1.40006	1.91123	1.9553
ATP2A2	2.09523	2.09577	2.11295	1.77532	2.21386	1.38133	1.64703	3.1841	2.6001	1.70984	3.3972	3.03488	4.00428	2.03512	0.727016	2.55501	3.28394	3.19108	2.77026	2.69404	2.9592	2.88727	1.94709	2.10704	1.00184	2.3094	2.78046	1.81535	2.51905	1.81128	1.76781	3.09393	1.83705	2.70424	2.83735	1.44682	2.72893	2.16931	2.08343	1.21011	3.15453	2.87342	2.44234	2.76172	3.46754	2.8038	2.58948	3.21569	1.87109
ATP2A3	3.7073	3.44394	4.14932	3.44086	3.37771	3.73759	3.0702	3.04696	2.53718	4.08052	2.85239	3.34575	4.26109	3.16774	2.63999	2.82313	3.16607	3.40324	3.0254	3.15682	2.64704	2.60187	3.95269	3.97323	3.20163	3.66623	3.16196	2.80157	3.0639	3.42084	3.68625	3.13064	3.50708	2.59827	3.05158	3.23654	2.77025	4.15496	3.83616	3.05788	2.83745	3.29015	2.69667	3.71927	2.51063	3.37965	3.1246	3.03314	3.05491
ATP2B1	2.28068	2.31198	2.42205	2.29229	2.1898	2.07469	2.03631	2.31646	2.32201	1.88687	1.90851	1.67929	0.926002	1.84951	1.39915	2.22457	1.89034	2.44268	1.97667	1.96001	2.08724	1.50511	1.92423	2.05701	1.84951	2.48062	3.08389	2.49671	2.45429	3.21422	2.62552	2.10289	2.37408	2.71684	1.59346	2.39781	1.91457	1.74853	1.87425	1.76872	1.75202	1.93616	1.85305	3.45292	2.15181	2.08066	2.1008	1.75181	1.66017
ATP2B2	1.67313	1.81448	2.47512	1.8601	1.93628	1.64757	1.58291	2.01508	1.87824	2.2651	1.95994	1.83112	1.72185	1.43855	0.480178	1.80957	1.92485	2.15242	1.94039	1.92485	1.91483	1.50982	1.58291	1.71022	1.18442	1.3759	2.46018	1.86069	1.81759	2.57838	2.13728	2.32434	1.56136	2.09979	1.13439	1.44006	1.91032	1.9418	1.60396	1.31625	1.87384	1.86889	1.89986	1.76776	2.08827	1.71327	2.08066	1.69986	1.59729
ATP2B3	1.88362	2.05622	2.90045	2.20268	2.30673	1.97683	1.81015	1.88359	1.15278	2.12476	1.70705	2.39349	1.50684	2.66277	0.937312	1.52065	1.71544	1.63358	2.034	1.79434	1.79138	1.71445	2.12033	2.40979	1.98225	1.88264	1.44816	1.43238	1.64048	2.68742	2.70468	1.80667	1.94231	1.53939	1.27162	2.26629	1.5961	2.31166	2.21797	1.51181	2.02266	1.5146	1.5329	2.45186	1.94196	1.90042	1.87354	1.62352	1.21767
ATP2B4	2.44597	2.40278	2.90829	2.19801	2.31106	1.96019	2.33719	2.46722	2.09342	2.663	2.46349	2.41657	3.27775	1.92233	1.08568	2.10889	2.38511	2.42563	2.13288	2.4155	2.27259	2.11529	2.68113	2.36652	1.78315	2.50569	2.36164	1.71483	2.23207	2.50143	2.35905	2.39204	2.15482	1.98464	2.07369	1.70477	1.92919	2.87683	2.33452	1.78955	1.47066	2.47359	1.58924	2.31119	2.6456	2.86968	2.096	2.31434	2.35032
ATP2C1	2.21535	1.80276	2.73419	2.68131	2.75565	2.41889	2.22333	1.63063	2.12353	2.34655	1.68251	2.11056	2.00779	2.94073	2.85343	1.98085	1.98185	1.85862	2.05618	1.90302	1.42109	2.63689	2.82599	2.62893	1.99683	3.02505	1.51488	1.44903	1.686	2.43037	2.44434	2.48074	2.14899	1.70646	1.79576	2.53563	1.97137	2.40892	2.38796	2.38048	2.09805	2.10246	1.54052	2.39463	1.56752	1.80574	2.26076	1.4733	1.60044
ATP2C2	2.05146	1.66284	2.39779	2.14346	2.14346	2.20162	2.37294	2.30082	1.96295	2.22542	1.78847	2.06342	1.96877	1.86164	1.76383	2.04702	1.98886	1.71075	2.47953	1.8038	1.74141	1.94075	1.98061	2.07578	2.1736	1.79026	1.95132	1.46065	1.94286	1.46403	1.9124	1.85298	1.721	1.91167	2.29923	1.99436	1.99415	1.54969	1.88544	1.76383	1.70022	1.98726	1.73957	1.91714	1.77774	1.7371	2.20822	1.7524	1.87847
ATP4A	4.47282	3.3199	5.21998	3.40573	3.44959	3.30321	4.63303	2.97099	3.52218	5.36636	2.30727	1.83571	2.1957	3.32086	4.34837	2.90185	2.79409	3.57558	3.02058	3.12309	3.11212	1.78803	4.38175	3.34184	4.15431	4.60919	4.34467	3.57796	3.33575	4.60204	4.60966	2.93046	4.21868	3.53982	2.51325	4.13858	3.20272	3.94881	4.75795	3.57261	2.90862	3.11291	2.87263	2.68547	2.71801	2.97986	2.74359	2.59344	3.52994
ATP4B	1.02908	1.35006	0.858432	2.09932	1.24039	1.54435	0.631054	1.06481	1.2747	1.70649	0.940486	0.902196	1.5432	1.4465	0.0704079	0.902668	1.21608	0.639363	0.785434	1.11019	2.12512	1.12674	1.01112	1.66726	0.680689	0.986539	1.33663	0.425694	1.01045	2.37728	2.41983	1.12343	0.806433	1.26146	1.19528	1.53868	0.758489	0.710471	0.934067	0.517601	1.51844	0.658526	1.04794	1.78116	1.21337	1.1069	1.34011	0.315008	0.944744
ATP6AP1	5.14904	5.01517	5.40982	4.96988	4.55383	4.96839	4.5603	3.29115	3.08959	5.65567	3.33594	3.53749	3.54098	5.08136	3.56595	2.91739	3.20803	3.47429	3.57034	3.70073	3.1727	3.1941	5.23613	5.05	4.69118	4.95495	3.7709	3.31802	3.40661	5.36951	4.95196	3.26328	4.70064	2.75963	3.46085	5.00671	3.29612	4.84895	5.25256	4.31395	3.77882	3.4596	3.12192	3.14911	3.7015	3.54096	3.46063	3.19352	3.08616
ATP6AP2	2.07375	1.92014	2.66574	2.71433	2.11712	2.01941	2.72321	3.42436	3.33815	0.827078	3.12967	2.62337	2.4917	2.38986	2.21326	2.85379	2.71533	2.64479	3.26291	2.35585	2.82453	2.48021	1.59619	1.56536	2.31671	1.75764	3.04868	2.83707	2.93112	1.61918	2.00374	2.71533	2.26499	2.98755	3.11452	2.58737	2.84804	0.510445	2.29999	1.46609	2.93622	2.97759	2.87131	2.61812	3.22589	2.94066	2.89124	2.94315	2.75368
ATP6V0A1	2.23504	2.32671	2.39719	2.38235	2.42474	2.09674	1.96957	3.45385	3.04583	2.32565	3.17883	2.87838	3.05484	2.02256	1.33528	2.40678	3.00874	2.7724	2.36492	2.47831	2.63993	2.56734	2.19954	2.19954	1.73959	2.43534	3.24136	2.5366	2.62456	2.40302	2.25995	3.18943	2.17887	2.79837	3.15022	2.69976	2.47143	1.83073	2.30128	1.49266	2.32418	3.19239	2.71957	2.62231	2.98926	3.07559	2.38647	3.25862	2.61927
ATP6V0B	3.51303	3.32196	4.03972	3.87736	3.57937	3.01357	3.28187	3.32628	2.6308	3.29424	3.30153	3.58567	2.77682	3.60214	2.55816	3.15749	2.85306	3.48023	3.32628	3.255	2.6303	2.71643	3.39968	3.80806	3.40364	3.08287	3.35252	3.55943	3.52726	4.23377	3.09178	3.01641	3.3873	2.9575	2.82237	3.45561	2.85355	3.08287	3.71648	2.46114	3.24462	2.91889	2.92162	2.63383	3.48682	3.27294	3.46393	3.12316	3.34817
ATP6V0C	2.49303	2.43323	2.80988	2.29464	2.35611	1.95152	2.23653	3.07017	2.14922	1.86826	3.04111	2.9042	3.68712	1.93085	0.807606	2.59908	2.81032	2.74437	2.46049	2.52867	2.25764	2.4292	2.28123	2.21138	1.73414	2.45112	2.44149	1.84466	2.48787	2.08844	2.37791	2.61361	2.33767	2.06987	2.62143	1.87441	2.00281	2.43659	2.34382	1.75258	2.25031	2.39641	2.47131	1.9471	3.35346	2.81071	2.567	2.91795	2.38872
ATP6V0D1	3.33535	3.69825	3.99018	3.28091	3.25209	3.42341	3.18858	3.56861	3.13312	3.9763	3.12031	3.13152	3.13419	3.27397	3.1096	3.01304	3.37168	3.17741	3.19609	3.01304	3.54139	2.96874	3.44209	3.39352	3.51413	3.18378	4.28107	2.89723	3.18649	2.93082	3.55629	3.38342	3.0653	3.03332	3.44853	3.60433	3.24573	3.24996	3.88398	3.48531	3.4165	3.28052	3.06488	3.05127	3.38244	3.51718	2.95241	3.55106	2.7445
ATP6V0E1	3.0682	3.22188	3.64619	3.33071	3.50587	3.29777	2.67396	2.87567	2.74632	3.60515	2.43943	2.59932	2.08194	3.15554	3.22904	2.5029	2.76541	2.96205	2.87042	2.69191	3.457	2.68618	3.31639	3.56553	3.54501	3.26102	2.98019	2.95585	3.01074	3.04195	3.10018	2.76207	3.01235	2.89237	2.7215	3.31734	3.17636	2.72455	3.89629	2.97035	2.93387	2.57284	2.74661	2.72615	3.08747	2.92512	2.67107	2.91692	2.76949
ATP6V1A	3.5721	3.79678	3.7533	4.24821	3.59126	3.9464	3.81128	3.44204	2.52624	3.82991	3.5492	3.63566	3.47466	3.65183	3.15536	3.13091	3.41771	3.39027	3.236	3.43013	3.13971	3.00459	3.70411	3.3671	3.40903	3.70722	2.64945	2.91969	3.11434	3.53794	4.41542	3.33436	3.33966	2.85601	3.18578	3.37745	2.97405	3.97746	3.97383	3.11343	3.02933	3.26595	2.85554	2.96792	3.18081	3.31261	3.06928	3.36319	3.47885
ATP6V1B1	2.51978	2.17774	2.32864	2.14277	2.16432	2.15762	2.2472	2.1995	1.74201	2.24768	2.13675	1.91015	1.32619	1.85677	1.5061	1.85027	1.75159	2.38538	2.03615	1.84069	1.92548	1.5729	2.06947	2.14995	1.83905	2.85416	2.38585	2.03662	2.21819	2.81488	2.31043	1.86656	2.17774	2.1698	1.76452	1.56838	2.63305	1.98037	2.04743	1.5885	1.7359	1.97738	1.94912	2.19668	2.12948	1.91959	1.84521	2.51763	2.05538
ATP6V1B2	3.0317	3.13289	3.26745	3.1117	2.89872	2.89819	3.02852	3.38603	3.16776	2.92362	3.64351	3.59265	3.53385	2.62534	1.88045	3.16087	3.661	3.47504	2.9765	3.38074	3.58524	2.96697	3.10534	2.94852	2.2831	3.00627	3.45862	2.88644	3.43848	2.9819	3.52864	3.27743	3.14454	3.19107	3.60378	2.92892	2.90869	2.86269	2.90084	2.36257	3.01632	3.30742	2.87157	3.1939	3.46784	3.60902	2.96643	3.72002	3.02032
ATP6V1C1	0.160443	0.92679	1.34626	1.4554	0.309442	0.352149	2.06374	2.6369	3.67277	-0.110981	1.98396	1.85584	1.88526	1.36857	-0.698909	2.99753	1.97352	1.61194	1.77042	1.99867	2.00816	1.69023	0.430919	0.78396	0.200777	0.198405	2.26013	1.02258	1.75761	0.849918	0.753591	2.05039	0.984682	2.04185	2.12916	0.922994	1.74622	0.340286	0.898794	-0.592143	2.66091	1.72917	1.53086	1.57368	1.9269	2.65576	2.02454	2.50333	2.20652
ATP6V1E1	2.65838	3.65195	2.88241	2.75917	3.03192	3.0047	3.50196	3.52708	2.56313	1.93613	3.31594	3.18363	4.24216	3.01282	2.51364	3.39046	3.59156	3.62405	3.16309	3.07042	2.50342	2.35725	2.30299	1.84824	3.1394	3.28366	3.23761	3.32406	4.06972	1.95428	2.14297	2.78142	2.59342	3.20273	2.73413	2.84754	2.63143	3.00661	2.22417	3.01138	3.63857	3.28692	2.70531	2.8319	3.812	3.32331	3.26266	3.38183	2.49665
ATP6V1G2	2.62353	2.96222	1.88559	2.72228	0.843775	3.27896	1.39044	2.25786	2.13574	3.1349	2.29411	2.79307	2.24164	1.31173	1.29885	1.79897	2.31128	2.48969	2.69862	2.45678	2.02269	1.7546	2.28914	1.85935	0.749325	3.63434	2.84268	2.43197	2.6099	2.55103	1.32175	1.84762	1.64708	2.16961	2.42434	2.41889	2.93523	2.13268	1.3227	2.73993	1.95237	2.01646	1.97539	2.70964	2.75446	2.82678	2.19171	1.44331	2.71001
ATP7A	2.00412	2.18135	2.53287	2.0805	3.00041	2.55685	2.67239	3.09248	2.8335	2.61267	2.37036	2.05018	1.05585	2.42761	1.51895	2.24845	2.5608	2.39239	2.30525	1.97282	3.15123	2.32728	2.00902	2.27731	2.49811	2.30668	2.67292	2.15788	2.56178	3.57615	2.28073	2.41393	2.151	2.68516	1.91995	2.4183	2.29741	1.92824	2.61658	1.6389	2.36373	2.11929	1.93754	1.35294	2.42027	3.03295	2.71765	2.16841	2.55296
ATP7B	1.94467	2.01521	2.24162	1.45944	2.06955	1.72541	1.87412	1.98892	1.72438	2.28642	2.273	2.33639	2.90551	1.37841	0.928456	1.75536	2.59902	2.12285	2.18243	2.24726	3.20675	2.19101	2.17584	1.79977	1.34028	1.51759	2.24964	1.80541	2.06661	2.31645	1.76974	2.0118	1.52665	1.91504	2.56947	1.56383	1.94745	4.73258	2.18251	1.64057	3.31546	1.50622	2.71735	2.34779	1.49893	2.38932	1.63175	1.58053	2.6703
ATP8B1	-0.200306	-0.106886	0.296944	0.396296	0.107633	0.176833	-0.148406	0.607962	0.58819	0.0829192	0.764156	0.801721	0.716704	0.690395	0.679521	0.641573	-0.197228	1.06715	-0.15818	0.516519	-0.17202	0.299034	-0.459311	-0.162246	0.0557335	0.199076	1.80808	0.354394	1.60049	0.172385	0.280139	0.405799	0.246033	0.302988	0.171508	1.51783	-0.253576	-0.473645	-0.302623	-0.482543	0.783566	1.04112	-0.287552	0.932061	0.163015	0.321067	0.672662	0.460876	0.104673
ATP9A	2.16159	2.63969	2.79029	2.32382	2.65536	2.61189	2.35111	2.60585	2.54167	3.00862	2.14039	2.21873	3.30228	1.93012	2.02463	2.14393	2.54622	1.9817	2.57401	2.31829	1.8978	2.1505	2.54518	2.30462	1.9842	1.94377	2.08126	1.52584	2.03729	1.75172	2.13632	2.01152	2.09488	1.83312	2.17274	2.20809	2.23995	2.80697	2.58207	2.84033	2.26988	2.68381	1.90546	2.16299	2.16156	1.75862	2.6623	1.85253	2.74547
ATR	3.0094	2.91263	3.24547	2.81267	2.64944	3.50069	3.27844	2.63685	2.73096	3.61553	2.32368	2.3391	1.59633	2.66646	2.77386	2.34123	2.24127	2.74266	2.68045	2.23968	2.00679	1.72181	3.04715	2.43145	2.99079	2.95995	2.72724	2.62303	2.5034	2.88924	3.17103	2.51031	2.91635	2.51084	1.91747	2.8685	2.17641	2.97484	3.27897	2.63615	1.92564	2.34417	3.01745	2.2543	2.05459	2.18558	2.08436	2.41164	2.34075
ATRN	2.90727	3.31539	2.84109	2.46456	2.63202	2.72126	2.46757	2.13864	1.84635	3.13038	2.27702	2.69817	3.28778	2.41142	2.15422	2.10906	2.4545	2.43595	2.45551	2.53823	2.24142	2.12711	2.85062	2.75085	2.66812	2.44652	2.50013	1.86891	2.36376	2.075	2.6992	2.42843	2.626	2.09803	2.55127	2.63152	1.99375	3.24068	2.79797	2.41693	2.15783	2.75126	2.19052	2.37658	2.79069	2.32421	2.64375	1.98758	1.98318
ATRNL1	1.98223	1.3906	1.81919	2.05545	2.012	1.73864	1.6498	1.86157	1.63116	1.63418	1.92308	1.6707	1.86157	1.86458	2.45329	1.64093	1.78005	2.01729	1.247	1.36415	1.45641	1.67705	1.94025	2.12769	1.94562	2.53627	1.98361	1.78005	1.8645	2.91409	2.12184	2.01387	2.26437	2.09588	2.03779	2.29464	1.62726	1.34666	1.90852	1.77379	1.64273	1.63451	2.27313	1.89636	2.22695	1.94505	1.55145	1.56575	1.64301
ATRX	2.4377	2.55495	2.95584	2.38613	2.56225	2.35985	2.5929	2.1764	2.0499	2.97335	2.51793	2.56172	2.05136	2.07378	1.68797	2.2771	2.30435	2.7286	2.43766	2.42598	2.59772	2.0066	2.67415	2.48732	2.58998	2.4197	2.25424	2.09904	2.29705	2.3365	2.49365	2.20121	2.52868	1.70204	2.26202	1.91226	1.94092	3.37619	2.83421	2.58317	1.86919	2.70299	2.07773	1.65061	2.3272	2.22919	2.27565	2.25092	2.51843
ATXN1	2.44066	2.45921	2.75107	2.33334	3.19037	2.44116	2.44467	2.81717	2.82018	2.63222	2.64767	2.39693	2.20587	2.54798	2.58408	2.76501	2.67174	2.90844	2.91145	2.57646	3.15667	2.39944	2.56001	2.99529	2.91205	2.87795	3.07041	3.15266	3.07994	2.36042	2.39302	2.5223	3.02187	3.01525	2.79611	3.00833	2.82519	2.6247	2.93512	2.92208	2.79503	2.82536	2.77531	2.97483	2.42193	2.78954	2.61626	2.70864	3.43498
ATXN10	4.28891	4.11315	3.64833	1.93817	4.48501	4.68401	3.47402	3.11038	3.77372	4.5189	3.53744	3.98338	4.12815	4.1422	3.09732	3.00289	3.87395	3.86088	4.04826	3.94222	4.39107	3.76985	4.96581	4.95177	3.9524	5.91192	3.71901	2.4393	3.17188	4.4884	3.98726	2.58697	4.27148	2.54146	4.34555	3.46773	2.8649	4.10637	4.08894	3.73451	3.11123	4.02681	3.46332	3.6301	3.52821	3.70668	3.09282	3.93065	2.68875
ATXN2	3.02846	2.85634	3.44848	2.88079	3.42501	3.15608	2.89351	3.54393	3.50481	4.01911	2.78945	2.59728	2.09756	2.72775	3.41328	3.24614	3.31998	3.43391	3.46471	2.91267	3.26864	3.02073	3.07198	3.66754	2.98592	3.54139	3.7845	3.63096	3.38599	2.96685	2.72383	3.41679	3.17026	3.5982	2.92391	3.62158	3.09163	2.91747	3.59371	3.26268	3.48171	3.48732	2.81808	3.30498	2.94744	3.62471	3.07942	3.08398	2.9194
ATXN2L	2.6517	3.25594	3.37668	2.94046	3.13417	3.12389	3.64232	2.62254	2.61123	3.53905	2.42524	2.29062	2.0928	2.60443	3.2955	3.15125	2.70475	3.08651	2.20738	2.33121	2.45298	1.94945	3.25286	3.08946	3.08638	2.64965	2.92209	2.86762	2.8517	3.40289	3.67264	2.30706	3.21432	2.87071	2.1	2.96255	2.43346	3.94701	3.58889	2.95022	2.21192	2.73227	2.42995	2.09951	2.95178	2.28669	2.29541	2.17452	2.55096
ATXN3	2.16806	2.10932	1.845	1.60556	1.9117	1.84798	2.12624	2.69514	2.51195	2.01822	2.12169	2.164	1.65526	1.79671	2.50456	2.07191	2.17246	2.22224	2.11123	1.76278	1.35659	1.63684	2.33034	1.95351	1.39251	2.73802	3.25365	2.29044	2.15952	1.79223	1.87586	2.17993	2.2268	3.13219	2.16002	1.96596	2.41837	1.66081	2.3602	1.69964	2.42314	1.78535	1.70931	1.81152	1.89889	2.31835	2.00788	2.50945	1.95316
ATXN7	1.63096	2.15586	1.83212	2.11657	2.17681	1.94894	2.22396	1.35569	1.19801	1.42981	2.36252	2.72974	1.42431	2.43717	1.0783	2.27609	1.87011	1.19068	2.29547	1.69829	1.87011	1.74176	1.06888	0.565981	2.24858	1.69645	1.11105	2.3641	1.79886	0.672846	1.75564	1.27816	1.27527	2.17132	2.1006	1.58591	1.77791	1.79074	2.06262	2.29835	1.88052	1.82849	1.86791	1.37704	2.84005	1.37207	2.11296	2.27627	1.59764
AUH	2.38431	2.90727	2.39184	1.95066	2.90512	2.11315	2.75555	2.58466	1.797	2.07279	2.40066	2.74284	2.26508	1.81024	1.04033	2.37752	2.69012	2.64008	2.77781	2.81655	2.59758	2.28283	2.13467	1.97864	2.41175	2.17125	2.26938	2.59327	2.48352	2.39884	2.762	2.49051	2.45318	1.68778	1.8169	2.20891	1.99607	2.57262	2.23635	2.03836	2.57311	2.80317	2.18202	2.29383	1.97371	2.9213	2.27788	2.59941	1.74352
AURKA	2.0559	2.31391	2.33348	2.04215	2.12622	2.32396	2.1479	2.0073	2.50377	1.98611	3.05152	2.18548	2.54289	1.97765	1.68368	1.7641	2.27589	1.94227	2.04643	2.4049	2.0311	2.24364	2.3266	2.60524	1.52877	2.4794	2.42393	1.89575	2.20187	1.67734	2.10031	2.12574	1.88513	2.12997	2.14318	2.22509	2.58043	2.82888	2.35304	2.86378	2.58239	1.89751	2.07741	2.0865	2.61217	2.48781	2.56941	2.27162	1.84826
AURKB	2.01989	2.94972	2.51017	1.81752	2.74735	2.41283	1.71958	1.99955	1.17238	2.24114	2.08805	2.08805	1.40129	2.55206	2.63466	1.57062	1.92639	1.73405	2.19129	1.86444	1.17887	1.7665	2.09541	2.59926	2.0429	2.96093	1.96297	1.65676	1.92344	2.24822	2.40457	2.4621	2.26533	2.32817	1.83199	2.32315	2.35354	2.06945	2.43111	2.14851	1.73333	1.63371	1.64131	1.63845	2.85542	1.87097	2.17576	1.77236	1.76339
AURKC	2.40874	2.22594	2.59506	1.76769	2.81764	2.55226	2.55729	3.33093	3.30978	2.56535	2.71154	2.30163	3.29921	2.21083	2.50291	2.42803	2.68132	2.86714	2.63953	2.89131	2.49802	2.30415	2.78038	3.37409	2.33723	2.50341	3.10231	1.96172	2.74528	2.36694	2.15594	2.50608	2.60664	2.37263	2.60528	2.31205	2.31875	3.24618	2.64995	3.02411	2.69006	2.68231	2.6844	2.63326	2.65784	2.43347	2.70113	2.70396	2.86146
AUTS2	2.98074	2.46876	2.71237	2.62629	3.29411	2.77876	2.31235	2.56176	2.24557	2.8609	2.42842	2.81156	2.79243	2.71518	2.82433	2.54432	2.6861	2.4166	2.41885	2.71985	3.11143	2.85094	2.42487	2.73712	2.71293	2.5464	2.17018	2.39747	2.44811	3.32618	2.80633	2.59889	2.79507	2.26357	2.53813	2.75006	2.24219	2.58184	2.52952	2.82771	3.02607	2.29747	2.0283	3.02854	2.56621	2.45928	2.78076	2.34748	2.61238
AVIL	0.895833	2.07142	0.586391	1.19119	1.5667	0.663144	0.884174	2.40769	1.23501	0.732611	2.15751	2.36057	2.31879	0.598535	1.27134	2.22066	1.99332	2.48784	1.7752	2.11331	2.03024	1.83058	0.560159	0.484863	0.827338	0.740869	1.61247	2.43781	2.58743	0.079722	0.598535	1.58186	0.970643	1.99526	1.33314	0.818594	1.52211	1.5633	1.07946	1.11638	1.34936	2.67789	1.69353	1.37493	1.8327	2.18575	2.29146	2.56564	2.16483
AVL9	1.67409	0.891068	1.8719	2.0656	1.89766	1.40209	1.34491	1.2239	1.15178	1.34543	1.52423	1.64786	1.56441	2.23869	1.84151	1.41604	1.28468	1.71792	1.85443	1.77613	1.44592	1.73028	1.62824	2.12999	2.17635	1.54891	0.910173	1.27696	1.28056	1.93321	2.24538	1.56183	1.21612	1.77665	1.01681	2.13772	1.66692	1.89611	1.51336	1.22282	1.30586	1.4823	1.72505	0.736524	1.99296	1.49725	1.47534	1.78884	1.04941
AVP	1.83703	1.99618	2.17679	1.83354	2.14586	2.20523	1.66789	2.44612	1.87486	1.88742	1.8075	1.68676	1.38043	1.35357	1.2977	2.03052	2.12332	2.44762	1.70273	1.98013	2.0395	1.55704	1.88742	2.00965	1.79811	1.76069	2.41219	2.29994	2.24106	2.97507	2.24864	2.13479	1.87844	2.0385	1.35299	1.95627	1.77208	1.88243	1.77965	1.44987	2.10781	2.53842	1.65719	1.72286	1.73134	2.44497	1.62039	1.79489	1.74341
AVPR1A	6.28975	5.1212	6.66729	4.84332	5.91557	4.64928	5.7062	2.88625	1.94144	5.78477	1.87676	1.60989	0.353662	5.52365	4.45667	2.56332	2.1259	2.72239	2.73533	2.14937	2.09667	1.79004	6.3942	6.22891	5.57157	5.92228	2.30987	2.87571	2.48667	6.57435	5.0479	2.10913	5.77902	2.09284	2.28592	5.67745	2.04588	5.34638	5.63816	4.72881	2.11579	2.16162	2.33443	1.74796	2.34604	2.00461	2.32341	2.22849	2.24036
AVPR1B	3.05015	2.36731	3.26311	2.19983	2.74207	2.73018	2.49344	2.15537	1.93775	2.72863	2.05871	2.06853	2.02253	1.75736	1.71394	1.78372	2.13108	2.04992	2.30217	2.15072	1.56972	1.69171	2.64179	3.08168	2.87026	2.48568	2.13935	1.47305	2.13108	2.2629	3.00104	2.01891	2.35335	1.75115	1.73409	2.27737	1.97859	2.49757	2.31924	2.3332	1.93222	2.07129	1.83298	1.92513	1.50759	2.11316	1.4915	1.97781	1.92737
AVPR2	2.16353	2.30081	2.43229	1.58493	2.39797	1.86722	2.05187	2.79284	2.51393	2.25731	2.79236	2.82571	2.59369	1.78601	1.02566	2.26548	2.82329	2.27756	2.50523	2.7358	2.61882	2.50861	2.27374	2.11568	1.58058	2.30709	2.50813	2.08179	2.42644	1.90154	2.17997	2.57967	2.0509	2.1775	2.73097	1.859	2.29738	2.63385	2.25054	1.81888	2.18316	2.73183	2.50514	2.27919	2.90704	2.44641	2.55761	3.11165	2.72174
AXIN1	2.58872	3.11988	3.20682	2.55003	3.09124	2.86611	2.75204	2.02478	1.86347	3.92038	2.32176	2.2906	1.59965	2.59526	2.40229	2.28608	2.33985	2.76498	2.00166	2.23332	2.69563	1.93231	3.34501	3.12842	3.05405	3.26058	2.7102	2.06598	5.47101	2.95154	3.40883	2.14739	2.7229	2.19864	2.33784	2.76259	2.26648	4.06561	3.50832	2.77566	2.6704	2.58369	2.30464	2.45529	2.45515	2.24246	1.88163	2.88845	1.78667
AXL	1.85237	2.06562	2.61164	1.75367	1.86923	1.47496	2.02297	2.31215	2.05674	2.16778	2.49118	2.41481	0.916587	1.55034	2.05124	2.04484	2.27743	2.17428	2.24768	2.14006	1.72447	1.90846	2.19307	1.94213	1.63118	2.12215	2.13312	2.23627	4.00825	2.01702	1.84046	2.15295	1.95502	1.86878	2.18717	1.93618	2.01409	1.46851	2.00611	2.57841	2.51078	2.35359	1.4926	1.70937	1.60707	2.35886	2.72188	2.19125	2.645
AZGP1	2.90955	3.25335	3.27326	3.06556	2.71133	2.34761	2.97688	2.06046	1.30079	2.95602	2.31986	2.6205	1.69248	2.94274	1.53055	2.31085	1.99787	2.44173	2.81967	2.40189	1.73895	1.7693	2.05787	2.04744	2.58993	2.60985	2.09888	3.0141	2.55506	2.64826	2.40546	1.9054	2.85264	2.0984	1.41981	2.60084	1.88643	2.67197	2.66628	2.39883	2.51051	1.82665	2.26916	2.8687	2.43675	1.72852	1.85247	2.01445	2.16729
AZU1	2.52102	2.83796	2.75873	2.21922	2.68302	2.23133	2.44633	2.28669	2.11813	2.52354	2.0389	1.68764	0.786271	2.36104	1.83818	2.01114	1.90414	2.40933	2.24682	1.79968	2.14185	1.74921	2.0769	2.05217	2.50033	2.842	2.40731	2.77371	2.36997	3.30984	1.75289	1.96471	2.25404	2.12822	1.61748	2.21417	2.09492	2.0012	2.38324	1.68173	2.05364	2.09884	1.74994	1.60156	1.57987	1.65046	3.10095	1.73738	1.97869
B2M	4.16173	4.62824	5.17439	4.89966	4.06796	4.40959	4.06089	4.55903	4.26075	3.97136	3.07139	3.21699	2.34571	4.10471	3.82433	4.33049	3.90451	4.47751	3.94032	3.7834	3.61329	3.27731	3.80077	4.20885	4.13675	4.42844	4.61699	5.34221	5.84311	4.89589	3.91151	3.83477	4.16126	4.41625	3.0139	4.64332	4.02231	3.72114	4.46378	3.79371	4.02256	4.01902	3.93736	4.13557	4.1024	3.8297	3.98968	3.92809	3.74617
B3GALNT1	1.70998	2.22196	1.48436	1.65741	1.66098	1.37206	1.49508	1.6546	1.07473	1.1883	1.91186	1.99201	1.39937	1.75133	1.5936	1.67553	1.71381	1.82713	2.12727	1.89808	1.81998	1.71585	0.862127	0.45581	1.59513	1.52469	1.47441	1.59896	1.73525	0.829968	0.997906	1.58824	1.32306	1.5816	1.65205	1.33378	1.76026	1.59972	1.74367	1.57318	2.11957	1.5087	1.46315	2.15225	1.5238	1.51008	1.97186	2.44447	1.58503
B3GALT2	3.16589	2.9325	3.3331	3.17386	2.70658	3.34853	2.73245	3.72799	3.34481	3.8382	2.99945	2.98204	1.8544	3.70782	3.22063	3.02434	3.15322	4.1893	3.67972	3.36173	3.0323	2.79393	3.91683	3.56052	3.25845	3.15544	3.92505	3.4951	3.41647	3.74016	3.7108	3.40503	3.00765	3.10794	3.30351	3.53066	3.39308	3.22312	3.63417	2.6384	3.80945	3.35479	3.50741	3.04687	3.38559	2.89157	3.45266	2.89725	3.84154
B3GALT4	1.66232	2.53194	1.55139	1.79009	1.40777	2.6186	2.13922	2.48436	1.86285	2.00502	2.44028	2.50813	2.09857	1.01357	1.98818	2.35015	2.43979	2.79784	2.13076	2.18177	1.84452	2.20455	1.47364	0.94919	2.16052	1.47364	2.61361	2.71216	2.65769	1.02892	1.9337	2.25705	1.88121	2.09907	1.7841	1.77325	1.91732	2.26105	1.86586	1.91588	2.57018	2.26412	2.34184	1.8309	2.72929	2.46645	1.64741	2.37042	1.74959
B3GALT5	2.92141	3.01975	3.91144	2.3517	2.72473	3.22873	3.83438	3.33988	3.37345	3.83863	1.89266	2.29453	3.34461	2.86657	2.84246	2.95077	2.53518	2.55457	3.02783	2.40658	1.77966	2.00234	3.48924	3.7436	3.48687	2.70393	2.86898	2.13	2.82264	2.9512	3.15214	2.35552	3.61925	2.36403	3.02216	2.73182	2.16357	3.58805	3.87125	3.07271	2.63988	2.7244	2.55698	2.54582	2.6366	2.6377	2.21182	2.36869	2.75497
B3GAT3	2.51955	2.50913	2.41221	2.14282	2.11364	2.73423	2.21786	2.85341	3.09987	1.74629	2.66635	2.99357	2.50638	2.57166	2.02142	2.83465	2.93469	3.14208	2.7815	2.92375	2.13121	2.94563	1.70461	1.33205	2.4763	2.47422	2.83256	3.29839	2.92636	1.60665	1.32059	2.59965	2.57635	2.64811	2.97065	1.56861	2.71064	1.80049	2.04695	2.5628	2.94207	2.95499	3.00914	3.35426	2.50973	3.19847	2.47776	2.9206	2.85778
B3GNT3	3.04397	2.90774	3.57847	2.79381	3.33475	3.47098	3.40955	2.62902	2.30109	3.54826	1.99495	1.94293	1.21672	2.69424	3.81278	2.46753	2.10244	2.90791	2.64735	2.47347	2.13811	1.86615	3.13859	3.20546	3.05784	2.84632	3.20167	3.27944	3.27597	2.52532	2.86514	2.09055	3.8856	3.16006	2.18022	3.17623	2.64041	4.06938	3.65922	3.75978	2.30409	2.07558	2.1483	2.42849	2.07264	3.48524	2.24365	2.40169	2.49668
B4GALNT1	2.30031	2.20825	2.48298	2.22271	2.67866	2.24874	2.02076	2.22513	1.75761	2.27958	1.97836	1.43421	0.517976	3.03676	2.19813	1.68532	1.94847	2.32104	2.21067	1.74074	2.68686	1.81256	2.2309	2.72252	2.48249	2.38947	2.56877	2.68396	2.3061	2.64492	1.94365	2.41261	2.22223	2.16102	1.22503	3.08255	2.18801	2.37887	2.97314	1.99233	1.70017	1.96749	1.88841	1.79163	1.81157	1.90491	1.78168	2.02839	2.32734
B4GALT1	2.61689	2.23671	2.31284	2.56112	2.66053	2.14748	1.83859	2.49427	2.07918	2.55288	2.54276	2.69018	2.25957	2.08881	1.90018	2.23581	2.65866	2.37498	2.28867	2.21011	2.47584	1.98899	2.67071	2.14021	1.69942	2.4622	2.519	2.1912	2.2426	1.89533	3.04604	2.05057	1.40216	2.33376	2.42978	2.79194	2.27024	2.24641	2.78079	2.69205	1.95089	2.27677	2.86774	2.23849	2.45049	1.90984	2.452	2.08855	2.73094
B4GALT2	2.9219	2.80869	2.25364	2.33428	2.69657	2.61539	2.02666	1.98806	2.20621	3.0539	2.06594	2.3487	1.59539	2.60545	2.48174	2.24487	1.89086	2.3106	2.64417	2.28906	1.97039	1.90412	2.47787	2.44031	2.38067	2.7888	2.82532	2.56961	2.32164	2.84955	2.30998	1.89197	2.57121	2.36417	2.71818	2.4856	2.18909	1.92228	2.49333	2.23211	2.13933	2.1586	2.05269	2.52425	2.37219	1.98829	1.86184	2.13187	2.48352
B4GALT3	2.12096	2.40791	1.81332	1.68602	1.93319	1.50886	1.42505	2.74854	2.33164	2.22863	2.54274	2.66368	2.75703	1.78839	1.51151	2.51198	2.42181	3.02383	2.67535	2.85834	3.11559	2.63556	1.62131	1.7624	1.74808	1.55023	2.77188	2.70505	2.48811	1.39482	2.01063	2.67375	1.80589	2.37142	2.42128	1.93319	2.66898	1.93956	2.18885	1.75391	2.86035	2.78989	2.53615	2.87653	2.93456	2.77004	2.92737	2.41476	2.64084
B4GALT4	3.55066	2.84191	2.12074	1.26441	1.87908	2.26354	2.15322	2.36836	4.59777	3.4561	3.37417	2.57372	2.37218	2.62461	1.78881	3.53799	4.34226	2.65969	5.07107	3.99266	4.86475	4.73341	1.90391	2.84048	2.49183	3.23306	4.62261	3.34934	4.30883	4.28712	2.53912	2.82685	3.59651	2.92714	5.23536	2.59643	3.20701	2.70675	2.13459	2.36623	4.29601	3.67326	3.3569	2.75051	4.08338	3.65637	3.93677	3.81603	2.80971
B4GALT5	3.52575	3.84066	2.81469	2.68805	3.18837	2.73632	2.41806	2.52593	2.341	3.96825	3.04394	3.26471	3.24655	2.51411	2.48257	2.67455	2.88529	2.62724	2.71182	2.58853	2.95697	2.90249	2.91647	2.80943	2.50646	2.92937	2.80692	2.84706	2.60956	2.23122	2.39751	2.36489	2.74205	2.36872	3.40664	3.04358	2.65782	3.11287	3.03785	3.85643	2.27631	2.43745	2.6214	2.69505	3.4479	2.69968	2.51133	3.29029	2.85182
B4GALT6	2.50442	2.87875	3.4752	2.53343	2.22379	2.77601	2.50584	1.38156	0.93208	2.72416	1.55422	1.73163	2.19015	2.79075	2.63855	1.30023	1.02673	1.34779	1.73782	2.037	1.69596	1.27502	2.05398	1.86278	2.37742	0.685563	1.69548	2.24247	1.80678	1.62115	2.32653	1.38489	2.45019	1.46242	1.22603	2.68611	1.62557	3.34678	2.95723	3.2193	1.492	1.38808	1.8302	1.43169	1.57118	0.996056	1.95471	1.3816	1.57023
B9D1	1.61645	1.44833	2.55333	2.94844	2.59025	1.44184	2.46553	2.26198	2.10783	1.55908	1.53163	1.86487	1.68079	2.31387	1.89731	2.38271	2.47799	1.87236	2.24252	1.5431	1.36949	2.02801	1.96865	2.22607	2.05546	1.6803	1.30264	1.90329	1.57503	1.73169	2.08289	1.79254	1.71672	2.12978	1.72319	2.13577	1.91376	1.64139	2.02453	2.60472	1.59044	1.99715	2.28751	2.37256	2.05522	2.03512	1.58733	2.41542	1.35286
BAAT	1.9724	2.14025	2.40725	2.02148	2.6232	1.97142	1.92332	2.15625	1.97171	2.08823	2.01098	1.84803	1.19576	2.41215	1.10859	1.62177	2.0949	2.05858	1.98349	1.81318	2.80558	1.97662	1.68626	2.18442	2.08577	2.20209	2.31233	2.10374	2.08607	3.2421	2.00872	1.88288	1.80749	2.16361	1.64827	2.01362	1.9668	1.62835	2.25019	1.23571	2.19673	1.99345	1.98455	1.89695	2.50704	1.6525	2.14461	1.83379	1.96963
BAD	2.01274	2.28416	2.25223	1.93394	1.76861	2.20948	2.31042	2.17478	1.78851	1.67282	2.0419	2.00997	1.72052	1.83402	1.01307	1.62215	1.99658	2.3092	1.72773	1.76276	1.33631	1.3806	1.60278	1.63059	1.64449	1.96896	1.8225	1.73906	2.14439	1.36483	1.70115	1.91108	2.1178	1.40739	1.33631	1.9566	1.53666	1.93342	2.25017	1.36329	1.8605	1.83031	1.60703	1.77206	2.77128	1.50721	1.59611	1.89597	1.58789
BAG1	2.69465	2.91569	3.17557	2.75634	2.89799	2.68437	2.54672	2.99882	2.69382	2.52902	2.36597	2.28772	1.65944	2.24001	1.41925	2.44651	2.63213	2.97141	2.54189	2.59044	2.40767	2.05298	2.54615	2.78318	2.53701	2.89228	2.89658	2.84061	2.66412	2.37309	2.16347	2.54246	2.83116	2.47735	1.85649	2.82374	2.17121	2.87057	2.87457	2.25429	3.43447	2.49847	2.62735	2.45531	1.84624	2.31965	2.35494	2.23751	2.1644
BAG2	1.97634	2.4105	2.70845	2.18428	2.91494	2.46923	2.12555	2.38734	2.32765	2.30413	1.99216	1.49158	0.709889	2.80038	2.44516	2.05281	1.93537	2.37482	1.92959	1.87231	3.20801	2.1356	2.18235	2.8336	2.79798	2.44997	2.33247	2.43162	2.3806	3.01073	2.46778	2.2285	2.34937	2.23331	1.66197	2.83311	2.5611	1.60571	2.82397	2.23674	1.91437	1.54108	2.18996	2.89155	2.04251	2.19817	1.65567	2.37465	2.35984
BAG5	3.12929	2.93405	3.56223	2.74089	3.05368	3.28569	3.0454	3.2199	2.62901	3.9061	2.46173	2.69011	2.44154	2.91178	2.91748	2.5187	2.25873	3.10389	2.73724	2.49073	2.53061	2.07695	3.40376	3.13913	3.25979	3.10702	3.24009	2.9998	2.97339	2.73364	3.29242	2.29498	3.32505	2.82165	2.7507	3.49491	2.74138	2.62696	3.56534	2.90661	2.60374	2.54012	2.71235	2.91442	3.06322	2.47365	1.78659	2.94722	2.75706
BAHD1	5.30214	4.46772	4.79083	4.34013	4.90619	4.69257	4.47505	2.49583	2.93969	5.55828	3.47006	3.0135	1.68292	4.82553	3.54726	2.69234	3.74527	2.87907	3.00617	2.94897	3.21098	2.96608	5.52015	4.86171	4.24921	5.55095	3.03892	2.34332	2.51392	4.71653	4.77567	2.50659	4.10452	2.16979	2.95582	4.52833	2.35065	4.8138	4.81527	4.46429	3.85707	2.59748	2.56473	3.39692	2.3053	3.10451	2.38515	2.58836	2.79364
BAIAP2	1.54066	2.3429	1.27461	1.76907	1.54473	1.27207	1.51675	1.3785	0.953724	1.44299	1.33526	1.66388	1.26963	1.47708	1.42722	1.39274	1.27879	1.5947	1.60945	1.69237	1.64964	1.60182	1.79146	1.81842	1.43434	1.70294	1.2213	1.38206	1.22792	1.4435	1.47809	1.41614	1.29699	1.10684	1.20045	1.50251	0.978142	1.41196	1.40942	0.935809	1.12623	1.52114	1.91991	1.25073	1.37382	1.70518	1.22228	1.79031	1.36042
BAIAP3	2.05352	2.57865	2.10996	1.78238	2.51968	1.9754	1.4407	1.95474	1.46842	2.48693	1.6186	1.81918	2.17296	2.42544	1.77886	1.44221	1.87864	2.10896	1.95222	2.06461	2.01169	2.30449	2.55748	2.96721	1.5551	2.35942	1.69268	0.798648	1.61406	2.67289	2.40327	2.18808	1.28396	1.38425	1.95726	2.27677	2.10744	1.64531	1.92198	1.6952	1.35988	1.6117	1.80598	1.7938	2.10749	1.65604	1.35867	1.85848	1.64048
BAK1	2.60349	3.03797	3.00686	2.30293	2.77749	2.26075	2.19168	2.22723	2.17978	2.16637	2.20983	2.23725	1.73686	2.01715	1.68707	2.11809	2.26889	2.56311	2.37857	2.51144	1.89768	1.69046	2.33194	2.10889	2.38941	2.26761	2.90374	2.53517	2.66963	2.83602	2.00818	2.18769	2.87504	2.42602	1.83704	2.56025	2.10701	2.50225	2.52018	2.06671	1.81819	2.7372	2.71132	2.35257	2.79586	1.89025	1.75534	2.61626	2.1011
BAMBI	1.35559	0.422016	1.79521	1.68506	1.3027	0.979542	1.30028	2.12538	2.51405	0.573407	1.95506	1.50914	0.716764	1.74183	1.8316	2.32675	1.40336	2.28453	1.72118	1.77796	1.64112	1.66926	1.523	1.63848	1.85392	1.49825	2.55383	2.11956	2.02154	1.88837	1.70399	2.3709	2.02909	2.40535	2.4136	1.69234	1.91479	-0.226733	0.743722	0.149318	1.52395	2.32612	1.68759	2.06093	3.08015	1.5104	1.50884	2.86356	1.66169
BANF1	3.39258	3.44144	3.53409	4.31238	3.28645	2.73895	2.03029	2.27484	2.20296	2.76647	1.76889	1.57909	2.26698	3.53409	2.54634	1.49936	1.72004	1.8228	1.89973	1.84246	2.21195	1.94803	3.13315	3.45323	3.33868	3.54869	2.48093	1.72509	1.78069	3.03713	3.13484	1.8374	2.61541	1.54147	1.90198	3.29937	2.06089	3.09834	3.69581	3.40606	1.68782	1.72815	2.07492	1.96796	2.23783	2.06697	1.39415	2.23846	0.665262
BAP1	2.53504	3.01195	3.12485	2.09661	2.93854	2.53352	2.73907	3.65466	3.87792	2.48492	3.54075	2.91449	2.99296	2.98917	2.80792	3.63592	3.55897	3.62934	3.2137	3.00562	2.84665	3.23597	2.72793	2.76084	2.47429	3.41595	4.43988	3.05068	3.53821	2.33102	2.76236	3.90475	2.89449	3.95032	3.56403	2.95778	3.11092	2.895	3.20382	2.11028	3.63172	3.23969	3.68766	3.49178	3.82466	3.6089	3.78014	3.12902	3.22649
BARD1	3.74251	3.7753	4.25049	2.4471	3.77329	3.39647	2.75986	3.72895	3.08175	3.571	3.26284	3.25326	2.64187	3.06757	3.23656	3.10394	3.52515	3.72895	3.54785	3.44293	3.16347	3.08276	3.86509	3.66332	3.92865	3.55688	3.89541	3.49085	3.55895	3.67946	3.59824	3.47067	4.12892	3.23358	2.79926	3.88779	3.3834	3.73797	4.0593	3.09279	3.81117	3.24822	2.71546	3.24092	3.62309	3.82931	2.90871	3.77314	3.02751
BARX2	2.04824	2.58708	1.86983	1.79484	1.86569	1.75296	1.77364	1.97528	1.49176	2.12477	2.03216	2.42725	3.36015	1.66763	1.42303	2.10249	2.26383	2.26228	1.99027	1.99699	1.72343	1.97786	1.74261	1.75709	1.7633	1.64901	1.78187	1.7436	2.07456	1.08379	1.72607	2.08336	1.86259	1.97579	1.9277	1.69969	1.91581	2.19303	2.01979	2.05237	2.08058	2.11312	1.7291	2.14683	1.92252	1.87566	1.94394	2.19608	2.01374
BASP1	2.55603	2.92986	3.12785	2.70151	3.15049	2.97851	3.09654	3.77303	3.84963	2.60661	3.25613	2.75079	2.56821	2.97466	2.77859	3.19399	2.99599	2.87219	3.35055	2.78162	2.60675	2.82594	2.5594	2.76173	2.86675	2.60228	3.22578	2.4974	2.93048	2.42163	2.67357	2.97865	2.58734	2.93048	3.36886	2.79256	2.92084	1.9476	3.26466	2.43078	2.61411	2.92393	2.92178	2.8345	3.21746	3.28473	2.88762	3.25358	3.6187
BATF	2.12618	2.98376	2.14892	2.45163	2.69723	1.82449	2.51277	3.4336	2.8287	1.13721	3.44371	3.34062	3.20468	2.09232	2.01096	3.81161	3.16122	3.95462	4.14968	3.36639	3.23247	3.52608	2.07868	1.93769	2.22321	2.06352	3.0652	3.37195	3.54377	2.16307	1.43941	3.43967	2.93727	3.35527	2.54116	1.95537	3.0834	2.48296	1.72089	1.60314	3.74346	2.98468	3.19074	3.2124	4.09609	3.62547	3.04661	3.72458	2.84178
BAX	4.1087	4.06077	4.96764	4.13024	4.6176	3.94929	3.90352	3.3318	2.64895	4.33003	2.25152	1.93756	1.82932	4.12539	3.64664	2.70442	2.72704	3.30111	2.76312	2.8299	2.35923	2.29353	4.71777	4.73931	4.01822	4.14424	3.4799	2.9306	3.01731	4.2961	4.1884	2.95861	4.36449	2.63872	2.01619	4.32788	2.41685	4.27995	4.44043	3.60948	2.34299	3.19062	2.70383	3.07444	1.83011	2.13191	2.61671	3.11267	2.33159
BAZ1A	2.78635	3.55842	2.70006	2.72767	3.12866	2.76737	3.77129	3.01939	2.67074	2.59535	2.60516	2.91813	3.60333	2.24556	2.93881	2.96876	2.90145	2.93654	2.75589	2.95265	2.31175	2.69663	2.97563	3.12406	2.45152	3.31449	2.91468	2.60458	2.81342	3.55785	2.72594	3.00558	3.36512	2.87958	3.50783	3.20115	2.73518	3.20576	2.66956	2.29388	2.62652	2.90805	2.51563	2.4224	3.40179	3.31417	2.29492	3.60291	2.57191
BAZ1B	1.72925	2.63869	1.19997	1.36528	1.50852	1.56738	1.78812	2.52275	2.14749	1.11315	2.63704	2.91125	2.55856	1.5404	1.47909	2.46241	2.45751	2.48792	2.69738	2.35254	2.27699	2.11463	0.744274	0.330759	1.71356	1.02289	2.3334	2.68511	2.61987	1.07783	1.17594	2.08127	1.61545	2.38197	2.40306	1.4678	2.53256	1.02437	1.55365	1.30151	2.6096	2.63786	2.13315	2.6609	2.47961	2.90971	2.22171	2.87956	1.85785
BAZ2A	2.2913	3.06661	2.13507	2.31043	2.35826	1.8529	2.22806	2.38532	2.28966	2.56125	2.69831	3.11227	2.99111	2.12338	2.77115	2.44855	2.32155	2.44749	2.44271	2.67971	2.26097	2.58246	2.49004	2.6957	2.07715	2.0814	1.90599	1.28266	2.21952	2.24666	2.23922	2.22483	2.44806	2.5171	2.70044	1.69401	2.32739	3.02198	2.18024	2.55381	1.84132	2.2208	2.37464	2.58109	2.39897	2.41473	3.23084	2.81914	2.47574
BAZ2B	2.30472	2.04492	1.95665	2.50182	2.21344	2.22748	2.57254	2.6346	3.46465	2.17733	3.52985	3.10856	3.12962	2.07	2.35838	3.7064	3.09452	3.14918	3.0228	2.81315	2.96512	3.01126	1.87239	1.39392	2.53342	1.99777	2.7003	3.29012	3.1552	1.62914	1.62463	2.53329	2.3634	2.99019	2.88888	1.77559	2.99019	1.99376	1.87239	2.2009	3.02896	3.14736	2.91902	2.27531	2.84684	3.50033	3.01542	3.05399	3.34644
BBOX1	1.76018	2.25477	1.44359	1.65192	1.28771	1.75152	1.02838	1.70133	1.58538	1.56388	1.56661	1.7071	2.29697	1.31369	1.15059	1.29285	1.72731	1.40255	1.4598	1.82979	1.47809	2.08142	1.70244	1.6168	0.80658	1.28434	1.83364	1.42131	1.62098	1.0202	1.30166	1.74607	1.52587	1.28852	1.7759	1.09911	1.66188	1.93434	1.35266	1.39019	1.54474	1.5486	1.87832	1.28446	1.89412	1.52561	1.54221	1.57038	2.16553
BBS4	1.94922	2.81896	2.47353	2.21261	2.07227	2.17258	1.85829	2.51655	1.93985	2.13997	2.25365	2.37423	2.57239	1.82123	0.494882	1.97346	2.22795	2.24179	2.11429	2.33865	2.2576	2.05598	2.17654	2.29119	1.60083	1.96306	2.11182	1.7412	2.00261	2.09648	2.4676	2.28972	2.02137	2.0288	2.35495	1.89387	1.89192	1.90178	1.99172	1.6038	2.83274	2.30312	1.42357	1.98561	2.45786	2.459	2.06979	2.21015	1.60064
BBS9	2.33847	1.97391	2.10608	2.88071	2.39172	2.50646	3.30675	2.16625	2.19482	2.04459	1.36161	1.81138	2.58843	1.8214	1.93324	2.05248	2.16964	2.31343	1.80363	1.93338	1.47344	1.83849	2.07558	1.04871	2.2276	1.82043	1.80557	2.8092	2.42818	2.11382	1.41424	1.53832	1.72167	1.84381	1.61385	2.18741	1.74214	1.74587	1.67325	2.54035	2.69276	1.67442	2.29873	2.02415	2.27058	2.10348	2.15358	1.73627	1.39154
BCAM	3.1254	2.64254	3.55113	2.29736	2.91302	2.77631	2.68257	3.19544	3.02114	2.9511	2.47384	2.46945	1.61212	2.69673	2.82416	2.91373	2.68036	3.54599	2.96256	3.01968	1.88748	2.11841	3.54283	3.5482	3.46423	3.26356	3.68416	3.24475	3.18714	3.05704	2.99748	3.10024	3.52526	2.98257	1.80497	2.93792	3.25549	3.04142	3.17471	2.46092	2.99225	2.64272	2.79108	3.61798	2.3658	2.5993	2.66215	2.8287	2.63116
BCAP31	2.34837	2.22188	3.09125	3.10688	2.64142	2.09733	2.82457	3.30323	2.91006	1.93029	2.77966	2.66097	3.00091	2.55839	2.36205	2.74986	2.8832	2.63362	3.17771	2.70346	2.88564	2.62923	2.61016	2.47243	2.33519	1.78719	2.63899	2.29955	2.744	2.34349	2.4568	2.79138	2.44654	2.43875	3.16745	2.72689	2.86366	1.85557	2.45045	2.40112	2.83792	3.03097	2.43862	3.03373	2.68059	2.98924	2.61747	2.91074	2.6128
BCAR3	1.93039	2.50711	1.61503	1.99662	1.97268	1.78316	1.43111	1.82533	1.85233	1.92836	1.75095	1.65772	2.57323	1.95841	1.49225	1.54869	1.74331	1.53341	1.79629	1.88494	2.59769	2.03676	1.79233	1.60535	1.35826	1.48104	2.05867	1.55939	1.85743	1.35979	1.86671	2.0765	1.43366	1.73057	1.66332	1.79844	1.82126	1.03526	1.35062	0.996027	1.86196	1.93169	1.81735	1.73989	2.2422	2.45866	1.70261	2.02545	2.01762
BCAS1	1.58859	2.49627	1.20586	1.37951	1.87701	1.42692	1.19339	1.80842	1.61681	1.90047	1.75154	2.19514	2.15572	1.31015	1.13201	1.46012	1.95413	1.50204	1.81391	1.90672	2.07189	2.14974	1.44837	1.29418	0.853069	0.894985	1.49655	0.938169	1.67669	0.990793	1.52871	1.83287	1.41644	1.58886	2.05792	1.3366	1.75303	1.39997	1.43939	1.39698	1.80681	1.64885	1.45152	1.58434	1.67597	1.72483	2.19389	1.66884	2.55876
BCAT1	2.13489	2.68703	2.07244	2.27763	2.38915	2.02189	1.78249	2.135	1.35338	2.07145	1.79499	2.03042	1.90998	2.15372	1.13569	1.56898	1.88272	1.9754	1.79648	2.11914	2.13153	1.97342	1.83751	2.50216	2.02337	2.31679	2.05718	1.88024	2.00068	2.37032	2.66819	1.87975	2.01346	1.66018	1.5333	2.40749	1.69141	2.62656	1.84048	1.7245	1.7768	2.05734	1.66544	2.25721	2.2269	2.1445	1.79173	2.04189	2.37656
BCAT2	2.59526	2.84318	3.01442	2.47533	3.07035	2.28679	2.54394	2.85808	2.61073	2.52491	2.34551	2.49196	2.05607	2.56643	1.42655	2.56691	2.59747	2.6903	2.75199	2.63552	2.98262	2.36627	3.15222	2.68405	2.60967	2.99482	3.03393	2.2769	2.49542	3.01327	3.50681	2.50637	2.8772	2.50868	2.16562	2.60044	2.44526	2.57623	2.55951	2.1069	2.68217	2.47757	1.98425	2.83192	2.2695	2.77643	2.65076	2.66374	1.54783
BCHE	1.55153	1.80339	1.87928	1.60133	1.57951	1.41682	1.64734	2.04628	1.75789	1.51358	2.00027	2.12265	1.83663	1.33002	0.683994	1.90825	2.09371	1.92343	1.69813	1.75931	2.0477	1.95948	1.72798	1.70616	1.15168	1.68529	1.87458	1.28974	1.69765	1.94759	1.46662	1.87695	1.56386	1.59188	2.04865	1.27405	1.76643	2.11929	1.75454	2.55092	2.49669	2.06762	1.91671	1.69537	1.76761	1.90817	2.05753	1.52852	1.59992
BCKDHA	3.97394	4.04298	4.04781	3.39023	3.63115	4.11588	3.25939	3.59935	2.69844	4.49875	2.86597	3.54238	3.91897	3.32505	3.29367	2.79403	3.10255	3.40189	3.49941	3.10641	2.34358	2.45511	3.93918	3.80785	3.09716	4.37129	3.8311	3.38788	3.65826	3.59156	3.66205	3.19669	3.9778	3.08806	3.71136	3.66687	3.12572	4.00242	4.69766	3.54135	3.94773	3.63693	2.89287	3.16807	3.39893	3.53082	2.81524	3.21191	2.6283
BCKDHB	2.28812	3.08419	2.70027	2.16112	2.83895	1.98838	3.6501	2.35261	1.99739	2.43167	2.78422	2.7375	2.90295	3.38393	0.948042	2.43046	2.93117	2.74237	2.53168	2.2475	3.11607	2.20517	2.39274	1.96892	1.82634	2.81802	2.55649	2.32536	2.9628	2.7679	2.03023	2.28935	2.4886	2.48788	2.47085	1.99714	1.87769	3.43892	3.09392	2.19129	2.11945	2.59552	3.09603	1.90568	2.71726	2.52523	3.05822	1.5849	2.45144
BCKDK	2.63857	2.6102	3.1073	2.61755	2.54451	2.96017	2.58445	2.95688	3.0583	3.24393	2.93008	2.94217	4.17233	2.60599	2.41366	2.4025	2.83182	2.54333	2.60481	2.72672	2.79188	2.92746	2.8887	2.76311	2.72475	2.35218	2.59062	2.22331	2.66944	2.58602	2.73421	2.68363	2.36637	2.77139	2.75825	2.68166	2.88016	2.35586	3.21398	2.94283	2.9481	3.09475	2.77768	2.55358	3.09598	3.04697	2.82935	2.8569	2.36604
BCL10	1.7087	2.38539	1.77536	1.38268	1.46502	1.50367	1.74287	2.89354	2.7098	1.00904	2.80671	2.79159	2.60897	1.82073	1.907	2.58096	2.7507	3.21844	2.75126	3.11705	2.47845	2.65603	1.43757	1.28353	1.87619	1.13788	3.03806	2.65267	3.00053	1.13004	1.62523	2.38938	1.76696	2.44708	2.66443	1.47062	2.86105	1.5905	2.11706	1.58938	2.46112	3.07038	2.37612	2.33603	3.17578	2.90011	2.84841	3.10488	2.3657
BCL2	2.13152	2.52011	2.15056	1.83506	1.7944	2.58084	2.42798	2.61849	2.11667	2.20049	2.49702	2.68694	2.33541	1.7033	2.08983	2.45327	2.34879	2.6293	2.41004	2.5593	1.7569	1.85161	2.12792	1.78411	1.90815	2.26637	2.60253	2.49136	2.63856	1.60448	2.06255	2.24843	2.36879	2.19593	2.16196	2.07233	2.32203	2.59011	2.22365	1.72904	2.59089	2.09977	2.35968	2.28711	2.75697	1.98052	2.30116	2.08521	2.42311
BCL2A1	2.59608	3.25643	2.63034	2.17733	2.70294	2.84756	2.3475	2.41881	2.21844	3.0851	2.88519	3.05362	4.01715	2.03387	1.35725	2.41301	2.73767	2.74986	2.72663	2.90145	2.79923	2.58492	2.84001	2.56007	1.6308	2.50141	2.58318	2.30207	2.71327	2.43055	2.47179	2.44146	2.27083	2.29046	3.15816	2.20636	2.39442	3.71468	2.66287	2.3202	2.66325	1.85858	3.92887	2.65467	2.58744	2.58624	2.38931	2.50917	3.79521
BCL2L1	4.90941	4.04386	4.3728	2.63072	4.73898	4.1551	3.95888	4.76097	4.87698	4.49788	4.14033	4.14129	3.71066	4.07633	3.20743	4.87507	4.59101	5.24889	4.60867	4.42582	3.8873	3.4815	3.97368	3.85194	3.44805	4.19807	5.18539	4.33607	4.81826	3.85767	3.96509	4.25157	4.31981	5.11378	4.53754	5.60835	4.42726	3.73497	4.06248	2.78253	4.39944	4.70286	5.18915	4.68998	3.96881	4.66716	4.32748	4.10615	4.22813
BCL2L11	0.9027	1.66426	0.937592	0.815722	1.58993	0.235193	0.526974	2.38258	2.02001	0.0379747	1.68423	1.90522	2.20762	0.470843	-0.241165	1.90572	2.09788	1.87538	2.42001	2.39371	1.69586	1.93859	0.512309	0.672612	0.942143	1.03822	1.73177	1.38588	2.01141	0.58614	-0.479849	1.84959	0.921916	1.97551	2.15452	0.600804	1.95882	0.70801	0.15934	1.4625	2.78186	2.03864	2.63271	2.22608	1.80867	1.60823	1.84755	1.90003	1.69932
BCL2L2	2.97307	3.1143	2.86132	2.44	2.99589	2.35012	2.27546	2.4253	2.15615	1.77378	2.83331	2.8452	2.98643	2.57077	1.33059	2.27504	2.88752	2.48617	2.68399	3.03208	3.0958	2.82427	2.39149	2.71485	2.3739	2.74386	2.29501	1.63878	2.48902	2.67586	1.80707	3.45673	2.27499	2.37537	2.63311	2.77429	2.45764	2.67729	2.31636	2.18654	2.43033	2.43527	2.65972	2.13639	3.03769	2.88697	2.64947	2.96923	2.14759
BCL6	3.83157	3.81461	4.31799	4.22152	3.53106	4.02976	4.4928	3.80129	3.43764	4.26654	3.36983	3.82643	4.0217	3.35333	2.82833	3.55048	3.43823	3.84981	3.21373	3.70249	2.95883	3.16462	4.39048	3.8076	3.75323	3.61993	3.64227	3.43764	3.64402	3.26155	4.18586	3.26108	4.10109	2.7618	3.23594	3.73335	3.24413	4.66	3.80175	3.44045	3.42854	3.03556	3.49431	2.715	4.16574	3.65163	3.57458	3.72574	3.86843
BCL7A	1.84027	1.86377	2.02989	1.93691	1.99541	1.77549	2.03198	2.4323	2.31894	1.78228	2.71647	2.62976	3.09729	1.46781	0.826846	2.33775	2.53939	2.26461	2.03424	2.33618	2.31006	2.31058	2.02153	1.96042	1.44273	1.89042	1.96163	1.4147	2.04208	1.84758	1.97818	2.40827	1.99489	1.75529	2.39677	1.54773	2.00864	2.54862	1.69348	1.56027	1.97997	2.6115	2.63012	2.3257	2.79801	2.08651	1.94179	2.49651	1.74231
BCL7B	3.10873	3.52762	3.42586	2.75966	3.10104	3.33652	2.67328	2.70885	2.40237	3.74594	2.53667	3.08573	3.05851	2.93419	2.51885	2.93841	3.06798	2.85853	3.04727	2.98574	2.47041	2.40119	3.19748	3.00815	3.09572	2.9762	3.31174	2.69583	2.85439	3.04838	3.12175	2.59229	3.23061	2.25446	3.1307	3.30043	2.64436	3.33534	3.09453	3.35723	3.28048	2.64366	2.45139	2.6394	3.37449	2.88926	2.58111	2.74819	2.67478
BCL9	2.96248	3.14753	2.58478	2.38028	2.27162	2.20851	2.62559	2.85162	2.74533	2.22512	3.24544	3.37735	4.33772	2.37031	1.00283	2.81935	3.07036	3.23121	3.49977	3.22124	2.89907	3.1961	2.59047	2.64741	2.1212	2.63413	3.19752	2.43976	3.47605	3.14658	2.04196	2.64426	3.27706	2.03692	3.60653	2.34848	2.72825	2.91123	1.80662	2.1919	3.21698	3.24687	3.62448	3.24297	3.14879	2.80114	3.85989	2.99843	3.22445
BCLAF1	2.6713	2.92116	2.44914	2.2526	2.8877	2.5333	2.35139	3.22405	2.80379	1.46748	2.59993	2.41645	2.78706	1.49936	2.21183	2.69872	3.35369	2.383	2.82052	2.88742	2.84299	2.5555	2.76643	3.09313	2.77323	2.70318	2.2518	2.06989	2.48963	2.91279	2.1329	2.69977	2.4136	2.31452	2.95067	2.69534	2.3992	3.23008	2.10363	3.46635	2.30144	2.5056	3.47155	2.76437	2.10677	2.44184	2.16565	2.3915	3.37738
BCR	1.90465	2.26521	2.35628	2.39463	2.27746	2.62204	1.83275	2.44305	2.20765	1.86737	1.90461	1.576	0.820796	2.02501	1.82689	1.95201	1.75122	2.19753	1.72513	1.74696	2.10593	1.52754	1.99572	2.21142	1.82902	2.52831	2.62839	2.33654	2.32855	2.42552	2.43883	2.1267	2.30302	2.38873	1.5776	2.49422	1.85561	1.79014	1.9414	1.44929	2.29866	2.80025	1.67046	2.04609	1.75253	1.70497	1.92725	2.39526	1.95675
BCS1L	3.07262	2.91535	3.48997	3.31126	3.65164	2.7031	2.76689	3.16692	2.30746	2.67231	2.18924	1.99843	1.39357	3.10891	2.48975	2.97227	2.49002	2.93048	2.49882	2.32726	2.8194	2.16615	2.73444	3.20789	3.01653	3.59665	2.98436	2.76606	2.69128	3.43829	3.53781	2.5934	3.06437	2.69238	1.89396	3.35306	2.57965	2.95329	2.89391	2.47215	2.3259	2.87993	1.40441	2.4647	2.67705	2.64585	2.1673	2.65698	2.24604
BDH1	1.28135	1.74081	1.49094	1.34917	1.75101	1.23596	1.22271	1.68661	1.31129	1.19772	1.74016	1.56372	1.66162	0.942237	-0.372908	1.53108	1.49181	1.92833	1.5372	1.62644	2.15729	1.63001	1.03301	1.23036	0.954986	1.20435	1.94362	2.17565	1.98952	2.03964	1.29206	1.44949	1.31705	1.72078	1.58462	1.33336	1.6295	1.47717	1.65871	1.03862	1.64855	1.73668	1.59042	1.61585	1.45081	1.80675	1.48074	1.89832	1.29877
BDKRB1	1.87742	2.43728	2.3037	1.92745	2.03202	2.3157	2.22314	2.25083	1.96564	2.24466	2.28035	2.26834	1.88009	1.80537	0.649118	2.12725	2.29085	2.06721	1.96264	2.08822	2.34139	2.13125	2.11057	2.07154	1.68129	2.11607	2.13876	1.57439	2.12825	2.57887	2.06604	2.17278	1.98949	1.86708	2.31137	1.88392	1.92161	2.45479	2.18112	1.98849	1.81973	2.65965	2.47584	1.76268	1.67622	1.99941	2.21056	2.28786	2.36509
BDKRB2	1.4378	2.28103	3.3052	1.86111	1.80402	1.48279	1.55052	1.91664	1.48559	1.34153	1.52284	1.43044	1.22821	1.5602	0.521032	1.7715	1.61427	1.33078	1.24805	1.52913	2.39074	1.77005	1.40103	1.40442	1.38942	1.27815	1.52381	1.45608	1.63604	2.50551	1.55681	1.62975	1.3483	1.76618	1.57509	1.96754	1.33658	1.40926	1.86449	1.27138	1.04025	1.85929	1.11327	1.58592	1.64125	2.29131	1.08518	1.74413	1.87998
BDNF	1.54597	2.10706	1.90027	2.07718	2.42376	2.18949	1.60719	1.90417	1.31126	1.40666	1.60723	2.10807	0.901045	1.97691	1.19842	1.85645	1.93213	2.13796	2.03769	2.0724	1.93887	1.57686	1.53729	1.43655	1.82218	2.11815	1.66508	2.56745	2.48213	2.28445	1.63177	1.92827	1.96727	2.04203	1.09049	2.13357	2.06324	1.77012	1.98029	1.87279	1.79678	2.08647	1.54151	1.52107	1.72721	2.47966	2.6704	1.67758	1.81337
BECN1	3.08513	3.50714	2.87413	3.10716	3.32747	3.43028	3.56834	3.25879	3.38705	3.55659	3.48741	3.02232	2.87839	3.40237	4.01972	3.18682	3.31607	3.24997	2.98365	3.02037	2.51268	2.91609	3.50714	3.47287	3.11891	3.75437	3.38754	2.69333	3.00029	3.28635	3.42636	3.25144	3.41755	3.27886	3.53343	3.32747	3.17948	3.15612	3.54239	2.52213	3.49172	3.34593	2.86641	2.84875	3.37945	3.36973	3.33839	3.05941	2.84208
BEST1	3.80809	3.94843	2.51117	2.22381	3.4267	2.62716	2.65819	2.7624	3.06455	2.70496	4.01016	4.09799	3.28317	3.5193	1.96557	3.29129	3.28317	2.85357	3.94381	3.89798	3.52136	3.00727	2.64148	3.09495	3.22669	4.67541	3.32852	3.22875	3.17816	3.27968	2.31737	3.16622	3.27777	3.61206	3.22923	2.84673	3.50704	2.63623	2.34839	2.50353	2.43148	2.94868	3.00659	2.96851	3.88471	3.8607	3.33653	3.61594	3.60258
BET1	3.38172	3.11341	3.93025	2.55445	4.0495	4.47033	3.03143	3.73126	3.20608	3.92578	2.91691	3.39787	3.87436	2.97529	3.41501	3.5201	3.29005	3.2349	3.78145	3.46346	2.72811	3.08932	3.38917	3.84727	3.68182	3.82243	3.1569	2.55123	3.10324	3.4001	3.33054	3.5201	3.51587	2.99343	3.50817	3.6699	2.97554	3.5109	3.654	3.11938	2.82687	3.0095	3.14381	3.61587	2.8877	3.02571	3.92073	3.57677	3.31633
BFSP1	2.30371	2.16584	2.33916	2.28549	2.35245	1.97382	1.52134	2.11185	2.07984	1.94477	1.78196	1.82283	1.32554	1.99647	1.35541	1.71401	1.88437	2.0375	1.81396	1.8829	1.7923	1.78836	1.96693	2.0851	1.78672	2.15157	1.64361	2.31076	1.98826	1.73896	1.85812	1.98285	2.21557	2.17191	1.44863	1.78328	1.76522	2.27663	2.0398	1.58781	1.85408	1.68485	1.67034	1.9874	2.47265	1.629	1.7797	1.99434	1.78557
BFSP2	2.25085	2.53614	2.20873	2.72767	3.39302	2.43135	1.84021	1.95845	1.55082	2.65497	1.9409	1.31667	1.62453	2.54567	1.93899	1.77143	1.89227	1.97199	1.95043	1.75739	3.14975	2.18006	2.05581	2.52962	2.5211	2.03575	2.13644	2.24123	2.16252	2.80639	2.59881	1.95143	2.04277	2.44229	1.84413	2.63191	2.47087	2.23982	2.34461	1.89286	2.93822	1.6273	2.03197	1.72205	1.7106	2.24061	2.01884	1.88258	1.84232
BGN	3.17502	3.15173	3.80478	2.83115	2.99763	3.27956	2.87723	2.58316	2.3592	3.45893	2.33046	2.69068	3.75597	3.02885	2.30544	2.20362	2.43253	2.58266	2.41123	2.79869	2.32253	2.29925	3.64275	3.61649	2.97732	2.90894	2.46573	1.81615	2.40032	3.14578	3.57091	2.76401	3.17502	1.72448	2.02772	3.22754	2.15258	3.60163	3.40046	2.81331	2.70733	2.33389	2.30026	2.20282	2.21074	2.59039	2.10911	3.32762	2.70995
BHMT	2.31105	2.10633	2.03694	1.75687	2.1445	1.77918	1.49466	2.13863	1.43376	1.70136	1.76687	2.20902	3.15529	1.5244	1.45451	1.8323	2.0048	2.23628	1.79363	2.27941	1.62807	1.97555	2.22579	2.65803	1.26416	2.66051	1.43376	1.61965	1.79314	1.86196	1.60817	2.15201	2.06519	1.32719	1.89822	1.80198	1.72622	2.32692	1.7658	2.05577	1.68769	2.46978	1.61251	2.17488	1.77591	1.88441	1.63518	1.63101	1.65533
BICD1	1.63311	2.07685	2.04625	2.5665	2.49815	1.84835	1.60812	1.91837	1.09821	1.83611	2.15861	1.99896	1.98723	2.54304	1.84733	1.85819	2.02855	1.66233	1.85819	1.90052	1.91378	2.2341	1.81367	2.4344	1.59638	2.34004	0.9554	1.09719	1.33335	1.94985	2.74808	2.50034	1.40358	1.44454	1.0064	2.15489	1.66182	2.64148	2.25078	1.39848	2.34526	1.50914	1.21178	2.38172	1.501	1.45063	2.07316	1.80032	1.23068
BICD2	1.88649	1.38502	2.34662	1.69994	0.640987	1.22349	1.23926	1.74085	2.34565	1.99581	1.78001	2.02095	3.24197	1.72876	1.87126	1.47217	1.83929	1.69788	2.10634	1.8692	1.76043	2.47673	1.73474	1.54384	1.5917	1.15115	1.78871	1.52057	1.43627	2.59463	1.32411	2.37447	0.918914	2.3636	2.11885	1.74073	2.39351	1.05815	1.33553	1.82666	1.54743	2.2043	1.36343	2.46445	1.44598	2.24671	2.13481	2.04721	1.38208
BID	3.76365	4.13412	4.11165	3.56911	3.36798	3.71762	3.31318	3.16304	2.54268	4.18892	2.69339	3.3828	4.10071	3.26824	2.65939	2.8841	2.96027	3.30169	2.9515	3.05398	2.74983	2.51966	4.0004	4.07329	3.2792	3.66282	2.96411	2.85998	3.11098	3.1285	3.75215	3.02439	3.72036	2.35964	2.99699	3.15316	2.59584	4.31003	3.91162	3.2803	2.66328	2.80489	3.26116	2.15432	3.06469	2.81418	3.01456	3.05773	2.95179
BIK	1.23869	2.34881	1.36023	1.3398	0.846292	1.43305	0.795999	1.72578	1.16574	1.71804	2.01287	2.47913	2.80342	1.13705	0.21972	1.48532	1.79598	1.64982	1.58171	2.12865	1.78917	1.5749	1.31255	1.48491	0.43923	0.940069	1.32134	1.05939	1.63829	0.648262	1.24131	1.46803	1.17582	1.22704	2.25019	0.860961	1.26423	1.37961	0.829004	0.773472	1.39469	1.32196	1.30737	1.44108	2.79727	2.02323	2.02643	2.3706	1.8431
BIN1	4.07439	3.68784	5.45471	3.81387	4.03902	3.55633	4.178	3.66876	3.32455	4.36082	3.23837	2.98034	2.7786	3.89058	2.74886	3.23638	3.09143	3.82119	3.30961	3.35693	3.21147	2.91708	3.90652	3.75858	3.74861	3.36854	3.16365	3.5502	3.18159	3.46069	4.00067	3.32555	3.82981	2.86577	2.67499	3.46767	3.1527	3.89706	4.13317	3.03728	3.72518	3.41423	2.69852	3.42633	2.76643	3.52164	3.31613	3.05687	2.90494
BIRC2	3.84914	3.21834	3.50454	2.19999	3.55377	3.09382	2.71592	4.19742	4.43391	2.47605	4.00002	3.90156	3.06613	2.94372	2.36649	3.79587	4.09848	4.63227	4.16315	4.72542	4.00533	3.7838	3.82501	3.7058	2.5581	4.41768	5.02079	4.05359	4.49617	3.54315	2.20771	4.36972	3.71545	4.1646	3.18775	3.44904	4.67812	2.95096	3.10926	3.04121	3.8675	4.14271	3.34903	3.88968	4.4241	4.21408	3.65119	4.83227	3.85132
BIRC3	2.18596	2.43021	1.8433	2.09916	2.50036	1.99773	1.8867	3.07164	2.5907	0.311683	3.17005	3.25685	2.65227	1.52083	1.08784	2.894	3.2412	2.79307	2.68407	2.68709	2.35251	2.45798	1.89125	0.893548	2.31465	2.27074	2.58263	2.88542	3.06255	2.10421	0.650305	2.59777	2.38076	2.35655	3.01613	1.82615	2.41004	1.64447	1.78325	1.55515	2.59513	3.13175	2.35147	2.41467	2.11575	3.16987	2.96596	2.92925	2.65686
BIRC5	0.622571	0.29168	0.543445	0.472471	0.603869	0.124795	0.113765	0.932044	0.813114	0.238449	1.30226	1.28979	2.00193	0.331962	-1.06018	0.304788	0.915259	1.16079	0.831337	1.18669	1.02028	0.619854	0.0677284	-0.00612281	-0.0579145	-0.0607919	0.756048	0.755568	0.676442	-0.283784	0.321412	0.754129	0.453769	0.336918	0.607866	0.466237	0.234294	-0.0243458	0.34539	-0.0967583	0.975055	0.724777	1.03109	0.787593	0.494482	1.07849	0.568848	0.959302	1.13323
BLCAP	2.26172	3.37688	2.39222	2.55482	2.73559	2.02585	2.70511	2.82394	2.88117	2.19112	2.60572	2.48431	3.24273	2.53931	2.31199	2.77474	2.65974	2.68809	2.60947	2.79132	3.04751	2.9753	2.16919	2.39543	2.5254	1.96702	2.54047	2.41425	2.50517	2.50882	2.6682	3.05018	2.3842	2.4073	2.83036	2.61204	2.34953	2.59279	2.38794	2.18524	3.03616	2.73356	2.21084	2.90678	2.61836	3.03956	2.32076	2.68421	2.36081
BLM	1.5858	2.4335	1.29742	1.15597	1.52055	1.50661	1.79897	2.18429	1.86453	1.10417	2.83675	2.92142	1.89292	1.22969	0.614081	2.5404	2.2082	2.28191	2.43332	1.8222	1.56669	1.85407	1.26704	0.531901	1.49266	1.40052	2.11954	2.82629	2.51002	1.32382	0.949276	1.83465	1.82537	2.47864	2.3606	0.863112	2.0777	0.994102	1.21126	0.7889	2.38424	2.50586	1.92254	2.50537	2.04468	2.04944	2.51888	1.76606	1.67346
BLMH	2.55839	2.65655	2.86718	2.68862	3.11678	3.31557	2.41337	2.78705	2.39835	2.67135	2.33028	2.28785	1.35309	2.50068	1.53237	2.40328	2.38898	2.63512	2.39687	2.51032	3.14221	2.0866	2.40103	2.59539	2.54409	2.85288	2.571	2.78162	2.98633	3.25391	2.74238	2.60454	2.44395	2.70911	1.89373	2.87359	2.37516	2.11444	2.57319	2.25848	2.14144	2.56409	2.95056	2.94495	2.1292	2.27854	2.4364	2.08828	2.75571
BLNK	2.76448	2.31131	2.47754	2.49513	2.40474	2.8658	2.61828	2.15304	2.53159	3.07752	1.89885	2.83917	3.93964	2.43143	1.92427	2.87192	2.88891	2.31926	2.52188	2.21128	1.9941	2.5328	2.71959	2.3829	3.15274	2.53032	2.49701	2.73785	2.19914	2.46904	2.0092	2.21977	2.33558	2.33564	2.59529	2.62253	2.02867	2.51758	2.49392	2.72566	1.86866	3.23911	2.4355	2.28291	1.51901	2.47515	2.62796	2.28092	2.53103
BLVRA	2.53998	3.33341	2.86298	2.53323	2.53379	2.78251	2.41056	2.83589	2.59786	2.59794	2.99457	2.92817	3.75142	2.04704	1.50009	2.44424	2.74923	2.69633	2.48025	2.82238	2.46562	2.4448	2.84385	2.57712	2.00878	2.60526	2.93661	2.45887	2.6772	2.49665	2.51185	2.50614	2.60132	2.40541	2.62149	2.16859	2.61024	2.6981	2.38242	2.51185	2.60179	2.74851	3.10802	2.57871	3.40744	2.19405	2.7263	3.05372	2.27107
BLVRB	3.81523	4.27905	4.98332	3.95883	4.06117	3.71399	3.89226	3.66194	3.0402	4.08923	3.10623	3.15409	2.76895	3.70078	3.32609	3.62287	3.42039	3.90073	3.63773	3.29385	3.38463	2.95987	3.87025	3.97644	4.5393	3.76351	3.76207	4.38711	3.80169	3.4851	4.12609	3.48312	4.21633	3.39839	2.42342	4.02926	3.13814	4.57176	4.30601	3.50546	2.2337	3.41993	3.93076	3.70039	3.14105	2.801	3.54196	3.53597	3.65841
BMP1	2.59363	3.08324	3.02558	2.50713	2.29369	2.15409	2.08378	2.30005	1.78818	2.35135	2.31623	2.50742	2.8979	2.00285	0.831932	1.93587	2.2262	1.82257	2.00112	2.19838	2.19433	2.05625	2.41559	2.40648	2.06254	2.3205	2.17663	1.66527	2.14325	1.97807	2.10755	1.87872	2.27143	1.74721	1.96976	2.05546	1.73406	2.36804	2.53849	2.27902	1.71868	2.06682	2.30433	2.10868	1.56811	2.30141	1.56212	1.97874	2.20902
BMP3	1.87672	1.73208	1.56012	1.64822	2.32854	1.90122	1.88567	1.39925	0.875346	1.66565	1.71161	0.924344	-0.310971	1.93137	2.18437	1.37428	1.25791	0.247323	1.3804	1.42469	2.88803	1.25414	0.939163	1.62938	2.43266	2.6197	1.8718	2.29488	2.60158	2.17401	2.12972	1.3625	1.67649	2.52526	-0.244541	2.28755	2.2586	1.2209	2.78695	1.87908	1.98215	0.827471	1.26853	0.656551	2.28168	1.34528	1.53092	1.57063	0.741391
BMP4	1.64492	2.34416	1.65383	1.8435	1.74594	1.48001	1.69692	1.98233	1.29844	1.06651	2.15664	2.45774	1.60943	1.49933	1.17348	2.46764	1.71541	1.84466	2.04423	1.86595	1.66192	1.62775	0.780274	0.212757	1.58153	1.40325	1.6233	2.12347	1.90359	0.940724	1.15268	1.51039	1.481	1.80158	1.61092	1.06354	1.58368	1.21755	1.57163	0.761951	2.10099	1.89859	1.47728	1.8288	1.63625	2.37071	1.93	1.80366	1.48354
BMP5	1.45941	2.11915	1.85526	1.45552	2.19851	1.44919	1.80365	1.92933	1.4181	1.39807	1.69368	1.70293	0.984764	1.44627	0.512901	2.25555	1.86896	2.02233	1.7224	1.61675	2.16109	1.5145	1.08402	1.08402	1.83724	1.98185	1.69854	2.40794	2.25993	2.29881	1.4599	1.51304	1.68387	1.90206	1.30903	1.73012	1.82952	1.55971	1.72769	1.07672	2.72627	1.36017	2.2885	1.59664	1.63279	1.86858	1.58792	1.71683	1.99572
BMP6	2.32874	2.71166	2.47464	2.25555	2.21144	2.00253	1.80767	2.4973	1.93067	2.33843	2.47403	2.74063	3.54138	1.83724	1.05345	2.38	2.35334	2.40133	2.53074	2.50021	1.92727	2.16624	2.13049	2.2381	1.76114	2.06699	2.23119	1.86814	2.22344	1.70491	2.02143	2.17109	2.17169	1.72127	2.20889	1.97974	1.94812	2.46397	2.29287	1.50278	2.22321	2.44723	1.87522	2.94429	2.18021	2.09027	1.91496	2.24194	2.95538
BMP7	2.38469	2.76065	2.95618	2.96372	2.22234	2.51939	2.46058	1.9628	1.66424	2.36106	2.14777	1.95928	1.83965	2.16755	1.44477	1.9633	1.96229	2.24075	2.23422	2.40059	2.39958	1.45916	2.55005	2.20324	2.12432	2.22586	2.40913	2.47045	2.33223	2.86018	1.94036	2.10002	2.5214	2.00452	1.32496	2.58122	2.05026	2.84258	2.77875	2.14091	2.10862	2.13676	2.13989	1.80651	2.25853	1.97116	1.74647	2.60451	1.85752
BMPR1A	2.53274	3.16776	2.83401	2.20798	2.57271	2.42682	2.40184	2.49013	2.01699	2.0576	2.22333	1.95054	1.54185	2.17501	1.62793	2.10292	2.09193	2.42568	2.33125	2.35123	2.1309	1.96153	2.39984	2.48527	2.67113	2.55772	2.47014	2.21634	2.23732	2.77405	2.33489	1.91706	2.5872	1.97502	1.65876	2.36537	2.20684	2.73408	2.62467	2.55772	2.60264	2.10442	2.54239	1.98476	1.92634	1.84935	2.36951	2.23851	1.91928
BMPR2	2.08484	1.88743	2.57002	2.05046	2.22087	1.84225	1.96453	2.92023	2.08443	2.34805	2.24206	2.06282	1.2604	2.11136	1.55792	2.28331	1.8438	2.23961	2.32407	2.00782	2.11487	2.03974	2.0377	1.9385	2.1531	2.65056	2.64179	1.65179	2.75916	2.81605	2.02935	2.1296	2.34658	1.94398	2.20719	2.19189	2.83233	1.54564	2.12903	1.23823	1.57349	2.23567	2.49992	2.40688	1.97073	1.86454	2.75147	1.9918	2.79042
BMX	2.2481	2.31606	2.72099	2.27654	2.55179	2.00755	1.9444	2.43051	1.98702	1.78485	1.69056	0.992073	-0.332119	2.02442	1.8639	1.71949	1.71322	2.1032	1.85157	1.57198	2.52306	1.71081	1.79834	2.04853	2.62024	2.39126	3.26639	2.4334	2.30132	3.00443	2.18254	1.73491	2.62168	2.39918	1.46545	2.42935	2.26517	1.62239	2.48767	1.56407	1.21899	1.8677	1.54041	1.79347	1.83106	2.22768	1.31635	3.1172	1.52198
BNC1	2.18471	2.70006	2.24563	1.6713	2.10591	2.07062	1.94348	1.75302	0.992083	2.15087	1.93044	2.11801	2.57438	1.72641	1.34401	1.43685	1.84052	1.67131	1.72498	2.12768	1.49728	1.82311	1.93574	2.05177	1.54899	2.15039	1.53208	1.21108	1.68968	1.60507	2.22919	1.8207	2.07594	1.26329	1.48954	1.91834	1.32517	2.24853	1.78636	1.70707	1.4921	2.27706	1.84869	1.62406	1.4253	1.70999	2.22948	2.07316	1.52121
BNIP1	3.24962	3.44353	2.86231	2.44959	3.37198	2.90327	2.38789	3.39913	3.04138	2.80372	2.64421	3.35506	2.2875	2.44959	2.29145	2.46948	3.0476	3.13781	2.85524	3.11863	2.55918	3.00664	3.30613	3.76136	2.06954	3.92365	3.0393	2.6074	2.93664	3.54567	2.85349	2.82361	2.87994	1.84315	1.98885	3.27036	2.76606	2.79853	3.04326	3.09874	3.1448	3.27186	3.09373	2.93429	1.95743	2.35267	2.78339	2.31352	2.09723
BNIP2	2.4809	3.20007	1.44641	1.71447	2.20581	1.88294	2.55131	2.92313	2.45894	1.5138	3.17207	3.70063	2.90804	1.63752	0.723729	2.96085	2.75365	2.94475	2.95179	3.10116	2.41418	2.35434	1.54247	0.537652	2.22593	2.12333	2.77829	3.60307	2.98046	1.23368	1.2719	2.51829	2.6021	2.3131	2.21754	1.11047	2.31109	1.64054	1.50073	1.90406	3.10771	2.33752	3.26947	2.50591	3.00497	2.58871	3.26394	2.66697	3.23555
BNIP3	2.35105	2.8185	2.86964	3.03741	2.81181	2.32285	2.58525	2.93843	2.68798	1.83246	2.43466	2.64113	0.654247	2.27745	2.15318	2.8414	2.34336	3.09902	2.76397	2.85717	2.16174	1.97103	1.8468	1.76029	2.41319	2.93178	3.14443	3.73089	3.21326	2.58286	2.04133	2.51352	2.60294	3.07273	1.89695	1.97776	2.01978	1.96151	2.23491	1.96247	2.78656	2.76628	2.11337	3.00162	2.02859	2.73525	2.9424	2.63521	2.61687
BPGM	2.64243	3.24111	2.69974	2.63631	2.53338	2.63186	2.26186	2.71733	2.18208	2.42878	2.54318	2.6845	2.15259	2.48887	1.4473	2.28445	2.34176	2.67504	2.54262	2.51591	1.88162	2.18597	2.4438	2.40096	2.25017	2.50166	2.46306	2.35679	2.43635	2.65412	2.35311	2.41354	2.66024	2.05355	1.99569	2.4744	2.31005	2.63909	2.69751	1.92357	2.24162	2.8228	2.34864	2.01434	1.94324	2.05898	2.02561	2.61139	2.3264
BPHL	2.78195	3.0716	2.66454	2.37489	2.35645	2.14831	2.34723	2.40557	1.8384	2.11338	2.22168	1.95435	2.74179	2.17791	1.20659	1.66179	2.19694	2.22314	1.884	1.91554	1.88109	1.76319	2.01877	2.0047	1.78152	2.0765	2.03538	1.96842	2.49144	2.96583	2.29532	2.2212	2.22788	1.54972	2.17559	2.33219	1.56864	2.01828	2.18421	1.77473	2.56792	2.58863	1.57285	1.82016	1.88073	2.54426	1.98556	1.65292	1.86465
BPTF	2.43959	2.04663	2.81056	2.91992	2.69262	2.77625	2.45406	2.5612	2.04119	2.74033	3.20076	2.50706	2.56764	2.03001	1.21247	1.80692	2.70595	2.53118	2.38	2.75848	2.70863	2.65234	3.21209	3.17081	2.49534	2.34631	3.02117	1.98276	2.91341	2.41385	2.28198	2.3607	2.44548	2.99276	2.57514	3.11077	2.86785	2.36453	2.82664	2.23426	2.18451	2.59928	2.3755	2.41217	2.50474	2.37694	1.91467	3.05001	3.14869
BPY2	1.58177	2.19755	1.72569	1.68851	2.05025	2.23909	1.65422	2.20306	2.0432	2.38156	1.85002	2.30594	1.05699	1.29441	1.81987	2.04031	2.47691	2.08136	2.19389	2.25136	2.03065	2.26199	1.79089	1.19202	1.50981	2.09951	2.02727	2.86135	2.20451	1.17415	1.391	1.64765	1.68706	1.74908	2.08908	1.40211	2.38611	2.55398	2.41392	2.40185	2.20593	1.77569	2.08447	1.88701	2.13207	1.80149	2.36612	2.15545	3.07521
BRAP	3.56058	4.1727	2.99887	3.09557	2.97572	2.94434	2.78694	2.06772	1.75909	4.08166	2.20558	2.74106	3.48589	3.25864	2.27049	2.25959	2.16597	2.66544	2.84445	2.46432	2.37584	2.59188	3.22366	3.00607	2.89651	4.17373	2.47717	1.92524	2.37584	3.25349	3.63105	2.39076	3.0714	2.12945	2.72357	2.54312	2.36658	3.19845	2.92274	2.59147	2.88583	2.1188	2.68963	2.18195	2.58927	2.15304	2.49288	2.47719	2.85548
BRCA1	2.1662	2.67643	2.40246	2.05303	2.44663	2.43571	1.99397	2.31877	2.17533	2.18754	2.34507	2.11031	2.77341	1.91654	1.34079	2.14207	2.23836	2.28948	2.1525	2.32373	2.56098	2.26119	2.10316	2.27837	1.71255	2.32602	2.17334	2.13165	2.0706	2.44713	2.30071	2.27708	1.94086	2.17731	1.80556	2.23072	2.11924	2.33744	2.06048	1.81082	2.42204	2.52589	2.27868	2.3252	2.08102	2.34742	1.55814	2.18766	1.96423
BRD1	2.57917	2.01129	2.64191	2.59472	2.20112	3.05964	2.76095	2.22238	2.98545	3.00548	2.42133	2.68408	3.55493	2.34698	2.13516	2.67497	2.55378	2.16608	2.56772	2.73127	2.98974	2.70929	2.57917	2.32392	2.27726	2.15339	2.74843	2.23257	2.73663	2.69821	2.23329	2.21809	2.06974	2.06902	2.44599	2.18825	2.6621	2.79688	2.5915	2.68481	2.22746	2.62472	1.70209	2.83389	3.00448	2.77804	3.15607	2.52353	2.59553
BRD2	3.99016	3.69843	3.76833	3.21835	4.17122	3.68483	3.08389	3.27843	2.71292	4.10812	3.68569	3.71676	3.64152	4.20374	3.88483	3.20367	3.35512	3.39056	3.76675	3.7818	3.91286	3.93713	3.84988	3.99404	3.62659	4.13336	3.44347	3.16532	3.48667	3.31204	3.79454	3.68326	3.5795	3.5022	3.51434	3.77658	3.77646	4.01298	3.86638	3.69746	3.88695	3.69132	3.39135	3.64131	3.41482	3.46364	3.73437	3.21789	3.60194
BRD3	2.58184	2.89068	2.5307	2.99096	2.6049	2.4946	2.49761	1.66322	1.51983	2.50563	2.55566	2.48647	2.16008	2.65253	2.28152	2.07886	2.32303	1.81413	2.49901	2.08688	2.2032	2.4233	2.3833	2.55527	2.74478	2.39834	1.57347	1.84371	1.78205	2.24391	2.94082	2.18114	2.23288	1.97858	2.21022	2.50112	1.83118	3.48732	2.58685	1.88293	2.06653	1.89004	1.74844	2.35851	1.78445	2.37798	1.75971	2.08948	2.15697
BRD8	2.94366	3.2842	3.01503	2.75214	3.35556	2.75109	2.97725	2.66311	2.27063	3.06487	2.33936	2.31365	2.15729	2.75109	2.63303	2.63583	2.53246	2.67413	2.39183	2.55922	2.27587	2.39236	3.2501	3.33248	3.02867	3.56283	2.46792	2.43696	2.30421	2.95678	2.91533	2.78012	3.04966	2.47421	2.11846	2.9636	2.34828	3.79475	3.23383	2.58371	2.11018	2.09776	2.46289	2.22254	2.59431	2.50198	2.51213	2.20437	2.78171
BRDT	1.65119	1.89737	1.7592	1.37387	1.80931	1.79325	1.62492	2.02705	1.53809	1.80152	1.6135	1.9925	1.72249	1.38701	0.670853	1.6174	1.78671	2.0577	1.46901	1.82319	0.855508	1.2277	2.03067	1.97667	1.72417	2.47049	1.91904	1.38435	1.79838	2.06035	2.05159	1.91271	1.79715	1.30116	1.78135	2.02727	1.77162	1.45318	1.2537	0.340993	2.12039	1.69622	1.95897	1.46257	1.59902	1.56977	1.53833	1.45618	1.87359
BRF1	3.34751	3.04943	3.25065	2.45576	3.0689	3.30906	2.9246	3.00653	2.85274	3.1428	2.75638	2.72892	1.68139	2.93958	3.61763	2.55067	2.3115	2.5307	3.0994	2.76786	2.42185	2.04088	2.84621	2.88915	3.17076	3.81985	3.47537	3.07893	3.01801	3.09986	2.4293	2.3819	2.94108	3.38999	2.64004	3.72148	3.12836	2.8542	3.40343	3.53974	3.41378	2.30795	2.13367	2.3004	2.90783	3.06995	3.25427	2.73368	2.45266
BRPF1	1.81336	1.70885	1.38469	1.72052	1.9566	1.11465	1.57674	2.36379	1.91019	1.5794	2.46194	2.39403	2.59563	1.40751	0.323107	2.14362	2.36008	2.48634	2.211	2.30066	2.06404	2.68741	1.3953	1.38416	1.34756	1.45101	1.97226	1.99985	2.33037	1.26055	1.56666	2.41843	1.529	2.26723	1.98499	1.27434	1.84122	1.90673	1.41228	0.730022	2.27766	1.84586	2.7138	2.42249	2.56527	2.39921	2.27529	1.90868	2.37967
BRS3	1.38997	2.06154	1.59396	1.40306	1.21167	1.20731	1.08666	1.65919	1.39464	1.41662	2.0066	2.00418	2.52457	1.03287	-0.357735	1.51626	1.85398	1.36266	1.49445	1.71298	1.50899	1.78372	1.26157	1.25237	0.765412	1.34201	1.58845	0.870858	1.44455	0.889452	1.24316	1.50124	1.14093	1.28659	1.78178	1.06001	1.16255	1.45636	1.3076	0.708237	1.66686	1.4776	2.18941	2.00534	1.97924	1.41329	1.61371	1.22673	1.29972
BRSK2	0.867381	1.48579	0.431176	0.384283	0.453158	0.858101	0.894247	1.64092	1.489	0.203549	2.42442	2.21438	1.62577	0.568925	0.682739	1.83191	1.46458	2.02876	1.92423	1.52466	1.85145	1.97796	0.170333	-0.358194	0.620215	0.519101	1.74691	2.11522	2.00287	-0.00844808	-0.128124	1.50414	0.75601	2.03853	1.83337	0.116112	1.8363	0.310524	0.584068	0.688601	1.81035	1.66781	1.62026	1.83085	1.87092	2.09767	1.40555	1.69483	2.37059
BSG	3.5737	3.66273	4.42773	3.21709	3.93498	3.30197	5.38889	2.54058	2.31077	4.9008	3.37338	2.87598	4.22171	3.83612	4.00537	3.38942	2.68602	3.4624	3.35785	3.18239	2.84647	2.38116	4.23311	3.13272	3.98312	3.51418	3.56282	3.69946	2.76676	3.33665	3.6767	3.03384	3.80662	2.67463	3.12028	3.73882	2.40911	5.36301	5.11094	3.55973	4.03939	3.04941	2.74689	3.06065	3.10524	3.23311	2.70819	3.11162	2.50371
BSN	2.10951	3.22517	2.56434	2.32475	2.50737	2.35007	2.00627	1.92123	1.37485	2.05837	2.08047	2.21147	2.47639	2.57311	1.9527	1.8365	1.94704	1.87302	1.98113	2.13648	2.02447	2.25822	2.15528	2.02331	2.12606	1.81099	1.56574	1.47516	1.76735	1.32596	2.84874	2.04882	1.87186	1.68748	1.52922	2.15723	1.80777	2.59989	2.58869	2.18012	2.77111	1.96725	1.70178	1.67802	1.8029	2.09201	1.81072	1.86143	1.94272
BST1	2.60008	3.27437	2.17003	2.3908	3.40223	1.65805	2.0286	2.70781	2.3049	2.02495	2.99016	3.40976	3.79022	1.75826	1.16799	2.72555	2.90613	2.92544	2.93692	3.27407	2.7386	2.903	2.20187	2.16325	1.84019	2.57659	3.0507	2.97084	3.15142	1.95345	1.33552	2.67023	2.27546	2.5194	2.56533	1.94457	2.52723	2.84067	2.10949	2.51292	2.91413	2.813	2.81091	1.9135	3.33443	3.03578	2.58603	3.80844	2.86499
BST2	3.39017	3.56081	3.40729	2.84125	3.44594	3.40563	3.19136	3.37463	3.08195	3.28911	3.80537	4.02018	4.63702	2.64852	2.55354	3.97877	3.80371	4.04614	3.64909	3.43593	2.97647	3.16865	3.1505	3.07098	3.19136	3.62321	3.94342	3.91084	4.02792	2.4928	2.81861	3.33763	3.49675	3.23878	3.12889	2.87107	3.13386	4.2395	3.54203	2.43205	3.11476	3.5309	4.05487	3.73528	4.38389	3.44902	3.41256	4.20057	2.79747
BTAF1	2.5635	3.27426	2.48612	2.13074	2.86318	2.49844	2.32839	2.56883	2.47765	2.23326	3.30966	3.22488	3.48759	2.75228	2.59603	2.84978	2.61221	2.88379	3.2303	2.66199	3.06863	2.81085	1.82367	1.86507	2.48168	2.5221	2.71079	2.71621	2.94196	1.57919	2.36684	2.55208	2.07554	2.69354	2.58461	2.27762	2.76008	2.09427	2.66455	2.37029	2.62329	3.15644	2.74853	3.13911	2.73829	2.87934	2.49355	2.50998	2.78047
BTBD3	1.35026	0.447279	1.33793	1.26869	0.293621	0.816248	0.44064	0.997347	1.52661	0.692942	0.559611	0.879258	2.02742	1.46028	0.985082	0.622687	0.819976	0.684814	0.767334	1.01584	0.91293	1.48725	0.825733	0.931966	0.907305	0.682509	0.81144	0.438677	0.853174	1.2298	0.671127	1.60487	0.956153	1.65846	1.05046	0.987454	1.45358	-0.0725024	0.298838	0.0844755	1.62827	1.01234	1.17201	0.841053	1.03613	1.54758	0.968934	1.08445	1.04785
BTC	3.56472	3.60393	4.38432	3.48677	3.22521	3.84015	3.53842	2.22197	1.91689	4.62436	2.21193	2.29466	3.37008	3.68283	2.95121	2.13399	2.32383	2.54809	2.28892	2.69728	2.49262	1.83417	4.82663	4.50195	3.05115	3.46812	2.7341	2.079	2.44002	4.03477	4.08689	2.33961	3.46525	1.80691	2.09669	3.84445	2.01397	4.70278	4.40392	3.48295	2.23709	2.10695	3.27224	2.12966	2.21048	1.95737	2.3625	1.96887	2.26303
BTD	2.96641	2.93353	3.28123	2.70688	2.36665	2.57836	2.71684	2.82343	2.13302	3.78036	2.58233	2.98732	3.75046	2.2212	2.31186	2.65307	2.80699	3.22841	2.74024	3.15718	2.43588	2.23513	3.38036	3.33005	2.6481	3.13278	2.90064	2.66901	2.71035	2.89916	3.31959	2.85033	3.0765	2.12803	2.63115	3.27376	2.63015	3.32955	3.57762	2.39206	3.10118	2.53282	2.97961	2.41996	1.91448	2.59867	2.79229	2.42377	3.07416
BTF3	4.44152	4.86336	5.0427	4.20963	4.28242	4.40488	3.80803	3.78008	3.72464	4.89277	3.61182	3.96376	3.93001	4.01727	3.22806	3.5964	3.88855	3.52263	3.86107	4.11852	3.40066	3.48503	4.53119	4.39572	4.2318	4.35619	3.96039	3.76562	3.86155	3.51057	4.40343	3.56265	4.16768	3.28062	3.58049	4.52299	3.5154	5.385	4.62424	4.34221	3.86062	3.72057	3.471	3.66768	3.46271	3.95861	3.39203	3.84133	3.33426
BTG1	3.77782	4.00573	4.47036	4.03661	4.23167	3.70724	3.521	4.0956	3.83241	3.74743	3.09134	2.96342	1.79497	3.93172	3.19556	4.35978	3.63734	3.86623	3.29867	3.04968	3.51138	2.88451	3.58667	3.81507	3.95378	4.06503	3.91769	3.86476	4.02209	3.65725	3.6548	3.67067	3.84693	3.91426	2.60955	3.87879	3.33592	3.55482	4.18952	3.43327	3.63303	3.50296	3.05148	3.5668	3.21201	3.57894	3.75705	3.47793	3.53857
BTG2	2.29662	2.87753	1.84156	2.27699	2.58305	2.56492	2.08973	3.14439	2.34753	2.69882	3.23701	3.37846	2.64402	2.13956	2.18386	2.79101	2.92642	2.89169	3.12627	3.0714	2.68228	3.13029	2.68876	1.9367	1.33817	2.52566	2.9375	3.07542	2.98633	1.34824	2.26742	2.77188	2.32833	3.24305	2.43612	2.49697	2.94958	2.8292	2.78893	2.12698	3.49927	2.93466	2.7359	2.56621	2.98937	3.31971	3.34581	2.60384	3.18947
BTN1A1	2.23293	1.8671	2.5874	2.37775	2.21636	2.19365	1.88271	2.39338	1.93431	1.65791	1.93621	1.83398	-0.107813	2.0758	1.83586	2.13687	1.68396	1.90213	1.99915	2.05026	1.85196	1.62433	2.08338	2.23245	2.24807	2.45299	1.6991	1.31623	1.65225	2.08006	1.82024	1.99773	2.28925	1.93289	1.70383	2.63141	1.67307	1.67306	2.05924	2.43832	1.63377	1.90334	2.40026	1.62812	2.4054	1.62031	1.42103	1.61374	1.60982
BTN2A1	3.0638	3.80647	3.1129	2.67889	2.97919	2.8878	2.94368	2.12095	2.54608	3.31919	2.56488	2.89025	4.27271	2.53787	2.73164	3.07932	2.72626	2.64479	2.49698	3.02291	2.78528	2.93726	2.97972	3.22623	2.83296	3.23197	2.09274	1.9815	2.3074	3.07164	2.76559	2.52936	2.84445	2.07185	2.80095	2.51594	2.22906	3.59182	2.98598	2.64285	2.02917	2.52283	2.84547	2.19065	2.37218	2.50654	2.08714	3.29287	2.60573
BTN3A1	3.82583	3.64168	4.38081	2.48934	4.4242	3.57508	3.82886	2.90458	2.88238	4.2234	3.63564	3.50901	2.18311	3.13917	3.34149	2.90055	3.26936	4.2552	3.62707	3.14726	2.92729	2.59783	3.62856	2.41114	4.0231	3.93481	3.67903	3.91061	3.70325	3.6664	4.08718	3.34201	4.28546	3.54685	2.55394	3.83138	2.98026	3.98728	4.1341	3.09679	2.89523	3.26867	3.37319	3.43769	2.76949	3.36185	2.63609	3.29784	2.97929
BTN3A2	3.48501	4.24264	3.23601	3.43947	3.88482	3.46785	2.87878	2.72655	2.29361	4.17936	3.14883	3.29788	4.5606	3.16563	3.27268	4.5056	3.25293	3.03646	2.79634	3.3789	2.7916	2.9093	3.83218	3.76949	3.30935	4.14032	2.26345	2.13984	3.3789	3.16563	3.3265	3.08141	3.58259	2.74843	3.46821	3.21294	2.4947	4.33609	3.69674	3.40516	2.82312	3.1354	3.13543	3.24473	3.34197	0.880478	3.16022	3.87653	2.65363
BTN3A3	3.03456	2.90061	3.55347	3.17025	3.1324	3.37409	3.18598	3.25131	3.8669	3.24596	3.0795	2.56001	2.50468	3.28382	3.1324	2.82966	3.33401	3.11911	2.64853	2.86111	3.14531	2.78481	3.688	3.41311	3.95066	3.39447	3.66539	2.74055	3.00379	3.59948	3.324	3.14415	2.96933	3.25073	2.96594	3.31352	3.53843	2.36073	3.42359	2.89886	2.30039	3.186	3.1421	2.97751	3.25011	2.95976	2.4993	3.68189	2.3812
BTNL3	2.50639	2.96484	3.50024	2.62344	3.04721	2.76163	2.96213	2.50394	2.55054	2.7833	2.51965	2.62478	2.02273	2.63211	2.73453	2.98406	2.72178	3.26206	2.62912	2.34733	2.16796	2.00485	3.02174	3.05751	3.17076	2.59364	2.79765	2.97431	2.75863	2.25441	2.98056	2.63779	3.27806	2.66163	2.0986	2.90035	2.30994	3.28511	3.44605	2.553	2.2497	2.64211	2.26801	3.53167	2.52663	2.66661	2.28532	2.53481	2.51259
BTRC	0.393266	1.14881	0.365006	0.543629	0.952061	0.539896	0.911005	1.60993	1.05754	0.0818763	1.15511	1.42118	1.64139	0.21571	1.04697	1.41052	1.45424	1.82748	1.17751	1.30174	0.817062	1.28681	0.780904	0.480178	0.709455	0.200247	1.4585	1.41425	1.79975	0.0162924	0.684927	1.1951	1.00005	1.25322	0.913039	0.436989	1.44038	0.394332	0.749445	0.543096	1.11526	1.5545	1.42846	1.59339	1.53201	1.67992	0.956562	1.24446	1.29276
BUB1	1.99678	2.18579	2.23481	2.159	2.82506	2.02862	2.0928	2.45365	2.04633	2.14334	1.70522	1.57029	0.689953	2.17214	1.19731	2.02865	2.07817	2.14083	1.75626	1.85935	2.38694	1.69713	1.9417	2.13272	1.9043	2.31465	2.29598	1.99883	2.06351	3.45524	2.18023	1.87502	2.20448	2.1373	1.31053	2.48748	1.74211	1.86438	1.98364	1.72389	1.78322	1.62521	1.55891	1.67148	2.00568	1.67119	2.97028	2.1611	1.8214
BUB1B	1.74672	2.56056	1.97975	1.77375	2.198	1.8329	1.80434	2.39662	2.1131	2.15364	2.44455	2.21254	2.72042	1.45912	0.957358	2.08658	2.39152	2.14727	1.94636	2.20642	2.16052	2.23752	1.86349	2.11794	1.59986	1.75947	2.12636	1.96165	1.86528	2.20769	2.0027	2.28749	1.864	2.00602	2.2263	1.61618	1.95757	2.33517	2.01647	1.53408	2.10621	2.06695	2.23816	1.80206	2.81641	2.24216	2.10247	2.53804	2.41947
BUB3	3.12147	4.20236	2.85248	2.33963	3.21803	2.85495	2.98304	3.19671	3.88791	2.5022	3.82977	4.77567	4.98062	2.85889	2.25932	2.93954	3.67656	3.81696	4.48599	4.45791	3.71351	3.34451	3.61167	2.89091	3.12985	3.15941	4.23178	2.74987	3.69479	3.35844	3.04068	3.03216	3.91071	3.03857	4.67961	2.90126	3.73568	2.64064	2.84657	3.4151	4.5272	3.86207	3.53149	3.82571	4.01904	4.02269	3.86251	3.66062	3.34911
BUD31	2.57204	3.60404	2.84362	2.93499	2.36037	2.40605	2.0228	2.47491	1.98404	2.83042	2.06222	2.21958	3.27899	1.82279	2.27356	2.07998	2.43837	2.39979	1.96932	2.55563	2.53481	2.65461	2.69235	2.28016	2.39184	2.17001	2.45664	2.33786	2.20994	2.15224	2.43397	2.09826	2.14666	1.91602	1.83683	2.85784	2.79269	2.26544	3.38018	2.59996	2.82632	2.04502	2.51569	2.36982	2.43587	2.25171	2.82588	2.00036	2.47984
BYSL	2.96057	3.68744	3.75307	2.87591	3.0282	3.10134	2.79275	2.90073	2.33467	4.04912	2.89071	3.40118	2.85164	3.14291	2.93703	2.59365	2.53404	3.14369	3.87407	3.33806	2.70386	2.71488	3.27817	2.88843	3.42344	3.09182	3.0435	3.47181	3.26492	2.73715	3.62132	2.39278	3.38136	2.74845	3.02747	3.28268	3.31301	3.41843	3.3984	3.28318	3.41272	2.9863	3.01247	2.87852	3.13954	2.71767	2.64176	3.23331	1.95743
BZW1	3.42649	2.98473	3.74311	3.28678	3.6039	2.99478	3.04755	4.15235	4.07596	3.44609	2.34863	2.41748	1.92748	3.43252	3.45011	3.27386	3.08489	3.38945	3.71612	3.23466	2.33205	2.63761	3.7034	4.06023	2.98322	3.78683	3.70305	2.5577	3.07384	3.33452	2.83346	3.5372	3.07067	2.76023	2.77179	3.47222	2.64213	3.14153	3.59284	3.62199	3.02401	3.20424	2.91107	3.57686	3.04319	3.22963	2.70773	2.94161	3.04535
C11orf58	2.11558	2.74303	2.29271	2.35572	2.46055	1.88061	2.86078	2.73027	3.24566	1.83207	2.22934	1.84151	1.17791	2.26948	2.79932	3.22913	2.54229	2.63267	2.37187	2.2815	3.14495	1.80123	1.95343	2.12126	2.53853	2.1037	2.86815	2.39666	2.52473	2.57933	2.55144	2.73388	2.05981	2.832	2.30887	2.33248	2.30629	2.21887	2.38515	1.73756	1.78878	2.27067	3.41272	2.43068	2.38732	1.94893	2.81884	2.25367	2.57065
C1QB	2.04835	2.52297	2.70415	2.0638	2.27943	2.06142	2.23844	2.46363	2.12444	2.04835	1.97416	1.92307	1.44548	1.87015	1.36582	2.48917	2.18503	2.85687	2.20642	2.22246	2.97924	1.97	1.70917	1.70323	2.31566	2.15349	2.84143	3.13903	2.79212	2.04122	2.09409	2.26166	2.18379	2.31334	1.53933	2.3014	2.24681	2.3317	2.28715	1.85114	1.91397	1.87144	2.82531	1.96205	3.28313	1.86355	2.04404	3.00136	1.93908
C1QBP	4.12549	4.00849	4.37039	3.80028	4.42542	4.07889	3.86423	3.93343	3.52146	4.37039	3.0034	2.99151	2.32126	3.68576	3.74525	3.33853	3.2488	3.83973	3.55368	3.0971	3.4119	2.70645	3.95198	3.949	3.72244	4.40955	4.57046	4.09008	3.99738	3.80375	3.70856	3.46296	4.11855	3.76339	3.00886	4.47102	3.4238	3.97379	4.31932	3.95941	3.92891	3.48758	3.0861	3.74505	3.02537	3.6628	3.33692	3.3784	2.95369
C1QL1	1.73608	2.71987	2.08977	2.56222	2.52591	1.86107	1.901	1.63572	1.5683	2.17534	2.03608	1.95103	1.86079	2.31692	1.93367	2.03089	1.60253	1.78093	1.78871	1.9474	1.98837	1.68291	1.86003	1.8787	1.98916	1.72104	1.38627	1.41583	1.39094	1.43374	2.8127	1.72336	1.56235	1.52993	1.88776	2.10688	1.28151	2.55236	2.389	1.84706	2.23155	1.50851	1.7236	1.77679	1.34032	2.06265	1.84413	1.26924	1.54531
C1R	2.00715	2.30503	2.47912	2.19584	2.16817	1.94124	2.07458	2.00742	1.53646	2.25924	1.9239	1.36588	1.31255	1.983	1.00988	2.22529	2.17296	1.91685	1.97371	1.88666	2.49046	1.79609	2.55007	2.81826	2.11533	2.26377	2.10906	2.3536	2.08139	2.61196	2.11785	2.01648	2.46654	2.01094	1.5757	2.59837	1.93748	1.66148	2.90732	2.07105	1.94775	1.91842	2.0178	2.53471	1.73718	1.63286	1.7723	2.48073	1.74248
C1S	1.36257	1.46701	1.49061	1.31236	1.06933	1.37311	1.54835	2.13881	2.2784	1.68192	2.28945	2.35021	1.63569	1.2988	0.316152	1.72356	2.15639	2.02634	1.49811	1.93797	1.88022	1.79637	1.39922	1.21344	0.775592	1.39872	2.20108	1.66582	1.88123	0.98347	1.48459	2.17346	1.31437	1.84507	2.38184	1.53229	1.99471	1.62869	1.66183	1.55036	2.00575	1.94952	1.92742	2.00191	1.88329	1.95931	2.25457	1.93679	2.0533
C2	2.18043	2.44344	2.83051	2.45281	2.82665	2.02935	2.66068	2.59944	2.36675	2.60665	2.27467	2.10484	1.15536	2.33261	1.75035	2.84811	2.33587	2.76264	2.39432	1.31802	2.33367	2.17156	2.46219	2.89668	2.22564	2.66785	2.97658	3.26937	2.74776	2.8476	2.09662	2.55257	2.83602	2.68214	1.81206	3.10896	2.27577	2.30008	2.69211	1.87165	2.06283	2.13535	2.92682	1.8017	3.25072	2.04175	2.07771	2.97704	2.03412
C22orf31	4.26396	3.5049	3.47192	3.28202	3.98962	3.78973	3.57486	2.36782	2.43528	3.54238	2.73061	2.86703	2.98496	3.73527	3.71528	2.78708	3.08491	2.45876	2.77608	2.94648	2.52673	2.43078	4.03659	3.52039	3.68979	4.62675	2.55371	2.68264	2.76509	2.87426	3.07065	2.42878	3.69729	2.70113	2.25188	3.44593	2.24639	3.93665	3.55937	3.70528	2.3411	2.44497	2.6964	2.96065	3.00833	2.39868	2.59197	2.51639	2.38879
C2CD2	2.1264	1.61551	1.88515	2.09066	1.79527	2.77238	2.2084	2.12782	2.47315	2.4444	2.13938	1.9386	1.55175	2.09539	2.67304	1.81719	2.21192	2.28077	2.10522	1.84347	1.99589	2.12204	2.02496	2.59314	1.7774	2.76291	2.71703	2.29129	2.46158	2.662	2.67829	2.4742	2.29249	2.50048	2.60087	2.4712	2.15042	2.45281	1.76846	1.69488	2.37485	2.56895	2.28938	2.02707	2.15745	2.22958	1.73778	2.40655	1.2679
C2CD2L	2.92013	2.2697	2.73826	2.27547	3.13554	2.74769	2.53228	2.82276	2.49204	3.25242	2.10944	2.18491	3.03345	2.40021	2.19108	1.96741	2.28764	2.07432	2.71794	2.29288	1.60577	2.28083	3.03648	3.15912	2.04905	3.05325	2.18124	1.14979	1.82589	2.86667	2.32421	2.2672	2.20576	1.68596	2.71112	2.48144	2.27139	2.33417	2.61929	2.45471	2.24771	2.18341	2.29476	2.21326	2.50769	1.99543	1.46685	2.60292	1.68947
C2CD3	2.0962	1.67329	2.5544	1.96273	2.83105	2.25575	2.27825	2.40743	2.26169	2.60605	2.40641	2.92136	1.66491	2.74668	2.8106	2.70914	2.61914	2.97148	1.6869	2.38953	2.23407	2.20441	2.40354	2.83054	2.32121	2.40865	3.07733	2.77971	2.73676	2.42144	2.49405	2.17629	3.14555	2.72857	2.60942	2.54315	2.18242	2.34831	2.72775	2.15143	3.36887	2.21075	2.43689	2.13291	2.32865	2.42727	2.38104	2.22376	2.62037
C3AR1	3.03289	3.16682	3.37542	2.89611	3.33096	2.63451	2.7428	3.29334	3.10811	2.65047	2.55585	2.62652	2.38772	2.98502	1.94889	2.71714	3.27396	3.49509	2.93542	3.29277	2.81517	2.7975	2.80093	3.09672	2.71373	3.21071	3.74472	3.13604	3.43867	2.99015	2.35069	3.0534	2.87445	2.44586	2.23156	3.12123	2.74792	2.91435	2.65503	2.451	2.87691	3.09805	3.53865	2.46724	3.3422	2.91225	2.87216	3.63874	2.57554
C4BPA	2.10478	2.2766	2.52001	2.17797	2.27448	2.1838	2.21668	2.19463	2.25562	2.02047	2.09971	2.14001	-0.189078	2.00986	1.24145	1.91781	2.32137	2.07319	1.80327	1.93796	1.38751	1.3944	2.11433	2.25168	1.7463	2.21084	1.88759	1.55031	1.75766	1.99395	2.08039	1.92153	2.25645	1.52857	1.6166	1.77069	1.63728	1.72615	2.24372	1.44456	3.32609	1.61825	1.48575	1.39816	1.69673	1.66826	1.59699	1.80318	1.46071
C4BPB	3.44247	3.39209	3.26022	3.41728	3.58619	4.42679	3.42518	2.45193	1.95014	3.8598	2.28352	2.84507	1.68245	4.29195	3.50075	2.5191	1.90075	2.31167	2.93792	2.25833	1.98224	2.44551	3.50075	4.02427	3.17824	4.66879	2.08991	2.13239	1.74863	3.75263	4.24553	2.49638	3.29331	2.68653	2.27364	3.84696	2.99323	4.17688	3.89635	3.28294	2.29296	3.12467	2.19496	1.92042	1.93381	2.3321	1.96748	2.6112	2.4012
C5	2.78149	3.41278	2.69763	2.91822	3.15813	2.8374	2.59394	2.48258	1.93516	3.03309	2.33416	2.62287	2.91665	2.79573	2.32404	2.43125	2.31942	2.30468	2.24471	2.15728	1.93923	1.97328	2.90704	3.00514	2.44908	3.4016	2.36415	2.20811	1.86858	2.96549	2.7632	2.42972	2.79928	2.21014	2.13339	2.81911	2.24623	3.31824	2.94008	2.76625	2.37566	2.30623	2.36509	2.00959	2.69068	2.39809	2.1566	2.69328	1.83438
C6	1.86126	2.39551	2.06836	1.82124	2.02484	1.76271	1.99582	2.06689	1.59716	2.08587	2.14893	2.39304	1.41508	1.68618	0.937322	1.83177	2.14292	1.94783	1.72723	1.97434	1.89831	1.73773	2.1624	2.00883	1.48058	1.88127	1.84578	1.61467	2.03537	2.64263	2.00333	1.90681	2.11638	1.72022	1.97234	1.68217	1.6837	2.368	1.86276	1.63715	2.03438	2.57681	2.27604	1.64211	1.45616	1.7802	2.08769	1.51612	1.69638
C7	1.73882	2.47761	1.75666	1.60041	1.75087	1.51458	1.77354	2.17831	1.9425	1.77932	2.241	2.309	1.89909	1.45815	1.218	1.94684	2.30803	1.90151	1.73947	2.01146	1.95696	1.87016	1.96113	1.89554	1.2479	1.7774	2.12816	1.50607	2.03894	2.17283	1.74509	1.9994	1.88156	1.7742	2.36928	1.503	1.83689	2.40575	1.76148	1.55798	2.21942	2.01008	2.68672	1.9547	1.86354	1.77268	1.99288	1.9466	1.86262
C8A	1.36613	2.1166	1.95032	1.4732	1.83092	1.20035	1.66168	2.72671	2.53675	1.26005	2.03841	1.44928	1.11031	1.73767	0.925518	1.97131	2.62261	2.10897	1.81194	1.81391	2.24712	2.05716	1.33949	2.03272	1.3538	1.56744	2.30682	2.0764	1.94762	2.19407	1.72336	2.41784	1.60543	2.20124	1.62691	1.80477	1.58004	1.33209	1.4885	1.07058	2.07666	1.95254	1.89832	1.93757	2.07799	1.88197	2.57742	1.8145	2.33499
C8B	1.94438	2.75486	2.00012	2.11501	2.36028	1.52993	1.53235	1.95543	1.28262	1.15813	2.0582	2.57299	2.43775	1.5721	0.230832	2.01118	2.27778	2.0136	2.01796	2.37667	1.9976	1.68253	1.44171	1.25217	1.53478	1.59488	1.56425	1.98452	2.22495	1.15377	1.73303	1.61272	1.97055	1.81437	1.88078	1.38693	1.46924	2.3026	1.40341	1.766	1.81528	3.06221	1.8381	1.819	1.9508	1.62223	1.73929	1.98698	2.02302
C8G	1.86714	2.48589	2.08823	1.62307	1.84073	1.70328	1.74877	2.03285	1.81176	1.86812	2.26078	2.40899	1.86801	1.66513	1.02389	1.83426	2.02845	1.89296	1.73693	2.15415	1.93649	1.83867	1.87546	1.83779	1.66024	1.86861	1.93894	1.55791	1.8328	1.35405	2.06279	1.85725	1.82801	1.53149	1.90421	1.78154	1.56818	2.49812	1.86176	1.6172	1.85434	2.14689	1.76938	1.41164	2.22334	1.70687	1.77192	2.09851	2.1358
C9	1.67955	1.9001	1.77976	1.39619	1.68914	1.28975	1.47243	2.06758	1.69456	1.59804	2.12847	2.07189	2.57676	1.15694	0.726387	1.94196	1.93669	2.12847	1.626	1.92278	1.72093	1.71853	1.66804	1.57743	1.00016	1.82147	1.96354	1.56271	1.73531	1.26818	1.82914	2.07717	1.62681	1.55887	2.19943	1.3564	1.65093	1.8838	1.529	1.08502	1.91267	1.77009	1.9372	1.88085	1.82594	1.75327	2.30418	2.11048	2.06894
CA1	2.46823	2.82785	3.43698	3.16287	2.78451	2.80852	2.72652	2.93598	2.44692	2.70602	2.49553	3.02853	2.33271	2.59357	1.93933	2.33739	2.54532	2.32216	2.08788	2.48968	2.51428	2.40768	2.88525	3.38954	2.40497	2.34933	2.32919	2.13181	2.24485	3.07092	3.092	2.70053	2.56487	2.27121	2.56523	2.5842	2.20444	3.00825	2.77279	2.2111	1.84489	2.65699	3.22167	2.71456	2.44422	2.68892	2.8197	2.77882	1.94734
CA11	0.509468	1.8032	0.834574	2.24496	1.84431	1.58805	2.93915	0.96255	0.714896	2.94633	2.47381	3.46778	0.998885	1.59331	0.876168	2.14201	0.966375	1.35411	1.68591	0.74406	1.02183	1.26232	0.928759	-0.220585	1.1635	1.20988	1.01371	2.76975	1.64527	0.341178	1.98009	0.432819	0.786286	1.64814	1.2255	0.376079	0.938645	1.56224	1.92846	0.995214	1.50557	1.95256	0.508464	0.944004	1.65049	0.880629	1.87955	1.03855	1.38048
CA12	1.84829	2.29936	2.11461	1.89148	1.43416	1.76335	1.72208	1.97786	1.59973	1.99129	1.74225	2.06664	2.37136	1.56852	0.16395	1.93708	2.01577	1.60117	1.59637	1.69042	1.33676	1.69426	2.05895	1.93226	1.41353	1.95482	1.63524	1.08387	1.37371	1.5287	1.60931	1.53543	1.86316	1.12178	1.52535	1.4476	1.41306	1.94138	1.7408	1.25661	1.72008	1.41899	1.54896	1.39219	1.71256	1.5215	1.55349	1.67983	1.74556
CA2	3.67668	3.62535	4.60173	4.01454	3.47083	4.2204	3.56145	3.10147	3.01871	3.88097	2.57504	2.50013	2.12718	3.41216	2.74535	2.74633	2.81704	3.35447	2.69394	2.70599	3.36966	2.44985	4.63159	4.20521	3.72383	3.40849	3.47495	3.29318	3.03075	4.34611	3.7474	2.87571	3.65992	2.73375	2.25761	3.95797	2.29271	4.10045	3.59235	3.45983	2.91002	2.08676	2.45467	3.00135	2.94252	3.10123	2.83974	3.44753	2.55951
CA3	2.21531	2.35846	2.26235	2.19946	2.22349	2.14834	1.80119	2.43859	1.69676	2.12328	2.19626	2.16865	1.10626	2.10692	2.01234	1.97079	2.02448	2.0393	1.91916	1.77498	1.39256	1.30156	2.20713	2.43771	1.74649	2.78178	2.2934	1.60218	1.99533	2.55581	2.42186	2.02039	2.4873	2.04953	1.95188	2.08903	2.07611	2.16163	2.36051	1.85896	2.06113	2.01743	1.80254	1.80144	1.93644	1.77678	1.83759	1.69259	1.77677
CA4	1.28413	2.09625	1.66589	2.07194	1.43617	1.71926	1.1016	2.25677	1.99702	0.915248	2.63232	2.4903	1.62957	2.30977	0.543981	1.79352	2.27202	2.53081	1.51471	1.87025	1.04288	1.26164	1.89608	2.21921	0.922874	2.17298	2.60516	1.7306	2.28679	1.86653	2.37744	2.45312	1.79314	1.89074	2.58562	1.92897	1.50899	-0.114197	1.61346	-0.460205	2.23138	2.14017	0.723079	1.53963	1.85276	2.83229	2.293	2.4046	3.01107
CA5A	2.20464	2.26835	2.19686	1.99652	2.43222	2.24549	2.08696	2.60101	2.11473	2.0962	1.72765	1.71015	1.02255	1.94157	2.60728	2.02234	1.94356	2.31556	2.05103	1.77191	1.92703	1.31675	2.06119	2.19589	1.71885	2.76192	3.05033	2.68902	2.56113	2.23042	2.30093	2.08847	2.4118	2.54509	1.733	2.6987	1.99802	2.22555	2.40888	2.55574	2.18521	2.03621	2.07795	1.7358	1.8867	2.11498	2.37254	2.03624	2.05683
CA5B	2.91017	3.51187	3.64747	2.58065	2.90191	2.46303	2.62148	2.22558	2.07345	2.91357	2.78353	2.76749	3.7755	2.75027	2.68126	2.28633	2.5376	2.4336	2.26397	2.58815	2.24794	2.41561	2.73861	2.5651	2.78089	2.59523	1.82121	1.91939	2.38742	2.5476	2.72403	2.52254	2.78575	2.10359	2.61245	2.93836	1.83385	3.40397	2.91649	2.76582	2.17025	2.6108	2.75445	2.59538	1.93785	2.18269	2.75244	1.97077	3.01989
CA6	2.1705	2.32233	2.25762	1.92408	2.39949	2.17996	2.1013	2.34198	2.27627	1.58706	1.67541	1.40261	1.73814	1.99378	2.25712	1.83671	2.15082	2.40172	2.00895	1.96863	2.3833	1.68836	2.18145	2.29993	1.68613	2.59414	2.9742	2.225	2.64615	2.12122	2.53291	2.06271	2.27852	2.27727	1.53901	2.399	2.12195	2.55979	2.12918	2.03808	1.73346	2.21147	2.08975	1.82388	2.51252	2.11748	1.5556	2.14127	2.69563
CA7	1.96966	2.28193	2.32507	2.97066	2.38054	1.95271	1.86951	2.57722	1.86845	1.72724	2.2403	2.29731	2.31374	1.57316	1.64558	1.89465	2.11909	2.18175	1.80888	2.09392	1.7986	1.9496	2.55003	2.33072	1.68358	2.32353	1.63682	1.7986	1.95628	2.0467	2.25317	2.17918	1.87567	1.75752	1.30966	1.85102	1.95217	2.30915	2.52229	1.83715	2.22671	2.11769	1.85644	2.1233	1.57191	1.96987	1.8635	1.87412	2.00171
CA9	3.19431	2.93729	3.39839	2.77587	3.11926	3.03958	2.50034	2.62844	2.20795	3.47499	2.21823	2.04345	1.51963	2.60212	2.84321	2.25678	2.37656	2.6526	2.52152	2.08046	1.74324	2.06298	2.79386	2.87457	2.30449	3.2159	2.98674	2.81607	2.6819	2.46538	2.43506	2.40226	2.83962	2.49119	2.22748	3.09099	2.19047	3.39531	3.01028	2.83139	2.17059	2.48635	2.48639	2.34041	2.43042	2.42417	1.79069	2.31999	2.33099
CABIN1	2.00781	1.45869	2.59221	2.22727	1.7575	1.70263	1.75701	1.92408	3.05516	2.22531	1.91331	2.06418	4.10834	1.81089	1.83146	2.27286	2.36397	1.88245	2.01177	2.38308	2.58098	2.7103	1.93923	1.80942	1.68402	1.26813	1.81778	1.71981	2.0245	2.25617	1.38276	2.48056	1.17163	2.14648	3.01548	1.82069	2.03283	1.77366	1.76386	2.18318	2.59415	2.40633	2.22074	2.4603	2.01381	2.51832	2.39206	1.32902	2.38929
CABP1	3.68697	3.46095	3.86456	3.04879	3.90302	3.29428	3.83655	3.03504	2.63617	3.85222	1.72923	1.92249	2.08821	4.12383	3.828	3.02317	2.48423	2.53408	2.97759	3.083	1.90824	1.96285	4.55166	4.28765	3.54974	4.37882	2.18792	2.11955	2.05639	4.14519	3.78479	2.16751	3.05306	2.3242	2.05687	3.87264	2.16371	4.24539	3.82088	3.2919	2.14776	2.7956	2.13155	2.08171	2.19681	2.46196	2.14213	2.19392	2.13755
CACNA1B	2.56953	2.5491	3.13727	2.6138	3.30949	2.36861	2.36083	2.36164	1.76617	2.86824	1.82455	1.73114	0.617562	3.05651	1.94925	1.87612	2.03228	2.40834	2.07072	1.97244	2.85251	1.80947	2.50531	2.7544	2.95727	2.59872	2.43461	2.30131	2.6044	2.89451	2.45375	2.04201	2.57245	2.21423	1.72725	3.09932	2.04007	2.38418	2.7617	2.19201	2.31593	2.12121	1.39041	1.9225	2.35444	1.76576	1.58873	2.60746	1.78964
CACNA1C	2.77367	2.92381	2.93724	2.45325	2.60579	2.84994	2.2091	2.05543	1.90146	2.80101	2.07846	2.70539	3.58846	2.4758	1.13991	1.94367	2.55477	2.16815	2.41183	2.31493	3.72229	2.40511	2.86241	2.7895	2.38226	2.55542	2.32453	1.7187	2.00746	2.43406	2.72523	2.14705	2.49114	1.77674	1.97149	2.60147	2.16048	3.82128	2.68301	2.87009	2.07922	1.8829	2.71213	2.60921	2.27934	2.05843	2.63363	2.2044	2.42696
CACNA1D	2.22128	2.48864	2.821	2.2198	2.31187	2.11591	2.26805	2.30439	2.10793	2.49406	2.47573	2.5427	2.63133	2.30203	1.17497	2.36692	2.61705	2.60277	2.46687	2.43191	2.94448	2.41763	2.60189	2.65359	2.20454	2.14939	2.54565	2.20049	2.45358	2.06568	2.27396	2.45604	2.18287	1.95726	2.34131	2.10064	2.11482	3.60191	2.64768	2.45663	2.88807	2.41563	2.2552	2.66437	2.6192	2.48648	2.5129	2.25249	2.16648
CACNA1E	2.23121	2.50141	3.02447	2.67097	2.91341	2.33929	2.16775	2.13927	2.15067	2.55446	1.55176	1.17	1.45706	2.91391	1.5019	1.88889	2.03466	2.20422	2.00838	1.60134	2.5126	2.07878	1.96993	2.37846	2.66899	2.45877	2.5116	2.42484	2.23843	2.77856	2.3026	1.92608	2.1494	2.20818	1.06093	2.49397	2.12786	2.53116	2.34425	1.8549	1.86144	1.79926	1.74107	1.89118	3.12703	1.95933	1.65424	2.21627	2.0075
CACNA1F	1.44976	1.5386	1.90722	1.23124	2.55155	1.32519	2.0221	2.613	2.52672	1.53043	2.01514	1.57963	1.01853	2.34171	1.18682	2.07743	2.18107	2.13155	1.82725	1.68583	2.53693	1.99421	1.37982	1.54881	1.68207	2.06499	2.71052	1.90486	2.26123	2.1043	1.62948	2.11521	1.54371	2.28931	1.49233	2.07367	2.00697	1.55494	1.97309	0.995875	1.89733	2.60479	1.86478	2.00731	1.82476	2.06595	1.73796	2.22576	1.74061
CACNA1H	3.0169	2.71169	2.42566	2.50536	2.63552	2.67386	1.86519	2.93216	2.34748	2.81107	1.89648	2.54523	1.899	2.78736	2.82167	1.88084	2.11744	2.36261	2.15275	2.26273	1.7063	2.54977	3.01942	3.34833	2.56338	3.57484	2.58811	1.84704	2.27736	3.40584	3.02951	2.33941	2.56691	2.20522	2.47915	3.37104	2.55734	2.62593	2.87968	2.11541	1.74833	2.44347	1.88395	1.97047	2.30939	2.26632	1.91117	2.61539	2.91135
CACNA1S	1.81315	1.85197	2.46047	2.16454	1.33523	1.88524	2.11715	2.28952	2.08433	2.18874	2.43168	2.03846	1.74001	2.02187	2.26133	1.77278	1.56658	2.35203	1.9588	1.85798	1.61296	1.67245	1.93364	2.01682	1.48899	1.83634	2.42362	1.97897	2.14735	1.47689	2.03346	2.01527	1.86357	2.26986	1.70472	2.20588	2.30514	2.19731	1.7461	1.47034	1.77083	2.62011	1.83956	1.77194	2.2033	1.94971	1.60252	2.55239	1.87337
CACNA2D1	1.92634	3.11889	2.33835	2.43659	2.69172	2.58664	2.31294	2.14567	1.67207	2.78605	2.48242	3.18524	2.22289	2.86083	2.44637	1.63444	2.4311	1.83287	2.2444	2.25613	1.78204	2.06943	1.89163	1.48646	2.22399	2.9444	1.12956	1.78888	1.68136	1.78411	3.11253	2.4531	1.74843	2.27177	1.3104	2.34568	2.1051	2.76063	2.29437	2.32907	1.56082	2.11932	2.22185	1.56387	1.8304	2.4015	1.5529	2.48153	2.41757
CACNA2D2	1.11405	2.0719	1.39626	0.499703	1.58853	0.675655	1.55146	2.19762	2.00585	1.13184	3.10653	2.27571	3.16881	1.97354	0.869399	1.40683	2.44177	2.47291	2.06664	2.13089	2.91279	2.86287	0.868905	0.870387	0.629196	1.07352	2.51393	1.61589	2.4655	2.1401	1.20252	2.50553	0.90795	2.40075	2.92317	0.884226	1.94901	1.86184	2.29678	1.64536	2.93086	2.48135	1.63891	3.1873	2.57511	2.70104	2.43323	2.32421	1.46839
CACNB1	2.44545	2.37086	2.63797	2.08713	2.04429	2.00296	2.00246	2.36926	1.85118	2.16171	1.77861	1.84312	1.50395	1.9697	1.01065	1.66068	2.21051	2.00439	1.70755	1.60172	1.13907	1.25196	2.21866	2.24285	1.98633	2.35725	1.97768	1.60575	1.61734	1.74191	2.40009	1.80582	2.03169	1.38299	1.36787	1.92334	1.1295	1.97021	2.54977	1.62549	1.90889	2.08884	1.48467	1.41214	1.61179	1.42608	2.31472	1.40661	1.41933
CACNB2	2.40366	2.53665	2.9781	2.44664	2.47496	2.3541	2.09318	1.69944	1.53509	2.62059	1.8567	1.95429	2.15858	2.29039	1.274	1.6246	1.9371	1.94367	1.92698	2.13936	1.81776	1.74545	2.5053	2.49165	2.03554	1.73264	1.91283	2.11307	1.84406	1.65932	2.5412	1.80613	2.31618	1.57605	1.52397	2.40568	1.70854	3.03574	2.28736	2.33186	1.78649	1.95263	1.66871	1.99942	1.64072	1.86795	1.65112	1.6928	1.51531
CACNB3	2.48507	2.25221	2.87869	2.36864	2.77081	2.39641	2.17797	2.65787	2.39136	2.74143	2.21725	2.07946	2.09922	3.04907	1.6754	2.22366	2.28722	2.57776	2.38869	2.27707	2.25624	2.16651	2.61966	2.63675	2.21803	2.95293	2.52168	2.16705	2.2557	2.13952	2.27037	2.66001	2.25061	2.1585	1.98118	2.21643	2.45759	2.6704	2.53688	2.00546	2.379	2.67806	1.58801	2.61637	2.48066	2.31393	2.49311	2.36785	2.35342
CACNB4	3.67447	3.66908	4.18949	3.94375	3.06234	3.98642	3.58667	2.34378	2.34182	4.06539	2.37223	2.38891	2.85144	4.16692	2.48111	1.92	2.1471	2.27757	2.30503	2.76217	2.41	2.21773	4.08452	4.05754	3.94866	3.08588	2.2962	1.77481	1.93864	3.50378	4.12278	2.4458	3.18496	1.52564	1.92637	3.66172	2.22459	3.91972	4.1527	3.44394	2.04322	1.93879	2.07174	2.7498	1.95091	1.91038	1.98291	2.03916	2.64071
CACNG1	2.02257	1.89058	2.53004	2.1653	2.47633	1.9796	1.90542	2.28833	2.36353	2.28961	2.23922	2.03357	1.94302	2.1965	1.11351	1.86219	2.11286	2.48119	1.93688	2.1855	1.93995	1.59055	2.05582	1.75348	1.99955	1.98932	2.46635	2.10519	2.10212	1.9975	2.21236	2.33232	1.94225	1.82331	1.92307	2.08907	1.77216	1.94123	2.16734	1.3693	2.41805	2.59623	1.82597	2.08113	2.41151	2.02121	1.84141	2.4536	1.9696
CACNG3	1.41608	1.74763	1.9173	2.13574	1.77591	2.24544	2.24105	2.25566	2.20154	1.46971	1.6301	1.88071	1.81148	1.93193	1.65157	1.73395	1.90168	1.08012	1.79539	1.61596	2.55649	1.91679	2.30687	1.58868	2.19229	1.27468	1.63693	1.4458	1.52235	1.44874	2.18352	1.48627	1.16888	1.88266	1.39119	1.98703	2.42436	1.17522	2.52384	1.56479	1.54808	1.94301	2.28749	1.64369	2.03195	2.04022	2.09369	1.30495	1.79701
CACYBP	0.613568	0.882328	1.25654	1.38657	1.46387	0.767657	2.05105	1.7447	2.09076	0.740013	2.21311	2.08769	2.19775	0.676535	0.925329	2.63032	2.26891	1.91107	1.74367	1.62849	1.87933	2.0667	0.61408	-0.307894	1.42445	0.311533	1.03824	2.04724	1.67763	0.099085	0.738477	1.32748	1.1301	1.54505	1.39556	0.734382	1.48873	0.749228	0.899733	1.6282	1.70539	1.66295	1.82007	3.03694	1.68333	1.96439	1.76511	1.33223	2.13549
CAD	3.10987	2.94909	3.01371	2.64737	3.50979	2.78118	1.98541	2.6375	2.09715	2.87175	2.34799	3.12391	2.40141	3.28897	3.25742	2.19128	2.95092	2.29355	3.10407	2.53726	2.09715	2.54286	3.29813	4.31828	2.8514	3.78912	2.06051	1.74353	2.01167	3.40091	3.29151	3.20023	2.56291	2.4645	2.44466	3.36376	2.91937	2.87735	3.11038	2.61226	3.46618	2.58103	2.35801	2.07095	1.87221	2.97519	2.675	2.13988	1.87916
CADM1	3.15268	2.47592	3.62919	3.40563	3.74731	3.47813	3.25558	2.84356	3.01845	2.99198	2.46843	2.5835	1.61222	3.73869	3.59421	3.09804	3.04481	2.92619	2.65093	2.84001	2.64434	2.93379	3.27079	3.48472	3.22517	3.59016	2.60175	2.34525	2.62913	3.04267	3.3742	2.62558	3.18968	2.81872	2.44663	3.68343	2.88918	3.25761	3.44517	3.7326	3.13315	2.38628	2.41422	2.75405	2.30136	3.02395	3.37275	2.42288	2.35672
CADPS	2.14833	2.93689	1.97365	2.78417	2.81611	2.03554	1.56839	1.89357	1.31163	2.51366	2.08272	2.55386	2.3138	2.79614	2.18926	1.95096	2.09819	1.86362	2.49746	2.08821	2.28834	2.44057	2.30954	2.40336	2.52764	2.70431	1.72238	1.59861	1.75731	1.90078	2.97033	2.11217	1.8918	1.72787	1.76979	2.56706	1.95346	2.48172	2.37891	2.15282	2.28542	2.32811	2.03755	1.30175	2.36769	2.12999	2.47718	2.25376	1.74715
CALB1	2.09553	2.21041	2.53556	2.03761	2.17244	2.12279	1.8984	2.5257	2.00974	2.1812	2.08227	1.93916	1.23386	2.27174	1.43599	2.00049	1.86226	1.9231	1.92067	1.62326	1.35263	1.45874	2.14421	2.11744	1.73874	2.1997	2.21515	1.35312	1.79947	1.80592	2.51024	2.04966	2.04004	1.56388	1.67681	1.88964	1.57361	1.8103	2.23134	1.59321	1.97917	1.51985	2.02647	1.54556	2.20314	1.64955	1.94028	1.60736	2.09331
CALB2	1.85499	2.05411	2.39143	2.17645	2.63611	1.8294	1.96453	2.12813	1.78927	1.92205	1.78108	1.57531	0.659058	2.38222	1.24638	2.13478	1.76112	1.86349	1.72938	1.52105	2.5842	1.37312	1.92973	2.03722	2.01726	2.08994	1.9761	1.73143	1.87936	1.86881	2.96575	1.75293	2.03568	1.75753	1.54306	2.15137	1.75139	1.59548	2.1314	1.66867	1.86065	2.01823	1.45056	1.85267	1.57504	1.89055	1.39192	1.82972	1.41152
CALCA	2.97012	2.79627	2.83709	2.58735	2.7079	3.31494	2.97108	3.86488	3.62859	3.38122	3.00474	2.43611	1.37571	2.21372	3.1968	2.56098	2.88563	3.70447	3.30346	3.4922	2.46205	2.85826	3.62183	3.64344	2.3698	4.4325	4.08099	2.6335	3.06717	3.88357	2.61377	3.33708	3.14157	2.53072	1.94193	2.815	3.53014	2.55566	2.3285	2.30256	2.70097	2.78858	3.13641	2.90123	2.5062	2.87297	3.59097	3.51525	3.29102
CALCB	2.28746	2.20454	3.12526	2.541	2.87603	2.19112	2.22371	2.18077	1.73312	2.39674	1.62288	1.6617	0.735709	2.76915	1.82542	1.81124	1.63198	2.25123	2.06287	1.64876	2.18077	1.42062	2.43891	2.38859	2.4346	2.62584	2.40604	2.23493	2.14866	2.27308	2.65699	1.81699	2.51944	1.87738	1.16276	2.88514	1.92867	2.23474	2.41447	1.7425	1.66238	1.87034	1.57839	1.83343	1.99982	1.82529	1.64209	1.94188	2.3592
CALCOCO2	2.79646	2.54925	3.73817	2.83758	3.23873	3.06473	3.04919	3.22848	3.44561	2.78894	2.62775	2.35447	0.948419	3.31144	2.99202	2.75311	2.80175	2.90455	2.62876	2.97927	2.51042	2.63879	2.81702	2.88822	3.49096	3.09482	3.71388	2.76966	2.64581	2.92984	2.89474	2.6453	2.74832	3.3388	2.38706	3.44132	3.47469	2.99754	3.8866	2.78493	1.911	2.6688	3.19417	2.68958	3.14009	2.63008	2.46741	3.50609	2.47691
CALCR	1.67222	2.02452	2.11815	2.48085	2.04296	1.28068	1.51759	1.16405	0.566801	1.41734	1.4544	1.54235	1.43737	2.22786	1.06741	1.19195	1.069	1.32104	1.34516	1.27281	1.42744	0.947942	1.35634	1.78997	1.60365	1.45564	1.4823	1.87573	1.63173	1.15536	1.86327	0.885049	1.61595	0.887413	0.997594	1.86989	1.08129	1.74221	1.92096	1.10287	1.42312	0.9321	1.38643	0.989813	1.7365	1.31603	1.12484	1.16112	0.963074
CALCRL	1.81204	1.81617	2.44341	2.59983	1.98498	1.95866	1.6422	2.27253	2.41397	2.08462	1.61638	1.69589	2.07842	2.13108	1.70673	1.98601	2.32208	1.91838	2.01234	1.89567	2.03247	1.82391	1.9282	2.4749	2.34429	1.76713	2.09855	1.6422	1.81307	2.07688	2.20594	1.94781	1.49559	1.86366	1.92355	2.47231	2.48883	1.8998	2.53168	1.93233	2.10816	1.96382	2.02157	1.77068	2.27854	2.24979	2.37844	1.78804	1.5187
CALD1	2.66491	2.93362	4.16797	3.36834	3.79158	3.16294	2.98198	2.65178	2.1024	3.47253	1.96282	1.58643	1.26787	3.58619	2.55673	2.16223	2.18117	2.22604	2.14129	1.69311	2.75248	1.90598	2.91368	3.15148	3.42517	3.33294	2.52117	2.22055	2.44489	3.41669	3.19435	2.4404	3.19036	2.16621	1.27535	3.42965	2.09642	3.21479	3.38628	2.53579	2.98649	1.55854	1.74441	2.00341	2.16034	2.23244	1.67566	1.73689	1.99597
CALR	3.21477	3.79602	3.43274	2.851	2.94441	3.20934	3.19154	3.12365	3.09548	3.57311	2.96351	3.31691	3.99256	2.92761	2.34586	2.8261	3.05594	2.78558	2.9042	3.05594	3.05643	3.01195	3.18067	3.21626	2.54703	2.98494	2.69068	2.33036	2.67091	2.73188	2.9632	2.95906	2.894	1.95275	3.11673	2.73633	2.55673	3.7896	3.25481	3.15892	2.8624	2.83854	3.21214	2.67873	3.61829	2.5054	3.02484	3.21524	2.47179
CALU	2.16957	2.69009	2.31474	1.83051	2.02639	1.98115	2.70302	3.14304	2.91335	2.18697	3.1316	2.5191	3.30412	1.86829	1.48647	2.42862	2.88849	2.65284	2.44005	2.71548	2.81392	2.88103	2.39031	2.47333	1.47454	2.41119	2.5713	2.13977	2.45497	2.08157	2.10742	2.73686	1.99606	2.38089	3.12961	1.4994	2.46143	3.33541	2.58967	2.46538	3.22179	2.78236	2.76701	2.81038	2.75731	3.09264	2.36453	3.17519	2.03123
CAMK1	1.7645	2.40908	1.75367	1.43951	1.98767	1.44438	2.1675	2.84006	2.99768	2.11225	3.0876	2.86985	3.82859	2.12417	1.6058	2.48419	2.90073	2.86552	2.50207	2.49232	2.73281	2.86606	1.654	1.771	1.64696	1.5863	3.07731	1.78057	2.51994	1.3523	2.10575	3.0291	1.94596	2.58765	3.28747	1.77642	2.37153	2.12525	2.24983	1.42272	2.95203	3.09755	2.98008	2.59333	2.9079	3.24684	1.85133	2.61729	2.24432
CAMK2B	1.1275	1.14818	1.04429	0.571374	0.428465	0.443038	0.557742	1.66496	1.82762	0.395088	1.67343	1.74112	0.979092	0.425174	-0.627374	1.37209	1.51171	1.46329	0.788702	1.29829	1.21414	1.07499	0.374874	0.605221	-0.121549	0.570434	2.00578	1.58693	1.38808	0.120551	0.858604	1.50372	0.544579	1.50795	2.42887	0.399319	0.862037	0.873647	0.786679	-1.22017	1.4639	1.38231	1.25831	1.26887	1.33315	1.24569	1.64726	1.0931	1.75869
CAMK2G	2.80568	3.11511	2.7172	3.03573	3.1955	2.88051	2.28692	2.63516	2.33281	3.03472	2.4855	2.75398	1.98191	3.10348	1.36065	2.10983	2.31157	2.10073	2.08607	2.05573	1.68006	1.98444	2.81377	2.87141	2.22221	3.23595	1.96877	1.72557	1.88736	2.79203	3.48269	2.34797	2.46136	1.90506	2.34342	2.64338	1.82366	3.04534	3.25416	1.79092	1.83031	2.35591	1.66781	2.35429	1.58793	2.58839	2.34234	1.96907	2.51576
CAMKK2	1.22891	2.60759	1.52004	1.47487	1.75484	0.921609	1.80057	2.30857	2.31916	1.11012	2.38999	2.05759	2.16635	1.15975	1.40627	2.21598	2.25056	2.5389	1.73021	2.06038	2.54783	2.13623	1.48267	0.955072	1.66839	1.5206	2.62702	1.76423	2.32474	1.01754	1.46092	2.24554	1.69572	2.51938	2.75028	1.15864	1.65603	1.69572	1.32094	0.818988	2.12245	2.08183	2.06464	1.92712	2.36675	2.72125	1.88604	2.37058	1.58042
CAMLG	2.62377	2.98677	2.85877	2.58909	2.83532	2.73809	2.53877	2.4399	2.07837	2.74787	2.69443	2.85956	2.95092	2.58518	1.04477	1.80722	2.34267	2.57083	2.41938	2.45748	2.61626	2.17803	2.15672	2.62231	2.04777	2.65651	1.93669	1.75788	2.25767	2.52753	3.56424	1.87464	2.47867	1.98554	2.63385	2.59837	1.7271	2.48014	2.87	2.41076	2.71502	2.38576	1.95285	2.19215	2.06731	2.5997	2.60246	2.4328	2.35679
CAMTA1	2.69461	2.70028	3.07598	2.58107	2.70751	3.08836	2.62958	1.99749	2.00936	2.5852	1.92008	1.90151	1.13412	2.90877	2.81588	2.00214	2.06303	2.36596	2.09245	1.95879	1.55832	2.25707	2.70596	3.12552	3.13636	2.83652	2.00369	2.19463	2.36958	3.71589	2.89226	1.84216	2.98618	2.38454	2.60284	3.03005	2.28494	2.92941	2.90258	2.77098	2.90881	2.00647	2.38527	1.78165	2.01525	1.80043	1.99556	1.93198	1.97322
CAMTA2	2.48068	1.98886	2.84813	2.43284	2.37263	2.36532	2.17456	2.15037	3.11486	2.12166	2.18188	1.92191	1.81893	2.5015	2.68381	2.57859	2.05696	2.29949	2.06878	2.11886	1.87351	2.04064	2.41146	2.63373	2.65512	2.38952	2.54708	2.1785	2.16556	3.71077	2.61629	2.23871	2.39627	2.02601	2.33663	2.58872	2.40472	1.75871	2.14811	2.65455	2.15112	2.35655	1.87002	1.98546	1.9777	2.23286	1.87998	2.10862	2.36926
CAND2	1.27346	0.921548	2.07812	1.62884	1.42125	1.50972	1.45634	1.40709	2.39809	1.51071	1.62556	1.51583	2.27601	1.93182	1.68716	1.73677	1.32554	1.63396	1.44614	2.57355	1.47431	1.55488	1.6921	1.56557	1.60956	1.29027	1.6562	1.28847	1.55933	2.4335	1.62686	1.8628	1.31103	1.5529	2.05606	1.53443	1.79361	0.796006	1.35551	1.27297	1.4992	1.71633	1.71895	1.55991	2.27981	1.64486	2.00619	1.6476	1.6207
CAP1	2.92825	3.7556	2.51409	2.30293	3.2616	2.90757	3.15529	3.73427	3.50867	3.27843	4.02384	3.69146	4.09552	3.57089	3.19618	3.90984	3.49905	3.86511	4.28023	4.11139	4.00605	4.34276	3.08602	3.8316	1.92485	3.4439	3.54138	3.11713	3.08682	3.60552	2.63387	4.43944	3.08891	3.77901	3.90696	2.60693	3.85405	3.75897	3.0942	1.95275	3.7601	4.02235	3.47587	3.73437	3.9043	4.15875	3.54394	4.00439	3.38941
CAPN2	2.66995	2.95326	2.59183	2.65172	3.46936	2.92149	2.33247	2.6431	2.39156	2.72671	2.65195	2.7858	1.69318	3.35687	1.34506	2.06763	2.84569	3.39616	2.47176	2.61185	3.37637	2.37646	2.52725	2.95221	2.44028	2.63557	2.81288	2.16085	2.56967	2.31998	4.30054	2.57019	2.49079	2.26501	2.62071	3.15116	2.61654	2.63453	3.00325	2.5184	2.65811	2.13555	2.36119	2.9255	2.0867	2.66366	2.81799	2.39631	2.63051
CAPN3	2.42162	3.01427	2.75377	2.677	2.95132	2.29623	2.37607	2.41656	1.73896	2.16931	2.38381	2.98157	2.68116	2.55519	1.15291	2.11819	2.30602	2.71596	2.30909	2.28401	2.32291	2.13918	2.2471	2.41497	2.34536	2.75735	2.15299	2.61309	2.63202	1.79724	3.55727	2.08288	2.31466	2.10693	1.66885	2.38682	1.94777	2.65141	2.59102	2.50043	2.63615	2.42499	1.68755	1.90751	1.77259	2.55231	2.31069	2.12753	1.89413
CAPN5	2.32333	2.44542	2.60618	2.54055	2.87072	2.45458	2.3798	2.35207	1.72787	2.25821	2.04836	2.01275	1.37838	2.39201	1.34404	2.15927	2.15214	2.13637	1.74669	1.96799	2.05803	1.42213	2.18139	2.30603	2.246	2.38895	2.173	1.97816	2.22031	2.45407	2.38946	2.00512	2.50189	1.87031	1.77111	2.64739	1.69378	2.41286	2.4266	1.80799	1.94107	2.35151	1.6699	2.01131	2.112	1.74484	2.09094	2.052	1.26609
CAPN6	2.1727	2.33632	2.80318	2.13253	2.12273	2.02084	2.51366	2.67361	2.49823	2.52591	2.16952	2.38213	1.88245	2.16927	1.94001	2.27975	2.32922	2.48011	2.16315	1.92262	1.85698	1.99316	2.35641	2.44508	2.30203	2.53521	2.88083	2.22537	2.18618	1.77002	2.92712	2.56241	2.09824	1.82024	1.86188	2.36425	1.9819	2.26382	2.58567	1.84497	1.93628	2.21961	2.80869	2.05984	1.89892	2.19351	2.2891	2.19967	2.54748
CAPN9	2.81269	3.86736	2.5251	3.3161	2.40547	2.67344	2.53419	1.06416	0.73015	2.86054	1.03019	1.27423	2.31263	2.98639	1.77238	1.33501	1.15843	1.40678	1.62308	1.5044	0.93448	1.57379	2.88686	3.07396	3.29121	2.47389	0.971327	0.857438	1.0565	2.58395	2.895	1.26897	2.28631	0.966541	1.63935	2.33991	0.951707	3.40223	2.72177	2.39111	1.2945	1.18312	0.960794	1.07252	1.22488	1.1707	1.17846	1.21972	1.37811
CAPNS1	4.00261	4.31058	4.52343	4.06725	4.08354	3.79712	3.97896	4.06986	3.54536	3.6794	3.49439	3.54904	2.89789	3.94532	3.00932	3.8239	3.80183	3.65993	3.86332	3.67885	3.45234	3.53275	3.62632	3.52226	3.93534	4.3768	3.88697	3.89748	3.85439	3.50439	4.23805	3.91903	3.79502	3.219	2.89947	3.81814	3.47967	3.89224	3.72722	3.69832	3.89793	3.7706	3.60315	3.45507	3.59717	3.77479	3.45911	3.57274	2.86556
CAPRIN1	2.51574	3.14508	2.86221	2.73881	2.99652	2.74593	2.56652	2.75139	2.44194	2.64531	2.28722	1.9996	1.81355	3.29411	1.84321	2.35509	2.31665	2.73431	2.43198	2.42296	2.91941	2.24783	2.82709	2.76016	2.97991	2.93672	2.79031	2.51456	2.50127	2.65195	3.04161	2.58148	2.55371	4.06703	1.99913	2.59832	2.64983	2.05678	2.83183	2.14744	2.28937	2.40678	2.41976	2.31053	2.82117	2.50291	2.36198	2.96601	1.86079
CAPZA1	3.28578	3.5685	4.16072	3.3747	3.77769	3.37242	2.98483	3.01375	2.49107	3.7224	2.46998	2.56916	2.19867	3.60612	2.3624	2.57087	2.79032	2.94023	2.67176	2.46143	3.16252	2.45915	3.18946	3.51834	3.27438	3.49611	3.08272	2.73161	2.89976	2.98426	3.24646	2.8781	3.18148	2.57144	2.1696	3.3918	2.51843	3.34278	3.56337	3.06007	2.58273	2.73963	2.19925	2.44301	2.53171	2.43378	2.55762	3.06163	2.21171
CAPZA2	3.51627	3.43099	4.29614	3.60771	4.27661	3.47825	3.35084	3.32416	2.94655	3.52654	2.93628	2.77085	1.73462	4.35727	2.74411	2.80681	2.99279	3.4788	2.99998	2.77753	3.75211	2.92292	3.27686	3.4839	3.74026	3.69146	3.60158	3.39865	3.27021	3.68272	3.75054	2.95786	3.20494	2.96608	2.51655	3.79626	2.6866	3.09345	3.78496	3.26864	3.24195	3.05517	3.04192	2.69852	3.20478	3.22397	2.97669	3.02428	2.71309
CARD10	2.46509	2.30491	3.27895	2.57827	1.84739	2.92118	2.0915	2.71112	3.84054	4.03861	3.21181	2.30587	2.86555	3.53169	1.91693	2.05121	2.29724	3.2238	2.77059	2.31786	4.04388	2.79745	2.72695	3.42234	2.71735	2.50874	3.36719	1.55293	1.95913	4.25921	3.07656	2.38884	2.24449	2.72791	3.21229	3.55854	2.84972	2.47133	2.4296	1.80519	2.4593	3.4242	2.25431	2.65876	3.04158	2.50674	3.05514	2.4616	3.142
CARD8	3.04676	2.77951	3.51738	3.12502	3.77079	3.31721	2.95892	2.85694	2.81435	2.08263	2.80424	2.51888	1.45733	4.16581	3.42741	2.71533	3.05392	3.03529	3.06403	3.01985	3.55968	3.12739	3.13301	3.58552	3.45935	3.54187	2.68445	2.69829	2.92668	3.90388	3.79528	3.06457	3.37258	2.68445	2.18988	3.68455	2.95117	3.29698	3.03718	3.14951	2.57346	3.12701	2.50914	2.97545	2.30846	3.69473	2.59356	2.82654	2.78104
CARM1	2.93275	4.00817	2.33624	2.60794	2.70752	2.14515	3.03944	2.20783	1.98497	2.49651	3.19885	3.1429	3.33399	2.62074	2.06691	2.61135	2.54829	2.64122	3.01629	2.85792	3.21165	3.3098	2.03325	1.89906	2.50078	2.16175	2.01057	2.67916	2.29887	1.82888	2.66958	2.168	2.15606	2.53928	2.52221	2.0176	2.31736	3.40171	2.68713	2.63307	2.49972	2.82064	2.91961	2.63825	2.84934	2.16445	2.54698	2.77882	2.70666
CARTPT	2.0311	1.66476	2.32197	2.27389	2.16379	1.3787	1.89937	1.54151	2.14247	1.37822	1.5968	0.641999	0.226617	2.56091	2.71523	0.943921	1.08142	1.50401	0.739114	0.784787	1.38959	1.53671	2.4835	2.90802	1.65899	2.34264	1.91891	0.670845	1.14152	2.39312	2.27822	1.98574	1.57005	1.82757	2.03286	2.19985	1.85593	1.5912	2.37725	1.2162	1.83908	1.57374	1.64302	1.00319	1.21316	1.87085	1.50379	1.62448	1.10226
CASK	2.24999	2.89002	1.78099	1.93908	1.94147	1.94147	1.67559	2.44605	2.23287	2.04064	2.44893	2.68702	3.82192	1.69284	1.3527	1.89417	2.70714	2.79002	2.31143	2.51552	2.20365	2.24724	3.26225	2.62797	1.98746	2.03537	2.67265	1.96651	2.54665	2.01669	2.26197	2.18879	2.21071	1.83572	2.91074	1.73548	2.55192	2.48856	2.42772	2.44641	3.25594	2.54447	1.52156	2.37024	2.64243	2.76787	2.05477	2.13519	2.7339
CASP1	7.64201	6.73343	7.2351	8.04998	7.21141	5.99488	7.15035	2.99749	2.64059	7.83994	2.22683	2.5053	2.51162	6.91188	6.18807	2.47319	2.59795	2.85431	3.17015	2.19893	1.7399	2.08207	7.31038	6.65342	6.44917	8.49901	2.4853	1.32615	2.08049	7.72255	6.84135	2.21683	5.95277	1.98995	2.73324	8.45531	2.29579	7.22931	6.86819	6.5155	1.88515	2.56538	2.43873	2.59289	2.07104	2.50993	1.68918	2.98566	1.97122
CASP10	2.24066	2.38257	2.47834	3.01235	1.95887	1.55673	2.13436	2.17994	1.98037	1.9724	2.68036	2.8022	2.82677	1.91875	3.59099	2.04405	2.12679	2.56904	2.65779	2.4136	2.17442	2.04004	1.77083	2.30234	1.77635	1.76582	2.41661	2.92505	2.53545	1.20272	1.8656	1.83897	1.91274	1.81641	1.78382	1.7227	1.75925	2.58614	1.80042	2.32189	1.50282	2.39278	2.14772	1.55587	2.95842	2.24187	2.13652	2.99906	2.4023
CASP2	2.39829	2.5502	2.08491	2.14462	1.93252	2.00991	2.17137	2.34749	2.13061	2.28077	2.39431	2.85913	1.9959	1.69461	1.16244	2.25291	2.433	2.71486	2.03555	2.37807	2.31453	2.20752	2.22965	2.17328	1.54222	2.17758	2.27201	1.88315	2.4416	1.87758	2.20195	2.27823	2.02567	2.18364	2.99671	2.38491	2.15402	2.76756	2.43316	2.4709	2.7803	2.30836	1.79437	2.26301	2.51349	2.61852	2.48754	2.29219	2.31439
CASP3	3.07534	3.17687	3.04647	3.03552	3.49293	3.24357	2.64629	2.63804	1.67144	3.80601	2.62858	3.7888	2.28963	3.26895	3.59049	2.48723	2.48424	3.03075	3.05663	3.00935	1.23543	2.26076	3.02357	3.08579	2.72444	3.92248	2.46583	2.46583	2.58926	2.81303	3.24457	2.61166	2.96335	2.48922	3.70468	3.79257	2.40212	3.42972	2.99819	3.40882	2.88595	2.94342	2.33427	2.2518	2.81974	2.64854	2.07435	3.02135	1.5224
CASP4	3.79479	4.27022	3.67959	3.26828	3.71608	3.52059	3.69992	3.70594	3.21488	3.88237	3.68353	3.91759	4.13028	3.02431	3.12127	3.65121	3.7758	3.88266	3.48543	3.54069	3.28577	3.29985	3.76404	3.97047	3.09781	3.95014	3.5678	3.6241	3.55789	3.4523	3.29904	3.6804	3.45282	3.42496	3.92697	3.46325	3.18464	4.47874	3.79167	3.93659	3.29809	3.24211	3.66914	3.39067	4.1783	3.64112	3.45078	4.13476	3.53895
CASP5	2.76924	3.61619	2.87937	2.3499	4.21961	2.55207	3.30957	3.15292	2.3039	2.90006	3.12707	3.87681	3.06502	1.80181	2.41815	3.25685	3.57588	3.85251	2.36232	3.519	2.29821	2.0314	2.66841	2.37523	2.64101	2.62032	3.09397	3.48953	3.60587	1.83128	1.70615	2.26667	3.18341	2.52624	2.82665	2.60119	2.83648	4.23357	3.09654	2.91609	2.51789	2.39583	3.27794	2.20167	4.2449	3.25929	3.02113	3.91776	2.62479
CASP6	2.09707	2.24642	2.55005	1.68549	2.25727	2.12467	2.10397	2.39785	1.98183	1.88463	2.40475	2.61621	3.49161	1.58396	1.10239	2.53685	2.77394	2.97258	2.49396	2.66155	2.05922	1.91923	2.16411	1.91864	1.81069	1.91272	3.00264	2.596	2.73549	0.913603	1.7476	2.3387	2.80144	2.07795	2.16569	1.80675	2.05035	2.60132	2.28339	2.03792	2.14469	2.61636	2.82317	2.37869	2.15305	2.34097	2.28346	2.86934	3.14152
CASP8	2.12227	2.4365	2.5671	2.33993	2.51256	2.37796	2.49705	3.10297	2.26986	2.55109	2.16479	1.9041	0.561624	2.32142	1.99868	1.86307	1.99667	2.36393	2.13727	1.99667	2.1788	1.42275	2.28239	2.34043	2.04021	2.40698	2.44849	2.57208	2.19281	2.47603	2.23035	2.43098	2.50355	2.50654	1.62239	2.40298	1.82904	2.03421	2.45351	2.19783	1.76357	1.98314	2.05545	1.87249	1.59814	2.33718	1.79428	2.96734	2.10574
CASQ2	2.6718	2.51362	3.38844	2.56905	2.71554	2.7842	2.74961	2.16997	1.92227	3.20534	2.01281	1.95686	1.59726	2.74046	1.49332	1.90294	1.99907	2.32968	2.25542	2.06825	2.22185	2.01484	2.74351	2.88287	2.55024	2.65043	2.17353	2.00874	2.30323	2.25778	2.61737	2.1364	2.72622	1.83225	1.67254	2.31118	1.80071	3.07666	2.98867	2.75114	2.58461	1.98869	1.79049	2.0795	1.79181	1.97856	2.46906	1.80735	1.68238
CASR	2.69536	3.28311	3.56306	2.97111	2.4049	3.06723	2.84611	2.4315	2.66103	3.23636	2.28811	2.12843	2.19356	2.46321	1.74258	2.19304	2.6001	2.32907	2.49978	2.61165	2.09587	2.546	3.20537	2.92489	2.63811	2.71375	2.42677	2.35429	2.46143	2.49367	2.47476	2.47089	2.99002	1.90415	1.90415	2.71007	2.2839	3.64815	3.29781	3.26472	2.01932	2.21745	2.06096	2.16957	2.57487	2.34048	2.91628	2.37465	2.08049
CAST	2.50194	2.80208	3.34104	2.62948	3.08594	2.56924	2.64902	2.6551	2.2996	3.17604	2.08412	1.97992	2.31262	3.27265	1.89025	2.54764	2.17965	2.12863	2.24912	1.93595	2.89554	2.07436	2.4444	2.82433	2.72881	2.98499	2.80979	2.62199	2.43149	2.65554	2.98445	2.38752	2.56327	2.457	1.72428	3.05772	2.1498	2.54807	2.79177	2.26475	2.01921	2.2582	2.91503	2.65724	1.75862	1.81206	2.51532	2.23152	2.80153
CAT	3.00862	3.95416	2.97182	3.02395	3.18393	2.72956	2.54862	2.85712	2.74007	3.62297	3.59362	3.74082	4.07968	2.59973	1.56015	2.61434	2.83769	2.95934	3.10449	3.08047	2.83821	3.13056	2.75767	2.75	2.38098	2.71013	2.74825	2.11244	2.91436	2.27825	3.13333	2.67056	2.75051	2.51365	2.62763	2.59053	2.38077	3.0352	2.92326	2.73518	2.82396	3.4895	2.77222	3.10952	2.38107	3.12274	2.17005	2.79226	2.72356
CAV1	1.29813	1.22343	1.45553	0.796337	4.82716	4.1783	0.846141	2.1398	4.7625	0.792578	4.61825	1.30582	2.37238	1.26759	4.55371	5.32396	1.50927	1.87199	1.50128	1.63002	3.14481	4.32413	1.87276	1.55467	0.767206	2.56391	4.81465	4.4336	1.52007	4.72756	1.13463	1.63049	4.70547	1.74466	0.658372	1.16376	4.89452	3.76249	1.08435	3.67275	1.94556	2.09064	3.73686	2.76001	2.5504	2.25798	3.99614	2.14607	4.59624
CAV2	1.05686	1.69457	1.35891	1.4427	1.60982	1.84559	1.2789	1.32116	1.39928	1.80393	1.27713	1.32637	-0.417741	2.27026	2.40187	1.47408	0.565096	1.26719	0.673511	0.939577	-0.226003	-0.018168	1.61882	1.59751	1.57858	1.9024	1.75198	0.846785	1.08445	1.54638	1.58047	1.30412	1.61077	1.28565	1.72026	2.50082	0.945732	0.167288	1.13592	0.564968	1.10541	1.12789	0.957779	1.35103	1.25247	1.62434	0.693144	1.36569	0.764642
CAV3	2.27371	2.89198	2.26207	1.50658	2.56285	1.88078	1.60785	1.73565	1.29613	2.46006	2.3443	2.79344	1.86072	2.48031	2.20839	2.16606	1.37613	1.46728	2.1301	2.10732	1.54526	1.31739	1.23719	1.2382	2.25295	1.94205	1.4774	1.99845	1.90275	1.57139	2.30156	1.56905	1.68988	1.83338	0.768495	2.33853	1.60146	2.16788	1.88027	2.12839	1.42546	2.99582	1.61142	1.6412	1.5816	1.4257	1.86711	1.66789	1.96126
CBFA2T2	2.04321	2.45071	1.80185	1.98969	1.19238	2.21843	1.30044	1.53528	1.39693	2.08815	1.4242	1.54134	2.31644	1.37719	1.43879	1.10255	1.48227	1.39794	1.49337	1.91702	2.64465	2.15384	1.73469	1.84073	1.52716	3.2051	1.99984	1.7822	1.85189	1.3272	1.75136	1.3323	1.29438	1.49388	1.19647	1.99423	2.33865	1.52665	2.45828	2.18359	1.3054	1.78247	1.5615	1.86326	1.40811	1.82433	1.32506	2.00296	1.47594
CBFA2T3	1.84265	2.67454	1.84638	2.25966	2.20108	1.47784	2.02266	2.20395	1.45674	1.25469	2.17039	2.33762	2.25614	2.60477	1.15883	1.87109	1.69906	2.10489	2.21087	2.12938	1.98878	1.36674	1.53536	1.44482	1.46506	1.91242	2.18051	2.40739	2.45852	1.09918	1.82614	1.36833	1.78194	2.09743	1.42319	2.0919	2.09051	1.93372	1.60299	2.02426	0.856474	1.79118	2.42702	2.11112	1.87795	2.39574	2.35326	1.71918	2.01833
CBR1	3.20095	2.34841	3.81647	3.05494	3.13295	2.87694	2.57642	2.98828	2.49726	3.25945	2.20174	1.96073	1.1487	2.77593	2.34691	2.41975	2.16824	2.75977	2.52726	2.55026	2.15624	2.21324	3.26095	3.36646	2.85343	3.41146	3.17028	2.86877	2.74527	3.14695	2.62592	2.76077	2.97744	2.79227	1.99874	3.55546	2.24775	2.97294	3.27045	2.74993	2.92299	1.87953	2.75325	2.17078	2.94588	2.38743	2.08861	2.80071	1.66844
CBR3	1.87955	1.35456	1.3829	1.40278	1.89696	1.23127	1.26358	1.72774	1.45679	1.20989	1.85302	1.856	-0.116702	1.12289	1.02097	1.71779	1.62234	1.9788	1.69244	1.57064	2.1891	1.60245	1.08461	1.14924	1.31578	1.99489	1.92014	2.36857	2.07127	3.10255	1.62352	1.18137	1.35208	2.65493	1.66112	1.40328	2.13839	1.37743	2.08538	1.96656	2.76611	1.87302	1.8731	2.46761	1.32305	2.38203	1.14856	1.35667	1.39102
CBS	3.00444	2.33273	2.79864	2.6357	2.56494	3.22169	2.32326	2.45769	1.60211	3.45141	1.95092	2.08646	1.57521	2.61826	2.06116	1.7805	2.08895	2.1627	2.00275	2.4263	1.96637	2.1617	3.10858	3.46586	1.83742	3.20425	2.22698	1.635	2.1622	3.30541	2.82953	2.41185	2.24453	1.74114	2.19609	2.87289	2.41085	2.92072	2.85844	2.5181	2.08525	2.36141	2.30871	1.60284	1.64652	1.84317	2.22764	1.9762	3.12413
CBX3	3.6462	3.48488	2.92924	2.71415	3.17872	2.74079	2.70543	2.56334	2.39864	3.38799	2.63068	2.42189	3.01532	3.10993	2.99221	2.40203	2.60016	2.60888	2.57981	2.79248	2.77553	3.00369	3.38703	3.32841	3.20246	3.11041	2.73726	2.10895	2.58466	3.60454	2.68218	3.07248	3.07554	2.38023	4.35865	3.01886	2.71885	2.50584	2.85609	2.29463	2.38663	2.67405	3.58017	2.66169	2.24558	2.48199	2.76204	2.53907	2.82346
CBX4	2.24961	2.65578	2.0048	2.4054	2.18082	1.99367	1.94056	2.54724	1.85983	2.05335	2.24527	2.43242	2.78093	2.10242	2.01289	2.23414	2.34694	2.33733	1.86388	1.98578	1.41218	1.91547	2.15351	1.87632	2.08977	1.94056	2.50576	2.25336	2.66763	1.34066	1.86873	1.89676	2.53742	2.08543	2.05913	2.31082	2.11376	1.65578	2.04678	1.371	2.13051	1.95696	2.8248	2.0104	2.33488	2.11239	2.32096	1.76106	2.56639
CBX5	2.56494	1.86496	2.2122	2.56644	2.30226	2.37431	2.0661	2.71723	2.49658	2.38482	2.61165	2.75275	2.03026	2.19369	3.02525	2.66819	2.41302	2.40251	2.87133	2.64067	1.71805	2.00074	2.09562	1.70085	1.94202	3.02975	2.40902	2.42002	2.40301	3.06378	2.49089	2.56412	2.30476	2.15584	2.6772	2.18368	2.43253	2.45536	2.29225	2.44236	3.13546	2.5181	2.34485	1.95079	2.35692	2.37096	2.16798	2.21699	2.26536
CBX6	3.7571	3.64815	4.1487	3.51658	3.68772	4.0711	3.7792	3.09395	2.79177	4.50125	3.31956	3.58886	2.92487	3.57517	3.60344	2.99425	3.40282	3.19468	3.41824	3.40487	2.85652	3.28976	3.85885	3.82545	3.78382	3.86759	2.95674	3.12479	3.26355	4.35478	4.24378	3.20958	3.57414	2.86629	3.89053	3.64763	3.12016	4.2556	4.13072	4.42211	3.01775	3.3913	3.60469	3.32099	3.48908	3.07923	2.87754	3.05597	3.47907
CBX7	2.62135	2.32724	3.40032	2.94407	2.61446	2.3442	2.54875	2.77484	3.54693	2.6701	2.58937	2.34296	1.93704	2.54398	3.01772	3.04775	2.44576	2.92216	2.50935	2.7192	2.79498	2.70966	2.77025	3.20955	2.70825	2.83914	2.98204	2.97091	3.00959	3.69708	2.47403	2.72715	2.6966	2.71549	2.08012	3.09456	2.71231	2.65049	2.47774	2.83596	2.58023	2.95055	2.26569	2.9934	2.21923	2.82284	2.60936	2.48933	3.07265
CBY1	2.34979	2.04969	1.93878	2.31416	1.55035	2.57913	2.88375	2.84709	3.20942	2.63384	2.3613	2.25943	2.14852	2.10539	2.37137	2.70055	2.74722	3.5296	2.46167	2.97657	2.19419	1.9523	2.91989	1.93828	1.90917	2.90082	3.4759	3.05134	3.13916	2.02711	2.64989	2.21326	3.02477	2.61122	2.66241	2.00854	2.91534	2.41704	2.85113	2.25846	2.34988	2.80603	2.3717	3.33425	2.35346	2.56009	2.22524	2.81971	2.54484
CCDC106	2.33049	1.30992	2.30616	2.0267	1.45784	2.0406	1.51195	1.80126	2.44359	2.6303	2.28325	2.31899	2.28375	2.27588	2.55336	1.95167	2.19887	1.90749	2.20929	2.24702	2.07229	2.29219	2.40197	2.58116	1.80283	2.54741	1.87423	1.30587	1.73624	2.89686	2.15526	2.61881	1.87183	2.34282	2.42373	1.96564	3.08641	1.38735	1.74028	1.72936	2.86023	2.48653	2.03575	2.19456	1.37368	2.48716	2.7378	1.92964	2.10881
CCDC144A	3.58449	3.51816	3.90015	2.99504	3.33751	2.58153	2.1746	3.31234	2.70455	2.91694	1.77827	2.18378	1.05945	3.55814	2.56318	2.29433	1.55105	2.58459	2.06476	1.51153	1.43814	1.37275	3.0736	3.89732	3.58872	3.98247	2.54178	2.14567	1.76651	3.80465	2.37595	1.71899	2.83415	1.73452	2.56342	4.06245	1.74063	3.457	3.52333	4.29907	2.50577	1.97333	2.02412	1.81621	1.89311	1.6969	2.31757	2.13879	1.99069
CCDC22	2.53608	2.57492	2.58528	2.22119	2.72097	1.97105	2.33617	1.62732	2.50931	2.61739	2.33374	2.43836	3.53424	2.09586	1.94929	2.28868	2.46373	2.21618	2.50931	2.26538	2.33944	2.67504	2.47341	2.3631	2.45373	1.78926	1.26582	2.30318	2.12036	1.53186	2.24968	1.90284	2.75049	1.92926	2.59062	2.06427	1.6123	2.87738	2.43043	2.6495	2.44344	2.40927	2.03414	2.16934	2.46676	2.35867	1.38508	2.44091	1.30826
CCDC28A	2.9049	2.74457	2.68211	2.81834	3.13064	4.18164	3.19507	2.35758	3.40907	3.4695	3.07366	2.58431	2.6448	3.1572	4.1359	3.00972	3.39923	3.03628	2.70234	3.23645	2.71316	2.86759	4.39558	3.56835	3.39573	3.98541	2.40725	2.45791	2.47021	3.80196	3.82754	2.92365	3.55114	3.34612	3.0407	4.03557	3.00185	2.70129	3.03572	3.5654	3.1025	2.70981	2.58117	2.75369	2.70184	3.30888	3.01804	2.98371	3.02348
CCDC6	2.41773	2.82624	2.56938	2.6662	2.75741	2.67627	2.56491	2.58487	2.31793	2.6315	2.70854	2.41586	2.22168	2.69138	2.45299	2.18139	2.4735	2.77234	2.27764	2.45784	2.9738	2.35487	2.40486	2.73615	2.75182	2.67459	3.09355	2.60837	2.7964	2.30805	3.10773	2.67776	2.46026	2.64083	2.43601	2.98573	2.45672	2.07245	2.71208	1.70479	3.03692	2.58299	2.85125	2.34063	2.86102	2.42899	2.75111	2.39997	2.65954
CCDC69	3.05193	2.36481	3.71326	3.28868	3.56595	3.12663	2.67469	2.63614	2.94971	3.49387	2.4378	2.81029	3.43848	3.15136	3.40548	2.57406	2.70875	2.91499	2.48304	2.78556	2.84081	3.17121	3.52386	3.79797	3.01615	3.15873	2.06846	2.21945	2.18263	3.39917	3.8148	3.03284	2.74256	2.48041	2.58353	3.04824	2.58827	3.23449	3.64487	3.22449	3.28233	2.57618	3.19793	3.02843	2.21395	2.6065	2.63001	2.21692	2.92408
CCDC85B	2.81575	3.55476	2.94213	2.59993	3.11063	2.60357	1.91865	2.43702	2.48591	2.61709	2.23732	2.44066	2.44014	2.46315	2.95149	2.69341	2.97632	2.50931	2.32157	2.97216	2.85411	2.5738	2.88544	2.89688	2.67066	2.59161	2.34393	2.58264	2.74594	2.47823	3.00141	2.67105	2.81783	2.40218	2.84423	2.97437	2.15723	3.41902	2.83916	3.10647	3.03216	2.17467	2.54922	2.7677	2.6268	2.60158	2.63133	2.64402	2.25462
CCDC9	1.81305	0.99775	1.02741	1.59742	0.785128	1.44461	0.54486	1.09046	1.78563	1.44662	1.03617	0.820532	1.60819	1.77837	2.15335	0.997969	1.0236	1.18445	1.51017	1.28096	0.923073	0.975349	1.28275	1.24958	1.48231	2.16793	2.45265	2.13195	1.98468	1.68488	1.0646	1.51721	1.66678	1.41919	1.82383	2.24885	1.80221	1.12945	0.732852	0.965078	1.1569	1.31632	2.3183	1.67823	1.70376	0.968696	1.44431	1.83557	1.14969
CCIN	2.18991	1.84161	1.9202	1.81829	1.98408	1.06136	1.17594	1.70213	0.903116	1.47861	2.24308	1.94345	1.98199	1.80764	1.31688	1.40098	1.54395	1.60783	2.06209	2.00429	2.00632	1.84206	1.38938	1.92324	1.3833	1.54097	1.29755	1.61442	1.83242	1.33158	1.72044	1.5769	1.2023	1.4897	1.50744	1.57392	1.71886	2.33947	1.39901	1.72602	1.33355	1.59397	1.99304	2.44019	1.79285	1.50747	1.70759	2.00431	1.29858
CCKAR	1.75912	1.59495	1.92628	1.61627	1.64306	0.574161	0.963031	2.14227	1.244	1.53245	1.8645	2.09019	1.43248	1.7378	0.244811	1.56243	1.81044	2.22361	2.09564	2.42697	1.81936	1.93196	1.38861	1.97737	0.923847	1.64306	2.23452	1.86946	2.41358	2.08847	0.986344	2.01628	1.44912	1.68197	1.33427	1.4883	1.96023	1.59395	1.49674	1.40249	2.9154	1.84081	1.57422	1.72326	1.56171	1.79007	2.03101	1.77089	1.78821
CCKBR	2.08403	1.71329	1.99385	1.78391	2.37079	1.62311	1.54581	2.11224	1.49004	2.06924	2.13085	2.12178	2.57268	1.90033	0.924094	1.74054	1.90516	1.87224	2.14182	2.21148	1.75247	2.2864	1.9824	2.55783	1.38979	2.43091	1.89084	1.20614	1.8856	2.2162	1.70232	2.2048	1.29436	1.47859	1.82023	2.00578	1.97959	2.21572	1.74669	1.68752	2.1458	2.54233	2.37499	1.91878	2.02053	1.52299	1.7365	1.72411	1.64553
CCL1	1.96238	1.65782	2.71711	2.84171	2.41828	1.65543	2.53953	1.74502	1.78274	1.80867	2.12263	2.20808	2.2477	2.24165	1.49217	2.04147	2.37086	1.58319	1.9059	1.82809	2.25009	1.81615	1.64588	1.77096	2.17291	1.47594	1.10391	1.36217	1.58606	1.19954	2.61304	1.64	1.49456	1.58272	1.66339	1.65734	1.57508	2.22637	2.10034	2.57247	2.41007	1.33507	2.20688	1.30164	1.78923	2.35226	1.77423	1.75108	2.02222
CCL11	1.51388	2.35211	2.20828	1.96808	2.2157	2.45788	2.07632	2.39063	2.07975	2.15935	1.98535	1.82225	1.95471	1.40564	1.62113	1.6043	1.87267	1.87118	2.15043	2.12374	1.52176	1.87267	1.69329	1.69922	1.64535	2.1895	2.04466	2.33972	2.09656	1.65177	1.92904	1.8445	1.66956	1.85685	1.72884	2.02344	2.34911	2.21026	2.67781	1.57862	1.70668	2.06718	2.01999	2.45554	2.61559	2.02454	1.86948	1.76199	1.86556
CCL13	1.89861	2.47405	2.22402	2.19595	1.97503	2.39244	2.24429	3.01993	2.58952	2.32538	2.16899	2.12585	2.21941	1.78685	2.158	2.15963	2.20174	2.66801	2.63942	2.21941	1.48127	1.75989	1.82116	1.79829	2.18815	2.2235	2.90089	2.74131	2.89777	1.79465	1.99842	2.07386	2.03065	2.21577	2.66645	2.3259	2.13208	2.41947	2.31083	2.42467	2.31122	2.0182	3.14257	2.01896	2.62867	2.71626	2.41704	2.22854	2.22371
CCL17	2.10572	2.03985	2.30845	2.19968	2.03934	2.30589	2.2584	2.11157	1.8246	2.15475	2.03447	1.90323	2.38527	1.83356	1.59764	1.55753	2.16008	1.94306	1.79192	2.07583	2.31685	1.47992	2.13075	1.97398	1.90351	1.73551	2.14272	1.81183	1.93591	1.44343	2.38606	1.92213	1.75747	1.89915	1.4406	2.34828	2.10596	2.31508	2.36359	2.4024	1.88392	1.71802	2.13293	1.88679	1.82587	1.90483	1.9738	2.05431	1.79157
CCL19	1.46474	1.5353	1.75419	1.61925	2.04467	1.95918	1.81188	2.06631	1.8227	1.93755	1.77223	1.75883	1.37204	1.45599	1.47762	1.61668	1.71403	1.79643	1.56879	1.78819	2.53087	1.56312	1.65582	1.71866	1.95403	1.49307	1.88502	1.80879	1.94991	1.4256	1.79437	1.60432	1.52655	1.82218	1.29788	2.04673	2.00348	1.78664	2.20846	1.66406	1.36685	1.99381	1.89029	1.55082	1.83452	1.68731	1.80992	2.1894	1.91232
CCL20	1.06822	0.874831	1.76571	1.31821	1.1313	1.29934	1.02813	1.81858	2.06798	1.27811	1.58156	1.16472	1.30032	1.05937	0.815281	1.02675	1.47543	0.937721	1.08217	1.18005	2.51312	1.31211	0.884854	1.33766	1.34061	0.830611	1.80502	1.29796	1.50138	0.799362	1.41608	1.42178	0.736275	1.63344	1.00376	1.84531	1.89464	0.257523	2.1065	0.755142	1.89873	1.33843	2.19547	0.946943	1.91977	1.56626	1.87406	1.06895	2.34178
CCL21	1.58919	1.61796	3.26694	1.4998	2.03611	1.7022	1.46539	2.13417	2.09102	1.65597	2.24051	2.09615	2.26105	1.35494	1.29586	1.90763	2.23948	2.07561	1.96413	2.14547	1.91995	1.83468	1.74535	1.27018	1.97806	1.20956	2.07715	2.04376	2.18965	1.31795	1.46539	1.86088	1.57275	1.62714	1.8429	1.66522	2.02372	1.51316	1.74535	1.92875	3.03358	1.87736	1.71142	1.71629	1.87395	2.4207	2.00177	1.79376	1.89949
CCL22	2.30152	1.63775	2.51287	2.07751	2.2806	2.30867	2.06925	2.17098	2.14896	1.97349	1.96458	1.79727	1.39768	1.88597	2.13255	1.93651	1.96238	2.1308	1.75599	1.93046	1.70755	1.6404	2.41985	2.45838	2.33619	2.19254	2.3383	1.93817	2.01357	1.95422	2.08356	1.76589	1.96083	1.71581	1.636	2.51947	2.05375	1.97624	2.50021	2.15622	2.22403	1.94991	1.76524	1.76199	1.77679	1.71863	1.79384	1.80961	1.99008
CCL23	2.62395	2.51839	3.14714	2.58533	2.13578	2.62601	2.56576	2.09235	2.49813	3.29493	2.28288	1.76999	1.81428	2.18367	2.2707	1.90543	2.10471	1.753	2.17114	1.90903	2.57795	1.91572	2.82736	2.5534	2.34742	2.15329	2.33592	1.90697	2.13664	2.77638	2.31807	1.86011	2.16822	1.9183	2.41626	2.67802	2.06248	2.24598	2.80058	2.73467	2.45651	2.4675	2.51537	2.22519	1.81762	1.92497	2.27558	1.59071	1.72018
CCL25	2.01738	1.94701	2.3707	1.2851	2.28979	1.77211	1.557	2.33964	2.49042	1.85303	2.71105	2.72664	1.94962	1.85906	1.85554	2.36175	2.23208	2.50549	2.69045	2.61405	2.50097	2.313	1.60776	1.96059	2.43403	1.33536	2.55223	2.45222	2.49042	1.54795	1.33787	2.1396	2.1576	2.15066	2.27932	2.14454	2.37934	1.70376	2.12343	2.63808	2.20497	2.64188	2.51766	2.24679	2.49839	2.42068	2.27601	2.2083	2.28435
CCL27	-1.42902	-0.39189	-0.662592	-1.21361	-0.877518	-1.7954	-1.2189	2.08499	1.8441	-1.64539	2.57927	2.35521	1.92007	-1.35882	-0.500075	2.39464	2.75717	2.36963	2.61677	2.20904	2.09845	2.71534	-1.07177	-1.82522	-1.06263	-1.51509	2.43695	2.62976	2.86103	-1.67087	-1.24294	2.59033	-0.301015	2.30616	1.47867	-1.22515	2.34752	-1.42758	-1.56701	-1.2415	3.32928	2.09658	2.02853	2.33599	2.20194	2.16886	2.07296	2.51038	2.15
CCL4	1.32131	1.10868	2.03872	2.18663	1.48155	2.29696	2.3062	2.52737	2.62291	1.38294	2.48177	1.93693	2.4454	1.62208	0.884333	1.99857	2.29317	1.58871	2.6075	1.97206	1.90119	2.00966	1.44704	1.36938	1.26276	1.47847	2.45403	1.42476	1.71875	0.955211	1.7324	2.04726	0.830096	2.44355	2.74617	2.04919	2.49471	0.831329	1.62578	1.79835	2.58947	2.13126	2.6345	1.80574	2.22667	1.9091	2.3838	1.8439	2.65232
CCL5	4.18266	2.98899	4.35962	4.79049	4.47375	4.02874	4.07272	4.02607	3.5151	3.53609	3.7397	3.46798	2.61827	4.32507	4.38108	3.69781	3.67268	3.64075	4.04283	3.3083	2.88894	3.29678	4.60621	5.45487	4.46223	4.44339	3.38997	3.62609	3.55698	4.31512	4.80201	3.79519	4.1324	3.81195	4.27999	5.07321	4.15015	4.50516	4.20622	4.63814	4.0385	3.41555	2.84603	4.27751	3.71824	3.84757	3.3954	3.2081	3.42475
CCL7	2.24492	2.3582	3.28456	1.55216	2.94372	2.7806	3.03938	3.37112	3.73059	3.10936	3.01467	2.24287	1.88441	2.29275	2.85562	3.33789	1.80083	3.2956	3.75425	3.27244	2.46993	2.47345	3.03686	2.29023	2.45637	2.47047	3.65306	3.45973	2.4357	2.03699	2.51075	2.73676	2.61849	3.06099	2.44174	3.09576	3.09371	2.86216	3.41445	2.30987	3.27074	2.59825	3.35738	2.61125	3.58745	2.60433	3.22557	2.70552	3.32866
CCL8	1.86102	2.12654	2.41253	2.00753	2.38502	2.72091	2.14317	3.04065	2.71946	2.16556	2.66892	2.14108	3.16477	1.78168	1.54239	2.14556	2.25177	2.05023	2.77321	2.24025	1.64331	2.0867	2.0472	2.05104	1.67675	2.29928	2.47954	1.55758	1.83717	1.5891	2.02097	2.35541	1.54239	2.11933	2.57295	2.05296	2.47954	2.14765	2.68764	1.81111	2.47554	2.11791	3.01449	1.2352	2.54548	2.08194	2.58086	2.24333	1.91096
CCNA1	2.22818	2.94435	2.3252	2.71475	1.88042	2.28726	2.08312	1.79038	1.45943	2.75414	1.91815	1.88836	2.2832	2.10521	1.89339	1.45751	1.64099	1.98491	1.82448	1.94841	1.82592	1.90133	2.18399	2.025	1.78483	1.76562	1.74859	1.51947	1.90614	1.79444	2.45682	1.52764	1.65899	1.42629	1.53436	2.07687	1.85042	2.33817	2.4986	2.03556	2.03168	1.61186	1.5952	1.80968	1.99681	1.7138	2.08072	1.6226	1.73286
CCNA2	2.5202	3.25002	2.5355	1.72968	2.63291	1.89492	1.93267	2.16415	1.87957	2.82263	2.44721	2.48648	3.57841	1.84239	1.12634	2.36764	2.25085	2.67365	2.31562	2.68538	2.70884	2.38652	2.56406	2.81906	2.12341	2.37178	2.48597	1.98412	1.97902	2.54162	1.85463	2.39213	1.92145	2.00503	2.80829	1.90972	2.21872	3.92783	2.79203	2.34985	1.71336	1.94761	2.15978	2.30096	2.7628	2.32409	3.37951	2.6629	2.3772
CCNB1	2.04826	1.63456	2.03486	1.61	2.33523	1.79759	1.75571	2.53924	1.79447	1.87463	2.24166	2.08311	2.33993	1.52067	0.228207	1.94409	2.197	2.32988	2.19756	2.37789	2.08087	2.18249	1.84392	1.97457	1.74176	2.02258	2.422	2.13391	2.54426	2.16718	1.20635	2.00941	1.67643	1.53709	1.58566	2.19119	2.01053	2.37263	1.72612	1.26888	1.92188	2.08492	2.63087	1.95532	3.13801	1.84327	1.98597	2.37909	1.84613
CCNB2	3.84515	4.56577	2.64359	2.7104	3.39549	3.61131	2.89918	2.96575	1.97683	3.62085	2.35702	2.74039	2.97317	2.82865	3.492	2.10886	2.47155	2.62692	2.68312	2.91856	1.54944	1.95986	3.71683	3.60654	2.87213	5.12147	2.71494	2.83213	2.60889	3.86	3.09855	2.21862	2.82918	2.38512	2.90477	3.77357	3.01294	2.77191	2.77404	3.59752	2.74966	2.25196	2.45397	2.04484	2.50542	2.60945	3.08816	3.35299	2.01783
CCNC	2.58261	2.42152	2.38199	2.02768	2.69428	2.22732	1.76925	2.88572	2.03481	2.20014	2.99493	3.10364	3.0478	2.0603	1.32748	2.60406	2.77948	2.44791	2.84965	2.95737	3.11204	3.03644	2.13541	2.36617	2.35283	2.2204	2.22999	1.98885	2.56749	1.97086	2.04646	2.85311	1.86709	2.2127	2.48201	2.28909	2.3644	2.78867	2.09439	2.27673	2.74325	2.54121	2.7366	3.17046	2.20309	2.40709	3.30915	2.49088	3.02701
CCND1	1.26941	1.80886	0.673408	0.712857	1.55268	0.854966	0.399169	2.43125	1.9669	-0.299974	2.01871	2.28249	1.79295	0.122078	-0.0423699	2.33905	2.39798	2.24827	2.02869	2.2207	1.4997	1.71833	1.10497	0.34261	1.15392	1.88586	2.5919	2.28201	2.50635	1.01466	-0.61081	1.9265	1.75611	2.07384	2.26253	0.870176	1.89418	0.849738	0.769891	1.07835	2.9014	1.87461	1.99924	2.09028	2.61251	2.01351	2.25469	2.821	1.82996
CCND2	3.52958	3.63847	4.11001	2.93612	4.13345	3.50144	3.57282	3.0441	2.57152	4.33561	3.05817	1.91659	4.19402	3.3717	2.96373	3.79439	3.61515	3.84649	3.39736	3.77511	3.44894	3.07901	4.10115	4.16628	3.24353	3.4483	3.8491	2.84455	3.07953	3.79061	3.46341	3.42498	3.72392	2.97949	2.95292	2.37549	3.1358	4.62687	4.36636	3.30814	4.23188	3.03292	3.12034	3.48244	3.57158	3.06734	3.74272	2.95315	3.67335
CCNE1	1.91153	2.22519	1.33525	1.44808	1.11058	0.391822	0.934052	1.34582	1.53402	0.121922	2.45654	1.46253	2.71331	0.499295	0.00666751	1.60891	2.41618	1.19069	1.97218	1.99941	2.47648	2.27175	1.18596	1.42911	0.861593	0.680687	1.36381	1.32296	1.4601	0.921895	0.825606	1.60794	0.616981	1.17756	2.18859	0.753147	1.55055	1.66546	0.998245	0.994354	1.72881	2.67132	1.5474	1.51677	2.13604	1.89529	1.87302	1.16446	1.99833
CCNE2	1.75617	2.44101	1.62761	1.43575	1.77199	1.57074	1.31362	1.7392	1.62647	1.995	1.77481	2.10165	2.52739	1.22017	1.13314	1.4895	2.09028	1.94639	1.86381	1.9716	2.29993	1.91375	1.73194	1.55789	1.3245	1.50844	2.10511	1.77629	1.84848	1.42586	1.67211	1.71102	1.41152	1.59977	2.03836	1.76161	1.8376	2.06422	1.88374	2.11664	2.18314	1.67794	2.04684	1.81147	2.33458	1.61231	1.84076	1.70422	1.97557
CCNF	2.21651	1.92302	2.19657	2.09533	1.97108	1.54874	1.87547	2.1597	1.63612	1.57891	2.24816	1.98995	2.20572	1.74202	1.18265	1.9741	1.94444	2.06051	2.02369	1.96489	1.99813	2.26656	1.87905	2.44302	1.93018	1.9675	1.902	1.85343	1.8432	1.99102	1.80337	2.15868	1.51551	1.61311	1.79412	2.05085	1.71793	2.52789	1.98131	1.85808	2.19318	1.81514	1.51388	2.15739	2.21856	2.26914	2.28758	2.054	1.55588
CCNG2	2.56017	1.92757	2.82908	1.96957	2.41674	2.50382	2.1007	2.90068	2.14362	2.46643	2.60769	2.53291	2.56364	2.2559	1.89069	2.41202	2.36848	2.70757	2.28858	2.45454	1.90492	2.70092	3.01963	2.85418	2.14578	3.09493	2.16667	1.5438	2.20508	3.05344	2.69334	3.02618	2.28971	2.1134	2.52983	2.19188	2.4489	1.93576	2.20007	1.67402	1.43457	2.82261	2.33741	2.78675	2.71095	2.64981	2.16165	1.78079	2.44031
CCNH	2.36172	1.22993	2.9017	2.38422	2.60383	1.98364	1.96212	2.7987	2.29639	2.08587	2.44899	2.24943	1.79799	2.59601	1.44709	2.44165	2.27731	2.53556	2.04303	2.17215	1.83369	2.31008	2.45172	2.66057	1.98364	2.82491	2.48665	1.73293	2.33845	2.59258	2.282	2.70919	1.99832	2.09683	2.35361	2.76132	2.26019	1.74447	2.10445	1.01081	2.68802	2.20726	1.99978	2.62495	2.18667	2.51706	2.06401	2.06646	2.26325
CCNI	4.0366	4.68483	3.38645	3.77933	4.25444	3.67834	3.78654	3.88153	3.52856	4.02265	4.46965	4.61968	5.87045	3.8606	3.7019	4.22776	4.20708	4.41531	4.28595	4.5639	4.43358	4.50235	3.7019	4.18471	3.68604	4.05343	3.48576	3.85219	3.96857	3.92407	3.22776	3.96568	4.17846	3.62522	3.84402	3.76779	4.02723	5.37537	3.96206	4.20058	4.23185	4.24641	4.2362	4.06744	4.24476	4.34271	4.19105	4.24641	4.18302
CCNO	2.30563	1.8511	2.16018	2.20755	2.88407	3.47591	2.87833	2.39424	2.85307	3.17449	2.55691	2.32295	1.9909	2.19319	3.05392	2.44974	2.31912	1.34452	2.95163	2.36649	1.75598	1.46557	2.64724	2.45873	2.63767	3.14483	2.7081	2.09377	2.38419	1.60039	2.86589	2.26505	2.49605	2.02104	2.15166	3.00368	2.46265	2.8214	2.39605	2.17884	1.62449	2.26564	1.63724	1.62936	2.79501	2.36107	2.34274	3.00309	2.10487
CCNT1	2.57936	1.95589	2.68447	1.8281	2.63501	2.52165	1.24637	2.7432	2.12179	2.56648	2.30368	2.46186	3.1178	2.33667	1.58902	2.095	2.25164	2.4902	2.25679	2.75247	2.7906	2.66849	3.19613	3.42852	1.95898	2.54432	2.34851	1.5988	2.16404	2.73239	2.69633	2.84471	1.81316	1.83427	2.45001	2.64634	2.53761	2.69839	2.52114	2.07595	1.58937	2.88069	2.02918	2.52817	2.75821	2.92483	2.50393	2.46416	2.37787
CCNT2	1.90267	2.01218	2.55661	1.78641	2.67754	1.79472	1.86011	2.80019	2.0274	1.0868	2.43222	2.64397	1.74818	1.91045	1.79576	2.48724	2.48827	2.52979	2.071	2.17895	1.82551	1.98484	2.40195	2.26493	2.60799	1.85907	2.35489	2.71871	2.56872	1.61826	1.97844	2.36838	2.21822	2.42392	1.93658	2.36717	2.11511	2.31683	2.58982	2.02308	2.63255	2.09169	2.11526	1.99086	2.26918	2.60704	2.38526	2.29661	2.33053
CCR1	2.18297	2.31164	2.00944	2.18692	2.56405	1.82999	2.10114	2.77157	2.32443	1.75407	2.54874	3.04912	2.47479	1.48096	0.814931	2.40676	2.81939	2.40183	2.29731	2.52359	2.06955	2.16618	1.57117	0.466882	2.55961	1.97099	2.65917	2.63254	2.88594	1.63871	0.821833	2.214	2.40284	2.12082	2.40971	2.11987	2.06512	1.62984	2.07254	1.60125	2.06471	2.26032	2.77707	1.85693	2.82462	2.24172	2.52582	2.98442	2.27343
CCR3	2.27734	2.21667	1.90339	1.65391	2.33121	2.10109	2.05663	2.29985	1.98761	2.05506	1.90393	1.90759	1.49337	1.32389	2.23132	1.89399	1.93479	1.81973	2.03625	1.5624	1.48918	1.41648	2.04931	1.96772	1.55611	2.90758	2.89557	2.35268	2.34431	2.86992	1.46719	1.62569	1.86259	2.4531	1.46198	1.99753	1.96826	2.17954	2.34272	2.57442	1.88505	2.06946	1.96327	2.18774	1.61366	1.86829	2.1633	1.62931	1.70309
CCR4	2.05727	1.59251	1.75685	1.65049	2.32941	2.53448	1.8867	2.5996	1.99541	2.18568	1.79035	1.82293	0.855082	1.74056	3.11519	1.84736	1.72758	2.16455	1.72614	1.93888	1.16939	1.29301	2.78507	2.7659	1.73721	3.26755	2.87079	2.70022	2.59481	2.52634	2.35385	2.25367	2.22448	2.69063	2.09364	2.74338	2.40747	2.08841	2.33277	2.10326	1.89733	2.2611	2.13656	1.88089	1.5067	2.7549	1.92829	1.85543	2.94644
CCR5	2.29799	2.05896	2.08117	1.8247	2.53807	2.48413	2.15362	2.80535	2.36643	2.10074	2.29398	2.25591	1.35163	1.82999	2.6211	1.84131	1.92222	2.32888	2.34422	2.25802	1.69483	1.41191	2.29376	2.18852	1.88869	3.04785	3.32253	3.04913	2.96029	2.56504	1.73586	2.07505	2.40587	2.99678	2.27071	2.83738	2.7091	2.07536	2.33765	2.5037	1.97497	3.10788	2.02493	2.48865	2.22903	2.53104	2.14327	2.54432	2.00571
CCR6	2.30622	2.09232	2.09907	1.9661	2.3862	2.63527	2.48978	2.9987	2.58583	2.13857	2.73662	2.51019	1.32072	1.96225	3.00815	2.44419	2.21439	2.75927	2.45094	2.36567	1.62327	1.75961	2.21132	1.8948	2.18193	2.83954	3.34172	3.63704	3.21116	2.18675	2.03451	2.27509	2.60203	3.24103	2.44612	2.71621	2.8296	1.93719	2.4522	2.32742	3.16782	2.9913	2.3191	2.83171	1.87489	2.83666	2.7094	1.98737	2.86822
CCR7	3.44837	3.93536	3.35086	3.25114	3.8351	3.40484	3.55799	3.98938	3.41975	4.05491	4.21359	4.27089	2.93275	3.55744	3.63292	3.39606	3.50734	3.73872	3.88581	3.74588	3.31893	3.18121	2.62092	2.09371	3.32166	3.81086	3.83623	4.13316	4.08138	2.8275	3.39107	3.38724	3.47536	4.31881	3.21922	3.75246	3.87589	3.59105	3.79047	3.59876	3.6997	4.0738	2.97784	3.97524	2.99352	3.84445	3.64655	4.02667	3.31141
CCR8	2.02243	1.88452	2.06197	1.62267	2.01761	2.13045	1.79386	2.41639	2.15937	1.99157	2.16419	1.91343	0.858333	1.84883	2.57168	1.71524	1.61012	2.21772	2.0745	1.91729	1.23205	1.44616	2.07741	1.9771	1.546	2.56831	2.74334	2.68547	2.54273	2.18205	1.72201	1.9877	2.09959	2.73466	2.04315	2.4979	2.41446	1.7032	2.07982	1.72924	1.6294	2.0421	2.27136	1.62791	2.15861	2.67696	2.02095	2.17486	2.65178
CCR9	1.66872	2.49175	1.71282	1.95262	1.91899	1.63178	2.30983	1.92696	1.98099	1.52374	1.90381	1.92586	1.84924	2.11855	1.71943	2.24504	1.85585	1.70425	1.62101	1.63645	1.54163	1.75001	1.71227	1.73267	1.84457	1.52484	1.6596	1.59125	1.45233	2.0987	1.94435	1.69819	1.90852	1.79576	1.80569	1.61139	1.40161	1.57721	1.79496	1.10368	2.12271	2.29401	1.32463	1.8527	1.77614	1.85709	1.69956	1.73953	1.40124
CCRL2	2.84254	3.45205	2.70157	3.09321	2.75898	3.02606	2.31556	1.77588	1.58108	2.51139	1.92813	2.25108	1.82509	3.48076	2.3899	1.73487	1.7646	2.04705	2.67861	2.12139	1.96811	1.91941	2.44833	3.07784	3.23316	3.1168	1.58979	1.47497	1.6631	2.4632	3.15422	1.85072	2.00184	1.86764	1.70514	3.47461	1.92556	3.94417	2.92712	3.16344	1.46466	1.59458	2.04789	1.50074	2.62607	1.70782	1.83149	2.44204	1.60228
CCS	2.90631	2.24245	2.7397	3.77123	2.55561	2.91453	2.23576	1.99802	1.67509	2.04344	1.06214	0.614767	0.98295	2.67542	2.06195	1.51671	1.50746	1.31308	1.71057	1.57276	1.6828	1.2488	3.78819	3.97486	3.8823	2.98601	1.79079	1.52494	1.2308	3.05852	2.95361	1.40975	2.71039	1.16653	1.56711	3.83293	1.34445	3.89052	2.81169	3.15827	0.662294	1.98728	1.63237	1.7645	1.35286	1.88371	1.6618	0.993737	1.68643
CCT2	1.61156	2.81069	1.73639	2.15247	1.68876	1.42056	1.8171	2.32156	2.16215	1.52784	1.77163	1.83529	2.63237	2.09733	2.24772	1.81825	2.1822	1.82577	1.57261	1.89746	2.57372	2.20626	1.7424	1.98504	1.83063	1.52885	1.6844	1.88392	1.35404	1.50178	2.0096	2.50103	1.58349	1.8363	2.66546	2.28181	1.28787	0.914243	1.34587	0.536759	2.63582	2.08249	1.70066	2.15091	2.18274	1.93323	2.38202	1.9451	1.66381
CCT4	2.39228	3.09928	1.72683	2.55211	2.35338	2.10617	2.20634	1.96173	1.55842	2.6251	2.0635	1.8994	2.10985	2.07367	2.25269	1.92977	2.08534	2.16259	2.17431	2.30538	2.10292	2.0928	2.36297	2.31023	2.16851	2.35232	1.55629	1.78272	1.59998	2.06515	2.28572	2.03153	2.13121	1.86157	2.17325	2.43437	1.58612	3.36141	2.09179	2.08113	2.63134	1.80126	1.78016	1.93324	2.1933	2.19659	2.04566	2.24918	1.41041
CCT5	2.91326	2.45474	2.97565	2.78364	1.4284	2.66079	2.15003	1.64892	2.91903	2.758	1.8598	2.06826	3.87766	3.13768	2.68303	2.23319	2.07262	1.38049	1.93187	2.47164	2.69897	2.74782	5.44719	2.42621	2.99693	1.89079	2.42424	2.42763	2.34879	4.32267	2.65256	2.22932	1.94399	2.63125	1.86319	2.75655	3.61938	1.86999	2.19792	3.10769	2.1002	2.34562	1.02611	3.06623	2.82971	2.80773	1.57738	3.11118	1.72496
CCT7	2.99439	3.69704	2.5435	2.80062	3.0266	2.01798	2.17687	2.09619	2.02588	2.38837	2.58091	2.84769	2.62063	3.14416	2.47747	2.41987	2.28031	2.23576	2.97813	2.61258	2.22502	2.73604	2.56819	3.16563	3.15382	2.83336	2.10478	2.18369	2.12572	2.98688	2.63904	2.05271	2.62938	2.08653	2.73336	2.74372	2.05486	3.20213	2.44365	2.04536	2.46413	2.47651	1.66617	2.30832	2.25056	2.48256	2.09579	2.74264	1.77204
CCT8	3.17909	4.15486	2.70653	2.89049	3.26863	2.69533	2.83987	3.11971	2.59654	2.32741	3.34358	3.29297	4.31644	2.48801	2.48655	3.01118	3.21899	3.5621	3.0545	3.25403	3.08273	3.36938	2.79169	3.05206	2.93818	3.29686	2.52013	2.8063	3.11485	2.85885	2.30648	3.19612	2.96933	2.88368	3.02238	2.61746	2.96252	3.237	2.61016	2.80532	3.44081	3.24463	3.21006	3.23997	3.25238	3.09731	3.31485	2.93659	2.81669
CD14	3.17003	3.21149	3.72413	3.04621	3.29553	3.14201	2.59464	3.74989	3.01259	3.14481	3.72916	3.82105	4.3561	3.47369	2.15539	3.19803	3.61095	3.60591	3.65521	4.0642	4.16113	3.95271	3.27648	3.82834	2.74535	2.99298	3.34538	2.63217	3.56445	3.09607	3.54764	3.94319	2.55598	3.02996	3.16498	3.26639	3.68714	3.80424	3.50002	3.39245	3.59967	3.93345	3.01638	3.51099	3.47089	4.08397	2.87006	3.95349	3.09628
CD151	2.05695	1.58838	2.33859	1.86701	2.3451	1.87954	1.36888	2.4109	1.81404	2.06396	2.37833	2.70808	2.63391	1.55781	-0.0668991	1.96138	2.51915	2.58931	2.26908	2.67952	3.07542	2.78476	2.00332	2.01686	1.57284	1.72268	2.53368	2.20994	2.66248	2.89636	1.84346	2.22698	1.62446	2.27459	2.49359	1.93717	2.47906	2.27494	2.14515	2.04642	2.73255	2.6504	2.26268	1.79026	2.42114	1.67268	2.8897	3.15977	2.11231
CD160	2.13238	2.94136	1.73948	2.63536	2.58164	1.82217	2.39046	2.51288	2.40912	1.59781	2.48602	2.81414	2.85311	1.87642	2.20296	2.90947	2.59715	2.76779	2.47285	2.37226	2.8252	2.55027	1.72948	1.55356	2.10974	2.19611	2.15526	2.92895	2.88313	1.82638	1.5404	2.29009	2.33147	2.59925	2.35171	2.02968	2.30326	2.29249	1.99229	1.96753	3.21222	2.32435	2.4155	2.70937	2.83102	2.51442	2.73239	1.97384	2.24722
CD164	2.03106	3.24091	1.3527	2.36536	2.35766	1.49546	2.3099	1.52157	1.27406	1.77482	2.7381	2.99897	2.11828	2.13017	1.34757	2.22612	2.27901	1.95036	2.72218	1.98425	2.40072	2.52704	1.22586	0.629153	2.38282	1.38197	1.39525	1.94112	1.92109	0.810939	2.21233	1.91031	1.48724	2.24974	2.11674	1.31522	1.7583	2.2832	2.41569	2.6021	1.13323	1.54802	3.02326	2.68458	1.98518	1.21301	2.09443	1.91926	3.07465
CD180	2.85475	2.77287	2.776	2.666	2.98287	2.84225	2.53038	2.71527	2.47777	3.33786	2.28653	2.10778	1.66029	2.85412	2.30163	2.66339	2.34465	2.69214	2.4584	2.04716	2.53527	1.95216	2.78787	2.67225	2.50413	3.35536	2.94089	2.5784	2.62839	2.46725	2.87975	2.41652	2.87162	2.90151	1.70404	2.9135	2.3134	2.72162	2.94474	2.39913	2.4917	2.6963	2.11019	2.4166	1.83498	2.97922	1.97999	2.06103	1.98884
CD19	2.52801	2.52248	2.45552	2.64589	2.78811	2.37306	2.78756	3.21414	2.50912	2.48706	3.534	3.28608	3.99775	2.53355	1.05156	2.60873	2.9784	3.22687	2.92029	3.07026	3.20972	3.14663	2.69237	2.67411	2.24246	2.51695	3.1743	2.14665	2.87657	2.94306	2.55292	2.94962	2.19598	2.50469	2.87547	2.23139	2.84226	2.96575	2.96132	2.62929	3.49322	3.35208	2.45951	3.05122	2.32415	3.58775	3.08492	2.65589	2.52567
CD1B	2.09634	2.19135	1.70179	1.7588	1.69079	1.93582	2.40738	2.42768	2.21766	1.27824	2.62771	2.31417	1.61608	1.26973	0.983698	2.28916	2.26516	2.66121	2.23066	2.17765	2.03863	2.02563	1.71729	0.640654	1.68179	1.61978	2.61421	2.93575	2.72272	1.48426	0.882185	1.7536	1.91732	2.10464	2.16015	1.50527	2.05963	1.7523	1.95482	2.03633	2.88269	2.0865	1.90048	2.01744	1.84051	2.71235	2.46302	2.1664	2.35239
CD1C	1.59218	1.03573	1.42887	1.11656	1.63726	1.16	0.695931	2.93933	2.28941	2.05954	2.99981	3.17796	3.86636	0.568367	0.661291	2.45492	2.70454	3.14057	3.19171	3.12682	3.02015	3.04435	1.81321	1.63011	0.249458	1.81981	3.08284	1.95951	2.57478	1.96167	0.656892	3.35446	1.36729	2.61877	2.29436	0.697031	2.71499	1.30021	0.535377	1.1688	2.72392	3.65179	1.85981	3.09285	2.47517	2.96062	2.96264	3.12607	2.30842
CD1D	2.81467	1.86192	2.7575	2.46997	3.43481	2.25116	1.76241	3.58255	2.74086	2.55298	3.40333	3.61114	4.15981	2.85425	1.14997	3.20046	3.0031	3.37089	3.40223	3.42972	3.42972	3.21531	2.28579	2.64369	1.75472	2.57662	3.15978	2.71832	3.3555	2.29074	2.65469	3.2395	2.18464	2.90084	3.13614	3.16212	3.31482	1.99277	2.43588	1.9257	3.24719	3.22717	2.78358	3.12597	2.96219	3.36025	2.4165	3.60562	2.93545
CD1E	2.88277	2.15441	2.02935	1.70813	2.37731	1.73343	1.0967	2.71254	2.25242	2.47563	3.2161	3.4958	3.88051	1.41936	0.75352	2.17939	2.23762	3.25953	3.43375	3.73827	2.05816	2.56219	3.23693	2.43506	1.43797	2.79256	3.83993	2.56744	3.56501	2.32528	1.32581	2.50062	2.35058	2.70109	2.51923	1.8413	3.25762	2.61548	1.87232	2.26371	2.2605	2.77262	2.90093	3.02798	3.50767	2.73247	2.94512	3.81493	2.19164
CD2	3.00953	2.6635	3.24706	3.84195	3.29079	2.7542	2.84759	3.14628	2.492	2.74664	3.21106	3.62564	3.5085	3.19524	2.01949	3.00214	2.9962	3.16625	3.45668	3.28825	2.82292	3.09661	2.50102	2.39467	2.83517	2.73044	2.57298	2.62372	3.0653	2.46701	2.90481	2.8958	2.41572	2.38674	2.16919	2.76607	2.6194	3.11426	2.95771	2.4384	3.05653	3.10603	2.42688	3.56156	2.50075	3.26825	2.86784	2.82671	2.79341
CD22	7.81975	6.73403	7.34751	6.13625	6.77032	7.20971	6.20049	2.11536	3.12114	7.82416	1.86575	2.05798	2.98923	6.75659	6.04553	2.6234	3.46785	2.09084	4.29856	3.10741	3.21088	3.76453	7.80602	8.01198	6.40008	8.24099	3.64537	2.22766	3.35457	8.12771	7.41028	2.92989	6.98413	2.07515	5.38183	7.86389	2.56602	7.17391	7.45196	6.53984	3.78851	3.36048	3.76709	3.87972	1.55948	2.73427	2.71302	2.89571	2.89979
CD226	2.53764	3.35403	2.27786	2.56555	2.11195	2.34382	2.34534	2.16527	2.2292	1.9643	2.35757	2.2495	2.85531	2.26619	2.00996	2.41541	2.20535	2.43926	2.23529	2.40171	2.13432	2.36619	2.40572	2.48538	2.09571	2.44784	1.90955	1.61475	2.08713	2.40065	2.19719	2.29668	2.3763	1.97551	2.68027	2.13985	2.07546	2.05258	2.23321	1.3534	2.65042	2.08539	1.71549	2.17694	2.85364	2.14588	2.28235	2.20788	2.35175
CD27	1.58981	0.439776	2.35886	1.85104	1.33726	2.05753	1.09609	2.51294	2.07558	1.70579	2.26906	1.88372	2.42189	1.97948	0.395335	1.37916	1.79593	1.87505	1.46641	2.19589	2.53299	2.42406	1.67924	2.01038	1.89602	1.321	2.20131	1.65339	2.08316	3.25146	2.13232	2.33355	1.49551	2.46091	2.39533	2.34368	1.88806	1.0782	1.42181	0.407258	2.27119	2.52841	1.36675	2.78475	0.979391	2.56719	2.34288	2.15557	1.62409
CD28	1.95719	1.22797	1.846	1.49418	2.48857	2.00886	1.59597	2.31561	1.58378	1.68523	2.11621	2.24671	2.24253	1.49157	1.05676	1.90115	2.20286	2.18616	1.84321	2.46907	1.77483	2.61523	2.01408	2.52667	1.52916	2.89781	1.21056	1.84634	2.19555	2.72607	2.36225	2.12822	1.61372	1.95648	1.72002	2.21192	2.05983	2.24219	1.54116	2.03705	2.37907	2.43815	1.78097	2.33426	1.58824	2.27861	1.55845	2.21452	1.92433
CD2AP	2.47422	2.20277	3.15573	3.23994	2.30267	2.38583	2.98051	2.21851	3.29752	2.22213	2.20805	1.67822	1.77289	2.46272	2.60812	2.9314	2.13901	2.30115	2.16359	2.05899	1.60134	2.16046	2.2101	2.47684	2.59975	2.30947	2.68348	2.24152	2.30899	2.719	1.95486	2.63902	2.21533	2.53024	2.11286	2.53751	2.39373	1.47524	2.25717	2.21533	2.31109	2.25294	2.65386	2.24931	2.94916	1.66555	2.04224	2.67832	2.23228
CD2BP2	1.78071	1.98718	2.16204	2.88686	2.17785	2.13521	1.89472	1.25895	2.09204	1.63028	1.67526	1.59909	2.57686	2.39678	2.32923	1.75239	2.13803	1.2053	1.74856	1.84149	2.43937	2.32487	2.03317	1.58285	2.14288	1.72993	2.01587	1.73945	1.4592	1.52249	2.42648	1.61011	1.24943	1.72412	1.44723	2.67368	2.3584	0.748804	2.70673	1.8952	2.44194	1.89274	1.57327	1.54113	2.10929	2.02571	1.98617	2.13023	1.41569
CD300A	3.73247	4.13871	3.77107	3.50699	2.97821	3.02171	3.32562	2.7447	2.63135	3.49167	3.12337	2.91382	2.62706	3.02416	3.08789	2.92546	2.89421	3.7655	3.20915	3.10131	2.82313	2.9469	3.27906	2.99169	3.12833	3.1847	3.4763	3.35927	3.13807	2.76559	3.29315	3.1154	3.55417	3.0719	3.49774	3.35136	2.77411	3.13262	3.67488	2.84464	2.64669	3.09429	2.80081	2.10971	3.22773	3.17879	2.49194	3.73461	2.76615
CD300C	2.82571	3.89863	3.12421	3.39899	2.26923	2.97941	2.65768	2.18902	2.05163	3.15337	2.52311	2.50729	3.47742	2.95815	2.54302	2.28836	2.13515	2.47418	2.09117	2.48159	1.71606	2.21521	3.45632	3.70589	2.75751	2.59541	2.35952	1.84209	2.53348	2.66707	3.17017	2.37534	3.03574	2.04175	2.92687	2.83707	1.92907	2.38339	2.56872	1.93317	2.06022	2.49233	2.5956	1.63399	2.4131	2.68086	2.5643	3.21359	1.81365
CD33	2.60956	1.93749	2.93928	2.81145	2.7714	2.0165	2.11196	3.10879	2.6046	1.99345	2.93652	3.02594	3.17901	2.94971	1.56553	2.76864	2.94036	2.88934	2.66989	3.0616	2.80649	2.81637	2.56183	3.06876	2.58926	2.45869	2.5267	2.2074	2.7637	2.54372	2.90307	3.2251	2.06971	2.33852	2.784	2.66442	2.48665	2.81036	2.41041	1.95395	2.80414	3.04942	2.55507	2.53895	2.8499	3.10155	2.36273	3.34675	2.16093
CD34	1.74056	1.21517	2.24763	1.94975	2.29486	1.70393	1.49618	1.80711	0.888406	1.92276	1.57285	1.5502	1.17616	2.08905	0.687859	0.979987	1.50248	1.47934	1.37475	1.83121	2.70701	1.5902	1.92227	2.59563	2.07555	2.32089	1.52947	1.85386	1.66588	3.84403	1.94927	1.58587	1.55258	2.39563	0.986253	2.48622	1.93677	2.27799	2.25389	1.46822	1.37526	1.88781	2.41851	1.27332	2.20498	1.80034	1.08571	2.04674	1.459
CD36	2.33492	1.82194	2.39077	2.21029	2.89858	2.30027	1.67456	1.90888	1.36849	2.41352	2.23105	2.32671	2.90175	2.26821	1.06022	1.70358	2.01127	2.21502	2.07281	2.10177	1.88613	2.13383	2.17668	2.58314	2.25373	2.60279	2.06815	1.26662	1.86286	2.70776	1.69576	2.16744	1.92898	1.53604	2.02368	2.48489	1.80908	2.43783	2.02723	1.50546	1.77505	1.783	2.51757	1.58831	2.12248	1.73754	1.82386	1.90388	2.02719
CD37	2.54569	2.42968	2.74718	2.60013	2.41187	2.68256	1.928	3.23349	2.89819	2.03179	3.21161	3.08238	4.16562	2.24448	1.04166	2.64378	2.95263	2.87987	2.92363	3.0605	2.5868	3.2747	2.41187	2.60725	1.72091	2.41187	3.17549	2.54457	3.29404	2.30095	2.4134	2.85647	2.13559	2.33239	2.72926	2.34675	2.48555	2.2862	2.41798	2.03994	3.44922	3.07462	2.62227	3.24596	2.84591	2.9799	2.66098	3.13624	2.83645
CD38	2.50372	2.01402	2.57925	2.28854	2.6248	2.02421	2.04459	2.6745	2.05173	2.45937	2.6721	2.59777	3.49387	2.08954	0.553889	2.18179	2.52525	2.56541	2.43174	2.54023	2.28969	2.61216	2.51811	2.77225	1.82401	2.37425	2.73444	2.01456	2.45452	2.51571	2.11472	2.54623	1.94449	1.92525	2.53064	2.26876	2.09069	2.67335	2.3275	1.98764	2.59299	1.73037	2.89015	2.15485	3.23013	2.24847	2.78889	3.02394	2.01366
CD3D	2.84466	2.48622	2.81678	2.37129	3.06656	2.62618	2.03105	2.84361	2.49939	2.7377	2.91985	3.27033	3.23449	1.89108	1.40576	2.81118	2.86239	2.91132	2.81232	3.18044	3.22709	3.15028	2.87197	2.80711	2.1511	2.81508	3.17873	2.71673	2.75884	3.37152	2.49248	2.75144	2.23758	2.67634	2.94887	2.48736	2.61716	3.40623	2.4828	3.08647	2.2819	2.72562	2.2236	3.60444	2.41085	2.65152	3.28938	3.15195	3.07635
CD3E	2.54631	1.95937	2.86969	2.00001	3.24668	2.10385	2.05757	3.15254	2.60398	2.15125	2.92398	3.14126	3.858	1.92551	1.49659	2.71968	2.87488	2.67679	2.86923	2.72588	2.31898	3.03798	2.7523	2.96563	1.97404	2.98482	2.99904	1.86128	2.58197	2.37531	1.98759	3.4082	2.23139	2.63784	2.249	2.50793	2.75467	2.84993	2.55534	2.21954	3.09508	3.1529	2.5515	3.02451	2.25993	2.9811	2.97031	2.9524	2.41688
CD3G	2.37827	2.10967	2.757	2.58861	2.72204	2.61833	2.26815	3.21409	2.47994	2.20697	3.04512	3.03521	3.05561	1.96925	1.65869	2.78467	2.93966	3.00783	2.43275	2.99734	2.77593	2.70193	2.50471	2.27922	2.61833	2.3672	2.72233	2.47878	2.92451	2.28854	1.94594	2.90353	2.25067	2.51432	2.34826	2.58279	2.59473	2.66028	2.63581	2.4278	3.29209	3.01471	2.36907	2.97454	2.36138	2.81928	2.72616	2.95499	2.47898
CD40	1.2931	1.09684	1.7023	1.5483	1.51494	1.13409	1.45712	2.58815	1.8348	1.01734	2.2857	2.25512	2.17672	0.968968	0.0810731	1.98602	2.02883	1.96935	1.81923	2.10612	1.92487	1.99047	1.7162	1.29644	1.38095	1.07349	1.93821	1.90986	2.31461	0.945061	1.18969	3.17804	1.17746	1.66022	1.80811	1.58999	1.65355	1.22472	1.38317	0.819411	2.39628	1.96421	2.15553	1.76653	2.33258	2.09893	1.34136	2.72821	1.57144
CD40LG	2.94295	2.61606	2.71715	2.39796	2.97785	2.71459	2.46364	2.95971	2.36904	2.57141	2.62717	2.45012	1.97183	2.64787	3.19082	2.28282	2.59381	2.69337	2.37519	2.54146	2.00776	2.23304	3.0928	3.60906	2.66686	3.32527	2.79087	2.19917	2.53479	2.89318	2.81261	2.22483	2.65147	2.56661	2.75751	3.2057	2.81807	3.2755	3.01121	2.86803	2.71861	2.68622	2.29473	2.9069	2.0813	2.43756	2.82162	2.31753	2.31703
CD44	2.969	2.56066	2.48123	2.26941	2.55301	2.41886	1.74752	2.86253	2.14176	1.99817	2.9196	2.76486	2.32827	2.52418	1.42743	2.2559	2.46184	2.82722	2.90901	2.82075	2.64894	2.69072	1.99993	2.57066	2.22352	2.41415	2.36417	2.27885	2.71131	2.51948	1.32388	2.55421	2.02347	2.24414	2.72249	2.58832	2.7678	2.57361	2.36297	2.48653	2.00982	2.87021	3.19097	2.24033	2.73159	2.3902	2.27312	2.42955	3.42262
CD47	2.50559	2.21288	2.86933	2.69628	2.50368	2.24625	2.0813	2.90819	2.44242	2.19619	2.59354	2.40667	1.45892	2.17903	1.83674	2.48914	2.45911	2.78614	2.54015	2.52918	2.40762	2.17831	2.32395	2.57471	2.15138	2.74491	2.88483	2.92058	2.90628	3.16348	2.1981	2.62787	2.37735	2.82714	2.30655	2.68532	2.36948	2.25435	2.42788	1.85724	3.21427	2.35924	2.09675	2.76395	2.11185	2.39623	2.81264	2.55025	2.43594
CD48	3.75956	2.83412	3.66847	3.25808	2.84478	3.38018	2.88112	3.59254	3.59061	3.64763	3.06441	4.03104	3.11287	2.8128	2.24445	2.90937	3.8537	3.72821	3.7631	4.06689	3.32315	3.07023	3.78427	3.52117	3.28036	3.50227	4.21467	3.19717	3.90991	3.76925	3.13307	3.48789	3.63649	2.79599	4.00197	3.83853	3.4656	3.44268	2.93684	2.81813	2.8057	3.59254	3.82681	3.9302	3.4099	3.05123	3.75304	3.79848	3.50085
CD52	3.48978	3.09183	3.23608	3.19209	4.06369	3.41971	2.75782	3.45996	2.7193	3.80589	3.85433	3.95305	4.24205	3.68825	2.42841	2.97454	3.38988	3.4487	3.83642	3.73719	3.40727	3.78425	3.29439	4.00436	2.69593	3.944	3.22057	2.68145	3.50548	3.88466	3.40538	3.84665	3.05347	3.41597	3.29679	3.33019	3.62057	3.36856	3.55577	2.9972	3.70387	3.86044	3.04336	3.64985	3.24314	3.89162	3.22267	3.63598	2.64305
CD53	2.93322	2.63861	3.74724	2.96401	2.48771	3.02817	3.00558	2.88031	2.31367	3.26888	2.41787	2.6011	2.5857	2.87265	2.59549	2.70734	2.60007	3.25293	2.63394	2.77663	2.76585	2.55952	3.3936	3.71028	3.68975	2.40405	3.55934	3.41512	3.08253	3.97769	3.00302	3.02145	3.14057	2.61547	2.63651	3.37513	2.50153	2.76076	3.28069	2.24597	2.547	2.67469	2.38102	3.02322	2.87309	3.09814	2.29685	3.3553	2.31863
CD55	2.72903	2.70808	1.74069	2.30699	2.46343	2.96442	2.56382	2.59702	2.49517	3.48686	2.88797	3.52054	2.72861	2.38058	1.21144	2.61408	2.79927	3.04392	3.14529	3.28905	2.19837	2.79781	1.84694	1.76409	1.68124	3.38305	3.54491	3.23204	3.49715	2.1257	1.88251	2.07849	1.81623	2.63016	2.46885	2.22317	2.9908	2.4337	2.69638	2.53263	2.63945	2.40203	3.47169	2.93151	2.91756	2.26501	3.03553	2.87469	3.97583
CD58	2.3336	1.8325	2.48498	2.0439	2.55336	1.84816	1.75576	2.97039	2.60604	1.73175	2.86704	2.79605	2.78665	2.00266	1.6451	2.52409	3.39372	2.86599	2.54601	3.0586	2.84355	2.783	2.30751	2.80339	2.18849	2.44009	2.89157	2.53035	2.96047	2.55075	1.93585	3.10454	1.95725	2.54288	2.98448	2.50899	2.78508	2.63531	2.06791	2.10028	2.50761	2.3684	2.7299	2.89981	2.85179	2.94775	2.94256	3.02779	3.30978
CD59	3.15597	1.78434	3.21124	2.35807	2.85759	2.85298	2.52492	2.91748	2.15234	2.89802	2.62166	2.83508	1.85498	2.8883	2.18304	2.50087	2.49678	2.89086	2.25777	2.58122	2.07966	2.14159	2.8059	3.09865	2.14465	3.55568	2.69792	2.43127	2.61296	3.42415	2.51008	3.11759	2.62625	2.24907	2.35757	3.30081	2.31662	2.31354	2.77417	1.58116	3.04533	2.11743	2.21765	2.55193	2.87007	2.45205	2.52624	2.89314	2.17163
CD6	2.16153	1.79392	3.08003	2.2334	2.72526	1.86939	1.93614	2.91206	1.62236	2.15228	2.91771	2.61531	2.99678	1.76209	1.39756	2.26721	2.6112	2.48285	3.78025	3.0399	3.2463	2.95262	2.46906	2.24265	2.47779	2.85875	2.78884	2.47361	3.62109	2.7689	2.08143	2.75342	1.95975	4.10216	3.81465	2.00493	3.16466	2.50243	4.01958	2.22006	3.71179	3.10334	2.64066	3.32999	3.08356	2.93844	3.51025	2.59109	2.85946
CD63	5.35745	3.95905	5.82105	4.52521	5.30871	5.20563	4.71461	5.30738	5.04435	5.0538	4.45432	4.6224	3.02494	5.27875	4.7659	4.59853	4.36851	4.85597	4.38273	4.55232	3.91811	4.15067	5.31429	5.50877	4.78062	6.44053	5.2368	4.32636	4.90979	5.87487	4.95834	5.21649	4.89893	4.77727	4.53658	6.62942	5.0149	4.82734	5.43057	4.26016	4.60499	4.34693	5.50247	4.66008	4.84534	3.95193	4.62112	4.58432	4.89265
CD69	2.69665	2.45043	2.77284	1.90569	1.84315	2.5869	1.42805	2.57485	2.70904	3.99026	2.2405	1.61445	1.88682	2.09163	1.16933	1.8038	1.85327	2.3764	2.29338	1.9107	2.66526	2.01078	2.97356	3.37729	1.57021	2.2571	3.43062	2.19501	2.28826	3.83616	1.63674	2.15975	1.99724	1.87544	2.24391	2.97527	2.27518	2.45214	2.06832	2.23038	2.23175	1.67416	3.0652	2.42178	2.46592	1.29932	3.2374	1.7142	3.37187
CD70	2.87516	1.88751	3.02892	2.34978	3.1336	2.34728	1.93509	2.32668	1.49679	2.86014	1.9836	2.52752	1.71916	2.92475	1.66163	1.70063	2.16591	2.11733	2.59563	2.6387	2.41833	2.68678	2.51606	2.99436	1.98517	3.19971	2.25806	1.67308	2.13937	2.96932	2.36481	2.55707	2.12741	2.06073	1.6811	2.58468	2.27359	2.72942	2.53409	2.10687	2.23049	2.55041	2.16499	1.90618	1.71376	2.42729	1.95832	2.33146	2.60991
CD72	2.70169	2.36045	3.0435	2.87116	2.94872	2.33575	1.80781	2.83545	2.16217	2.8861	2.56602	2.71251	2.14149	2.83037	1.99451	2.25064	2.19721	2.41436	2.35404	2.72113	2.56717	2.3506	2.84818	3.34798	2.31048	2.80912	2.50513	2.07944	2.48043	2.64654	2.9671	2.83603	2.18179	2.19262	2.24087	3.01248	2.41034	2.96653	2.74133	2.49948	3.11108	2.39111	1.88764	2.62548	1.97934	2.87439	2.1196	2.50452	1.89049
CD74	2.14526	1.78625	2.27793	2.40336	2.07167	2.20267	1.94234	4.10928	3.75418	1.70654	3.45706	3.06127	3.75028	2.15027	1.17306	2.47984	3.29094	3.31435	2.90407	3.06127	2.90351	3.66555	2.4591	2.85657	1.23995	2.38886	3.91139	2.85613	3.699	3.47924	2.33312	3.95152	2.15863	3.36508	3.82275	2.59289	3.16384	1.6809	1.90666	1.71434	3.76008	3.56978	2.98304	3.16533	3.86172	3.66233	2.95693	3.79367	2.3232
CD79B	4.0832	3.16082	3.75727	2.90974	3.79146	3.88635	2.87261	3.55902	3.2826	3.59814	3.57493	3.16826	2.90539	3.43488	3.31583	3.03683	3.56196	3.0604	2.87239	3.07219	2.60776	2.79813	4.34429	4.19223	3.29638	4.50402	3.27552	2.8995	3.44762	4.04548	3.96414	3.88082	3.33999	3.5042	3.96687	3.74666	3.66393	3.43193	3.39775	3.21327	3.73444	3.48583	2.45277	3.66139	2.43492	3.83944	3.10233	2.84804	2.85017
CD80	1.0209	0.571485	1.20229	0.625496	1.24102	0.17914	1.33528	1.19555	0.877091	0.462953	2.11221	2.07094	2.21208	0.440534	-0.530137	1.92164	1.80343	1.35249	1.98075	1.49363	1.15275	1.69133	0.550594	0.099143	0.668807	0.528684	1.58535	1.92623	1.97311	1.51107	0.643839	1.25364	0.979116	1.65516	1.81311	0.536327	1.21797	0.487411	0.751862	0.446139	1.47363	2.02688	1.44666	2.66782	1.47171	1.745	1.50384	1.62293	1.55009
CD81	3.51156	2.68351	3.52062	3.86385	3.47581	3.2713	2.57959	3.44783	2.6746	3.29323	3.49789	3.52077	4.03657	3.28369	2.06045	2.78663	3.07981	3.20852	3.41732	3.52315	2.86434	3.51791	3.55256	3.41479	2.72212	3.77232	3.11318	2.74802	3.3482	3.87529	2.95619	3.71431	2.75597	3.21043	3.84112	3.50822	4.29257	3.18072	2.85322	2.7493	3.89041	3.67144	3.09875	3.46229	3.62783	3.44475	3.43226	3.03923	2.90116
CD84	2.23573	2.66746	2.22374	2.07933	2.63199	2.35216	1.86297	2.71759	2.44576	2.2957	2.5472	1.75069	1.53483	2.54954	2.24873	2.069	2.49673	2.68461	2.33883	2.18043	3.41865	2.53071	2.1358	2.56403	2.05784	2.27721	3.07337	2.28486	2.56668	2.616	2.24523	2.57918	1.78701	2.53021	2.30085	2.51856	2.67212	1.98789	2.87833	1.93692	3.02814	2.38435	1.97344	2.6576	2.16694	2.79346	2.51338	2.217	2.57462
CD86	1.87543	0.843417	2.06476	1.9138	1.18523	1.6457	0.813123	2.42191	2.10181	1.69063	1.64487	1.71102	2.30881	1.30085	-0.0759995	1.2864	1.54692	1.79836	1.23288	1.57671	0.970837	1.74636	2.04709	2.65398	0.646508	1.68558	1.98215	1.04354	1.98416	2.16524	1.4195	2.12857	0.943387	1.46261	2.08969	2.07587	1.4414	0.986808	1.21149	0.41577	1.46513	2.18568	1.17641	1.51506	1.01364	2.47167	1.64265	1.28402	1.78924
CD9	1.592	1.81595	1.9382	2.14828	1.90584	2.2546	1.34802	2.64794	2.16306	1.31772	2.68081	1.97558	2.16511	2.15855	1.20215	1.33609	1.93089	1.75985	1.9612	2.95407	3.0193	2.91811	2.0548	2.57358	1.43175	1.7122	2.29404	2.36133	2.51439	2.75489	2.24947	2.21391	1.7086	2.33102	2.01821	2.25409	2.36595	1.14514	2.17191	2.12979	2.46403	2.26887	2.06125	2.96896	1.7408	1.86161	2.28506	2.3555	3.21124
CD93	3.01914	2.95078	3.24363	2.78156	3.19418	2.71077	2.7418	2.42881	3.04749	2.2264	2.52724	2.78857	2.1728	2.74811	2.47998	2.86033	2.67851	2.93403	2.64554	2.78227	2.56118	2.58202	2.43101	2.17306	3.04969	3.06569	3.0984	3.19537	3.16531	3.31491	2.27294	2.46032	2.77381	2.73185	2.90591	2.51344	2.5573	2.29573	2.48143	3.15248	3.02488	2.84459	2.38968	2.43551	2.35708	3.11829	2.99992	2.70352	2.81747
CD96	4.04983	3.56805	4.87896	3.03928	3.8939	3.95437	3.71948	4.38531	4.14942	4.16428	2.79153	2.77403	1.5026	3.6745	3.79844	3.91002	3.32379	4.1899	4.07495	3.76909	2.86799	3.16336	3.61203	4.23625	4.06282	3.61153	4.28186	3.81956	4.1939	3.15523	3.68249	3.75309	4.43116	3.93551	3.32778	3.9039	2.87999	3.88041	4.37518	3.92788	3.9619	3.82859	2.80145	4.04071	2.73703	4.02784	3.74556	3.31808	3.14552
CD99	3.01936	3.14953	2.51396	3.06768	2.88327	2.8744	2.73338	3.43979	3.06111	3.13326	3.4531	2.75639	2.6775	3.12981	2.48487	2.9053	2.92995	3.20065	3.04089	3.47282	2.56163	2.54388	3.08789	2.71711	3.08543	3.80334	3.95702	2.62918	3.20952	2.89806	3.03366	3.30419	3.51243	3.30764	2.78351	3.16333	3.0828	2.35076	2.87834	2.02139	3.54932	3.30496	2.46036	3.63894	2.93666	3.48886	3.03351	2.85805	2.81957
CDA	2.89567	2.65934	2.7803	2.74015	2.42758	2.24309	2.20243	2.82203	2.50743	1.37196	3.2642	3.12494	3.13002	1.98033	1.04211	2.86574	2.81745	2.97043	2.99076	2.96891	2.87743	3.08072	2.06622	1.96711	2.3427	2.24156	2.78798	2.9125	3.11071	2.44842	0.803749	2.4134	2.41386	2.61822	2.78645	2.18921	2.9745	2.49721	2.02607	2.0647	2.54628	2.96513	2.79896	2.8478	3.33921	3.61394	2.65106	2.72284	3.21936
CDC123	3.15584	3.70849	2.96216	2.39656	2.69828	2.52352	2.19243	3.4156	3.2976	2.77047	3.71184	3.51219	3.17313	2.91436	2.8576	2.78926	3.10592	3.68197	3.39818	3.88262	3.0621	3.56148	2.79487	2.66891	2.47125	2.55539	3.63218	2.98344	3.49078	2.88399	2.72268	3.14575	2.55937	3.42755	3.70039	2.94374	3.78105	2.22081	2.56485	2.20388	3.36918	3.34574	3.07246	3.33708	3.01549	3.91319	3.28868	3.32649	3.61438
CDC14A	2.42879	3.2194	2.67859	2.24156	2.56513	2.52138	2.54936	1.91655	1.87585	2.80323	2.57183	2.77076	3.801	2.21561	1.71092	2.28642	2.60694	2.58659	2.45126	2.54843	2.93255	2.31949	2.72285	2.44659	2.32449	2.03653	2.35612	2.35968	2.71734	1.7562	2.23139	1.96539	2.53512	1.9252	2.55505	1.89306	2.15211	4.07768	2.73862	2.7839	2.61008	3.06911	2.45678	2.4034	1.49485	2.28889	2.47844	2.33989	3.46628
CDC14B	2.41441	3.22101	2.60662	2.57965	2.27466	2.44775	2.20994	1.68735	1.65596	2.94348	1.88495	2.11982	2.67293	2.43892	1.77304	1.79032	1.82023	1.69911	1.90113	2.15268	2.14238	2.15219	3.10824	3.0896	2.10795	2.44971	1.87465	1.30047	1.54809	2.10991	2.69586	1.89868	2.435	1.65793	2.32479	2.45903	1.67264	3.71331	2.56935	3.06018	1.7365	2.8332	1.90562	2.04555	1.62582	1.74485	2.26621	1.60758	1.58619
CDC16	3.61829	3.73068	3.70271	3.38522	3.35674	3.45773	2.76475	3.32602	2.60973	3.97773	2.90495	3.31204	4.38259	3.33602	2.97192	2.69156	3.0624	3.06499	3.26387	3.21881	2.76666	3.0075	3.4712	3.682	3.20706	3.12419	3.38455	2.60093	2.9816	2.91443	3.51419	3.44463	3.22156	2.7563	3.32395	3.57582	2.86921	3.39403	3.78765	3.31012	2.70331	3.38253	2.98522	3.5876	2.91586	3.00846	3.05982	3.24923	3.00763
CDC20	2.89739	2.71043	2.9906	2.57908	2.8868	2.30368	2.66329	2.69753	2.1642	1.96896	3.28064	3.25681	3.21762	2.77452	1.2778	2.41736	3.14612	2.73937	3.17684	3.11964	3.22344	2.94221	2.05317	1.59981	2.45833	2.31374	2.29819	2.5058	2.93692	2.02298	2.62198	2.62921	2.22265	2.22193	3.03913	1.94672	2.47138	2.51818	2.71255	1.81113	2.94978	2.80035	2.43076	2.46001	3.12655	3.07605	3.42306	3.38526	2.37715
CDC25A	0.411398	-0.589951	0.597028	0.605161	0.388912	0.212372	0.437712	1.50868	1.17044	0.0626243	1.12738	0.432222	0.840321	0.123385	-0.759793	0.897254	0.825011	1.18	0.498724	0.68244	0.908258	1.19053	0.788399	1.07259	0.386998	0.655875	1.33023	0.83745	0.750855	2.26148	0.418574	1.41109	0.284615	0.982414	0.994853	0.687929	0.681005	-0.310071	0.233901	-0.426329	0.891054	0.91465	1.02203	1.11403	1.0938	0.604117	1.23593	1.43307	1.1821
CDC25B	4.0237	3.22756	4.67479	3.4078	4.51748	3.44139	3.47552	3.92376	3.28972	3.6035	3.12548	2.99911	1.47988	3.788	3.18916	3.58621	3.36865	4.05013	3.68379	3.51262	2.75701	2.91165	3.95011	3.9885	3.52671	4.82623	4.05333	3.58034	3.52862	3.82959	3.09371	3.90456	3.88292	3.24866	1.94168	3.73468	3.2668	3.50591	3.48938	2.92681	2.40371	3.07037	3.53608	3.91674	2.85864	3.22808	2.78171	3.09192	2.78528
CDC25C	0.631591	0.404275	0.954173	0.576413	0.668848	0.275054	0.620744	1.73178	1.64406	0.547645	1.74121	1.97749	1.40259	0.471715	-0.618177	1.06775	1.40165	1.7049	1.29082	1.67141	2.16	1.33987	0.5816	0.822122	0.369847	-0.0720517	1.82893	0.725833	1.24602	1.07962	0.294861	2.23027	0.130269	1.29648	0.978145	1.15131	1.12906	0.904182	0.626875	-0.209762	1.56335	1.38193	1.32433	1.38721	1.74481	1.2162	2.00275	1.47982	1.47291
CDC27	2.43533	1.75672	2.43733	1.78516	2.68732	2.24023	1.86699	2.18687	1.21636	2.48872	1.7807	2.02171	1.1485	2.40889	1.92986	1.52074	1.5886	1.72681	1.5402	1.52074	1.47633	1.7852	2.4518	3.26414	1.88096	2.74919	1.76025	1.21237	1.59708	2.57854	2.63642	2.25424	1.88096	1.79967	2.02271	3.01864	1.96333	2.34951	2.17786	1.59106	1.63467	1.78537	2.20152	1.2767	2.04888	1.51564	1.95096	1.4993	1.89694
CDC34	2.52612	2.51813	2.96627	2.55556	2.94531	2.15733	2.66435	2.61461	1.76625	2.44228	2.74835	2.90704	2.49434	2.50815	1.29001	2.44992	2.49284	2.55672	2.60762	2.80025	2.927	2.75633	2.0725	2.2751	2.54658	2.1249	2.31019	2.48735	2.52927	2.12839	2.86297	2.38655	2.00862	2.22336	2.17545	2.24317	2.24033	3.23026	2.58351	2.41334	2.38242	2.40521	2.68608	2.24371	1.86254	2.98268	2.03198	2.46652	2.43995
CDC42	2.6689	1.8988	2.00357	1.50201	2.40819	2.10713	1.42976	2.82497	2.25236	1.45685	2.40229	2.61423	2.82979	1.92289	0.860161	1.93806	2.51609	2.59075	2.34088	3.08268	2.96707	2.78644	2.43227	2.90192	1.49599	2.79595	2.69732	1.50876	2.22467	2.79414	1.28585	2.8605	1.60437	2.05909	2.42818	2.26067	2.62989	2.07221	1.64772	1.88134	3.00132	2.44711	2.85784	2.19439	3.73617	2.73719	2.59151	2.32004	2.66681
CDC42BPA	1.55326	2.39786	1.16626	1.78823	0.700274	1.60312	0.656834	1.5611	1.57739	1.86375	1.47422	1.6233	2.32721	1.09271	0.752105	0.882854	1.40314	0.914446	1.43818	1.99401	1.82716	2.26205	1.37506	1.37654	0.67806	0.818744	1.4989	1.01465	0.997375	1.33952	1.16478	1.74621	0.886371	1.21358	1.31873	1.37161	1.5917	1.07148	0.995463	1.28177	1.09985	1.71446	1.46392	1.48642	1.02067	1.5318	1.52696	1.79306	1.9531
CDC42EP1	2.26903	3.08341	2.09092	1.97046	2.36581	2.41163	1.80985	2.04525	1.95671	2.32514	2.04525	2.3917	2.61768	1.91229	2.16659	2.04782	2.29646	2.09467	2.06945	2.40354	2.43236	2.04577	2.41883	2.42244	1.95399	2.04922	1.61644	1.72197	1.97061	2.34368	2.07702	2.18012	2.46156	2.30212	2.82668	1.86854	1.95825	2.91405	2.52797	1.96429	2.56032	2.27222	2.64336	2.10134	1.65734	1.8263	2.05194	2.2614	2.57622
CDC42EP3	2.748	2.95441	1.8753	2.66122	2.07386	1.61251	3.43048	2.07915	1.54376	1.75665	2.31351	2.58904	4.02704	1.51837	1.80372	2.2988	1.99335	1.99188	2.60571	2.48805	2.29929	2.79104	1.97041	2.19545	1.62084	2.11603	1.34422	1.84774	1.86294	1.49484	1.74685	2.51795	2.43324	2.13553	2.31547	2.08318	2.34635	3.99087	1.74145	1.50906	2.37515	2.69304	1.99947	1.50123	2.47593	2.9634	1.51113	2.72467	2.63644
CDC42EP4	2.4012	1.98844	2.66956	2.50528	2.74252	2.42773	2.55273	3.2324	3.72628	2.09609	2.66199	2.6676	2.05484	2.64099	2.80528	2.99158	2.91199	3.09413	2.7778	2.8875	2.03494	2.7824	2.79661	3.07314	2.13232	3.00885	2.76862	2.38597	2.65331	2.51752	2.13844	3.18546	2.54252	2.59923	2.56607	2.41956	3.25995	1.61446	2.29405	2.5415	2.81805	2.7795	2.98916	2.36873	3.56731	2.78189	2.76165	2.9356	2.45658
CDC5L	3.28338	2.80791	3.18927	3.71719	2.53537	2.80448	3.3422	3.28248	2.12173	3.74072	2.05703	2.20555	1.58498	3.56965	2.49027	2.02762	2.53544	2.74034	2.36584	2.47613	2.37515	2.15604	3.24221	3.53043	3.00006	3.09466	2.75799	2.62417	2.63691	3.59024	3.28142	2.70112	2.54958	2.09624	2.44182	3.33975	1.98595	3.21476	3.68239	2.67703	1.61348	2.34021	3.00312	2.41697	2.24165	2.00322	2.81421	2.3492	2.80201
CDC6	2.37759	1.58676	2.03802	1.57447	1.94699	1.76883	1.45663	2.18835	2.08447	1.92856	2.25425	2.4151	1.78177	2.06371	1.62139	1.41037	2.11016	2.31122	2.15707	2.36818	2.38494	2.14758	1.97045	2.3815	1.23491	2.20557	2.4514	1.64606	2.14814	2.12906	1.63088	2.22521	1.47674	1.92586	2.32853	1.91515	2.48882	1.85595	1.9213	1.63423	2.15261	2.01105	2.36411	2.03099	2.69	1.78465	2.2754	1.97069	2.44247
CDC7	2.79215	3.51243	2.76485	2.47495	3.11233	2.41736	2.3429	2.47624	1.86666	3.09744	2.34618	2.50007	2.01409	2.51764	2.41637	2.43851	2.49064	2.64105	2.60878	2.16599	2.5373	2.4678	2.4263	2.39602	2.61195	3.73333	2.73933	2.25484	2.46135	2.36276	2.6889	2.51149	2.38212	2.45142	2.24095	2.41984	2.30697	2.76336	2.8532	2.50523	2.19951	2.33074	2.59862	2.86028	2.26811	2.23315	3.02882	2.28966	2.80853
CDH1	2.94963	2.7033	3.54307	3.23976	2.80504	2.35006	3.07962	2.0359	1.26443	3.77998	1.80229	2.31284	2.21865	3.05607	1.65771	2.09007	2.07547	2.2097	2.99813	2.86955	2.52855	2.4857	2.95905	3.18936	3.68013	2.62795	1.81266	1.58187	1.93464	3.16063	3.51104	2.03779	1.88143	1.41609	2.03261	2.90818	1.60165	4.02206	3.20443	2.26481	2.49999	1.93643	1.75673	1.70766	1.76206	2.85786	2.89321	1.99581	1.89789
CDH11	3.76317	3.44187	3.26024	2.54995	2.86505	3.07671	3.10198	2.80375	3.52548	2.98518	3.0974	2.98919	1.89848	2.59142	2.90414	3.27092	3.52739	3.16128	3.70139	3.23565	3.44111	2.51058	3.59203	3.55485	2.61192	4.47537	4.05558	3.08787	3.18416	4.3786	1.60178	3.05116	3.13964	3.54122	3.68566	3.28789	3.57172	2.86791	2.94514	3.18731	3.26801	3.59048	3.17883	2.75582	3.72647	3.32567	3.46204	3.55419	2.91657
CDH12	1.4022	0.822415	1.8133	1.48631	1.61201	1.45985	1.00197	1.97226	1.47564	1.50521	1.19496	2.32429	1.39389	2.08359	0.40045	0.855684	1.61409	1.4917	1.26347	2.73067	1.95383	1.42413	1.09979	1.87756	1.26753	1.3696	2.15182	1.3405	1.67504	2.30236	1.28644	1.80641	1.13523	1.81066	1.41326	1.90828	1.14203	0.929206	1.80291	0.817217	1.40607	1.4492	1.66206	1.42912	1.48733	1.38801	1.91127	2.41877	1.61065
CDH13	1.84278	1.32787	1.59972	2.10849	1.81871	1.84089	1.00033	1.99138	1.71953	1.60302	1.49535	1.58644	1.00593	2.02401	0.524593	1.06728	1.39293	1.40709	1.42503	1.62655	1.63835	1.45335	1.78378	2.45349	1.83711	2.24536	1.98477	1.45476	2.02631	2.19014	1.74225	1.82431	1.42368	1.77947	1.53311	2.54222	1.46609	2.1689	1.77151	1.30616	1.59982	1.50525	1.51261	1.42767	1.77525	1.55503	1.6692	1.69369	1.77635
CDH15	2.01444	1.61328	2.12604	2.23028	2.29451	1.87072	1.80965	1.89928	1.49654	1.97969	2.12512	2.25673	1.56393	1.82649	1.8207	1.89033	2.12407	1.66343	1.76977	1.69712	1.66343	1.60868	1.6912	2.18395	2.11288	2.26292	1.54656	1.61236	1.86769	1.727	2.49982	2.00088	1.55485	1.9277	1.72871	1.90125	1.69133	2.6546	1.96916	1.77964	1.74541	1.66025	1.66926	1.82804	1.72335	1.77916	1.7617	1.9386	1.82384
CDH16	0.857864	0.69522	0.815195	0.815697	1.4979	0.535587	0.302664	2.45876	2.08327	1.02302	2.12443	1.93518	2.38748	1.02151	-0.0853738	1.41211	1.88599	2.02002	1.98689	2.0391	2.00898	2.32824	0.728853	1.28154	0.4884	1.22984	2.34932	1.64202	2.40454	0.965792	0.914589	2.2414	0.795617	1.80718	1.7625	1.12141	1.78007	1.0677	0.809673	0.736885	1.55925	2.20151	1.40261	1.80922	2.50325	2.21795	1.85671	2.0468	2.25325
CDH17	0.95101	1.08186	1.28788	1.50152	1.46393	1.48772	0.79542	1.58368	1.45188	0.865364	1.361	1.18924	0.545941	0.81921	0.360054	0.690588	1.32151	1.19733	1.07837	1.19209	2.61714	1.89486	0.766871	1.62951	0.668854	1.00192	1.48281	1.49613	1.20541	2.84378	1.42872	1.29154	0.696451	2.29169	1.24681	1.80271	1.94292	1.07567	2.71817	0.840622	1.05967	1.48613	1.50635	2.00682	1.71886	1.38918	1.46169	1.46892	1.22942
CDH18	1.17506	0.99833	1.37256	0.999296	1.20935	1.05338	1.64828	2.17091	1.25634	-0.15526	1.95941	1.8976	1.13659	0.571951	0.303472	1.92319	2.05936	2.03812	2.15449	1.74308	1.84497	1.9116	0.371075	0.357554	1.29144	0.799385	1.77736	2.35344	2.49685	1.0133	-0.0417844	1.6832	1.11422	1.59435	1.31235	1.18569	2.02073	1.34745	1.40346	0.890166	1.77305	1.70761	2.01805	2.36636	1.54832	1.97791	1.83982	1.7073	1.67116
CDH19	3.75872	4.07176	3.77449	3.60442	3.70597	3.6547	4.31332	2.9679	2.5814	3.5704	3.06699	2.68443	3.67582	3.24602	3.05326	3.41355	2.61049	3.03938	2.93092	2.89149	2.70908	2.66669	3.98845	3.86422	4.36361	4.48932	2.15941	3.44461	2.96445	3.47378	3.34363	3.32975	4.08951	2.44041	3.01572	4.37938	1.98638	4.61059	3.4999	3.7883	2.85294	2.49556	2.81455	2.71955	3.09736	2.92905	2.99533	2.54056	3.02113
CDH2	1.53151	0.901631	1.51555	1.12773	1.58417	1.05059	1.15273	2.24221	1.42826	0.893119	1.90386	1.82193	1.41762	0.885139	0.706923	1.53093	1.7698	1.87779	1.70915	1.74107	1.8097	1.65595	1.54215	1.6544	1.2586	1.37989	1.71819	1.57403	2.05601	1.13571	1.22242	1.75543	1.27722	1.51657	1.71447	1.5496	1.55541	1.77782	1.22349	1.28626	1.71634	1.91693	1.65577	1.8528	1.65514	2.15332	2.47027	1.82617	1.77355
CDH3	1.89975	1.70751	2.16634	1.28782	2.52488	1.28831	1.42919	2.5206	1.48947	1.86991	2.64826	2.86056	2.37581	2.16683	0.798185	2.13906	2.11167	2.29901	2.5338	2.50494	2.74071	2.48	1.28293	1.70898	1.63121	1.72072	1.89595	1.68073	2.14102	1.14304	2.23335	2.51619	1.25603	2.21488	1.62985	1.70164	2.232	2.0509	1.82247	1.5818	2.19335	2.62494	2.20622	2.26834	2.08679	2.11838	2.07489	2.49446	2.10036
CDH4	2.11146	2.12256	2.65186	2.23811	2.44549	2.29462	1.91265	2.12095	2.39444	2.03173	2.02559	2.10228	1.77431	1.91366	1.99187	1.6739	2.19815	2.28696	1.79298	2.21531	2.54379	2.37577	2.3582	2.46012	2.17251	1.74766	2.3682	1.79247	2.20926	3.03989	2.03123	1.94637	1.96463	2.19614	2.05536	2.22802	1.68096	2.35719	2.43187	2.34508	1.90547	2.52157	1.88472	2.03348	2.16962	2.16493	1.99835	1.87122	2.05185
CDH5	3.97666	2.84362	4.26252	2.50862	3.36431	4.01399	3.98044	4.63476	4.44813	3.59488	3.88208	3.84523	1.68923	3.32131	4.13589	4.35788	4.42214	4.00398	3.38171	3.78947	3.37651	3.18137	3.83869	3.78624	4.17416	5.01568	4.21613	3.06939	3.07695	4.49924	3.57598	3.78049	3.50464	4.14526	3.58394	4.63768	4.02194	3.22917	3.73522	2.63808	3.54713	3.79219	3.76783	3.55128	3.6865	3.5063	3.33384	3.84896	3.68103
CDH8	1.41447	0.959732	1.53053	1.23229	1.9553	1.06485	0.852707	1.50214	0.634045	1.73459	1.66101	2.00777	2.4178	0.856513	0.374662	1.11732	1.53353	1.45647	1.622	1.91835	1.32804	1.64912	1.48677	1.34217	0.905506	1.84114	1.32471	1.06976	1.83035	1.25132	1.34788	1.4384	0.850329	1.42175	0.936093	1.67181	1.53448	2.0238	1.2399	1.03108	1.36637	1.24025	1.29948	2.65133	1.13507	1.41675	1.41191	1.59787	1.25106
CDIPT	4.66154	3.30292	4.76368	3.75849	4.20951	3.97338	4.60441	4.82282	4.61804	4.61149	5.08878	3.6265	2.1617	4.97705	5.04531	4.71108	4.08814	5.11659	4.34247	4.09927	3.4192	4.18118	3.84091	4.46536	4.26159	4.69694	4.14174	4.60692	4.98412	4.40114	4.298	4.2727	5.13026	3.98044	4.09522	5.14088	4.57658	3.30444	4.78694	3.32416	3.73041	3.98544	4.38787	5.54401	3.62386	4.15363	3.57424	4.14718	4.84686
CDK10	1.85071	2.60017	1.76427	1.3458	2.06733	1.7258	1.5914	2.25174	2.2412	2.19961	2.39194	2.41724	2.88473	1.77587	1.43592	1.91812	2.58853	2.27915	2.23488	2.48786	3.01649	2.63807	2.06785	1.90658	1.29256	1.99617	2.30919	1.95185	2.208	1.6947	1.56979	2.46889	1.61881	2.03882	2.85311	1.56979	2.12683	2.6455	1.81013	2.01199	2.04316	2.89683	1.96174	2.31038	2.30904	2.36221	2.25258	2.60053	1.89531
CDK2	1.14403	0.562045	1.05311	1.27627	1.92632	1.24224	0.963646	1.47019	0.941691	0.568365	1.5757	1.16097	0.364086	0.977746	0.614554	0.845424	1.91944	0.959195	1.34767	1.12353	2.04196	1.91895	0.935446	1.90736	0.75069	1.17806	1.88978	1.32919	1.84554	2.73098	1.04241	1.42254	0.609692	2.86656	1.55965	1.8145	2.569	0.5742	3.35235	0.739021	1.43175	1.21404	0.6324	0.927675	2.82233	1.44793	1.7578	2.16771	1.79639
CDK2AP1	2.2312	2.83664	2.12416	2.23174	2.0047	2.20038	2.12038	3.06216	3.34379	2.07389	2.98053	2.57131	2.83403	1.93334	2.36526	2.5751	2.94215	3.04107	2.48482	2.9308	2.70375	2.78862	2.37066	2.30093	2.01551	1.7409	2.80754	2.84971	3.01296	1.69332	2.45553	2.58861	2.27282	2.69132	2.34427	2.39283	2.74862	2.32363	2.615	2.39823	2.98136	2.98235	2.77293	2.96746	2.45893	2.58091	2.82354	2.78626	2.45893
CDK2AP2	3.58735	3.29375	3.83391	3.21518	3.51602	3.8489	3.43125	3.51383	3.14838	4.33427	2.99796	2.88269	1.79823	3.42711	4.15542	2.7607	2.50897	3.05534	3.29259	2.92766	2.4914	2.3141	3.45709	3.28806	3.34182	3.852	3.9718	3.779	3.57947	3.28548	3.48345	2.8677	3.78119	3.88444	2.89665	3.90369	3.2011	3.24258	4.02465	3.59717	3.19238	3.16996	2.67076	3.26553	3.0811	3.6003	2.54804	3.20951	2.17639
CDK5	2.45044	2.14092	2.04486	2.72649	2.05699	2.41648	1.56457	1.03704	0.630494	1.88282	0.955541	1.0516	1.28689	2.20884	1.08428	0.700355	0.630009	0.976402	1.31164	1.34851	1.8681	1.31309	2.64256	3.3237	2.48731	2.49556	1.78902	1.39848	0.58198	3.69484	2.15547	1.00988	1.62667	2.18101	1.29902	2.90163	1.98356	3.16457	3.7351	2.48101	1.39729	1.53239	1.7543	0.622763	1.17379	1.68109	0.68472	1.80759	0.788733
CDK5R1	0.95243	1.43672	0.896026	1.36622	1.03898	1.03217	0.600394	1.72051	1.33639	0.755504	1.11272	0.939616	2.05553	1.32537	1.09393	0.858901	1.34611	1.05096	0.982405	1.30527	2.54372	1.85569	0.734109	1.38275	0.888247	0.67333	1.87417	1.11807	1.02908	0.926173	1.52862	1.54352	0.477376	1.14141	1.20559	1.59767	1.70593	-0.0725594	1.2539	0.893595	1.75822	1.55102	0.945859	0.595178	1.26367	2.12279	1.77756	1.54169	1.58747
CDK5R2	0.066	0.836	-0.514	-0.106	0.839	0.205	-0.617	-0.016	-1.443	0.834	-0.149	0.68	1.19	-0.429	-0.103	-0.46	-0.071	0.201	0.13	-0.139	-1.062	-0.119	0.03	0.45	-0.102	0.653	-0.578	-0.934	-0.431	-1.135	0.601	0.285	-0.283	-0.44	-0.041	-0.052	-0.256	0.533	0.643	-0.623	2.5016	2.31136	2.34431	2.48435	2.31759	2.36565	2.28606	2.23312	2.21692
CDK6	4.11622	3.54569	5.01766	3.45251	4.5251	3.4991	4.17327	4.30342	3.94493	4.05584	3.74905	3.19612	2.00086	4.17755	3.74538	4.19882	3.94493	4.27964	4.10468	3.76569	3.38724	3.73004	4.47042	3.87375	3.92272	4.62114	4.48789	4.12798	4.22449	4.22747	4.05679	4.35809	4.39673	4.01197	3.33209	4.24126	3.76237	3.54189	4.00354	3.05647	4.3439	3.90703	2.95507	3.65112	4.02929	3.71187	4.35061	3.71606	3.61868
CDK7	3.11268	2.92986	3.33256	3.07562	3.4882	2.80881	2.85674	3.08888	2.63332	3.44768	2.08141	1.83337	1.01217	3.15419	2.31372	2.50782	2.32944	2.64271	2.49744	2.25286	3.14373	2.36601	2.71147	3.19816	3.06377	3.08748	3.27071	2.00433	3.32852	4.24714	2.59042	2.74054	2.91553	3.60472	1.91786	3.40568	2.68668	3.10774	3.27524	3.44274	3.36217	2.4412	2.28093	2.65472	2.52109	2.50002	2.41703	2.46599	3.0772
CDK8	1.05525	0.557917	1.03277	1.50333	1.16284	1.24653	0.860141	1.98438	1.45501	0.918482	1.83184	1.70942	1.31681	1.53776	0.722419	0.980157	1.37946	1.72663	1.20443	2.25935	0.917991	1.31873	1.55641	2.03843	0.854403	1.81464	1.9337	0.999285	1.84905	1.83711	1.21545	2.08863	1.17623	1.67068	2.02694	1.64631	1.50092	1.00456	1.32782	0.137576	1.44903	1.79588	1.77715	1.14569	1.53178	1.23856	1.74325	1.80422	1.26236
CDK9	2.23084	1.61361	2.6641	1.92486	2.35572	2.09922	2.03438	2.65558	2.39283	2.16503	2.6844	2.78863	2.52012	1.63282	0.57849	2.48314	2.73003	2.89526	2.511	2.926	3.03312	2.97212	2.4076	2.50751	1.42676	2.02525	2.63204	1.67858	2.51244	2.73566	2.07473	2.99757	1.83984	2.01049	2.65317	1.85714	2.3496	3.09303	2.12948	2.53248	3.33911	2.72193	2.28177	3.01432	2.50783	2.92302	2.38071	2.1126	2.58695
CDKL1	1.39345	2.14092	1.81523	1.55313	1.49149	1.45509	1.61138	1.67798	1.54887	1.73466	1.64157	1.3853	1.56925	1.55993	1.53954	1.23629	1.63866	1.8066	1.59061	1.66293	2.82976	1.94396	2.39671	1.82203	1.67545	1.26531	2.3439	1.63769	1.82407	1.4347	1.52207	1.53139	1.55313	1.69205	1.39598	2.00598	2.19392	0.92992	2.5064	1.60555	1.85711	1.80114	1.22359	1.16403	1.81375	2.11662	1.56832	2.32701	1.33788
CDKL2	2.56587	2.76776	3.14898	2.01118	1.87202	2.47816	2.41054	2.24189	2.84166	2.56195	1.40446	1.4074	1.84449	2.5056	1.96071	1.86409	1.8048	2.04	1.56714	1.59066	1.60585	1.40789	2.81725	2.90496	2.75208	2.79226	2.29677	1.95572	2.06499	2.40221	2.38751	2.04196	1.92935	1.6083	2.27815	3.02109	1.72836	2.53696	2.42965	2.44631	2.16746	2.55529	1.96316	1.70921	1.70356	1.60094	2.3019	1.45197	1.78432
CDKL5	2.0769	2.16312	2.74653	1.9951	1.84275	2.43351	2.35857	2.06196	2.13936	2.80139	2.33873	2.26084	3.02501	1.55423	1.77124	1.59905	2.3691	1.99632	2.25251	2.35146	1.69653	1.87043	1.88684	1.79279	1.60861	1.9564	2.61794	2.45041	2.77518	1.46655	1.64632	1.67792	1.9417	1.67008	1.90031	1.97501	2.01248	2.89593	2.24688	2.52414	2.0476	2.14962	2.38014	1.949	2.25181	1.97556	2.5059	2.19354	2.05336
CDKN1A	3.86383	3.53661	3.54708	5.13815	3.46698	3.46489	3.55389	2.11847	1.69335	3.38531	2.06507	1.99962	1.92109	4.41879	1.85078	1.88235	1.51011	1.77502	2.47239	2.57029	2.41637	2.0347	3.3895	3.10678	4.02456	3.34081	1.74361	2.07868	2.00538	3.23453	3.8853	4.49957	2.59004	1.86821	1.75094	3.50258	1.69125	4.7701	3.7408	3.42091	2.63904	1.77301	2.45905	1.29698	3.28066	2.01128	2.28746	2.06377	2.52381
CDKN1B	2.29699	1.46861	2.3814	2.35041	2.26886	2.11958	1.71899	2.85779	2.49677	1.83964	2.72187	2.60169	2.50774	1.94456	1.5349	2.20109	2.66083	2.54351	2.11382	2.47245	2.07281	2.56878	2.51541	2.50683	1.72375	2.38331	2.49153	1.68794	2.42142	3.27846	2.3857	2.57832	2.00513	2.49057	2.75287	2.25502	2.27883	1.63457	2.14152	1.02652	2.92758	2.30768	2.09691	2.65871	2.34414	2.78656	2.6476	2.22184	2.45528
CDKN1C	2.42416	2.81969	3.22501	2.50188	3.0235	3.07589	2.81854	2.81007	2.69377	3.70344	2.86361	2.7335	2.5009	2.32686	1.80294	2.51529	2.82964	2.82273	2.76458	2.8544	3.15666	2.96667	3.14498	3.32634	2.32456	3.14037	3.0277	2.43296	2.71853	4.04773	2.80127	2.63044	2.43049	2.77322	2.59417	2.76384	2.66038	3.45473	3.02062	2.58134	2.52463	2.78969	3.28585	2.70407	3.25371	2.49131	2.71639	3.01897	1.41582
CDKN2A	1.79172	1.1003	2.11684	1.59064	1.86198	1.53153	2.00395	1.61103	0.646328	1.46612	1.54852	1.68031	1.62459	1.26601	1.00581	1.44532	1.36246	1.74718	1.2612	1.49086	0.97823	1.41625	1.98893	1.76992	1.27376	2.08486	1.55191	1.62798	1.63671	1.81498	1.35419	1.46082	1.63183	1.50152	1.32758	1.76846	1.2956	2.06257	2.13235	1.2379	1.93386	1.41807	1.03417	1.5112	1.29195	1.60114	1.23444	1.26715	1.46926
CDKN2B	5.15302	3.67575	6.24908	5.60116	5.14313	4.82034	5.76184	2.97228	1.97282	5.05454	4.13337	3.54104	2.09392	6.04269	4.93673	5.13471	4.10651	4.35201	4.01226	3.23286	3.71539	3.49958	5.05501	4.50557	5.47204	5.9951	3.05474	4.2752	3.22674	5.31748	5.63932	2.97275	5.11486	4.33788	3.34172	5.08046	3.9953	4.35572	5.26518	3.14751	3.07253	3.45566	3.55832	3.08934	3.83248	4.02263	3.55763	4.05502	3.33627
CDKN2C	0.886085	0.343113	0.618731	0.926431	0.600259	0.927403	0.0636072	2.32707	1.94208	1.1408	2.32659	1.75105	2.71595	1.24726	-0.841993	0.799267	1.50022	1.60959	1.52161	1.68494	1.23432	1.81959	0.321239	0.459777	-0.0686114	0.499151	2.0777	1.04815	2.04854	0.236172	0.617273	2.1059	0.352835	1.48515	2.01354	0.899209	1.15072	0.238116	0.667341	0.508873	1.76108	1.70982	1.98152	1.55684	2.26787	1.52604	2.87691	1.46986	1.73216
CDKN2D	3.63833	3.3286	3.27566	2.73139	2.86746	3.43873	3.29684	2.97332	2.32846	3.93693	2.52011	2.3131	3.22321	2.11512	1.84352	2.72977	2.93414	3.07285	2.83037	2.71918	2.66624	2.75995	3.14594	2.88175	3.24495	3.07394	3.16498	2.73877	2.90184	3.39637	2.71021	2.4947	2.65356	2.74619	2.99608	2.88228	2.52859	3.6918	3.24548	2.85793	2.73171	3.03399	2.99727	1.84058	3.05043	2.93264	1.96704	2.92458	2.77994
CDKN3	1.90977	1.47184	2.12351	1.81335	2.3297	1.82555	2.13048	3.15616	2.04681	2.25942	2.23964	2.22163	2.38716	1.72333	0.932844	1.91903	2.07004	2.2739	2.06365	2.00441	1.81855	2.00905	2.09389	2.4929	1.52934	2.5626	2.56373	1.99163	2.08572	2.44121	1.84995	2.18504	1.67512	2.0259	2.08921	1.87724	1.97188	2.54924	2.0027	1.78606	2.53364	2.32906	2.28553	1.71219	1.95899	1.88339	2.75922	2.50893	2.36257
CDO1	1.66526	1.38527	1.48832	1.29049	1.73039	1.37506	0.93613	1.90929	1.59188	1.85288	1.7727	1.81499	2.64765	0.888008	0.627954	1.24093	1.69882	1.89082	1.84805	1.82471	1.413	2.00116	1.94378	1.58116	0.942936	1.90684	2.21844	1.0217	1.64486	2.25439	1.41589	1.77708	1.44409	1.38918	1.66382	1.17869	1.70028	1.28854	1.38284	1.39597	1.70677	1.25275	1.62153	1.72254	2.18626	1.45946	2.25592	2.00535	2.02111
CDR2L	1.99602	1.63867	2.36121	1.67592	2.52984	2.33621	2.34406	3.21215	3.84499	2.33131	2.63225	2.8651	2.87294	2.30043	1.93131	3.0151	3.17637	3.83519	2.89059	3.25431	2.92833	2.73765	2.70533	2.76121	2.64357	1.84259	2.82833	2.53029	2.66363	2.15141	2.55778	2.84206	2.76513	1.9254	2.86314	2.2372	2.59059	2.43082	2.85092	2.18033	2.49489	3.0455	2.61427	2.78303	3.06714	3.26736	2.82204	2.98443	2.61938
CDS1	1.32716	1.14902	1.15143	1.00418	0.742997	1.15433	0.407464	2.30252	2.0114	0.62713	1.88685	1.83857	2.60136	0.770515	-0.055522	1.20999	1.87285	1.65704	1.56	1.88154	1.60683	2.26004	1.18329	1.16205	-0.00917509	0.919212	1.94285	1.36303	2.03941	1.62117	0.869485	2.23638	0.582714	1.97858	2.26535	1.31219	1.74346	0.721754	0.906177	0.332151	1.82096	2.07639	1.86806	2.06016	1.92403	1.74741	1.94506	1.80586	2.4827
CDS2	2.90352	3.16731	3.63733	2.67877	2.21175	2.58566	2.88299	3.3872	3.16695	4.04629	3.24704	3.65299	4.12602	3.36453	2.31536	3.07084	3.30611	3.99988	3.37518	3.46879	3.06284	3.1179	3.17482	3.36653	3.05368	2.60869	3.37118	2.65989	3.56039	2.29033	3.56926	3.3897	2.42699	3.0298	3.66551	2.19973	3.10739	2.96458	3.14629	2.57465	2.92573	2.86666	3.00693	3.1627	4.03279	3.57871	2.72566	3.54955	3.5415
CDSN	1.9106	1.43417	1.73496	1.70771	1.57498	1.77887	1.4059	2.01391	1.8509	1.89142	2.24708	2.35054	3.32511	1.28124	0.50553	1.91095	2.07094	2.01139	1.91752	2.03864	1.66769	2.12141	2.05242	1.90252	1.0834	1.74354	1.97959	1.52991	1.9912	1.65825	1.70468	2.04924	1.15356	1.56574	2.34449	1.35543	1.90338	2.06201	1.74001	1.37966	1.81468	2.43851	1.98008	2.12517	1.67292	1.96393	2.22102	2.92378	1.96646
CDX1	1.73025	1.60687	1.4855	1.58017	1.8355	1.15714	1.35053	2.11432	1.35891	1.2906	2.07554	2.37368	2.91304	0.729078	-0.130578	1.90331	2.10173	1.76683	2.28101	2.14202	1.64143	2.05187	1.34751	1.23621	0.860016	1.44017	1.77539	1.61222	1.93705	1.94327	0.974335	1.80158	1.27398	1.39567	1.62783	1.40643	1.71143	1.68946	1.51017	1.21607	1.78792	2.01843	2.37884	1.79009	1.86936	2.19965	1.77279	1.67762	1.97943
CDYL	1.99506	2.46325	2.29591	2.23936	2.11925	1.77001	1.47441	2.54851	2.07566	1.91868	1.90075	1.73167	1.77539	1.81607	2.23761	1.84536	1.97538	2.5695	2.11531	2.5077	2.67445	2.27623	1.61375	1.60442	1.67556	1.69421	2.61556	2.74558	2.28614	1.79858	1.58635	2.03951	1.93967	2.05817	1.69377	2.22537	2.3666	1.59918	1.75368	2.11925	2.34333	2.14933	1.23813	2.54418	2.202	2.48703	2.04328	2.5797	1.78548
CEACAM1	2.1603	2.35852	2.30363	2.06492	2.11554	1.99032	2.31749	2.61074	2.55905	2.41819	2.87396	2.88622	3.61248	1.95302	1.40633	2.38961	2.69653	2.54786	2.23988	2.35285	2.7205	2.38695	2.54874	2.407	1.42658	2.21571	2.31874	1.95695	2.1088	2.09529	2.25941	2.65124	2.22104	1.67827	3.04873	1.59389	2.21164	3.26381	2.59616	2.67236	1.78501	2.22449	2.87394	2.14862	3.21698	2.29105	2.21563	3.24695	2.04231
CEACAM3	2.27116	2.07767	3.64507	2.43129	2.21111	2.23729	2.60116	2.62055	2.38446	1.85031	2.45888	2.35983	2.05548	2.86496	1.95552	2.69805	2.06934	2.91155	2.32955	2.55434	2.56101	2.34084	2.49749	2.60476	2.99071	2.22291	2.82687	2.60413	2.57179	2.40614	2.35071	2.67187	2.58833	2.37625	2.10065	2.86753	2.30697	2.43334	2.55549	1.87187	2.49118	2.53911	1.9961	1.84939	2.95066	2.72319	2.47135	3.05708	2.38869
CEACAM4	1.61569	1.32148	2.24519	2.13972	1.95042	1.921	1.82774	2.37647	1.5288	1.68841	2.07282	2.0334	1.9457	2.03702	1.23321	1.70311	2.15942	2.1089	1.3434	1.75973	1.68424	1.61485	2.08198	2.06311	1.67453	1.76723	1.77972	1.85188	1.96901	1.78777	2.67651	2.34149	1.3509	1.80581	1.7614	1.88714	1.89685	1.98484	1.94876	1.0256	1.13687	1.53999	1.47752	1.88079	1.53637	2.35712	2.13195	2.39125	2.15971
CEACAM5	1.98495	1.71529	2.48604	2.04902	2.41049	2.04759	2.11931	2.22618	1.90201	2.45305	1.67872	1.50229	0.921834	2.16043	1.58523	1.68111	1.72223	2.19893	1.83124	1.76956	2.7177	1.91874	2.04663	2.50755	2.01938	2.21924	2.39974	2.18411	2.33567	3.0292	1.80804	2.02058	2.02607	2.40978	1.49607	2.66295	1.95986	1.98878	2.68781	1.7435	1.73522	2.65974	2.07696	1.6136	2.12597	1.99449	1.95758	1.67311	1.87758
CEACAM6	2.26207	1.83296	1.92167	1.93611	2.27961	2.08981	1.50288	2.63229	1.99224	2.28012	2.29344	2.19339	2.43373	2.52975	1.4348	1.78697	2.33058	2.55184	1.95614	2.43321	1.8272	2.27487	2.94029	3.13473	1.94488	2.74224	2.41103	1.72405	2.27745	2.81238	2.57101	2.34244	1.79995	1.88806	2.16244	2.97588	2.38164	2.10373	1.84792	1.69938	1.8943	2.08732	1.83224	2.22173	1.71704	2.0541	3.08162	2.26402	2.00856
CEACAM7	2.15283	1.89652	2.50954	1.8719	2.30874	2.15814	2.7393	2.34546	1.71603	2.28509	2.00854	2.11763	1.60839	1.82894	0.865005	2.04185	2.26871	2.40435	1.95689	2.23686	2.31409	1.98441	2.09828	1.96458	2.09249	2.56843	2.45986	2.39904	2.35705	2.79964	1.81398	1.94531	2.13352	2.0684	1.4602	1.96265	1.85891	2.44341	2.33384	1.92548	2.38059	1.9677	2.21367	1.93387	2.10126	1.82392	2.04577	2.10316	2.09093
CEBPA	2.97173	2.81579	3.0627	2.67805	3.21968	2.4431	2.30587	2.78936	2.16248	2.49092	2.80599	2.90424	2.32778	2.57461	2.10211	2.33557	2.41614	2.75505	2.92139	3.05446	2.99884	2.69684	2.42698	2.48208	2.5876	2.68376	2.72698	2.80132	2.94582	2.34173	2.35941	2.50867	2.56889	2.39119	2.17236	2.87713	2.50607	3.27062	3.16302	3.28258	2.74396	2.82026	2.83198	1.88141	2.88637	2.88905	2.5381	2.91867	2.2372
CEBPB	2.52835	2.21841	2.81187	2.91146	2.72143	2.79459	2.05887	3.41315	3.06561	2.28192	2.84611	2.80191	2.82528	2.73261	1.43899	2.11496	2.59664	3.05647	2.38425	2.73484	3.43652	2.89997	3.15585	3.83569	2.43486	2.80628	3.61893	2.64592	3.4477	3.73407	2.72956	3.09406	2.48872	3.4787	3.33998	3.46782	2.75415	1.21288	2.71635	1.26318	3.18462	2.67651	3.03354	2.37353	3.81121	2.91456	3.09503	3.26005	3.23201
CEBPD	5.76756	5.29477	6.43526	5.11869	5.13754	5.52147	5.9851	3.79627	3.39079	5.94741	3.73488	4.12581	2.92932	5.4617	4.13813	3.98689	4.07789	4.37782	4.74021	4.11774	3.70042	3.64765	5.44662	5.123	5.92317	5.69002	4.50813	4.17104	4.1382	5.25331	5.24147	3.9045	6.03087	3.85873	4.7289	5.45793	3.45433	5.186	5.97002	4.65184	3.82254	3.78215	3.18763	3.75412	3.99312	4.19375	3.906	4.4198	4.13886
CEBPE	1.78051	1.92614	1.91341	2.06566	1.84111	1.76422	1.6084	2.03945	1.66417	1.54832	1.52414	1.3668	1.20182	1.22193	1.00195	1.2558	1.48952	1.65806	1.6102	1.8378	2.71413	1.87294	1.62775	2.09468	1.36959	1.74945	2.36075	1.66213	1.72629	2.82334	1.76116	1.6494	1.48314	2.10259	1.36731	2.27494	1.48595	1.62317	1.83652	1.73876	2.1059	2.14517	2.00529	1.71182	1.18765	1.94108	1.75119	1.20838	1.26992
CEBPG	4.18029	3.6294	4.60696	4.41054	4.65089	4.37317	4.22927	3.11973	2.40424	4.65392	3.13943	3.25506	1.82104	4.80237	4.42064	2.91473	2.87332	2.99451	3.1061	2.51937	1.92556	2.62338	4.22523	4.61807	3.92176	4.85236	2.78345	2.50018	2.85161	4.56606	4.89427	3.43178	3.86167	3.53832	3.39543	4.72309	3.5671	4.44538	4.53021	3.10579	3.55054	2.91331	3.13204	3.03103	3.55413	2.78246	3.27495	2.69457	2.59503
CEBPZ	3.00166	2.41857	3.51154	2.74673	2.74673	3.07114	3.60453	4.07231	4.04932	3.58743	2.8965	2.93445	2.94033	2.95677	2.56074	3.08944	2.66187	3.04615	3.66345	3.16319	2.75487	2.99431	3.42923	3.55002	2.84293	3.37792	3.12097	2.60682	2.88314	3.15185	3.00968	3.32086	2.71466	2.96919	3.23321	2.94822	3.11189	2.68152	2.9541	2.34963	2.9624	3.03584	3.64933	3.56968	2.90134	2.53218	3.28537	2.7755	3.6311
CEL	3.6135	2.69379	3.61112	2.99989	3.11271	3.0989	3.06844	2.49093	2.20626	3.45879	2.95793	2.7161	2.57281	2.81423	2.4472	2.14342	2.67992	2.42619	2.54092	2.62613	2.62518	2.84177	3.43832	3.46593	2.5724	3.10462	2.09963	1.50172	2.10867	3.32359	3.93626	2.92889	2.47482	2.08725	2.91984	2.88421	2.53711	3.07177	3.05178	2.06399	2.38098	2.40803	2.38931	2.10515	2.42186	2.47638	2.8492	2.36136	2.62824
CELSR1	0.653499	1.04134	0.962696	1.21767	0.512822	1.2377	1.43699	2.31101	1.72681	0.51673	2.24897	1.99107	2.61972	0.270056	0.530895	2.26949	1.86065	1.76979	2.12735	1.69652	1.08643	1.46353	0.419037	0.25296	0.748261	0.99347	1.28621	2.0614	2.06092	-0.0630761	0.425875	1.76637	0.368237	1.34776	1.89142	1.00764	1.8074	0.54213	0.687203	0.865492	1.89819	1.64374	2.08943	1.75841	1.56275	1.66684	1.90365	1.95133	1.65856
CELSR2	2.82402	1.98217	2.49383	2.34311	2.54935	2.26923	1.79675	2.57753	2.40499	2.73379	2.24485	2.14223	1.63503	2.59398	2.01737	1.87202	2.30732	2.41243	1.97663	2.24287	1.5567	1.96523	2.85625	3.26528	2.10166	3.17802	2.5453	1.87252	2.35889	3.02928	2.76106	2.30038	2.41648	1.99002	2.22056	2.79031	2.5453	2.57861	2.42442	1.68916	2.74566	1.89029	2.19616	1.94388	2.2815	2.14535	2.27819	1.5684	1.85657
CELSR3	3.30521	2.37539	3.32239	2.948	3.21346	3.19629	2.73113	3.11021	2.82267	3.37734	3.11757	2.64995	1.93897	3.08294	2.73309	2.42768	2.6789	2.9051	2.63376	2.95172	2.49833	3.01207	3.37882	3.88225	2.58147	3.3322	2.84868	2.02287	2.55722	3.53976	3.54614	3.01158	2.74585	2.71668	2.87566	3.40826	3.32414	3.04418	3.20021	2.52259	3.07256	3.15835	2.60696	2.76931	2.60148	3.08703	2.73493	2.53355	1.94372
CENPB	2.80079	2.62459	3.69413	2.95066	3.14298	2.52844	3.09141	2.78791	2.25555	2.63426	2.97861	2.96034	2.67241	2.82067	2.05947	2.81799	2.82927	2.76266	2.63051	2.6144	2.61117	2.69229	2.80831	2.94314	3.10967	2.81637	2.47956	2.28456	2.62675	2.63104	3.23323	2.78737	2.58967	2.44626	2.5639	2.82174	2.33398	3.29447	3.01137	2.291	3.27841	2.82094	2.49966	2.83302	2.80332	2.69894	2.38734	2.4762	2.37332
CENPE	1.63773	1.17555	1.95717	1.42953	1.64659	1.54815	1.4817	2.00901	1.18408	1.38818	1.76832	1.56455	2.07595	1.14011	0.87432	1.38047	2.06808	1.60048	1.32977	1.97702	1.88547	1.84954	2.08613	2.05512	1.33355	1.6648	1.32633	1.04478	1.6374	1.48761	2.17423	2.01984	1.12682	1.2205	1.52961	1.59589	1.37259	2.25397	1.61263	1.25381	2.1744	1.47476	1.5307	1.77986	1.47772	1.87392	1.36094	1.66665	1.56819
CENPF	1.18803	1.16331	1.39194	1.74177	1.79453	1.43947	0.671367	1.94412	1.26585	1.73939	1.22783	1.2264	1.23733	1.1443	-0.72605	0.367037	1.21309	0.824762	1.19313	1.25064	3.07869	1.93699	0.855787	1.76934	1.41048	0.659959	1.61758	0.22682	1.53678	3.37304	1.65098	1.04673	0.795898	1.97929	1.07002	2.11726	1.53393	0.902368	1.88246	1.18756	1.81475	0.891856	0.970624	1.86675	2.14295	1.35068	1.49883	1.03793	1.62491
CENPI	1.54459	1.64683	1.23932	0.898848	1.68252	1.02134	0.971187	2.28152	1.81373	0.693889	2.1706	2.09682	2.91183	1.13708	1.15107	2.5212	2.75317	2.77342	2.25355	2.4344	2.24101	1.9044	1.50312	1.25138	1.52675	1.36953	2.80622	2.60463	2.88145	0.79661	0.529921	2.15806	2.19805	2.37363	1.55765	1.51807	1.94346	2.17538	1.77029	1.93811	2.12446	2.71385	2.27948	2.62672	2.26371	2.28439	2.30824	2.01281	2.22764
CEP135	2.31897	3.17391	2.63125	2.24448	2.22326	2.16357	2.99829	3.39429	3.47865	2.56613	3.65921	2.66663	2.43822	2.87347	1.75411	3.04255	3.27392	3.73173	3.26306	2.97792	2.77269	2.72089	1.91543	2.21685	2.19366	2.10388	3.84075	3.13874	3.73321	2.32292	1.72747	3.26454	2.21734	3.2976	3.59803	2.43589	2.66613	2.25188	2.77678	2.29874	3.26308	3.12005	2.93914	2.7264	3.47269	3.64063	3.20922	3.6743	2.94177
CEP152	2.24334	2.25623	2.65347	1.45938	3.29371	2.25862	2.65394	2.71942	2.42914	2.71267	2.85788	2.50935	3.41076	1.66946	2.60906	2.97819	3.06413	3.16631	2.91565	2.69985	3.25177	3.0183	3.31186	3.12804	2.37512	2.39803	2.47163	2.80632	2.90944	3.29753	2.51692	2.31885	3.11133	1.69388	3.50529	2.33549	2.02713	3.27939	2.69691	2.93468	2.52908	2.3756	3.18851	3.48173	2.60416	2.16632	3.19184	2.35082	3.13876
CEP250	1.09378	2.14901	1.21161	1.69848	1.60142	1.88534	1.90039	0.979648	1.20388	1.87599	1.41046	1.85321	1.83141	1.41092	1.77685	2.02657	1.36582	1.39645	1.17014	1.2563	0.939162	1.77224	1.29621	1.27078	1.43272	1.6855	1.14367	1.41617	1.15145	0.833739	1.51681	1.35336	1.59882	1.7847	1.70165	1.82046	1.25111	1.63204	1.1732	0.728891	1.49616	1.24249	1.08676	2.18322	1.13927	1.02104	1.8118	1.35267	1.17401
CEP350	3.4285	3.20611	4.23812	2.93508	3.82264	3.78839	3.5248	3.55864	3.54177	4.35726	3.08607	3.37547	3.97661	3.71095	2.99167	2.87163	2.9997	3.06473	3.80932	3.51049	3.02948	3.01559	3.44339	3.67372	3.62954	3.01004	2.95602	2.18611	2.80362	3.39723	3.68861	2.72122	3.31334	2.68598	3.44993	3.39474	3.01906	3.56005	3.75414	3.53572	2.97364	3.10842	2.61872	3.63888	2.80054	3.64025	3.35181	2.92366	3.47128
CEP57	3.32012	2.8859	3.45949	2.96754	3.54997	3.07519	3.12719	2.59701	1.87833	4.0596	2.80814	2.12483	2.13783	3.2858	2.79645	2.02654	2.10507	2.41292	2.57673	2.13055	2.51173	2.52421	2.81153	3.65346	2.99406	3.3144	1.86793	1.76445	2.03746	2.56348	3.33884	2.43424	2.30711	1.57724	2.13887	3.29516	2.57257	3.13135	3.87707	2.93738	1.5949	2.03991	2.8819	2.59682	1.9918	1.77902	2.36353	2.3769	2.65192
CEP68	1.99706	2.22628	3.12102	2.43877	2.79047	2.92279	2.96116	2.16222	2.3393	3.61044	2.59803	2.41013	3.54786	2.54895	2.42746	2.12779	2.56163	2.85873	2.20452	2.27486	2.72051	2.22223	2.83818	2.58831	2.43385	2.19922	2.17353	2.03039	2.39685	2.96706	3.3886	2.05892	2.51059	1.70083	2.60147	2.46337	1.96005	3.59815	3.38762	3.00838	2.30946	2.50986	1.72658	2.23479	2.30824	2.84796	2.5479	2.26345	2.59101
CES2	2.90781	3.2698	2.35699	3.30676	3.06729	2.27902	2.21574	2.37383	1.99817	2.64708	2.22347	2.45889	3.48005	2.59899	1.96665	1.96577	2.33485	2.42851	2.66241	2.56065	2.32523	2.83049	2.59494	2.68404	2.802	2.38787	2.34599	1.96982	2.26144	2.47596	2.22384	2.19562	2.27902	2.13031	2.43408	2.85617	2.2984	2.95743	2.49976	2.72151	2.59495	2.80719	2.32434	2.39336	2.28946	2.59472	2.27178	2.41296	1.93175
CETN1	2.27407	1.50929	1.66847	1.82916	1.76539	1.87737	1.4646	2.1631	1.74481	1.675	2.57035	2.23943	2.3012	1.48719	0.86954	1.60169	2.12996	2.12745	2.0692	2.38606	2.37049	2.20378	1.25218	1.55498	1.28633	1.82816	1.89093	1.90098	2.03003	1.80757	1.42945	1.87637	1.27779	1.74681	1.9999	1.59666	2.21784	1.98132	1.69458	1.67199	1.62935	1.96028	2.47402	2.19046	1.86477	2.02977	2.1445	2.19903	2.5266
CETN2	2.38078	1.64655	2.28149	2.30866	2.06044	2.04424	1.85088	2.81709	2.49517	2.27313	2.66711	2.59081	3.27749	1.90209	0.90238	1.94384	2.39379	2.39066	2.34258	2.62634	2.09905	2.63732	2.15346	2.20624	1.7333	2.22453	2.68069	2.18476	2.8751	2.43513	1.94076	2.42358	2.08395	2.40111	2.3431	2.35099	2.17483	2.11792	2.02751	1.61258	2.72272	2.77249	2.2723	2.18346	2.17922	2.69969	2.72737	2.56414	2.26444
CETN3	2.33376	1.72074	2.66687	2.44605	3.11495	2.34558	2.13927	3.2457	2.7079	2.1253	2.77882	2.28399	1.87083	2.50515	1.16735	2.31623	2.47418	2.80299	2.33449	2.44141	3.54657	2.76216	2.20159	2.7754	2.63195	2.61798	2.99641	2.73852	2.77129	3.99876	2.51106	2.83899	2.25908	3.2312	2.41777	3.0811	2.81374	2.23598	3.10098	2.01409	2.70836	3.04117	2.28351	3.13155	2.17146	3.30969	2.80569	3.07836	2.20127
CETP	2.75012	2.41224	3.26164	2.96235	2.30786	3.03705	2.99252	2.92067	2.46109	3.34673	2.79699	2.64908	3.06858	2.51662	1.91062	2.58774	2.86873	2.8524	2.58279	3.01219	2.6753	2.42647	3.14192	2.79316	2.66404	2.56362	2.61148	2.42003	2.72229	2.63585	3.29577	2.81827	2.47556	2.24095	2.68123	2.99747	2.42993	3.55153	3.13895	2.65366	3.16258	2.51849	2.28935	2.41752	2.43254	2.52911	2.45719	3.4753	2.52357
CFB	2.23204	2.31153	2.57859	2.67795	3.04922	2.03477	2.25046	2.4006	2.02351	1.94462	1.78068	1.58778	0.406116	2.64839	1.85447	2.21012	1.73706	2.43937	2.02012	1.90476	2.40108	1.76178	1.68919	2.04107	2.53061	2.60234	2.4985	2.70837	2.71419	3.1796	2.05755	1.80443	2.30571	2.88577	0.881108	2.44627	2.06519	1.76868	2.43949	1.72021	1.41819	1.66209	2.37902	2.55453	2.41416	1.79286	2.29946	2.43348	1.58559
CFD	4.06986	3.61527	4.41679	3.8218	3.61937	4.39339	3.14197	3.79307	3.06586	4.8509	2.89385	3.41806	4.11427	3.82238	3.37599	2.37316	3.01086	3.27765	3.37125	3.26887	1.9999	2.76807	4.38695	4.08916	3.4696	4.28282	3.78664	3.26185	3.67782	3.22563	3.7276	3.66787	3.91014	3.19632	3.88844	4.35712	3.38412	3.80659	4.37174	3.81244	2.52772	3.32533	2.99639	3.09168	2.97395	4.37978	2.52647	3.1952	3.543
CFDP1	2.78942	3.26489	2.61675	2.88715	2.87044	3.35603	3.62592	2.95833	2.72895	2.63599	3.78521	3.37253	2.82769	2.91955	3.54491	2.61553	2.93605	1.98815	2.98213	2.45501	2.45501	2.52438	2.24306	0.91994	2.71498	2.84208	2.70059	3.45963	3.87079	2.20204	2.43446	2.17803	2.71346	2.9796	2.90314	2.78537	2.42463	2.71954	3.41021	3.47452	2.77095	3.18606	2.28155	3.05485	2.9423	2.99021	2.09415	3.15489	2.4243
CFH	2.43893	1.88975	3.31951	2.70804	2.75139	2.5989	2.61684	2.85707	2.72002	2.75737	2.72052	2.05722	2.29493	2.85854	2.2974	2.34427	2.49178	2.81869	2.67965	2.8157	2.84411	2.36321	2.94774	2.97615	3.06336	2.34225	3.25375	2.59344	2.83115	2.46285	2.61734	2.56603	2.54308	2.94976	2.02084	2.85904	2.90889	2.37464	3.42565	2.12148	2.52634	2.58962	2.92411	2.66788	3.16646	2.59482	2.28943	3.20935	2.84675
CFHR2	3.13983	2.9052	3.78092	2.88862	3.10115	3.87738	3.18555	2.7996	2.64134	4.05624	2.61371	2.77097	3.55725	2.9047	2.59169	2.2801	2.58608	2.7358	3.0267	2.7996	2.0927	2.18313	3.41767	3.1951	3.21419	2.91776	2.85939	3.09	2.76644	2.66153	3.28302	2.49212	3.03583	2.42982	2.9654	3.33829	2.73077	3.20515	3.45284	3.30814	3.10273	2.68171	2.77717	2.1516	3.32354	2.79364	2.70426	2.87595	2.15019
CFHR4	1.76794	2.23335	1.60427	1.75249	1.88381	1.54875	1.35902	1.44166	1.44649	1.25522	1.29393	1.31565	2.06687	1.19197	1.78387	1.61015	1.69223	1.57829	1.01632	1.74968	1.84817	1.56525	1.50144	1.75056	1.7858	1.28901	2.00411	1.45469	1.58167	1.68925	1.10942	1.6087	1.76456	1.14475	1.63091	2.00499	1.29055	1.8056	0.983411	1.7129	1.80681	1.35233	1.40251	2.16612	1.44179	1.55603	1.74186	1.55314	1.39552
CFI	1.52796	1.56956	2.1698	2.05094	1.97665	2.13166	1.55569	2.49441	2.5786	1.82114	2.7138	1.78571	1.6614	2.05886	1.84145	1.74163	2.42804	2.02838	2.42606	2.11653	2.71826	2.4538	1.36205	1.73447	2.00191	1.7736	2.4221	1.74658	2.00114	2.06728	1.92663	2.48896	1.47843	2.66774	1.88525	2.43178	2.63308	1.628	2.32877	1.37591	1.58748	2.49116	2.41582	2.6725	2.61921	1.75058	2.10544	2.63937	2.22253
CFL1	3.27044	2.8612	3.56762	3.81384	2.83091	3.37912	3.97349	2.95625	2.7437	2.70973	3.12552	2.7889	3.52129	2.38272	1.88453	3.05772	3.00097	3.40107	2.7562	2.82497	1.85647	2.86825	3.01845	2.73954	3.10213	3.24543	3.44339	3.81799	3.76606	3.11992	3.15358	2.73264	3.09107	2.79948	2.95721	3.14733	2.4393	3.89078	3.58301	2.84678	3.1819	3.24235	3.19167	2.84082	3.36191	3.11793	3.04984	2.86257	2.6996
CFLAR	3.72764	3.65718	3.2946	3.22157	3.9241	3.26991	2.87751	3.12992	2.68197	4.0717	2.8774	3.0178	3.02397	3.44838	3.4638	2.54619	2.89849	3.09752	3.32124	3.13763	3.58713	3.28472	3.68752	4.0285	2.93151	3.77598	3.05843	2.98129	3.09649	3.51729	3.25243	3.08723	2.95105	2.75191	3.15306	3.73998	3.30169	3.26631	3.79038	3.56718	2.99451	2.85405	3.14798	2.84908	3.61772	2.98461	3.0556	3.11798	3.54867
CFP	2.72905	2.84833	1.92327	1.39759	1.84609	2.59629	1.7824	3.06935	2.94791	2.28973	3.04344	2.80003	2.24413	1.88765	2.84671	2.78978	2.80003	2.81407	2.42494	2.66942	2.29055	2.38932	2.83214	1.68256	1.89844	3.1619	3.35162	3.93396	3.45578	2.70099	1.85958	3.00027	2.66969	2.98462	2.79572	2.90824	2.76172	1.93784	1.57785	1.50176	2.08868	3.17515	3.39824	2.68825	2.90485	2.82689	2.16863	3.19655	2.67754
CFTR	1.30636	1.04181	1.61323	0.243851	1.67479	0.372756	1.18948	2.8813	2.34692	0.809013	2.98231	2.32912	1.434	0.70031	1.89509	2.69612	2.86639	2.69948	2.78029	2.63022	2.41474	2.49314	1.59254	1.08558	1.02402	1.31886	2.92026	2.84763	3.0001	1.62092	0.355922	3.11939	1.9605	2.79424	2.72786	1.10723	2.61916	0.944652	1.50308	1.01199	2.27215	2.71129	3.0279	2.4277	2.98926	2.64337	3.5848	2.31171	2.65051
CGA	2.1496	1.74981	1.61279	1.46446	1.97868	1.35788	1.22282	2.00434	1.46753	1.31024	1.71752	1.73962	1.30987	1.2847	0.902599	1.62911	1.79905	2.29608	2.01171	2.46847	1.82999	1.71555	1.56858	1.80286	0.860361	2.19478	2.60107	2.1507	2.50383	2.21492	0.900143	2.34077	1.44432	2.18017	1.21312	1.74441	2.00729	1.8338	1.42517	1.62212	2.15393	2.03201	2.3907	2.05124	1.61966	1.80944	1.23702	1.89935	1.88753
CGGBP1	3.22477	2.99258	3.44197	2.97129	3.59532	3.41972	2.97323	3.26296	2.71198	2.4058	2.20405	1.94041	0.229898	3.30604	3.51792	2.98722	2.69166	3.55369	2.69746	2.27564	3.34664	2.54073	3.38876	3.49809	3.17156	3.47874	3.61077	3.4879	3.75976	4.04084	2.99209	2.94224	4.37318	2.92917	2.67037	4.26578	3.57932	2.25149	3.99876	2.50206	2.99154	2.51682	3.0204	2.68301	3.28782	2.48761	3.47465	2.7054	3.28262
CGREF1	2.257	2.83937	2.09144	1.92978	1.98285	2.14305	2.30569	1.63891	1.55077	1.57626	1.90331	1.7397	1.72363	1.36785	2.17276	1.74749	1.86582	2.04112	1.62479	1.71	1.55126	1.65351	2.28768	2.18542	2.05833	2.61392	1.65011	1.87751	1.76746	1.53	1.57383	1.35064	2.1041	1.61505	1.38862	2.03934	1.53178	2.22583	2.17178	1.93513	1.70447	1.71535	1.79723	1.42279	1.58573	1.5494	1.46587	1.66024	1.56498
CGRRF1	3.06206	3.83984	2.28114	2.38216	2.7276	2.89143	2.1304	2.48023	2.96019	3.42844	2.88482	2.65138	3.38363	2.54965	2.99663	1.93328	2.45877	2.83301	2.86598	2.98741	2.52472	2.81469	2.91708	2.38006	2.06759	3.03537	2.53885	2.07041	2.73984	2.63915	2.31987	2.1306	2.41461	2.17927	2.80474	2.24607	2.17561	2.8349	2.09272	2.31935	3.26653	2.25134	2.4941	2.81018	2.45927	2.42986	3.32841	2.29383	2.62666
CH25H	1.73711	2.24998	1.91182	1.70176	1.95742	2.17415	1.7202	1.98551	1.58536	1.40817	1.62635	1.89226	2.41846	1.36155	2.05067	1.89636	1.9353	1.94708	1.70474	1.91993	2.25604	1.77493	1.77144	1.80628	2.28277	2.1511	1.94606	1.69347	2.16894	1.28162	1.6746	1.83846	1.86571	2.09618	1.94965	2.05016	1.89431	1.9856	1.76631	1.96972	2.06596	1.63018	1.75236	1.71975	2.38708	1.86667	1.85266	1.97591	2.10205
CHAD	2.17942	1.63011	2.41895	2.1825	2.14557	1.94195	2.13429	2.19256	1.60786	2.52871	2.31668	2.49927	2.45054	1.7968	1.19261	1.97355	2.00381	2.42387	2.0869	2.16845	1.3986	1.86379	2.04299	1.83168	2.09223	2.13737	2.50799	2.13101	2.44131	1.88861	2.01325	2.04228	2.07325	2.07408	2.0469	1.92349	2.12742	1.84655	2.70924	1.42752	3.15812	2.24914	2.26736	1.87856	1.82532	2.03217	1.97148	2.07042	1.99901
CHAF1A	2.54756	2.64268	4.30114	2.63322	3.70201	2.83642	3.44352	3.54829	3.61304	3.07647	2.70263	2.09203	1.96404	3.73189	3.72392	2.95214	3.03033	2.70412	2.78281	2.52035	2.55122	2.37741	2.67107	3.55608	3.62381	2.74926	3.07316	2.22451	2.81618	2.45791	3.45797	2.74994	3.14271	2.75343	2.18367	4.04366	2.58957	3.83249	3.45946	3.3987	2.42585	2.49815	2.53383	2.10493	3.71023	3.3014	2.37673	2.51326	2.36265
CHAF1B	1.71836	2.41478	1.80647	1.81785	1.90645	1.93565	1.74262	2.15601	1.17993	2.61277	2.11889	2.09364	2.53466	1.951	1.14371	1.36802	1.9798	1.98326	1.64916	2.1372	1.73083	1.94565	1.96486	1.60007	1.91437	1.39663	1.60907	1.24972	1.95901	1.06105	2.11137	2.23174	1.7733	1.50265	1.40811	1.7931	2.06345	1.68619	2.06286	1.10757	1.56817	2.03206	1.39549	1.44639	2.0812	1.95242	2.712	1.67048	1.93135
CHD1	4.18894	3.40813	3.87606	5.29435	3.94187	3.58381	3.44717	1.72848	1.47639	3.3953	1.96886	1.93596	1.56395	4.60445	2.78292	2.2929	1.58571	1.60634	2.8668	2.38939	1.65096	2.09714	3.75001	4.56596	4.61337	4.15827	1.68554	1.76474	1.71566	3.80858	3.86602	1.65988	2.79965	1.69167	1.93596	4.43044	1.79485	5.30105	4.05899	3.58326	0.981518	1.64613	2.86783	2.00478	2.32245	1.1118	2.42834	1.85025	2.83358
CHD1L	2.62875	2.7137	2.59008	2.69557	3.30125	3.48072	2.20157	2.59897	3.24809	2.75905	3.08247	1.74127	2.58465	4.38663	3.61818	2.99608	2.15222	2.6887	2.20854	2.05151	2.92591	2.76125	2.45453	2.23927	2.50942	2.86548	2.89775	2.83189	2.10974	3.24732	2.51944	2.23145	2.89937	2.32643	1.68829	3.40006	2.81566	2.97288	2.78196	3.12847	2.79103	3.10414	3.14968	2.19358	2.19931	2.25353	2.84169	2.16361	2.38949
CHD2	1.69276	1.36288	1.59551	1.01199	1.54761	0.933312	0.992934	2.102	1.756	1.24071	2.41086	2.57311	2.59999	0.634226	-0.033342	1.87769	2.12302	2.04336	2.30139	2.28722	2.41526	2.27403	0.739786	0.90399	1.0418	1.29642	2.18313	1.89186	2.14892	1.11267	0.716817	1.84934	0.964589	1.62405	1.82393	1.25341	1.93584	1.39172	1.15812	0.949928	1.84521	2.35043	2.08845	1.98781	1.9637	2.15554	2.2988	2.26926	2.06099
CHD3	3.56393	2.6961	3.66832	3.11054	3.93214	3.03731	2.25518	3.7685	2.98325	3.6839	3.18943	3.04453	1.63556	3.51615	2.48162	3.20345	3.1806	3.61997	3.52129	3.12192	2.9282	2.78538	3.43201	3.14222	2.77608	3.87242	4.24214	3.24085	3.59763	3.46629	2.64521	3.29745	3.05653	3.49792	3.13023	4.16065	3.05752	3.18896	3.16611	2.59951	2.84883	2.97012	2.70771	3.29747	3.04158	2.85237	3.27795	3.17336	2.94993
CHD4	3.07793	2.7272	3.78084	3.01906	2.79686	3.03133	2.79931	2.9837	2.2072	3.2447	3.09456	2.90521	4.36697	2.18273	1.85408	2.46326	3.11565	3.07003	3.18775	3.31578	3.04796	3.19462	3.32515	2.94598	2.40591	2.54718	3.1284	2.69625	3.42909	2.98963	2.89741	3.05924	2.79195	2.7767	2.96849	3.04359	2.96359	3.35507	3.20399	3.04653	3.63245	3.13446	2.61643	3.15188	3.00293	3.20252	3.61076	2.81034	2.78251
CHD5	2.76193	2.65915	2.83045	2.50988	3.02915	3.66782	2.90777	2.30048	2.33474	3.14367	2.61566	2.28482	1.33977	2.87645	3.02229	2.36998	2.03571	2.34649	2.37193	2.32201	1.85855	1.60895	2.56665	1.64706	3.06438	2.90141	2.77912	2.74486	2.52903	2.42815	3.22393	1.79982	3.17205	2.69397	2.3274	2.75018	2.10863	2.67335	3.17352	2.80255	2.73419	1.96716	2.46281	1.81746	2.20266	2.19649	2.85898	2.4366	1.8191
CHEK1	2.28576	1.92586	2.41332	2.07776	1.99149	2.15821	1.98726	2.0628	1.75529	2.6282	2.11837	2.42852	2.29832	1.69616	1.29444	1.86697	1.80875	2.10937	1.98499	2.24857	1.53776	1.71983	1.94015	1.84224	1.49609	2.44825	2.17606	2.42535	2.55925	2.63508	2.01266	1.63144	1.9518	2.01516	1.89767	2.26459	1.94265	2.45778	2.10846	1.58289	1.82712	2.07757	1.6142	1.51933	2.47848	2.22617	2.16839	2.49638	1.83269
CHEK2	2.30964	3.16536	1.95217	2.37604	2.19531	2.1354	2.61468	2.1322	2.04433	2.49287	2.20559	2.42775	1.36135	2.03555	2.23725	2.14717	2.12521	1.77573	1.96095	2.06679	2.16215	1.82565	2.70655	2.40799	2.03705	1.97014	1.24402	1.32091	1.88856	2.83086	2.37504	1.88706	2.71104	2.18711	2.30244	1.68307	1.73778	2.7365	2.39351	2.92971	1.98636	1.85821	1.99831	2.29529	1.57121	1.97149	1.97903	1.72802	1.79176
CHERP	1.55374	2.79324	1.60248	1.42165	1.5786	0.95276	1.28713	1.84896	1.53555	1.17892	2.7614	2.67366	2.67805	1.56398	1.12287	2.1029	2.428	2.37244	2.20964	1.94644	2.65124	2.71509	0.569165	1.25642	1.53327	1.37925	1.51654	2.1882	1.97568	0.488742	1.46357	2.12288	1.42604	2.05806	1.60574	1.07754	1.80216	2.04408	1.05219	1.4158	2.88473	2.36846	2.17169	2.53972	2.25377	2.65745	1.47115	1.85481	1.52216
CHGA	1.91359	1.6792	1.8598	1.91408	1.71374	1.45024	1.27852	1.81869	1.70717	1.72312	1.88284	2.11822	2.13204	0.960242	0.299017	1.56407	1.93268	1.98992	1.91048	2.16658	1.46933	1.77231	1.59383	1.32095	1.19068	1.88546	2.15128	1.92676	2.13105	2.42974	1.19562	1.27984	1.55436	1.45946	1.50683	1.45271	1.59812	1.75371	1.87313	1.81737	2.18886	1.63643	1.95841	1.58741	1.62568	1.92444	1.42743	1.58483	1.59834
CHGB	0.964676	0.360283	0.980934	0.857091	0.935031	0.997669	0.240265	1.42097	0.668348	0.743767	1.23353	1.3416	0.885433	0.847527	1.73308	0.740072	1.10491	1.01645	0.733856	1.12547	0.663567	1.12882	0.991453	1.23484	0.319161	1.17698	1.497	0.677911	1.14603	1.89326	0.692604	1.43245	0.633312	0.87826	0.969111	1.26544	0.937552	0.295253	0.657698	-0.31727	1.06117	1.10402	0.932016	0.926484	1.24572	1.58753	0.734699	0.482862	1.2665
CHI3L1	2.03458	1.76812	1.8539	1.68823	1.82334	1.36118	2.6238	2.45369	1.95239	1.47056	2.33413	2.79199	3.17587	1.29095	0.390229	2.00654	2.41508	2.2596	2.0682	2.24513	1.93148	2.32662	1.30811	1.56921	0.818072	1.71718	2.2982	1.52294	2.28319	1.92682	1.27808	2.12985	1.1419	1.96419	2.05479	1.57189	1.96419	2.00938	1.58476	1.31668	2.28421	2.6534	2.0162	1.9155	2.56733	2.17158	2.21185	2.19379	2.19081
CHI3L2	3.25662	2.80444	3.24453	3.24014	2.83301	3.00883	3.75165	2.74634	2.62986	2.5127	2.787	2.82821	2.46998	2.5583	1.92702	2.62547	2.87381	2.6914	2.41504	2.79634	2.27439	2.37713	3.16322	2.64896	2.92202	2.88301	2.82931	2.29252	2.7348	3.67583	2.34513	2.28318	3.22695	1.94693	3.16995	3.14344	2.07825	2.91158	3.31541	2.39732	1.78606	2.82967	2.61186	2.19807	2.20801	2.73238	2.63823	3.08539	2.44077
CHIT1	3.51396	3.22792	4.03221	3.41505	2.48035	3.33942	3.93622	2.27179	2.33336	3.21919	2.65624	2.56316	2.51128	3.41166	2.31066	2.46862	2.49868	2.43274	2.72896	2.43032	2.44874	2.41965	3.0146	3.05145	3.34718	3.08926	2.44729	2.21022	2.48801	3.34573	3.17362	2.4948	3.06987	2.02454	2.96215	3.33409	2.09677	3.35348	3.71709	2.34412	2.03753	2.43463	2.30192	2.26518	2.18066	2.46448	2.47863	3.22361	2.2477
CHKA	3.45414	2.82516	3.44468	3.00032	3.56013	2.75798	2.7122	1.91578	1.5172	3.09735	2.11284	2.10935	1.48137	3.54172	2.65995	1.67295	1.8088	1.90085	2.21286	2.07502	2.12179	2.13573	3.14711	3.46956	2.64502	3.57207	2.12179	1.79039	1.96156	3.44518	3.34616	2.77615	2.84357	2.15464	1.59881	3.41134	1.84064	3.79998	3.40637	3.16851	2.38166	2.5424	1.74469	2.19953	1.70483	1.81575	2.01238	1.59019	1.9309
CHKB	1.7869	1.78837	1.83977	1.59012	2.36108	2.16969	2.18388	2.1522	1.81053	2.10067	3.39846	3.39112	2.62016	1.59697	2.04389	2.4224	2.88498	2.52324	2.33625	2.15024	2.60645	2.81939	0.638045	0.96503	1.82655	1.5862	1.90598	2.93099	2.52177	0.907759	2.51136	2.69456	1.33705	2.51247	1.46005	1.26265	2.41163	2.73114	1.99738	1.36055	1.50432	2.61785	2.1097	2.43833	2.2252	2.70718	2.57738	2.20011	2.57721
[truncated: 5,353 more rows]
[truncated: 159 more columns]
