# Supplementary material for: Systems and computational analysis of gene expression datasets reveals GRB-2 suppression as an acute immunomodulatory response against enteric infections in endemic settings
Source: Front Immunol. 2024 Feb 16;15:1285785. doi: 10.3389/fimmu.2024.1285785 (PMC10906661; doi:10.3389/fimmu.2024.1285785)
Supplement: Supplementary file 6 [file DataSheet_6.xlsx]

## Sheet: clean_data_Endemicity
Column1	GSM161336	GSM161338	GSM161339	GSM161361	GSM161377	GSM161378	GSM161383	GSM161402	GSM161419	GSM161421	GSM161442	GSM161444	GSM161445	GSM161452	GSM161465	GSM161468	GSM161475	GSM161481	GSM161490	GSM161491	GSM161494	GSM3092219	GSM3092221	GSM3092225	GSM3092229	GSM3092231	GSM3092239	GSM3092241	GSM3092243	GSM3092245	GSM3092247	GSM3092249	GSM3092251	GSM3092255	GSM3092261	GSM3092263	GSM3092265	GSM3092269	GSM3092273	GSM3092275	GSM3092277	GSM3092283	GSM3092287	GSM3092289	GSM3092298	GSM3092300	GSM3092308	GSM3092309	GSM3092310
AADAC	2.51184	2.13186	2.7719	2.33124	2.73144	2.78345	1.6811	2.83258	2.75071	1.7071	2.6698	3.24337	2.0943	2.89085	2.6226	2.99439	2.00954	2.78394	2.45068	2.53399	1.50339	1.87324	2.24826	2.06463	2.1081	2.01056	1.89998	2.13676	1.92372	1.9428	1.86505	2.05518	2.02418	1.8628	1.87498	1.73324	1.84459	2.25878	1.86104	2.13744	2.20017	1.93159	2.06407	1.84019	1.9641	2.21161	1.86048	2.07485	2.10205
AAK1	2.78339	2.53709	3.09513	3.31595	3.18805	2.7659	2.99771	3.12061	2.75391	2.95425	2.60853	1.51393	3.08764	2.51211	2.8838	3.48831	2.59804	2.50811	2.57056	2.87081	2.42168	2.16761	1.84435	2.52223	2.46332	2.32867	2.23956	2.14628	2.48684	2.29306	2.53438	2.3818	2.01604	2.20791	2.38307	2.23093	2.27242	2.27642	2.45095	2.36219	2.43928	2.38429	2.10517	2.25081	2.60503	2.41002	2.19886	2.70203	2.33941
AAMP	2.47558	2.65208	2.77717	2.60279	2.73742	2.42787	2.31656	2.28317	2.15225	2.44695	2.52593	2.79148	1.96939	2.88159	2.41515	2.2307	2.55031	2.91021	1.87557	2.3807	2.22063	2.64503	2.55134	2.59681	2.57537	2.26137	2.29926	2.56466	2.14509	2.27607	2.31345	2.25393	2.32596	2.27428	2.36401	2.18234	2.33031	2.25208	2.37917	2.67984	2.33393	2.16406	2.44826	2.22105	2.35995	2.3953	2.25052	2.15721	2.19852
AANAT	4.1932	2.82883	5.10735	4.26792	3.8981	3.5978	3.93215	3.81298	4.58383	3.10029	3.73778	3.36276	3.60395	4.72524	4.25421	4.36866	3.76332	4.22016	3.12914	4.0868	1.90097	3.99095	3.75133	3.87599	3.50114	3.66968	3.6449	3.66822	3.44295	4.09327	3.24761	3.2811	3.39268	3.49336	3.61695	3.65243	3.66296	4.11267	3.5056	3.40489	3.35419	3.85519	3.72662	3.97942	3.56117	3.40358	3.63451	4.15261	3.37391
AASS	0.820204	0.610524	1.47185	0.609562	1.69307	0.399882	1.62911	1.34969	1.91092	1.06307	0.889456	1.60891	0.930815	1.06018	1.37711	1.00055	1.26986	1.38095	0.818761	1.28044	0.723059	2.52633	3.557	3.49352	2.50201	3.17799	3.42742	3.05974	2.7384	3.30274	3.57866	2.69443	2.2839	3.0277	2.80631	3.26376	3.10704	3.28472	3.10081	3.15861	3.1914	3.41976	4.00809	4.08425	3.13498	3.28105	3.26825	3.03926	2.76003
AATF	2.49185	2.19494	2.47488	2.24902	2.53639	2.2416	2.48496	2.19707	2.1292	2.09898	2.29568	1.98022	2.4505	2.37786	2.70022	1.92932	2.4102	2.07088	1.77715	2.19707	2.6753	3.17488	3.18895	3.28835	3.47998	3.23446	2.97542	3.04221	3.12951	2.98963	3.10488	2.9283	3.10701	3.09694	3.15706	3.01559	2.98024	3.09934	3.0793	3.12348	3.13378	2.83237	3.12447	3.1939	3.25105	3.13019	2.97694	3.07848	3.03391
ABAT	0.774264	0.873282	0.571859	1.37031	0.457794	1.33391	0.168991	0.336448	0.493227	-0.669267	1.21693	1.63825	-0.229509	0.986862	0.0981246	0.658257	0.574286	1.02666	0.494198	0.282085	0.0262878	1.51028	1.22321	2.12019	1.01085	1.18416	1.24128	1.25492	1.15124	1.0551	1.34641	1.08921	1.48161	1.85506	1.24364	1.06707	1.01489	1.38928	1.09075	1.43614	1.22272	1.1979	1.33608	0.957853	1.20388	1.13209	1.00494	1.33088	1.23805
ABCA1	2.77872	2.28643	3.01322	2.88762	2.77366	2.92965	2.45711	2.42673	2.52498	2.13449	3.09172	3.05171	2.63691	3.08869	2.77315	2.83596	2.38064	2.82887	2.90129	2.81468	1.93849	2.4776	2.46824	2.76796	2.76445	2.9842	2.33928	2.36556	2.31642	2.56526	2.32394	2.44417	2.74629	2.54633	2.41658	2.23052	2.53468	2.77244	2.5067	2.45821	2.69563	2.51467	2.56108	2.60493	2.42152	2.25101	2.52513	2.19845	2.47431
ABCA12	1.56942	1.87212	2.44331	1.40262	3.68024	2.0565	2.54405	2.2556	2.11542	2.0717	1.91631	2.38818	2.15391	2.65572	2.12207	2.76739	2.95699	1.99377	2.4262	2.4856	2.25275	2.71504	2.71819	2.38734	2.77295	2.83374	2.6857	2.4776	2.59476	2.75601	2.6186	2.64743	2.37083	2.60223	2.60862	2.50455	2.58008	2.82336	2.63465	2.2847	2.90387	2.54399	2.66665	3.14399	2.57087	2.8106	2.8467	2.61471	2.8633
ABCA2	1.47373	1.34873	1.38223	1.62623	1.63823	1.14824	1.52773	0.613246	0.88924	0.565247	1.18523	1.20323	1.38073	1.30173	1.02374	1.18873	1.14174	1.10674	1.48123	1.12024	0.665245	1.85434	1.59709	1.55356	1.846	1.65038	1.56466	1.62343	1.89928	1.59235	1.54233	1.54997	1.74689	1.66184	1.57851	1.73217	1.5724	1.54212	1.60767	1.55694	1.61597	1.57861	1.51728	1.65546	1.65227	1.83407	1.63526	1.54272	1.52641
ABCA3	1.7914	1.41757	2.13922	1.82659	1.84699	1.7557	1.78324	1.44817	1.75978	0.980494	1.97245	2.24632	1.56598	2.15503	1.80262	1.88779	1.35637	1.80466	1.74499	1.54864	0.930514	1.92243	1.94112	1.64357	1.50635	1.62695	1.58812	1.7917	1.8398	1.61786	1.54058	1.80067	1.7832	1.53193	1.73902	1.53263	1.47133	1.41124	1.50074	1.8039	1.72331	1.64093	1.76118	1.57835	1.62845	1.74426	1.61157	1.71575	2.14664
ABCA4	1.91873	1.61295	2.11277	1.70124	2.11826	1.83094	2.10629	2.13223	1.53164	1.18496	1.86735	1.89179	1.88531	1.90676	1.96612	2.45097	1.2533	1.77058	2.20356	1.87184	1.31416	1.56495	2.22434	1.84242	1.84	1.50786	1.61156	1.4555	1.45574	1.52671	1.54947	1.47511	1.55677	1.55367	1.42587	1.47729	1.52272	1.52219	1.49501	1.49953	1.55922	1.56253	1.46141	1.61244	1.46129	1.50041	1.54044	1.51518	1.48727
ABCA5	1.9207	1.41761	1.59972	1.96107	1.11104	1.90821	2.15808	1.40127	2.45743	2.17922	1.55167	2.14751	2.04996	1.91061	3.2916	1.70544	1.9529	2.26475	0.650236	1.50699	1.59972	1.56513	2.52067	1.46678	1.93574	1.47977	1.45149	1.33348	1.72076	1.63692	1.6488	1.9435	1.30667	1.35363	1.49193	1.31944	1.4644	1.32032	1.8666	1.6094	1.60685	1.41084	1.3189	1.56328	1.5201	1.61202	1.26055	1.75918	1.45099
ABCA8	1.82476	2.1372	2.70155	2.2181	2.36391	2.1033	2.35616	2.02966	1.93811	2.48017	1.96524	2.51553	2.83912	2.45498	2.81103	2.38862	2.36682	2.91518	1.5932	2.67152	2.02434	1.65772	1.45228	2.46641	1.78916	2.15619	1.79989	1.91169	2.28274	1.78637	1.98064	2.04032	2.38158	1.93846	1.93119	2.10742	2.22741	2.38027	1.82353	1.7688	1.85142	1.96381	1.82406	2.18993	1.92373	2.1936	1.90842	1.75107	1.91862
ABCB1	2.50038	2.39302	3.16359	2.12702	2.63397	2.54928	1.87891	2.4801	2.39302	2.24034	2.41807	2.65246	2.25346	2.21231	1.94989	1.86997	2.04651	2.66021	2.49441	2.98645	2.31131	2.46284	2.44762	2.26155	2.75747	2.23524	1.97621	1.77115	2.66615	2.3284	2.56305	2.63161	1.60683	2.35261	2.13793	1.98145	2.24854	1.97214	2.51494	1.91068	2.31687	1.89844	1.76718	2.25769	2.62302	3.10992	1.97098	2.75098	2.33443
ABCB11	1.69634	1.98751	1.80192	1.93543	2.7422	2.03675	1.82985	0.655682	2.62431	1.9984	1.44777	1.42978	2.12718	2.28816	2.57649	1.98609	2.0377	2.59448	1.1263	1.9913	1.89992	1.42967	1.83038	1.97045	1.5001	1.86994	2.11437	1.57067	2.23027	1.71418	2.63615	1.87888	1.36798	1.77731	1.84934	1.88245	1.89267	1.63923	1.55778	1.77087	1.66805	1.65303	1.86715	1.54067	1.94391	1.78381	1.66462	1.61776	2.14041
ABCB4	1.84733	1.45868	1.72839	1.52231	1.55266	1.78027	0.946194	1.83118	1.34855	1.01374	1.53945	1.67895	0.862493	1.5649	1.04164	1.25702	0.818929	2.03186	1.27023	2.98097	1.44693	1.53074	1.12985	1.64807	1.24726	1.28137	1.20579	1.70615	1.39171	1.42171	1.47312	1.83061	1.28127	1.67008	1.18798	1.39554	1.36238	1.24532	1.51366	1.2755	1.73139	1.65495	1.43495	1.4947	1.28016	1.20574	1.24525	1.65597	1.28623
ABCB6	1.26017	1.1256	1.73163	1.00372	1.21531	1.37669	2.01685	1.59853	1.46104	1.81696	1.25139	1.73895	1.62291	1.45324	0.980313	1.48688	1.40692	1.52247	1.00957	1.72335	0.97105	2.74984	2.16261	2.35814	1.93413	1.94007	2.16927	2.14039	2.04735	2.23776	2.11033	2.19963	2.00852	2.06377	2.32104	2.17045	2.59704	2.33403	2.09974	1.88487	2.24014	2.21036	2.00666	2.04799	2.1594	1.87895	2.18937	2.30967	2.55629
ABCB7	1.40907	1.6446	1.52167	1.74441	1.10815	1.34171	1.27287	0.857873	0.494505	0.0436146	1.15879	1.24484	0.774775	1.19666	0.374038	1.27189	1.05701	1.17846	1.17453	0.883441	0.683318	2.68328	1.69384	2.01368	2.09793	1.70253	1.43114	1.96024	1.83749	1.80466	2.16154	1.91652	1.73307	1.9675	2.06912	1.48632	2.18389	1.78948	2.04661	1.70495	1.84139	1.68569	1.95912	1.61045	1.98352	1.74632	1.72504	2.52617	2.21977
ABCB8	1.5697	2.44927	1.8969	1.79235	1.61242	1.4159	1.61895	1.63755	1.56216	1.35307	1.72953	1.62147	1.42344	1.29276	1.72902	1.48073	1.80241	1.32392	1.77627	1.36212	1.2234	1.41199	1.58137	1.29427	1.53033	1.54781	1.65727	1.48484	1.63096	1.64018	1.52924	1.53321	1.50079	1.50686	1.54052	1.54042	1.46773	1.51634	1.54482	1.53791	1.60488	1.57088	1.51085	1.52882	1.5927	1.72645	1.53851	1.72941	1.61979
ABCB9	2.64103	2.5684	3.12848	2.28296	2.69721	2.82092	2.15188	3.49109	2.36411	2.3539	2.52527	2.40327	2.18593	2.26027	2.96959	2.21827	2.26764	2.71934	2.83851	2.81808	3.46783	2.22727	1.83604	1.93166	2.17701	2.05006	2.06813	2.1127	2.00331	2.06282	2.02436	2.09493	2.25482	2.11847	2.10312	2.13203	2.0536	2.05332	2.29803	2.01508	1.98824	2.01307	2.1418	2.07288	2.06298	2.02835	2.03514	2.07063	2.1076
ABCC1	2.42215	1.7604	2.68324	2.74399	2.33178	1.34918	2.6255	1.86031	2.58081	2.88859	2.39855	2.30717	2.20826	2.56776	1.89797	2.627	2.42767	2.83286	2.44173	2.10985	1.44408	2.25404	2.22095	1.96709	2.37753	1.76617	1.73617	1.72259	1.8956	1.87956	2.10026	1.78733	1.74436	1.69575	1.83464	1.86671	1.67881	1.81147	1.91617	1.74533	1.87199	1.88613	1.90614	1.84011	1.88222	1.75665	1.78924	2.00942	1.73665
ABCC3	2.68545	2.88355	2.44559	2.5529	2.22564	2.56261	2.37519	2.57183	2.45045	2.30721	3.48027	2.50726	2.32955	2.94278	2.61165	2.78984	1.94937	2.96803	3.24139	2.97386	1.94549	1.12647	1.63178	2.19469	2.35543	2.02157	1.36694	1.77481	2.02352	1.58361	1.8209	1.41499	1.30764	1.42253	1.96105	1.3423	1.83914	0.836171	1.73146	1.64076	1.40126	1.89341	1.66107	1.89101	1.75303	1.99633	1.57774	0.969871	1.20934
ABCC4	2.02427	2.55336	2.93753	2.82276	2.22608	2.86118	2.53099	2.86556	2.1084	2.77365	2.51494	2.42887	2.08554	2.37002	2.32723	2.38315	2.17405	2.50424	2.83686	2.68903	2.81984	2.20504	2.54165	2.86309	3.23195	3.00745	2.42692	2.60191	2.81015	2.66112	2.4076	2.65661	2.02057	2.54316	3.04238	2.59405	2.58947	2.19246	2.54316	3.10089	2.62041	2.58569	2.43841	3.05037	2.97491	2.60062	2.35832	2.58318	2.30686
ABCC5	3.22131	2.57718	3.49979	2.91778	3.25987	3.41064	3.05001	3.72519	3.45171	2.82461	2.85667	3.03448	2.94082	3.24485	2.73746	3.29494	2.88722	3.26939	2.9328	3.12965	2.59972	2.11792	2.68918	2.77827	2.2529	2.62354	2.57597	2.36796	2.64838	2.48384	2.31694	2.71711	1.87244	2.43072	2.16283	2.0334	2.38324	2.55007	2.42803	2.64646	2.53151	2.62481	2.50311	2.11706	2.46407	2.23529	2.19019	2.85354	2.51117
ABCC8	1.80695	2.05663	2.57872	2.01417	2.1946	2.52969	2.06219	2.54688	1.87013	1.52594	2.13193	1.87771	1.88428	1.86912	1.81757	2.20825	1.73215	2.13547	2.26738	2.1572	2.4928	1.9822	2.04314	1.97011	1.96467	1.92284	1.88372	1.9411	1.98246	1.94516	1.88952	1.92295	1.92072	1.90745	1.93834	2.01146	1.87811	1.93492	1.89501	1.94916	1.96053	1.94915	1.91892	1.92068	1.89685	1.92641	1.95827	1.91089	1.93571
ABCC9	2.44128	2.22291	2.17781	2.16404	2.24712	2.51676	2.44555	1.88823	3.05225	1.60292	2.75792	2.96632	3.03136	2.25946	2.65016	2.41849	1.50655	2.8391	2.18398	2.60316	2.80966	1.76865	2.58319	1.82227	1.42313	2.43728	2.76643	2.75953	1.93094	1.84808	1.42958	1.63884	1.81884	2.50203	2.34925	2.03971	1.91637	2.93297	1.96007	1.42547	2.29467	2.23581	1.98056	1.74296	1.37804	1.78206	1.84812	1.4449	2.11684
ABCD1	1.97865	1.7072	2.59507	1.79488	2.37927	1.83846	1.63579	1.59064	1.99283	1.04825	1.986	2.40815	1.58224	2.28319	1.97918	1.94715	2.02906	2.21913	1.76233	1.90987	0.867634	1.79048	2.32774	1.71448	2.66722	1.86045	1.78394	1.94573	1.65154	1.93208	1.77774	1.70584	2.07773	1.68851	2.06693	1.92383	1.74698	2.17167	1.98569	1.71345	1.80803	1.90992	2.03228	1.8886	1.74553	1.72408	2.06602	1.96408	1.71103
ABCD2	2.06205	1.84376	2.03796	2.01798	2.47606	1.59679	1.66084	1.96879	2.12814	1.37594	2.26649	2.45608	1.66135	2.36795	2.02054	2.65745	2.15838	1.99748	2.46787	2.3162	1.83403	1.51397	1.57341	1.45927	1.71392	2.11319	1.83145	1.59802	2.04018	1.96727	1.86043	1.65101	1.77627	1.69583	1.76343	1.96721	1.78318	1.65478	1.67266	1.65558	1.70426	1.76595	1.66306	1.60652	1.71385	1.67449	1.77559	1.71515	1.6854
ABCD3	2.63865	2.35571	2.11713	2.13488	2.4538	2.45528	2.05404	2.75547	2.68449	1.62865	2.60069	2.4119	2.10925	2.4257	2.15558	2.5376	2.28276	2.48387	2.71357	2.61548	2.12403	2.8126	2.70473	2.7315	2.12983	2.03854	2.6742	2.59027	2.21694	2.32842	2.61687	2.23135	2.35285	2.3644	2.51599	2.1838	2.6364	2.08841	2.61118	2.54975	2.37405	2.71382	3.04364	2.22141	2.13046	2.58011	2.63107	2.46407	2.50972
ABCD4	2.87667	2.57375	2.28271	2.6079	3.09742	2.33369	3.15682	2.43912	3.10831	2.40595	3.09247	2.90142	2.24311	2.29211	2.37081	2.40298	2.16936	3.77305	2.96774	2.85439	2.46881	1.89324	2.37704	1.71027	1.90188	1.82341	2.01166	1.83278	1.78867	1.81329	1.82455	1.96218	1.76089	1.81116	1.84479	1.85826	1.75251	1.90537	1.89869	1.83306	1.88856	1.94478	1.86134	1.82202	1.80995	1.92364	1.88316	1.91314	1.96533
ABCE1	2.45835	2.45132	2.85625	2.46287	2.89996	2.67991	2.58043	2.86429	3.5978	2.34179	2.67941	3.19286	2.95874	2.54627	2.73769	2.64072	2.25839	2.70453	2.23026	2.93362	2.26995	3.12741	2.14401	2.29695	2.6996	2.07732	2.2692	2.34065	2.49049	2.93006	2.74831	2.76564	2.27649	2.64555	2.6113	2.19719	2.70476	2.66683	2.63863	2.36417	2.52516	2.63324	2.63488	2.19622	2.58213	2.37771	2.59085	2.87193	2.7418
ABCF1	2.99598	2.92125	2.73341	2.57536	2.72129	2.62384	2.66171	2.2517	2.56173	2.82783	2.65767	2.85308	2.53547	3.15958	2.8551	2.26028	2.7637	2.78744	2.47235	2.53345	2.68594	2.82761	3.24142	2.89242	2.78036	2.98428	2.82381	2.82944	3.05301	3.04055	3.16772	2.92333	2.5683	3.07876	2.717	2.70383	2.9259	2.65841	3.04702	2.78704	2.70473	2.91022	3.13081	2.62748	3.05021	2.98589	2.71899	3.21585	3.062
ABCF2	1.57254	1.08903	1.41056	1.73942	1.26032	2.04969	1.43943	1.38804	2.48377	1.12867	1.5975	1.60288	1.81038	2.71377	1.56814	1.6758	0.720042	2.06339	0.506673	1.53437	1.25151	1.58511	2.26418	1.18965	1.83219	1.76586	1.43814	1.78943	1.61532	1.81851	1.88117	1.79067	1.41632	1.78522	1.73623	1.38212	1.45725	2.00112	1.90064	1.40441	1.43459	1.47885	1.94051	1.56469	1.808	1.52647	1.79759	1.96217	1.83555
ABCG2	2.04592	2.51603	1.81729	1.732	2.03308	1.90771	1.77927	2.35932	1.86096	1.63695	2.13121	1.94522	1.6945	1.81832	1.78441	1.99403	1.78749	1.92724	2.35419	2.25092	2.10706	1.93678	2.07112	1.79949	1.81738	1.96509	1.94159	1.88191	1.8948	1.92043	1.89521	1.88486	1.90584	1.89514	1.94338	1.95239	1.9167	1.9274	1.89473	1.93306	1.90367	1.94929	1.88864	1.89492	1.8686	1.90723	1.87965	1.94245	1.95562
ABI2	1.94016	1.87709	2.62158	2.31138	2.49391	2.27959	2.50416	2.17396	2.31445	2.00938	1.90991	2.49493	2.63286	2.20934	2.33752	2.27651	1.94221	2.47904	1.32232	2.80257	1.59919	2.02603	1.7662	2.61914	2.17258	2.01586	1.89583	2.06695	1.85974	1.94656	1.9247	1.98873	1.99883	2.07372	1.95031	2.21282	2.14604	1.91578	1.96379	1.89853	1.9491	1.99906	1.90706	1.91961	1.92443	1.99036	2.00732	2.00359	2.03071
ABL1	1.99112	1.99389	2.19062	2.614	2.22221	1.76447	1.93293	1.8016	1.30174	1.02632	2.53753	2.41783	1.73288	1.76668	1.10335	1.85535	1.80104	1.91963	2.67662	1.99389	2.25601	2.20264	1.69926	2.0593	1.55568	1.67213	1.72296	1.64391	1.63408	1.64882	1.7427	1.58976	1.72532	1.59778	1.64426	1.659	1.67238	1.66625	1.751	1.61342	1.77936	1.73804	1.63372	1.63647	1.823	1.71167	1.6925	1.59612	1.5754
ABL2	1.42332	1.77949	0.988889	1.29255	1.11521	1.38122	1.44512	0.706038	0.77737	0.790249	1.19942	0.642136	1.0622	1.16227	0.748144	0.513342	1.3827	1.17069	1.14939	1.29998	1.16672	1.67633	2	1.7443	2.30651	1.74362	1.84306	1.87101	1.9347	1.69654	1.72615	1.77242	1.76849	1.83312	1.8558	1.75136	1.79633	1.85101	1.88039	1.86359	1.84306	1.83556	2.1234	1.71628	1.80463	1.76512	1.79953	1.75174	1.83449
ABLIM1	2.49394	2.75974	3.03468	2.83276	2.89436	2.52873	2.78998	2.41465	3.56345	2.16139	2.65365	2.63711	2.697	2.83675	2.30285	2.97365	2.52759	2.73236	2.2749	2.69472	1.83854	1.99362	1.9435	2.98408	2.23441	2.19173	2.22945	2.31892	2.08637	2.33231	2.43209	2.29505	2.10553	2.38067	2.20441	2.14701	2.29198	2.17523	2.31498	2.30554	2.41192	2.21789	2.18799	2.41346	2.31708	2.19793	2.25611	2.22408	2.29836
ABLIM3	2.73593	2.59146	3.68708	2.92931	3.07715	3.20476	2.97147	3.31775	3.12999	3.13449	2.723	2.48802	3.00576	2.5729	2.64374	3.46278	3.08783	3.1283	3.12381	3.59376	3.23343	1.81038	2.39026	3.09543	2.08807	3.09528	2.39561	2.57755	2.18101	2.85291	2.87827	2.59857	2.42141	2.10122	2.88346	2.60086	2.67345	2.41507	2.67358	2.59589	2.84519	2.71657	2.46335	2.26362	2.48061	2.3286	2.53628	2.32312	2.36606
ABO	2.62306	1.8953	2.14292	2.29391	2.615	1.73778	1.52438	2.2159	2.09612	1.37189	2.31404	2.78511	1.26016	3.10873	2.17312	1.94916	1.79062	2.18369	2.42225	2.1092	2.10115	2.18324	2.00408	1.75825	2.35758	2.06397	1.94367	1.8945	1.96283	2.0203	1.89875	1.88922	1.92704	1.86902	1.95837	1.89995	1.9044	1.91827	1.94636	1.92985	1.89592	1.9541	1.89532	1.96633	1.91614	1.88359	1.93436	1.90933	1.95921
ABR	4.22001	3.66283	3.58379	3.53314	3.26374	3.48805	2.83403	2.92476	3.11067	2.54292	3.12959	3.06113	2.8947	3.47525	3.22422	2.97652	2.61305	2.9871	2.94312	3.13905	2.90806	1.75231	2.61775	2.63008	2.4219	2.57224	2.34667	2.18153	2.43124	2.27799	2.3239	2.33546	2.09754	2.10715	2.27329	2.43755	2.13045	2.3934	2.37221	2.22879	2.26912	2.21271	2.1557	2.3028	2.27819	2.64071	2.17029	2.31152	2.21976
ABTB2	3.17682	2.44052	2.17678	2.1508	2.44902	2.55441	1.95599	3.3007	2.69428	2.4655	1.87207	2.94953	2.49147	3.04944	2.84563	2.20575	2.10584	2.67929	2.22073	2.08287	2.09236	1.84613	1.18961	1.30779	1.90679	1.49716	1.54098	1.58253	1.42157	1.36624	1.40272	1.3837	1.6371	1.65736	1.48198	1.57349	1.52866	1.8512	1.64051	1.56051	1.42712	1.54412	1.67107	1.58862	1.53671	1.42954	1.75521	1.51839	1.46945
ACAA1	2.61011	2.21448	2.66951	2.41573	2.17963	2.48985	1.54201	2.38776	2.28418	1.37119	2.29007	2.14674	1.80118	2.44371	2.09275	2.48985	1.85076	2.73136	1.86303	2.2616	1.7516	2.38043	3.04884	2.969	3.28502	2.94368	2.76083	2.80526	2.93775	2.5942	2.8487	2.57606	2.50022	2.62356	2.61305	2.70432	2.4658	2.79336	2.94402	2.90106	2.80606	2.32922	2.8185	3.07649	2.78414	2.98293	2.25968	2.47759	2.60279
ACAA2	3.11436	3.91884	2.92061	2.99212	2.53021	3.31343	2.59785	3.23467	2.29297	1.9963	2.9153	3.06846	2.55147	2.39782	2.33307	2.57611	2.68724	2.53117	3.61734	2.76986	2.98439	2.75145	2.45867	2.60211	2.33938	2.10732	1.47746	2.60874	2.32058	2.79937	2.75352	2.59927	2.38837	2.75746	2.4167	2.6362	2.3138	2.47392	2.7135	2.60646	2.05442	2.31988	2.69767	2.26843	2.27564	2.17153	2.39778	2.37873	3.00659
ACACA	0.421058	0.648569	0.143535	0.27298	0.672104	1.00602	0.664259	0.807924	0.0778311	-0.942534	0.192567	0.539717	-0.197241	0.42302	0.313187	0.716724	0.24307	0.354864	0.866763	0.969731	-0.483591	1.49823	0.884654	1.45849	0.951458	1.24876	1.0443	1.14263	1.10122	1.08793	1.06262	1.06254	1.07321	1.08585	1.06758	1.14941	1.02909	1.15054	1.10951	1.19247	1.11625	1.07206	1.10245	1.1176	1.10063	1.13349	1.13381	1.10989	1.04179
ACACB	1.96703	2.04652	2.35152	2.09052	2.25852	2.28502	2.39202	1.72853	1.85203	1.09005	2.29302	1.76953	1.91603	2.20002	2.53901	2.24852	1.77953	1.66103	2.14102	2.32102	1.30904	2.07752	1.89917	2.12009	1.7287	1.99081	1.54384	1.84202	2.7103	2.12078	2.40191	2.43366	1.53065	2.2014	1.52607	1.75067	2.19918	2.2311	2.12517	1.87179	2.17723	2.19171	2.40307	1.58545	2.46228	2.41799	1.9567	2.68952	2.33406
ACADL	1.33042	1.15486	1.73691	1.5604	1.05974	1.2883	1.06258	1.19508	0.657986	-0.0324311	1.52822	1.20739	0.898851	1.23341	1.19272	1.10328	1.0039	0.762566	1.47806	1.09571	0.529745	1.37866	2.32199	1.34099	1.63778	1.71481	1.66209	1.64757	1.52108	1.69027	1.78594	1.544	1.51669	1.68167	2.00961	1.382	1.79973	1.74025	1.59802	1.67282	1.42372	1.7318	1.68599	2.20189	1.62226	1.6781	1.44098	1.80488	1.65068
ACADM	1.94129	1.61876	3.02503	2.25818	2.39238	2.13244	2.24972	1.9317	1.65597	1.27593	2.39125	3.00022	2.25254	2.133	1.72082	1.68304	2.52263	2.3405	2.06195	2.27453	1.05433	2.02688	2.24319	2.61465	2.65125	2.62168	2.34122	2.52638	2.49967	2.64531	2.55402	2.73014	2.52294	2.42247	2.60571	2.46184	2.71373	2.61066	2.37827	2.5657	2.81972	2.63669	2.52218	2.48392	2.84075	2.51699	2.54572	2.36279	2.42329
ACADS	1.22873	1.33193	1.2084	1.24042	1.2694	1.37717	0.862217	1.39394	0.818499	-0.238857	1.46359	1.67404	0.43775	1.3487	1.18451	1.18197	1.1108	1.25873	1.16468	1.4336	0.173919	1.66056	1.03769	1.76157	2.0353	1.30195	1.32014	1.4772	1.44782	1.47541	1.22485	1.19798	1.51627	1.12384	1.39499	1.35885	1.04752	1.33735	1.54332	0.987604	1.52462	1.59884	1.013	1.26638	1.5492	1.38155	1.50374	1.2703	1.09298
ACADSB	2.72657	2.78632	3.72382	2.41312	3.51754	2.62556	3.5	3.28518	2.15515	2.26848	2.30737	3.29324	2.63647	3.11589	2.42545	2.05936	3.2463	3.38998	3.07368	3.41796	1.92753	1.99709	2.11828	2.15773	3.03396	2.58209	2.5499	2.13642	2.14078	2.59667	3.00751	2.59536	1.96109	2.63569	2.23634	2.1986	3.11046	2.56265	2.69762	1.83373	2.30119	2.57795	2.56072	2.26619	2.82722	2.84318	2.53339	3.2232	2.13562
ACADVL	3.3589	3.56935	3.71427	3.22737	3.2532	3.09153	2.67876	4.32218	2.57593	1.60356	3.15275	3.91133	2.8806	3.15084	4.03521	3.07384	2.76534	3.02314	3.72718	3.08675	2.75864	2.91064	3.32295	2.70141	3.03494	3.05562	2.63426	2.92491	2.73659	2.91464	2.89511	2.59699	2.58177	2.83336	2.63591	2.20569	2.61222	2.79631	2.99037	2.71038	2.55485	2.95396	2.82076	2.81198	2.8138	2.90079	2.56854	2.69266	3.10233
ACAN	2.27602	1.82585	2.70712	1.98261	2.42248	2.20899	1.98931	2.79324	2.56789	2.25437	2.46218	2.91185	1.81295	2.73961	2.73961	2.6834	2.0744	2.54263	2.26468	2.30851	1.61287	2.11853	2.10748	2.56254	1.98538	2.10424	2.0594	2.05675	2.11296	2.10279	2.06206	2.10834	2.10747	2.06781	2.10803	2.13558	2.07795	2.08133	2.13295	2.15134	2.12737	2.09879	2.04874	2.06847	2.0702	2.07696	2.05371	2.07826	2.10555
ACAP1	4.69472	3.64369	4.12764	2.41788	2.78073	2.21698	2.55228	5.32828	3.45561	5.32828	2.20226	5.83314	4.98205	4.61635	3.35777	5.46174	2.24548	2.71471	2.52616	3.67171	2.52711	3.33819	3.16038	3.21151	3.06212	3.16447	2.84872	3.38143	3.13872	3.8027	2.79933	2.64072	2.80226	1.90846	2.07235	3.02073	1.85009	3.40288	2.98783	3.01569	2.61811	3.30619	2.62795	2.91372	2.79601	2.13671	1.93797	3.81084	2.9726
ACAP2	2.41983	1.3642	3.2225	2.93159	2.88149	2.44804	2.58863	2.38675	2.97148	3.14953	3.38644	3.69486	2.82311	3.07169	3.33585	3.12666	2.80414	3.23904	2.62269	2.5609	2.31816	1.75742	2.25419	2.52028	2.64103	2.67058	2.51434	2.49697	2.35066	2.04254	1.85114	2.19084	2.4299	2.283	2.5895	2.56541	2.10418	2.03695	2.25267	2.73333	2.73243	2.47478	1.98081	2.74243	2.55783	2.50511	2.32359	2.19712	1.85847
ACAT1	4.63034	4.24114	5.05925	4.0657	4.84503	4.28891	4.25911	4.32579	4.42794	3.28401	4.77173	4.62703	4.40004	5.58606	5.03986	5.09898	3.89262	5.18221	4.55846	4.64169	3.06884	3.26324	4.37401	3.76006	3.81112	3.62337	3.59845	3.8366	3.71049	4.01993	4.09127	3.79663	3.07239	3.98657	3.72827	3.20797	4.05036	3.89953	4.06639	3.61794	3.58946	3.88882	3.98282	3.66428	4.07853	3.43687	3.80184	4.0706	4.23256
ACAT2	1.49115	0.971434	1.79907	1.49543	1.42547	1.68342	0.797721	1.39358	1.46354	0.018629	1.61965	1.93043	0.80248	1.43451	1.12659	1.48115	1.41024	1.48686	1.29935	1.08756	0.833892	1.94291	1.8668	1.65692	1.98355	1.71803	1.6776	1.54668	2.03006	2.02143	1.88695	1.85059	0.97756	1.50864	1.75054	1.47394	1.84204	1.66747	1.51855	1.6753	1.72817	1.74159	1.69115	1.71648	2.13279	1.99608	1.7889	1.74428	1.4195
ACE	2.03063	1.91883	1.97497	1.64586	2.08096	1.48954	1.6749	1.85881	1.54084	0.968293	2.0345	1.95319	1.45034	1.96529	1.76057	1.83704	1.7596	1.74944	2.63512	1.88301	1.63618	1.86184	1.67929	2.01727	1.84438	1.88628	1.75696	1.73506	1.92008	1.76616	1.94795	1.9393	1.72578	1.88404	1.70296	1.76646	1.78512	1.83044	1.82273	1.81359	1.77038	1.82271	1.69498	2.00838	1.88083	1.78259	1.69724	1.81389	1.70394
ACHE	2.15336	1.30622	2.91573	1.76687	2.058	1.73357	2.05194	1.68968	1.72701	0.666452	2.32339	2.37788	2.06002	1.90411	2.1029	2.40765	1.92177	2.01663	1.95658	1.9914	1.44447	1.71211	1.64739	1.56394	2.20113	1.75863	1.75057	1.65922	2.01975	1.83914	1.68078	1.6703	1.7502	1.67731	1.54503	1.84883	1.59924	1.55569	1.61768	1.67072	1.71902	1.74178	1.62612	1.65918	1.79739	1.73376	1.72561	1.77052	1.71013
ACIN1	2.42651	1.8825	1.89159	1.87007	2.37679	2.68322	1.74817	1.97476	1.73431	2.42221	1.74339	2.5551	1.93413	1.99006	2.21235	1.567	1.61002	2.21713	1.90162	1.61241	2.17363	2.44376	2.97187	2.26187	2.60066	2.73125	2.72249	2.82741	2.55039	2.54794	2.40939	2.3981	2.99186	2.00226	2.55235	2.24474	1.97311	1.95726	2.61541	2.61802	2.75383	2.99985	2.65423	2.5195	2.22446	2.47697	2.51909	2.30517	2.22685
ACLY	4.7274	3.75265	4.34674	3.51635	3.8203	3.99324	3.75598	4.0547	3.887	2.83031	4.02135	3.98085	3.45489	4.84126	4.61782	3.12092	3.73359	3.49634	3.13759	3.57066	2.52778	4.42028	4.03685	3.87221	4.69393	4.15547	4.03469	3.82983	3.48875	4.6108	4.09501	4.23028	4.51524	4.32461	4.37779	4.41859	4.30471	4.29588	3.85507	3.65954	4.09761	4.38549	3.80895	3.83997	3.69256	4.15963	4.41859	3.77362	3.93634
ACO1	2.9859	2.42599	2.79199	2.21175	2.62883	2.57031	2.19885	2.67495	2.23357	1.5576	2.76124	3.2795	1.93799	3.22891	2.52121	2.64718	2.00246	2.71859	2.63775	2.20679	1.98113	2.57006	2.26222	2.86598	1.97467	2.2201	2.18209	2.48911	2.48649	2.32888	2.48451	2.44012	1.61388	2.49355	2.54017	2.07127	2.52408	2.26304	2.4555	2.72655	2.73286	2.41974	2.4825	2.13418	2.66163	2.41907	2.16917	2.81213	2.52309
ACO2	3.32105	3.01914	3.47276	3.0945	3.65939	2.58998	2.70775	2.74019	3.01216	2.03207	3.8091	3.77217	2.70126	3.69133	3.25518	3.11296	2.95327	3.49671	3.77617	3.1414	2.99469	2.94164	2.64237	2.5021	2.30784	2.20697	2.05665	2.46863	2.19408	2.63285	2.2551	2.18415	2.51819	2.21206	2.55109	2.32521	2.10033	2.48516	2.44686	2.03413	2.35093	2.3108	2.21523	2.45265	2.35119	2.02463	2.53361	2.18016	2.47837
ACOT11	2.34709	1.59373	2.10009	2.19271	1.66732	1.99511	1.78876	2.31982	2.1042	2.00077	1.92101	2.36356	1.86749	1.86904	2.89255	2.20506	2.15	2.27556	1.44861	1.71054	1.7162	1.6866	1.26805	1.16954	1.31952	1.51733	1.59504	1.51095	1.45849	1.44395	1.43637	1.51334	1.56219	1.3998	1.45872	1.44645	1.44418	1.47046	1.52895	1.5817	1.40414	1.48134	1.48666	1.40557	1.45869	1.448	1.42271	1.55355	1.53222
ACOT7	3.61067	3.3862	2.99791	2.90564	2.96214	3.60808	2.73456	3.21357	3.1975	3.19024	3.98133	3.99948	2.81802	3.92638	4.11457	3.44582	3.65214	3.7325	2.7413	3.24364	2.18245	3.37797	3.66235	3.60169	3.37127	3.40174	3.40502	3.45833	3.53278	3.46768	3.44219	3.39938	3.43507	3.37085	3.6329	3.36313	3.33989	3.44934	3.41476	3.40472	3.458	3.37031	3.37975	3.38601	3.32791	3.36712	3.41589	3.35765	3.31616
ACOT8	2.50577	2.18764	2.93693	1.68597	2.46001	2.55529	3.02413	3.0688	2.53914	1.81354	2.14081	1.93573	2.42233	1.98848	1.95188	2.05308	2.11659	2.41211	1.72849	2.46593	2.10314	2.14497	2.75737	2.89902	2.21465	1.99285	2.25625	2.43258	1.76553	2.60105	2.31941	2.22924	2.56116	2.51348	2.39423	2.56233	2.14188	2.58088	2.34444	2.47571	2.61243	2.08318	2.32356	2.30458	2.26808	1.58785	2.44707	2.08726	2.24312
ACOX1	3.93634	2.90432	4.5012	3.57582	4.11708	3.35828	4.05526	3.46776	4.41201	3.40358	3.66831	3.74523	3.71361	4.78669	4.3148	3.85518	4.13831	4.8806	3.18745	3.95003	2.09739	3.23134	3.91723	3.7866	3.56781	3.73318	4.03709	3.54224	3.45876	3.88241	3.42752	4.14783	3.41762	3.21169	3.5928	3.92609	3.40296	3.89331	3.48371	3.57656	4.20635	3.86156	3.65221	3.70076	3.63316	4.24357	3.8512	3.12686	3.47918
ACOX2	1.95347	2.74741	1.50148	1.80117	1.88224	1.54226	1.36539	1.12073	1.45628	2.09693	1.61006	2.13624	1.39684	1.80412	1.47937	1.19098	1.69456	2.12887	1.73092	1.70046	2.34111	1.58214	2.50893	2.80436	2.0718	2.15834	1.88381	1.85118	1.70581	1.55564	1.99725	2.10646	1.73032	1.8148	1.80127	2.26409	1.68655	3.03276	1.77887	1.78154	2.1074	1.76923	1.64201	2.36434	2.2121	1.75712	2.1082	2.11405	2.7776
ACOX3	1.77065	2.51197	1.7135	1.54616	1.5783	1.65126	1.71452	1.85789	1.67677	1.48646	1.73391	1.62269	1.31759	1.88136	1.43646	1.77575	1.74718	1.77779	1.60687	1.74718	1.58442	2.08796	2.38973	2.00027	2.67535	2.19277	2.34665	2.21582	2.0463	2.47318	2.40343	2.37067	1.74709	2.3558	2.38761	2.18393	2.24689	2.37525	2.38805	1.95762	2.22162	2.15777	2.12873	2.16722	2.54131	2.06802	2.20429	2.40792	2.5343
ACP1	5.08563	3.96712	6.49321	4.88913	5.50601	4.10363	6.03078	4.67233	5.95757	5.25236	4.24533	3.68325	5.28212	5.86499	4.05451	5.0502	5.28637	5.05729	3.91894	5.15081	3.34883	3.79626	4.06923	4.57654	4.58564	4.66289	4.62299	3.95443	5.07071	4.05079	4.4263	4.55007	4.11615	4.13489	4.30821	3.94514	4.35847	3.55317	4.62924	4.97585	4.54151	3.99357	4.47899	4.99914	5.03557	5.75315	3.6474	4.69332	4.09137
ACP2	4.08845	3.04669	4.08795	3.62156	4.54584	3.11118	3.19266	3.66905	3.865	2.77076	3.20366	3.69954	3.13317	4.7333	3.79702	2.96921	3.68954	4.98824	3.4496	3.78002	2.79475	3.31197	3.68629	3.80433	4.83178	3.92063	3.4572	3.55492	3.19411	3.50715	3.51654	3.02577	3.22178	3.32692	4.02328	2.81022	3.69356	3.8809	3.79961	3.68527	3.90368	3.04303	3.7772	3.71873	4.00021	3.65093	3.06854	2.74694	3.4401
ACP5	2.38743	2.25328	2.92603	2.52057	2.91745	2.1963	2.51199	1.64408	2.31783	1.4938	2.23715	2.88568	2.2316	3.53573	2.34809	1.62895	2.40508	3.08741	2.21949	2.28001	2.11208	2.11124	2.61963	2.67244	2.9293	2.80997	1.01276	2.62531	2.87012	2.28444	2.53741	1.97942	1.79064	2.28436	2.27305	1.92406	2.16366	2.6385	2.68934	2.7941	2.67333	2.13772	2.69085	2.91593	2.50237	2.1582	2.22509	2.17583	2.42998
ACR	1.90351	1.78463	1.79632	1.55044	2.13161	1.49659	1.69573	1.04599	1.54282	0.632466	1.41531	1.20195	1.74298	1.85271	1.53266	1.27256	1.99292	1.87709	1.33149	1.7699	0.518164	1.97741	1.63365	1.62412	1.69001	1.91528	1.74993	1.84623	1.86848	1.84961	1.71576	1.85145	1.91507	1.69205	1.67834	1.78476	1.74142	1.76838	1.68859	1.86624	1.75406	1.78449	1.83275	1.68929	1.85672	2.09919	1.88969	1.69864	1.69186
ACRV1	1.59937	1.5734	1.51999	1.36893	1.33766	0.564057	1.13079	1.22653	1.05766	0.944603	1.44639	1.15677	0.958555	1.21354	1.95442	0.722337	1.32996	0.615534	0.958074	0.939792	0.837319	1.78774	1.86415	2.55196	1.6585	2.02742	1.91109	1.76969	1.74853	2.47885	1.60709	1.71652	1.97399	1.70146	1.93179	3.25656	1.75705	1.6188	1.74144	1.78707	2.04691	2.03682	1.9984	1.71795	1.96963	1.80742	1.81826	1.71976	1.69472
ACSBG1	1.83945	1.31107	1.94367	1.68966	1.21849	1.48752	1.55102	1.51273	1.78758	2.648	1.56072	1.84429	1.67609	2.05274	2.42599	2.07067	1.51661	2.0634	1.14674	1.47637	1.76722	1.78435	2.01081	2.66343	2.65411	2.42403	1.97187	1.65102	2.70844	2.1052	1.80733	1.97817	1.78002	1.76449	2.29397	2.24072	2.17103	1.45482	2.32397	2.01295	2.06356	1.76312	1.84035	2.37552	2.31277	2.42716	1.91203	1.40626	1.79569
ACSL1	2.82679	2.75919	2.79916	2.60927	1.87204	2.89969	2.94026	2.263	2.41115	2.3747	2.45054	1.21124	2.42585	3.29712	2.53226	1.99668	2.58752	2.45583	1.44758	2.44701	2.38705	3.50584	3.25086	3.06637	2.77036	2.45924	3.15198	3.15534	1.92126	3.41882	2.52646	2.9377	3.21717	2.93843	2.94799	3.42249	2.97439	3.4228	2.88077	2.47564	2.79311	3.26174	2.57857	2.9377	2.05873	1.87019	3.37084	2.57057	3.14883
ACSL3	2.42466	1.793	2.141	2.31018	2.63386	2.33348	1.7616	2.23623	2.36793	2.8228	2.32284	2.8851	2.10452	3.14141	2.01436	2.56548	1.91862	2.53306	2.79697	2.5209	2.41909	1.86248	2.35982	1.87819	2.49822	2.24942	2.20638	2.16299	1.63442	1.75918	2.05588	2.06113	2.48226	2.10344	2.09024	2.23079	2.09468	1.79463	2.16364	2.20477	2.17341	2.06051	2.3564	2.33914	1.93465	1.72349	1.58616	1.79229	1.63588
ACSL4	2.93825	2.57338	2.42623	2.15257	2.88613	2.65157	2.40831	2.99255	2.69935	2.33501	2.03692	2.38497	2.22262	2.79654	2.55383	2.26714	2.07004	2.77971	2.67708	3.2092	3.13481	3.41607	3.04299	3.08784	2.8128	2.72146	2.95688	3.07555	2.54655	3.08835	2.81629	2.98158	3.11388	2.91249	3.04513	3.10738	2.98807	3.11321	2.87652	2.82565	2.94947	3.09675	2.76223	2.81942	2.64739	2.37003	3.09633	2.86415	2.96124
ACSL6	1.69948	1.70927	2.86137	1.71563	1.42589	2.2535	1.36422	1.98432	1.36275	1.9902	1.66669	2.0083	1.96719	1.22718	1.85218	1.53699	2.12332	2.34356	2.29657	1.78317	2.97981	2.1943	1.88271	2.39384	2.03677	2.05573	2.24773	1.89128	2.15983	2.02583	2.07207	2.16436	1.92896	1.95932	1.97691	2.0416	2.05178	1.89322	2.13692	2.09011	2.18902	2.10225	2.08572	2.08474	2.15302	2.11895	1.99395	2.5207	1.97318
ACSM3	1.19685	1.38535	1.53673	1.06619	1.287	1.75609	1.69872	1.13947	0.754272	0.971702	1.58687	1.35739	1.20456	1.05221	1.50057	1.19444	1.11826	1.34919	1.31641	1.36944	1.64231	2.16411	1.91836	1.82693	1.8191	1.72555	1.95269	1.77157	1.8823	1.89393	2.02708	1.83585	1.67167	1.73778	1.89012	1.83132	1.88028	1.82282	2.14572	1.80652	1.78212	1.82339	1.8953	1.67699	1.81887	1.73234	1.91534	2.1357	1.89323
ACTA1	1.71123	1.26694	2.08244	2.09745	2.46817	1.88014	0.959128	1.81529	2.1894	1.47118	2.39074	2.55577	1.87675	2.73969	1.82593	1.55007	1.50457	2.35589	2.45801	2.10132	1.52829	2.10849	1.50013	1.76766	1.54893	1.57549	1.51	1.50701	1.63752	1.5186	1.40895	1.52492	1.60715	1.40721	1.50971	1.50179	1.45981	1.57238	1.4993	1.58922	1.54557	1.50531	1.4603	1.46804	1.42998	1.51552	1.55226	1.43875	1.51517
ACTC1	1.20666	0.947791	1.67424	1.35867	1.71186	0.905148	0.944781	1.16251	1.28342	0.578549	1.77457	1.84932	0.663836	1.53075	1.07723	1.8413	1.02104	1.39329	1.96521	1.47557	0.865515	1.30537	1.98196	1.5306	1.83076	1.51743	1.42455	1.47318	1.4812	1.46451	1.47671	1.41841	1.47567	1.4957	1.50928	1.43272	1.4666	1.53936	1.51215	1.48307	1.48944	1.49751	1.46586	1.49364	1.49998	1.43969	1.47556	1.44849	1.47343
ACTG2	1.08488	1.05393	1.1827	1.03097	1.35739	0.757458	0.661629	0.453001	1.07639	0.176493	0.821345	0.998529	0.758956	1.04794	0.44801	1.22912	0.836817	0.601736	1.02897	0.838314	0.263838	1.42874	1.6019	1.38821	1.26872	1.3829	1.34556	1.33612	1.39199	1.3643	1.36913	1.52182	1.38564	1.37461	1.36339	1.34776	1.33924	1.62774	1.40897	1.52773	1.36656	1.3154	1.38601	1.33671	1.35363	1.32894	1.39427	1.60317	1.3385
ACTL6A	1.40851	1.02116	1.34987	1.7282	0.824947	1.59626	0.214887	1.14464	1.20835	0.0231863	1.2901	1.48124	0.407152	1.14858	0.874	1.31717	0.778713	1.6408	0.706543	0.935457	0.491726	1.31351	1.56953	1.85974	1.51202	1.83947	1.66962	1.67567	1.99454	1.78387	1.87125	2.02401	1.60926	1.65871	1.74847	1.50703	1.88792	1.65287	1.84857	1.99915	2.03269	1.83378	1.82237	1.67372	2.14285	2.08608	1.7517	2.03299	1.77759
ACTN1	2.90931	2.22648	3.34919	3.00459	3.05276	2.55466	2.40275	2.99136	2.63353	1.85489	3.12263	3.27984	2.1095	3.34389	2.58272	3.09034	2.5012	3.00142	2.74522	3.10781	1.93535	2.22488	2.20768	2.97599	2.50726	2.54341	2.66493	2.77161	2.39816	2.42081	2.22331	2.34438	2.91346	2.34105	2.52647	2.55097	2.37139	2.44765	2.48162	2.75967	2.79999	2.34964	2.44462	2.62174	2.39174	2.45952	2.52245	2.28304	1.93715
ACTN2	1.46944	1.76058	1.74314	2.02032	2.00935	1.33933	1.51331	0.874199	1.39068	0.840299	1.29645	1.04619	1.79448	1.67683	1.10203	1.06763	1.47343	1.20373	1.4854	1.66935	0.813379	1.58934	1.85376	1.55674	1.64448	1.63067	1.58054	1.55046	1.57333	1.57713	1.52635	1.61804	1.63483	1.58899	1.71238	1.5771	1.62318	1.59584	1.6279	1.57322	1.57181	1.63347	1.64855	1.61103	1.5537	1.59712	1.60242	1.69826	1.56102
ACTN3	1.48405	1.58974	1.99172	1.7596	1.82233	1.61531	1.75429	0.698916	1.11392	0.672375	1.34073	0.804116	2.20501	1.50384	0.962881	1.49419	1.33494	1.50867	1.90003	1.48212	1.19934	1.63094	2.17828	1.51682	1.38452	1.53114	1.81759	1.73149	2.00765	1.75398	1.73533	1.45765	1.44376	1.39613	1.87879	2.2377	1.36093	1.5502	1.74993	1.91268	2.1527	1.90026	1.84735	1.69453	1.54559	1.63322	1.87751	1.55437	1.63216
ACTN4	2.78718	2.33211	3.05384	2.69616	3.04319	2.38214	2.13251	2.28474	2.65571	2.30869	2.59504	3.04266	2.67541	2.83295	2.36723	3.01924	2.28048	2.61899	2.81379	2.68552	1.72002	2.53481	3.46791	2.31189	2.78593	2.53334	2.79015	2.69966	2.30516	2.77673	2.5554	2.33731	2.62828	2.52538	2.45798	2.81594	2.3037	2.66058	2.64841	2.46841	2.46676	2.7337	2.53017	2.64825	2.42303	2.43836	2.57285	2.46785	2.63553
ACTR1A	2.8745	2.8624	3.32369	2.76608	3.01923	2.85901	3.30045	2.9292	2.89047	2.62232	2.23896	2.52648	3.50956	2.27962	2.18475	2.38756	2.6925	2.95582	2.67169	3.32514	2.95824	2.82521	3.5937	3.05836	3.35791	3.22614	3.1222	3.14667	3.21402	2.94537	3.35676	2.94593	3.04742	3.1343	2.94998	2.88492	2.9537	3.02866	3.26454	3.29745	2.83604	2.85378	3.18249	3.20666	3.28443	3.37249	2.89824	3.07691	3.12043
ACTR1B	2.8029	2.53582	2.78781	2.18857	3.1158	2.65453	2.74668	2.69357	2.54676	2.6311	2.04383	2.1313	2.71492	2.68941	1.98813	2.55977	2.53686	2.53634	2.59049	2.42493	2.64047	2.49782	2.43144	2.33359	2.49182	2.50407	2.54835	2.3816	2.64656	2.35752	2.70011	2.62472	2.14311	2.48734	2.74204	2.18204	2.46464	2.4486	2.65963	2.3712	2.613	2.50285	2.63376	2.40876	2.719	2.73743	2.35697	2.63609	2.49153
ACTR2	2.86937	2.85581	3.68902	3.33959	3.88808	3.63787	3.69149	3.47579	3.52879	3.47702	2.94085	3.92999	4.12659	3.19291	3.35746	3.12327	3.23605	3.81167	2.56246	3.99162	2.92113	2.54927	2.62786	3.55769	2.46825	3.02285	3.15128	3.53753	3.05641	3.16837	3.02081	3.03778	3.28524	3.09328	2.86148	2.82945	3.01864	3.01534	3.01534	3.53247	3.68088	3.16426	3.03482	2.99585	3.04428	3.18427	3.00934	2.96467	3.08357
ACTR3	3.22272	3.24675	4.22923	2.96887	3.74765	3.51522	4.40996	3.70221	3.39247	3.74295	3.12557	3.36218	4.17909	2.47267	2.53117	3.66878	3.67087	3.88764	3.79205	3.69281	3.31047	4.30352	3.49648	3.78646	3.10599	2.66191	3.38535	4.00272	2.54753	3.9522	3.34537	3.87449	4.0651	3.41868	3.69519	4.01528	3.68399	3.85918	3.2953	3.21613	3.7312	3.91105	3.17962	2.92234	2.83988	2.37808	4.10038	3.50498	3.64526
ACVR1	2.58675	2.15821	2.80223	2.86775	2.53773	2.31012	2.16986	2.40961	2.09172	1.17738	2.54938	2.8493	2.06551	2.52123	2.9551	2.36835	2.17859	2.78476	2.22033	2.37029	2.3271	2.52709	1.93892	2.57373	2.11137	2.10995	2.11444	2.55053	2.21391	2.51741	2.30759	2.29516	2.45164	2.16478	2.39237	2.34888	2.52921	2.43284	2.29919	2.16612	2.39387	2.48769	2.13403	2.15971	2.12443	1.84133	2.22203	2.69432	2.654
ACVR1B	1.97716	2.49019	1.86874	1.01886	2.17462	2.64167	1.05128	2.68765	2.57779	1.3441	3.67112	2.47567	0.635536	3.05113	2.15381	1.97764	1.56722	1.46316	2.07444	2.08605	1.60594	1.36193	1.88044	1.23709	1.65771	1.67419	1.73376	1.82454	1.6025	1.61265	1.57465	1.85773	1.43889	1.58734	1.52886	1.49625	1.64128	1.72283	1.52519	1.41972	1.53564	1.55991	1.68478	1.53449	1.56823	1.6728	1.55348	1.64518	1.66984
ACVR2A	1.84267	1.60756	1.64037	1.40525	1.57525	1.18207	1.01456	0.903217	1.42563	-0.431404	1.20295	1.25265	0.931053	1.35107	1.08067	0.675561	1.15523	0.966842	1.14429	0.979765	0.34203	1.51449	1.20553	1.42496	1.54518	1.29981	1.23112	1.41226	1.22075	1.24898	1.49485	1.62694	1.21355	1.26728	1.3972	1.22059	1.49466	1.48786	1.52875	1.29677	1.27514	1.4543	1.30797	1.39181	1.32089	1.37976	1.3341	1.69252	1.45404
ACVR2B	2.26684	2.11467	2.46955	1.86804	2.26888	2.4236	2.24182	1.69086	1.94872	1.84813	2.55176	2.94903	2.04012	3.01796	2.67738	1.9334	2.26173	2.42922	2.28216	2.31739	1.45393	1.96837	1.42267	2.01979	1.97655	1.76346	1.74703	1.68771	1.79719	1.68273	1.74345	1.79584	1.76391	1.69604	1.74529	1.70663	1.73619	1.66759	1.73331	1.71697	1.77532	1.73607	1.92954	1.69391	1.77432	1.7128	1.76313	1.82664	1.70843
ACVRL1	3.75303	2.97924	3.64815	3.08122	2.61723	3.63703	3.38571	3.65395	3.06672	1.90047	3.24796	3.43791	2.68973	3.89223	4.24795	3.08895	2.81974	3.0353	2.79703	3.06092	1.53943	2.94852	3.22987	3.35925	3.04943	3.02842	3.02585	3.04445	2.95265	3.08246	2.98222	3.05954	3.24221	2.89567	2.98212	2.97812	2.91987	3.01984	2.9492	3.05627	3.08611	2.89631	2.96467	2.93798	2.97739	2.91161	3.07752	2.98381	3.22577
ACYP1	2.56002	2.51439	3.02276	2.65527	3.24736	2.23865	2.11432	2.77359	3.1135	1.46307	2.63572	3.26591	2.11833	2.86483	2.77309	2.8909	2.19955	2.64474	2.82773	2.39507	1.56384	1.52325	1.98629	1.83373	1.7623	1.5732	1.50904	1.75779	1.4876	1.8398	1.64352	1.63876	1.98682	1.54007	1.38247	2.03032	1.70422	1.79906	1.64112	1.75144	1.93081	1.61383	1.45611	1.66626	1.62327	1.42036	1.6735	1.95796	1.55337
ADA	4.00268	3.51197	3.96937	3.93552	4.34692	4.17718	3.42631	3.85515	3.82131	3.12332	4.28611	4.79109	3.6283	4.39028	4.04128	4.56213	3.3692	4.1592	4.18352	3.84246	2.98636	2.7516	3.54011	3.35593	3.73439	3.33336	2.98251	2.83518	3.6016	3.67485	3.49117	2.95727	2.66166	2.75277	2.99953	2.5233	3.01838	2.90503	3.52078	3.00323	2.81228	2.95697	3.38	3.1594	3.30592	3.766	2.95226	3.42243	3.39694
ADAM10	1.34668	1.42248	1.36384	1.67085	1.41008	1.55691	0.986284	1.5612	0.820864	-0.583065	1.67895	1.67323	0.899045	1.02681	0.835642	2.12135	1.17268	1.42629	1.63366	0.956251	1.12739	2.32245	2.11395	2.20108	1.90888	1.74535	1.74036	1.94183	1.20945	2.30506	1.78483	2.2577	1.95723	1.77177	2.47731	2.09457	1.79254	1.79722	1.83399	1.43955	1.96068	2.42183	1.75597	1.95813	1.69479	1.24188	2.49492	1.90152	1.0334
ADAM12	2.31186	2.65917	1.91099	1.99844	2.06181	1.98861	1.8992	2.26617	1.72383	1.63835	2.28877	1.69042	1.99549	2.19789	1.7312	1.78523	2.20673	2.00875	2.31186	2.30154	1.83927	2.59646	2.17777	2.39387	2.57963	2.5778	2.23981	2.30224	2.0602	2.17152	2.49975	2.66309	2.33189	2.43096	2.26303	2.15193	3.23136	2.20683	2.18978	2.29308	2.35572	2.34801	2.45021	2.79718	2.31554	2.67912	2.59921	2.17356	2.54088
ADAM15	3.73786	3.48688	3.55374	2.96023	3.54037	3.85615	2.77559	4.22697	3.76872	3.82067	4.32366	4.20897	3.00086	4.45481	4.1848	3.19732	3.42105	3.73581	2.9016	3.3727	3.18189	2.62274	2.79313	2.22732	3.64832	2.53459	2.63104	3.12315	2.89493	3.4125	2.76866	2.78429	2.81981	2.52256	2.9205	2.57226	2.70099	2.45944	2.55525	2.62641	2.61806	2.78504	2.52088	2.62288	3.11617	3.35835	2.60198	2.79422	3.11394
ADAM17	2.69152	2.56306	3.36438	2.76248	2.75161	2.61382	2.70136	3.11368	2.53664	2.02902	2.52784	2.54752	2.47708	2.29164	2.35846	2.56772	2.21031	2.53768	2.78994	2.74176	3.14683	2.34907	2.90168	2.55993	2.39993	2.75514	2.29498	2.52943	2.48412	2.38185	2.44874	2.11648	2.10737	2.16216	2.23489	2.2906	2.41248	2.16205	2.34518	2.19437	2.18732	2.31884	2.31353	2.45589	2.43579	2.4085	2.16876	2.3523	2.10119
ADAM18	1.56832	1.60374	1.75039	1.71048	1.76734	1.79977	1.23213	1.7035	1.55086	2.23223	2.19632	1.97535	1.75487	1.71048	1.31393	2.30157	1.7429	1.89504	1.75687	1.94542	1.48302	1.87211	1.73904	1.42329	1.75394	1.4244	1.80084	1.50818	1.51761	1.77136	1.61253	1.68444	1.42569	1.54643	1.75404	1.87653	1.82356	1.93492	1.82317	1.60333	1.3408	1.54607	1.67593	2.06153	1.49398	1.69438	1.54576	1.52285	1.58432
ADAM19	5.90061	5.4257	4.72917	4.61861	4.68896	5.40058	4.4005	6.13129	4.90305	4.47236	5.01411	3.89594	4.77239	4.77892	5.99761	5.15583	4.0864	4.09495	4.24471	3.79141	4.02811	2.82436	4.2109	3.12915	2.83895	3.02791	2.96869	2.96699	2.94293	2.94073	2.93279	3.39092	2.98795	2.9099	2.91521	2.9932	2.88456	2.86877	3.06105	3.29049	3.01099	2.9736	2.97069	2.96672	2.89911	2.95455	2.94497	2.87447	2.92539
ADAM20	3.32378	2.97938	2.74767	3.43647	3.13725	3.57685	2.08803	4.50658	3.55645	2.87057	3.54673	4.32442	2.86328	3.66137	3.91105	3.25626	2.51986	3.17319	3.02455	2.84142	3.0265	2.03273	1.94773	1.9841	1.58638	1.79751	1.78618	1.65051	1.69415	1.80409	1.647	1.68085	1.6344	1.63301	1.74194	1.72972	1.67311	1.6162	1.64847	1.64761	1.68167	1.71357	1.69605	1.71886	1.67737	1.76042	1.78657	1.70965	1.6688
ADAM21	0.899258	1.31538	0.891136	1.15772	0.803707	0.923145	0.293465	1.05214	1.11186	0.470234	1.01153	0.806573	0.797018	0.643181	0.289166	0.931745	0.493167	1.16871	0.600661	1.34882	0.872981	1.54341	1.36649	1.94009	0.960609	1.2263	1.67893	1.31731	1.1864	1.22445	1.04484	0.872237	1.16192	1.13003	1.51974	1.81319	1.07994	0.990422	1.66059	2.04935	1.37096	1.57212	1.90616	1.52978	1.23427	1.28997	1.8442	1.29046	1.3556
ADAM23	1.9994	2.5369	2.38466	1.97506	1.85959	2.54777	2.02426	2.24226	2.133	2.45819	2.3189	2.44783	2.49133	2.54156	2.02167	1.64935	2.37586	2.05481	2.0895	2.53845	2.04911	2.12679	2.12831	2.48216	1.76931	1.94826	2.00758	2.03313	1.93724	2.02942	1.99881	2.00663	1.97975	1.98565	2.01028	1.98089	1.96351	1.9891	2.03046	2.01172	1.98033	1.99631	2.01409	1.95579	2.02816	2.00861	1.96277	2.0343	1.94376
ADAM28	2.71826	2.81079	2.62472	2.85454	3.06878	2.5	3.43036	2.44569	2.7248	2.86762	3.35442	3.33632	2.79621	3.02251	3.3675	2.62422	3.42734	2.3602	2.86158	2.86762	2.50403	2.44771	2.62177	3.13436	3.03512	2.80542	2.72595	2.76784	2.6559	2.78233	2.82761	2.72949	2.88789	2.78467	2.77165	2.69377	2.78142	2.66856	2.71184	2.70729	2.70453	2.7261	2.73305	2.75658	2.65278	2.68583	2.71696	2.71482	2.69774
ADAM3A	2.99028	2.41504	3.11651	2.70003	2.7182	3.49188	2.69381	3.0773	2.81001	2.71724	3.12225	3.02614	2.68855	3.4847	2.97306	2.39448	3.15859	3.29391	2.94533	2.64982	2.45616	2.15914	2.8135	2.75409	2.60144	2.10902	2.59606	2.34952	2.21013	2.63659	2.72428	2.50392	2.58576	2.6691	2.50521	2.53067	2.38532	2.98613	2.16848	2.30013	2.12455	2.14806	2.41655	2.19042	2.10978	2.18425	2.01665	2.48129	2.25618
ADAM7	1.95936	2.81115	1.90511	2.02989	2.44518	2.01115	1.9712	2.70906	2.06985	2.58723	2.20597	1.80992	2.23951	2.03137	1.89179	2.43976	1.72903	2.00721	2.4225	2.38649	2.32385	1.64642	2.39832	1.67132	1.55025	2.37625	1.92788	1.72493	2.38931	1.73995	1.58905	1.76335	2.1926	1.56924	2.06396	2.28485	1.43056	1.41695	1.75919	1.8213	1.72363	2.12176	1.96552	2.0194	1.91155	1.81002	1.71	1.58213	1.7872
ADAM8	3.22058	2.77139	3.34027	2.97358	3.08257	3.05863	2.71995	2.91552	2.96135	2.00337	3.18341	3.26897	2.47141	3.39476	3.28628	3.11567	3.04895	3.29902	2.54781	2.6461	1.81748	2.96877	3.01464	2.43334	2.93869	3.04654	3.0568	2.92977	2.76409	2.86581	2.6247	2.94925	2.73714	2.86315	2.89867	3.03066	2.66936	3.1563	2.88688	2.76349	2.97633	3.17425	2.78246	3.12689	2.55172	2.78417	3.0517	2.87388	2.78481
ADAM9	3.42769	3.2418	2.24071	2.41273	2.62968	4.2668	2.45478	3.81332	2.28562	2.18289	3.52947	2.84089	2.12793	3.84677	4.04746	2.1891	1.87897	2.5169	2.52407	2.53793	3.18351	1.11392	2.3732	2.68187	2.40544	2.81387	2.67133	2.16553	2.27742	2.08651	1.61768	1.76816	1.81204	1.81743	2.14148	2.57348	1.21236	1.17308	2.52429	2.18777	2.37767	2.03868	2.07675	2.71121	2.20135	2.36941	1.87619	1.99089	1.90628
ADAMDEC1	1.2461	1.3214	1.60461	1.50326	1.18169	0.794752	1.81252	0.594892	1.35408	0.918836	0.529535	0.321624	1.25841	0.54327	0.842113	1.18453	0.939675	1.01261	0.800436	0.968564	2.04269	1.15346	1.33908	1.77959	2.55992	2.04153	1.28554	1.57614	2.03438	1.27475	1.41276	1.86633	1.6043	1.58551	1.40486	1.4352	1.38154	1.25534	1.4098	1.31944	1.15785	1.68332	2.31537	1.35541	1.66439	1.40417	1.57704	1.24328	1.37907
ADAMTS2	2.00918	1.60277	2.43598	1.90153	0.811284	1.97788	1.93804	2.06039	2.09596	2.87511	1.84509	2.22305	1.534	1.92476	1.47425	1.96887	1.86169	2.68305	0.665223	2.6655	2.06608	2.10743	2.24145	1.85142	1.87558	2.35136	1.77367	1.8606	3.16447	2.34591	1.65399	1.87748	1.72126	1.94821	1.4184	1.53517	1.57986	1.886	1.66709	1.77395	1.60428	1.73592	1.81476	1.88623	2.09256	2.04548	1.58328	1.44981	1.73295
ADAMTS3	2.59506	2.09568	2.50951	2.49856	2.2265	2.11608	1.52718	2.47419	2.44087	2.07281	2.24639	1.85147	1.98576	2.321	1.91712	2.01959	1.77139	2.77063	1.50479	2.36576	2.0171	2.00822	2.35812	1.64286	1.95397	1.92928	2.13774	1.88242	1.91354	2.12135	1.78778	1.80285	2.0721	2.38453	1.92696	2.16494	2.2769	1.97578	2.49445	1.81089	2.03994	2.07572	2.0299	1.97061	1.93566	1.9375	2.06627	1.88509	1.9807
ADAMTSL2	1.32448	1.3235	1.82884	1.98004	1.80126	1.11713	1.43777	1.43284	1.82096	1.2575	0.646758	1.09546	1.36438	1.03537	0.707832	1.21711	1.15751	1.22351	1.38703	1.60424	1.94852	1.4329	1.6616	1.35264	1.27696	1.48872	1.44411	1.65322	1.4578	1.42792	1.47513	1.44914	1.51459	1.44249	1.64774	1.40802	1.36175	1.48292	1.46443	1.50918	1.49504	1.42907	1.42239	1.58479	1.41912	1.4638	1.4311	1.46841	1.44211
ADAR	2.62749	2.3437	2.54682	2.57584	2.38955	2.44642	2.43307	2.47892	1.86027	1.31707	2.58686	2.39825	1.84925	2.89154	2.19977	2.36749	2.66869	1.82081	2.59615	2.19629	1.71577	2.04122	2.66055	2.14322	2.03165	2.21826	2.21039	2.22963	2.21664	2.23655	2.23061	2.2411	2.2292	2.21592	2.23928	2.23615	2.21627	2.24367	2.24868	2.28795	2.21921	2.21633	2.26904	2.2465	2.21229	2.23714	2.22114	2.23549	2.22082
ADARB1	1.93994	1.79558	2.40332	1.96308	2.00275	1.90027	1.88594	1.87327	1.37573	0.501315	2.30414	2.19119	1.36361	1.75261	1.91019	2.26282	1.72065	1.49915	2.5295	2.16419	1.1085	1.80076	1.68451	2.35697	1.98382	1.98022	1.93724	2.02477	1.98237	2.0182	2.01256	2.0233	2.06399	1.93517	1.97287	1.959	1.96248	1.94621	1.92144	2.08384	2.12383	2.00163	1.94531	1.90892	2.05247	1.96182	2.07262	1.97026	1.96467
ADCY1	2.27758	1.46253	1.56268	1.6905	1.2751	1.91083	1.30085	1.6347	1.26413	0.741907	1.64805	2.30238	1.18449	1.63422	1.86075	1.45633	1.14919	1.46778	2.00478	1.2689	1.12249	2.18349	1.97733	1.78635	1.64879	1.71525	1.63927	1.55407	1.56029	1.89623	1.91131	1.77036	1.69652	1.93096	2.05328	1.48995	1.97773	1.70038	1.79892	1.70675	1.51882	1.71271	1.65818	1.66072	1.82867	1.48064	2.20888	1.56319	1.73563
ADCY2	1.54658	0.754561	0.820362	1.23726	1.27809	0.852542	1.21709	1.74302	1.21037	1.1705	2.10133	2.56097	1.28962	1.82563	2.61477	1.62439	1.39336	2.25214	1.4947	1.48318	-0.161854	1.90156	1.39162	1.18018	1.57179	1.58922	1.25647	1.33509	1.32374	1.08687	1.16828	1.23294	1.46089	1.41626	1.23934	1.26093	1.20804	1.20387	1.2008	1.19719	1.16253	1.2375	1.34866	1.17302	1.30377	1.17313	1.21315	1.17271	1.42351
ADCY3	3.92928	2.98172	3.83086	3.77794	3.55935	3.36054	2.91001	3.60634	3.40258	2.77796	3.81504	3.80811	3.2735	3.82987	3.46836	3.23542	3.15778	3.77745	3.27697	3.16619	2.69439	3.22046	3.32997	3.59216	2.5217	3.72199	2.42925	3.27443	2.78181	3.2411	2.72178	3.2469	3.58903	3.0074	3.15594	3.56052	3.13132	3.71526	3.09398	2.57313	2.17649	2.60106	3.1217	3.48542	3.71134	2.67649	2.44743	3.00985	3.3955
ADCY7	2.68392	2.106	2.64034	2.52487	2.55319	1.93987	2.65341	1.30857	1.8903	1.65009	1.92679	2.09728	2.32224	2.22311	2.0646	2.39305	2.06406	2.22637	2.691	2.12779	1.69748	2.52105	2.84662	3.21834	2.6199	2.65031	2.88275	3.09681	2.52092	2.60593	2.62362	2.41381	3.17714	2.42952	2.7146	2.64899	2.37352	2.29251	2.5277	3.01637	2.9144	2.8783	2.50402	2.65031	2.44406	2.65307	2.69906	2.42339	2.41033
ADCY8	2.03422	1.95613	2.51423	2.44333	2.40836	1.73768	2.5401	1.22701	1.902	0.810238	1.94751	2.23686	2.4074	2.40596	2.63686	1.87134	1.86224	3.50395	1.64187	2.00452	1.96571	2.59969	2.02397	2.46705	1.4204	2.10367	2.26659	1.48019	1.65401	1.38878	2.35088	2.40237	1.62826	1.41491	1.48931	1.35699	0.998845	0.871269	1.96373	2.18432	1.25592	1.62276	2.36108	1.95345	1.4976	1.43813	2.01892	1.4324	1.32375
ADCY9	3.95288	3.88896	3.61246	3.22991	2.94809	4.31606	3.34758	4.6158	3.56355	1.58351	4.04488	4.84775	3.53256	4.14222	4.54801	2.98102	2.79846	4.56834	3.75337	3.45218	3.473	1.11396	1.61709	1.76656	2.42679	2.0996	1.85304	2.00569	2.14195	1.67456	2.01667	1.80334	1.64359	1.4243	2.04232	1.56005	1.52625	1.58664	1.85213	1.456	1.88544	1.7117	1.59053	1.6064	2.36282	2.60161	1.63872	2.94706	1.99367
ADCYAP1	1.15329	0.30377	0.746854	1.11617	1.19898	0.988147	0.438456	0.408473	0.570287	-0.461513	0.656429	0.993858	0.377538	0.931988	1.12664	0.861076	0.752089	1.27656	0.277595	0.903909	0.507465	1.23257	1.30949	1.00082	1.38725	1.19788	1.16609	1.10916	1.11825	1.43496	1.04541	1.04999	1.08994	1.01452	1.15785	1.07394	1.02508	1.75466	1.44871	1.06994	1.14605	1.0867	1.05934	1.0529	1.05274	0.98966	1.18864	1.12318	1.13302
ADCYAP1R1	3.95967	3.02428	3.77863	3.60956	3.97787	3.58705	3.02093	3.74702	3.88639	2.52091	3.3447	3.77671	3.29106	4.52339	4.25758	3.19191	3.34853	4.39072	3.32554	3.39738	2.79487	2.79888	2.58785	2.84066	2.85525	2.75163	2.50338	2.39897	2.54544	2.74236	2.39511	2.4687	2.49616	2.5357	2.43332	2.44408	2.44459	2.91416	2.79869	2.32819	2.49302	2.46039	2.6052	2.55884	2.55638	2.70418	3.06882	2.40019	2.35664
ADD1	2.96442	2.92582	2.76839	2.64599	2.95731	2.56778	2.99641	1.51652	2.64142	1.91519	1.75369	1.6379	2.70033	2.91516	2.38445	1.29611	2.68154	2.49161	2.09954	2.29456	2.15134	2.83344	2.73115	3.09674	2.77267	2.96341	2.90838	2.98367	3.23758	2.70911	3.01919	3.00457	2.93308	3.10657	2.88909	2.64951	3.13661	2.82118	2.87206	3.58239	3.30343	3.07468	2.92182	2.91684	3.08137	3.5477	2.91334	3.41368	2.97665
ADD2	2.60511	2.07132	3.04908	2.80025	3.07128	2.34389	2.16837	2.61389	2.7383	2.2076	2.82142	3.2148	2.54007	2.88595	2.76154	3.29069	2.2933	2.90402	3.39548	2.84259	2.57982	1.85431	1.70003	2.01968	1.49875	1.72655	1.74173	1.70465	1.70473	1.70277	1.77633	1.6708	1.84945	1.71011	1.78971	1.66809	1.66337	1.72469	1.6516	1.70849	1.85212	1.68612	1.82364	1.67779	1.66904	1.66162	1.66223	1.66955	1.66843
ADD3	3.07401	2.52635	3.07289	2.67322	2.78308	2.91762	2.32119	3.19621	2.6934	2.67826	3.35765	3.73321	2.30101	3.49666	3.45967	2.77972	2.83017	3.07289	2.83129	2.94284	2.43498	2.25858	2.18092	3.02385	2.14507	2.55668	2.42503	2.40378	2.44749	2.41171	2.43669	2.34004	2.36406	2.36581	2.40226	2.37544	2.36588	2.42163	2.39878	2.45677	2.41339	2.39957	2.36356	2.44394	2.4175	2.38383	2.36052	2.31947	2.38848
ADH1A	1.27256	1.87354	1.4395	1.05268	1.04457	1.18909	1.87974	0.872383	0.371089	0.0510433	0.720707	0.0830002	0.816578	1.24442	-0.0686758	0.522765	1.26636	0.236584	1.77862	0.905294	0.628175	2.17866	1.8481	2.14338	2.7912	1.97164	1.75837	1.8693	1.87636	2.04015	1.95505	2.00107	1.82827	1.93286	2.19208	1.99056	2.41351	1.77115	1.97242	2.0193	2.1657	2.00415	2.11567	2.2568	2.06316	1.88413	1.66837	1.71974	2.03957
ADH1B	2.58213	2.38843	3.38891	2.50271	2.65961	2.41264	2.03976	2.58116	2.03782	1.07947	2.67947	2.87511	2.35695	2.3739	1.97099	2.28576	2.45574	2.32305	2.53564	2.50659	1.81603	2.18721	2.24289	1.88693	2.23506	1.91225	1.99496	1.78168	1.91244	1.89103	2.26769	1.8874	1.88006	1.6941	2.02677	1.88231	1.88162	2.06679	2.02389	1.7119	1.77908	1.7599	1.75783	2.18138	1.7635	2.02134	1.814	1.71414	1.98719
ADH1C	2.40591	1.85525	2.96431	2.238	2.72285	2.42527	1.90896	2.63624	2.46543	1.94284	2.76108	2.86608	1.90025	2.58688	2.31155	3.08238	1.86058	2.31059	2.82253	2.50075	1.66751	2.22201	1.76756	2.18354	2.01058	1.90268	1.9117	2.12413	1.70944	1.93643	2.06402	1.84393	2.23331	2.00735	1.86838	1.97341	2.51611	2.18236	2.09163	1.86104	1.96078	2.04756	2.00924	1.97474	1.98604	1.77315	2.06088	2.5645	2.04341
ADH5	2.26059	2.05022	2.91392	2.21304	2.30659	1.57211	1.51835	2.66427	1.73389	1.36484	2.01766	2.66478	2.17013	2.13085	1.7127	2.63067	1.84347	1.85122	2.457	1.90549	1.67652	2.22309	1.66502	2.16525	1.49082	1.86689	1.80737	1.90266	2.01895	1.50107	1.98103	2.03309	2.53134	1.84107	1.85286	1.59917	1.56326	1.0382	1.8319	2.27508	1.99584	1.85901	1.88719	1.84331	1.91373	2.07731	1.48625	1.8194	1.83689
ADH6	3.13244	2.35526	3.4658	3.04922	3.63223	2.46813	2.54226	3.37636	2.98657	2.32847	2.88566	3.49593	3.04635	3.8355	2.8407	2.73357	2.63409	2.76944	2.76465	2.4753	2.32704	2.58866	3.47712	3.1204	2.124	2.6488	3.53355	2.61034	2.91811	2.42678	3.15007	2.47452	2.64867	2.74038	2.71057	2.28823	2.34452	2.10721	2.59961	2.84752	2.79558	2.95896	3.31889	2.75189	2.52694	2.6165	2.8033	2.37597	2.84851
ADH7	2.8747	2.2053	2.8282	2.59574	2.88371	2.14695	1.73611	2.78693	2.51319	1.6194	2.66074	2.51651	1.88649	3.38659	1.89314	2.62088	2.25416	2.90269	2.61709	2.28642	1.44292	2.59575	2.64757	2.24748	3.24721	2.56935	3.04233	2.28862	2.93393	2.37329	2.24366	2.47923	2.73325	2.77674	2.404	2.51526	2.90734	3.05262	2.9099	2.17801	2.48065	2.61153	2.78763	2.40856	2.4063	2.27419	2.14102	2.75129	2.50125
ADIPOQ	2.0793	2.40553	1.91176	1.93554	2.09202	2.15063	1.72597	1.99857	1.93111	1.65409	1.83877	2.24297	1.99359	1.89462	2.31042	2.07266	1.93885	2.00023	1.63584	2.19873	2.37014	2.06236	1.70025	1.5998	2.11351	2.66946	1.84177	1.95247	2.7178	2.10843	1.80649	1.97476	1.79739	1.82633	1.81704	2.00382	1.85319	1.87409	1.85311	2.09615	1.90772	1.8691	1.80933	2.1076	2.18574	2.56171	2.00057	1.80922	1.99452
ADK	2.24695	1.76021	2.38694	1.25255	2.05664	1.49816	1.19525	1.44136	1.27995	0.754847	2.12688	2.29228	1.25952	2.74863	1.51061	1.79757	1.83394	1.54648	2.47811	1.6521	1.13597	2.21136	2.08996	2.08071	2.71031	2.21202	2.21059	2.30071	2.34338	2.23107	2.18731	2.21154	2.55353	2.23876	2.16246	2.0051	2.12065	2.42667	2.33562	2.09123	2.18971	2.12402	2.20326	2.11246	2.39413	2.30101	2.103	2.50124	2.25299
ADM	5.6303	3.82525	5.04881	4.48522	4.84023	4.84813	3.9701	5.80464	5.07619	4.19395	5.09516	6.01954	4.61321	6.47567	6.75746	5.43699	5.68981	5.91999	5.10674	4.97296	3.6999	4.60202	5.03748	4.0458	4.6035	4.97412	4.90599	3.92295	4.05911	4.5699	4.02455	4.53936	4.1155	4.47236	4.66803	4.91198	4.4855	4.94647	4.67832	3.79047	3.742	4.61862	4.3656	4.97299	4.13051	3.84036	4.83283	3.71698	4.4255
ADNP2	2.39162	1.80463	2.79276	2.09837	2.99333	2.15084	1.82964	3.12475	2.49117	2.60298	2.48529	2.52795	2.43821	2.19106	2.23911	3.10955	2.40045	2.37495	2.41908	2.31512	2.12583	2.27432	2.34051	2.65805	2.22087	2.53015	2.29477	2.06419	2.39705	2.62406	2.63523	2.24207	2.24671	2.50602	2.0352	2.16169	2.61723	2.3522	2.64305	2.27931	2.10365	2.58692	2.75013	2.43906	2.26509	1.84901	2.37335	2.91614	2.59854
ADORA1	2.07764	1.91929	2.41894	2.12092	2.07223	1.99109	1.81159	1.89667	1.74668	0.811803	2.22616	2.33042	1.9247	2.12781	1.95814	2.49762	2.00879	1.8111	2.17797	1.80471	1.65619	2.21449	2.33229	2.19792	1.88262	1.93989	2.52909	2.0795	2.29577	1.92652	2.02337	2.15661	2.28022	2.24822	2.13258	2.15908	1.97879	1.56321	1.85272	2.7009	2.16451	2.36005	2.10119	2.25636	1.86781	2.4116	2.0478	1.49394	1.75214
ADORA2B	2.09575	1.60312	2.21386	2.1538	2.25374	1.75152	1.49359	1.60514	1.98673	1.63744	2.2396	2.74435	2.08768	2.5364	1.79694	2.67268	1.75253	2.18055	2.49501	1.8777	1.61624	1.69753	2.05885	2.49923	1.94234	2.05798	2.15409	1.88305	1.50325	2.21963	2.06703	1.8142	1.59353	2.40224	2.14748	1.8369	1.86574	2.43866	2.16125	1.59942	1.94022	1.94242	2.10799	2.48392	2.16837	2.01292	1.70396	2.50194	2.2107
ADORA3	3.94057	2.73031	4.80518	3.75031	3.68738	3.26282	3.69755	3.54941	4.02577	2.94283	3.57604	3.19747	3.25653	4.06498	3.63219	3.63606	3.56974	3.88441	2.9012	3.55377	1.68755	4.19451	3.45824	3.65804	3.13982	2.81385	4.01095	2.80642	2.88921	3.1806	3.28921	3.89589	3.19624	3.33217	3.34744	3.01933	3.41001	3.76086	3.31744	4.07235	3.33565	4.1476	3.44696	3.9915	3.55527	3.2202	3.26862	4.18816	3.70762
ADPRH	2.9231	2.62817	3.25551	2.78895	2.74457	2.57984	2.10588	2.77909	2.89203	2.55123	3.29891	3.47548	2.6114	3.05281	2.69722	3.20669	2.55617	2.72336	2.67453	2.98376	1.78629	2.61877	2.77968	2.7397	2.85918	2.69485	2.50122	2.41646	2.4813	2.26723	2.44404	2.4347	2.41638	2.31656	2.63854	2.70578	2.35449	2.53461	2.45502	2.68752	2.62279	2.28957	2.56614	2.67024	2.52489	2.56258	2.54346	2.10916	2.46861
ADRA1A	3.13201	2.51539	2.9322	2.8507	3.06181	2.76577	2.71717	3.17325	2.26796	2.97884	3.4904	3.47813	2.87869	3.33183	3.10747	3.26604	2.7535	3.13005	3.5552	3.23462	2.81683	1.79616	1.77834	2.44367	1.55088	1.69884	1.8282	1.78663	1.67168	1.74371	1.71009	1.68999	1.79086	1.69198	1.73244	1.67691	1.6305	1.65913	1.61228	1.59079	1.72382	1.65849	1.70443	1.70827	1.70243	1.85923	1.82101	1.68913	2.14976
ADRA1B	1.18799	1.34198	1.64996	1.31749	1.6768	1.48231	1.17716	0.745327	0.760867	1.53411	1.44134	1.59722	1.22048	2.00597	1.49126	0.668567	1.70176	1.84727	1.30525	0.708124	1.23744	1.50515	2.63864	1.73779	1.26298	2.3264	2.80497	2.12575	2.24457	1.64564	1.96843	1.42566	2.02892	1.82437	1.71541	1.48817	2.22413	1.97325	1.40322	2.34765	2.35663	2.36768	2.27504	1.90305	1.51627	2.27728	2.78341	1.24668	1.56939
ADRA1D	1.69742	1.19693	1.77573	1.01019	1.80434	1.27022	1.26369	1.22855	1.5413	0.632686	1.71499	1.82894	1.02776	1.88767	1.36409	1.39271	1.47955	1.36259	1.59551	1.14522	0.839005	1.48952	1.61691	1.61021	1.62138	1.74238	1.77986	1.71714	1.77263	1.62818	1.82497	1.57	1.76918	1.49859	1.48562	1.88969	1.58221	1.52356	1.56221	1.49243	1.41203	1.69406	1.67387	1.63426	1.44229	1.56052	1.57092	1.43235	1.44835
ADRA2A	3.23587	2.80705	2.59361	2.33167	2.37726	2.94627	2.72507	2.54802	1.96688	1.86161	3.14468	2.79008	1.86161	2.80414	3.05202	2.68044	2.27976	2.17547	2.82452	2.4413	2.48398	3.17744	2.36163	2.40038	2.96965	2.96119	2.78432	2.94131	2.93258	2.61609	2.59079	2.72277	3.35278	2.99736	2.82507	3.14333	3.18766	2.34456	2.6068	2.77642	2.44672	2.89215	2.88371	2.6538	2.6783	2.76803	2.69294	2.34352	2.23022
ADRA2C	2.25305	2.02685	2.86331	2.49746	2.165	2.12047	2.09264	2.34767	2.56223	1.55119	2.31681	2.78184	1.85835	2.18271	2.73478	2.38967	1.93729	2.37399	2.27987	2.29252	1.06642	1.24988	1.30745	1.84052	1.59891	1.40461	1.55617	1.50071	1.44471	1.49694	1.38192	1.48315	1.40995	1.44146	1.54101	1.4538	1.50948	1.38348	1.42463	1.48	1.54609	1.43187	1.58199	1.62737	1.49913	1.44781	1.56538	1.40261	1.63509
ADRB1	0.698324	0.96784	1.49093	0.407716	4.00751	3.9072	0.403028	0.16398	0.228663	3.33817	1.385	1.21767	0.0641417	1.61421	4.27796	0.316783	4.02813	0.136794	3.60534	0.726916	2.14668	2.32727	2.55745	2.38424	2.72829	4.2128	2.34156	2.1417	2.0111	3.04602	2.54552	2.98974	1.95468	2.94484	2.73288	2.92561	2.64529	2.66887	2.59262	2.81901	2.1784	2.33523	2.22044	3.53158	2.87823	3.09343	2.99264	2.79904	2.1467
ADRB2	0.937987	0.889945	1.69249	1.47858	0.655805	1.00878	0.79993	1.28692	1.4806	0.776162	1.84774	2.01816	0.933941	1.56	1.48162	1.07048	1.77947	1.50943	0.0459294	0.757451	-0.974576	0.892349	1.35896	1.10532	0.714651	1.20828	0.890071	1.74104	0.862606	1.02207	1.56651	1.24641	0.945151	0.680757	1.0729	0.658305	1.16874	0.0843556	1.09829	1.81923	1.35119	1.2414	1.17342	0.719028	1.48677	1.27867	0.819032	1.4837	1.28926
ADRB3	1.53725	1.47193	1.82736	0.813884	1.50555	0.36046	0.708214	1.13714	1.04492	-0.536301	0.462769	0.91139	0.726466	0.897941	0.550668	0.852791	1.00986	0.314349	1.16932	0.736553	0.379673	1.31751	1.04386	1.93309	1.00771	1.15351	1.24676	1.23253	1.18323	1.1077	1.12522	1.20633	1.35301	1.15243	1.16662	1.47939	1.04434	1.45647	1.2174	1.24774	1.11136	1.23587	1.0794	1.22479	1.19141	1.34078	1.08431	1.10404	1.07554
ADRM1	2.48537	3.5125	2.09058	2.12952	2.41624	1.91485	2.74385	2.49851	2.26534	2.13196	2.54086	2.52042	2.09934	2.48001	2.42354	2.39288	2.57007	1.88321	3.25012	2.51847	3.0369	3.39149	3.47453	3.10775	3.58898	3.08943	2.85941	2.77683	2.90183	3.20455	3.36145	3.01362	2.91955	2.85659	3.23764	3.11085	2.9494	3.57438	3.07421	2.72956	3.05873	3.00063	3.17798	2.90247	3.29932	3.04343	2.82834	3.03223	3.03259
ADSL	2.7976	2.8759	3.31713	2.55385	3.15216	2.89462	2.36771	2.6026	2.44157	1.92648	3.08322	3.04776	2.17516	3.24622	2.51741	2.42187	2.58438	2.91431	3.08962	2.50953	2.61097	2.62887	3.00124	3.22456	2.93303	3.10897	2.9258	3.0126	3.2362	3.04224	3.29137	3.10075	2.78754	3.13032	2.84757	2.60213	2.997	2.68957	3.17308	3.12819	3.01061	2.80596	3.21544	2.9262	3.15882	3.22033	2.83689	3.27179	3.23349
AEBP1	2.24382	1.75026	2.45362	2.08489	2.42897	2.13525	1.86355	1.7618	1.75131	0.331476	1.75026	2.31568	2.13997	2.16881	1.47489	2.46201	1.90761	1.95114	2.28578	1.90814	2.1599	1.4382	1.83696	2.49383	2.34358	1.94519	1.82587	1.94259	2.60756	1.92885	2.11674	1.90167	1.85831	1.8568	1.80919	1.68069	1.83688	2.39881	1.90462	2.09606	1.73273	2.19094	2.11167	1.80158	2.03638	2.01096	1.95819	2.48162	2.29494
AFF1	1.90689	2.18364	2.26051	2.15342	2.01398	2.06647	2.33685	1.8719	1.86077	2.22234	2.11472	2.18046	1.9493	2.47788	1.95832	2.03201	2.18099	2.34163	2.09351	1.85865	1.53737	1.70861	2.12933	2.4308	1.44984	2.08255	1.68833	1.72587	1.82306	1.84312	1.89885	1.75947	1.59038	1.73385	1.91319	1.82244	1.84534	2.0398	1.74438	1.79321	1.88213	1.71543	1.80815	1.82229	2.05803	1.53459	1.69107	1.9082	1.79732
AFF2	1.21424	1.26106	1.50896	1.28718	1.28422	1.05062	1.39265	0.95944	1.33203	0.150196	1.14327	0.950569	1.29704	1.1827	0.436537	0.857915	1.15017	1.42468	0.917056	1.27535	0.978168	1.98657	1.7613	1.89516	1.85266	1.81585	1.79938	1.83259	1.9456	1.80494	1.82054	2.05443	1.79826	1.8944	1.94044	1.8354	1.88757	1.88135	1.90977	1.91336	1.96243	1.87245	1.81979	1.90281	1.8192	1.91626	1.81012	1.82839	1.92166
AFF3	1.24142	1.57415	1.36264	1.09426	1.13616	1.47338	1.64898	1.04089	1.66943	0.813912	0.9052	0.320556	1.0788	1.25888	0.641312	1.06583	1.14664	1.60707	0.899713	0.943611	0.873274	1.6193	1.54458	1.8161	1.57356	1.62412	1.64757	1.66101	1.72638	1.73594	1.62669	1.65636	1.75783	1.67188	1.65004	1.62503	1.61437	1.73466	1.79504	1.64242	1.73658	1.68818	1.72326	1.60659	1.63838	1.72094	1.62909	1.69153	1.66812
AFG3L2	2.2187	3.10812	2.20359	2.49838	2.23584	2.17789	2.20258	2.08365	2.20107	2.06803	2.0514	2.01008	2.51602	2.06299	1.6518	2.36736	2.16428	2.42531	1.72889	2.0247	1.90879	2.53398	2.64576	2.38832	2.55876	2.57102	2.35137	2.40088	2.72228	2.6283	2.95823	2.49908	2.06613	2.68142	2.49462	2.26349	2.69426	2.46513	2.72178	2.27387	2.48285	2.31953	2.76909	2.36129	2.7285	2.80788	2.55574	2.73191	2.86339
AFM	2.4324	2.24554	2.4746	2.37464	2.03206	1.50362	1.9984	1.60107	1.8256	1.37101	2.1059	2.1069	2.02101	2.00242	1.86579	1.68244	2.01598	1.9547	2.4756	2.04361	1.93159	1.73483	1.84454	1.63861	1.83652	1.84415	1.82335	1.66371	1.84307	1.9149	1.82667	1.91455	1.95939	1.83816	1.8832	1.8876	1.8365	1.8556	2.17751	1.75882	1.71239	1.89851	1.79299	1.90096	1.8378	1.87066	1.89502	1.86683	1.80931
AFP	2.76827	2.10262	2.94881	2.03319	2.68638	2.14237	1.93071	2.58438	2.70745	2.14668	2.99287	2.89422	1.8833	3.29073	2.96222	2.51734	2.54559	2.47519	2.18739	2.52883	1.65678	2.49463	2.57638	2.29234	3.34544	2.7604	2.48227	2.45601	2.81429	2.62551	2.69837	2.3335	2.59315	2.65143	2.51036	2.37515	2.73975	2.49552	2.44589	2.58866	2.72959	2.39639	2.7637	2.50384	2.33979	2.59722	2.53526	2.46632	2.56662
AGA	4.20132	3.70494	5.47774	5.1088	4.14814	4.42316	3.90953	4.94206	5.36993	4.09447	3.669	4.39441	4.70106	4.64165	5.18259	3.55497	4.03937	5.87925	3.86736	3.69679	2.79793	3.66621	4.12297	4.17511	2.62145	3.31924	3.03732	3.05568	2.65699	2.16061	3.90241	3.57276	3.17348	2.61611	2.60922	2.43754	3.68298	3.80175	2.60507	3.83905	3.81301	1.99013	3.9334	3.41258	3.54263	2.23011	3.60329	4.06662	3.94027
AGER	2.49244	2.18565	2.82702	2.53913	2.82147	2.28069	2.11395	2.3207	2.45076	1.56094	2.39462	2.82869	2.38962	2.52857	2.29403	2.77534	1.92721	2.50356	2.91317	2.31459	1.96945	2.25512	2.40975	2.08001	1.80607	1.71926	1.77485	1.89006	1.72008	1.71027	1.84204	1.74154	1.83269	1.82053	1.8097	1.91573	1.75506	1.70668	1.82926	1.75943	1.92015	1.73831	1.74301	1.6921	1.74813	1.72698	1.72528	1.66994	1.84942
AGFG1	1.84563	1.7722	2.57712	2.98244	2.9257	2.91807	2.27718	2.10838	2.55757	2.21519	1.89952	2.23856	2.79552	3.05111	2.47174	2.08358	2.37541	3.30909	1.40455	3.17462	1.48418	1.37395	1.92354	2.2717	2.77349	1.53465	1.60343	2.1771	1.89882	2.55719	2.09728	2.66159	2.23403	2.08711	2.54426	1.33079	2.37258	2.30821	2.16376	1.14461	2.25295	2.50208	1.84907	2.36452	2.37965	2.07511	2.11222	2.62986	2.05755
AGFG2	2.59284	1.85876	3.0801	2.89792	2.52379	2.94641	2.46404	2.70645	2.69372	2.38177	2.18442	2.53946	2.81859	2.74318	2.53897	2.08795	2.42634	3.27892	2.0331	3.19224	1.73144	2.49719	1.87413	2.32468	1.94888	2.00989	1.87059	2.11637	2.1005	2.02448	1.92253	2.03739	1.97077	2.48263	2.06992	2.10402	2.13657	2.04426	1.9141	1.8857	1.91125	2.03962	1.94537	1.95439	2.01763	1.96777	1.86994	1.87643	1.87117
AGL	2.21149	2.44474	2.21199	2.08467	2.0368	1.65177	1.6044	1.75312	1.15163	0.353055	2.048	2.05717	1.52393	2.20588	1.82238	1.72205	1.62477	1.61204	2.90515	1.61866	2.4641	2.28021	1.80532	1.95218	1.68976	1.48225	1.72967	2.15942	1.59856	2.56125	2.13041	2.48317	1.81388	2.0465	2.20786	1.99227	2.36922	2.17374	2.26323	1.78385	2.206	2.48284	2.0465	1.64413	1.79849	1.63142	2.4244	2.65389	2.1419
AGPAT1	0.899397	2.36174	0.78789	0.950434	0.794547	0.52438	1.26332	0.658632	0.653084	0.645872	0.899951	0.47889	0.86944	0.451707	0.672501	0.537139	1.1801	0.685815	0.69691	0.0556093	0.197073	0.594098	1.89116	2.08394	1.94815	1.7403	1.29228	1.51917	1.4587	1.39717	1.48425	1.33833	1.45616	1.17403	1.6981	1.31169	0.972294	1.44213	1.57277	1.49893	1.50396	1.30509	1.48137	1.65012	1.53962	1.48123	1.16894	1.44711	1.28238
AGPAT2	2.67374	3.10305	2.23637	2.19661	2.80912	2.60428	2.23336	2.06274	2.22178	2.55043	2.6833	2.76936	2.2097	2.79151	2.1644	2.31338	2.65612	2.60328	2.84285	2.30231	2.09495	1.90982	2.492	2.63258	2.70225	2.32601	2.33086	2.37878	1.95043	2.11781	2.26994	2.28301	2.59437	2.06472	2.50557	2.59461	2.16719	2.36256	2.32963	2.40666	2.50063	2.33721	2.22653	2.57216	2.34786	2.28746	2.23347	2.11646	1.64129
AGPS	1.3808	2.23197	0.901837	1.5217	1.2827	0.680148	0.905684	0.968199	0.910973	0.500296	0.772959	0.699864	1.40052	0.971565	0.171369	0.922515	1.19902	1.29039	0.917706	0.622441	0.843168	1.98861	2.25057	2.18655	2.25533	2.12233	1.931	1.82431	1.47332	2.05488	1.74766	2.00507	1.77093	1.78748	2.00148	1.83539	2.03549	1.99613	1.75937	1.86462	2.00638	2.18975	1.97952	2.02086	2.13191	1.78271	2.18178	1.64648	1.7453
AGR2	2.11754	2.9869	1.42216	1.87822	1.18908	2.10409	2.81245	2.63127	1.33374	0.658055	1.78403	1.57354	1.64995	1.39717	1.59324	2.13292	1.53125	1.43706	2.02816	1.74462	1.21023	1.85838	1.32585	1.24672	1.57131	1.96876	1.53442	1.1296	2.82254	2.02158	1.23738	1.64165	1.87761	1.38212	1.62011	1.81041	1.625	2.02019	1.62872	1.34161	1.31581	1.73228	1.45669	1.83658	1.6421	1.3841	1.49784	1.9524	1.77796
AGRP	1.87247	1.99632	1.91126	1.4039	1.94061	1.69837	1.49891	1.52279	1.14426	0.705541	2.0381	1.84859	1.58297	1.88192	1.30293	1.49145	1.79537	1.38053	2.35147	1.93166	1.3273	1.69026	2.2679	2.54994	2.21483	2.01615	1.84503	1.75988	1.81878	1.82045	1.95856	1.8098	1.71924	1.98575	1.8137	1.75014	1.82254	1.88357	2.00964	1.8538	1.89288	1.92606	1.81334	1.92801	1.95544	1.82704	1.95551	1.96677	1.80829
AGT	1.65331	1.89852	1.16099	1.56728	1.52187	1.93723	1.02573	2.44628	1.11654	0.147199	2.17718	2.22402	1.05918	1.67195	2.58872	1.33402	1.42675	1.75417	1.53764	1.29005	0.987966	1.22876	1.15194	1.35486	1.32622	1.13005	1.20109	1.05474	1.11869	1.40461	1.01078	1.45123	1.22951	1.40772	1.24002	1.42138	1.21535	1.41673	0.959171	1.1592	1.21332	1.18764	1.04578	1.07959	1.02661	1.06384	1.11558	1.03731	1.17554
AGTPBP1	2.74381	2.47006	2.899	2.77739	2.86949	2.87814	2.70107	2.87102	3.16054	3.17784	2.68988	2.81403	3.17021	2.72193	3.96704	3.22364	2.9504	3.02469	2.48787	2.47973	2.67359	2.34572	2.17194	2.4246	2.43936	2.47722	2.57236	2.57253	2.56669	2.59884	2.64111	2.61264	2.61011	2.50735	2.71793	2.44772	2.53228	2.60208	2.61659	2.43432	2.58062	2.58759	2.54876	2.64252	2.45205	2.65613	2.65861	2.63822	2.52801
AGTR1	1.76856	1.56298	1.65561	1.37252	1.90325	2.05826	1.63481	1.85883	1.59133	2.22415	1.95429	1.84465	1.27186	2.66036	2.24494	1.73264	2.10647	2.36215	1.52706	1.95476	1.58046	2.35686	2.32422	2.00167	2.54334	2.12702	2.12195	1.69986	2.02742	1.95406	1.79985	2.11333	1.55734	2.25295	2.12509	1.75289	2.01312	2.53146	2.1139	2.37182	1.97232	1.89107	1.83624	1.90923	1.93858	1.87275	1.81149	2.47602	2.1401
AGTR2	0.696686	1.09331	0.700089	1.00582	0.665578	1.30037	0.963534	0.820632	1.02672	0.631068	0.923677	1.34801	0.237358	1.43307	1.14581	0.985407	1.10109	1.31544	0.445392	0.788552	0.210139	1.69959	2.17489	1.27071	1.52639	1.77084	2.08018	1.50941	1.52615	1.35291	2.15466	1.40374	2.06498	1.45501	1.62314	2.59887	1.72456	1.45085	1.82153	2.08153	2.09535	1.68151	2.12634	1.73418	1.8758	1.39394	2.07069	1.50371	2.01637
AGXT	2.48511	2.64432	2.54764	2.21383	2.69145	2.72705	2.02144	2.78909	2.2855	2.57698	2.50579	2.54812	2.21912	3.17388	2.58419	2.57073	2.3461	2.29704	2.88577	2.9281	2.52647	2.39945	2.10584	2.50835	2.6762	2.27696	2.46042	2.10746	1.9764	2.114	2.21381	2.04831	2.37296	2.15889	2.11215	2.0855	2.25039	1.96027	2.10308	2.68393	2.57051	2.60279	2.96533	2.63317	2.23025	2.2872	2.36522	2.01268	2.65111
AHCTF1	2.44789	2.33329	2.74784	2.87615	1.55628	2.44515	2.39964	2.96224	2.13369	2.28942	2.66723	2.63104	2.43802	3.28193	2.43802	2.33713	2.65462	2.60362	2.57401	2.57346	2.51205	2.57133	2.0222	2.98752	1.89996	2.00372	1.99924	2.13047	2.00764	2.04935	2.02044	1.95742	2.11757	2.00856	2.11552	2.15462	1.9426	1.99581	1.96173	1.92575	2.00506	1.94645	1.95575	1.97577	2.08682	2.01632	2.05496	1.96215	1.9611
AHCY	3.04113	3.19278	2.49109	2.33738	2.78462	2.99435	2.40421	2.89925	2.27004	2.62474	2.44945	2.34612	2.51525	3.28994	2.75943	2.77074	2.3672	2.18728	3.02982	3.07506	2.90439	2.75337	3.13047	2.95289	3.27499	2.74341	2.74417	2.7461	2.60249	3.10641	2.937	2.75592	2.542	2.58165	2.73039	2.61569	2.72322	2.82012	3.0171	2.6649	2.59811	2.49854	2.77276	2.72665	3.20691	2.82335	2.52382	3.05347	2.89096
AHCYL1	3.06965	4.07282	2.4714	2.78684	2.93071	2.98856	2.78931	2.62417	2.55298	2.48771	2.79772	2.31615	3.04295	3.01378	3.1977	2.53815	2.90698	2.59006	2.65236	2.66274	2.25484	2.78359	3.20396	2.96766	3.1361	2.83721	3.00158	2.96633	2.83902	2.92429	3.03739	2.96386	2.80442	2.94778	3.07488	2.8453	2.82569	2.91428	3.0428	2.93413	3.08798	3.02574	3.07967	3.01646	3.11006	3.10338	2.81689	3.00778	3.02806
AHCYL2	2.45238	2.05678	2.28458	2.14409	2.27921	2.45726	2.39287	2.58994	2.30945	3.32895	2.30067	2.28019	2.17336	3.26114	3.11285	2.59628	2.60018	2.58506	2.24702	2.48945	2.54262	2.29213	2.70826	2.64244	2.75771	2.24373	2.43088	2.61363	2.51809	2.36362	2.37311	2.28448	2.40527	2.37549	2.66809	2.60258	2.24846	2.25842	2.7059	2.36933	2.46912	2.4193	2.41529	2.40437	2.57599	2.3918	2.37133	2.67105	2.52313
AHDC1	2.2552	1.76033	2.93906	2.76748	2.03239	2.38998	2.73366	1.73994	2.61727	2.46807	2.23978	2.59887	2.50438	2.40391	3.40906	2.30543	2.41336	2.90574	1.7852	2.07566	2.45464	2.02794	1.79672	2.32316	1.90822	1.84284	1.72687	1.95676	1.71959	2.01447	1.87003	1.90422	1.8137	1.5537	1.91204	1.68901	1.77185	1.97661	1.80818	1.75902	1.97471	1.8981	1.87917	2.01458	1.87196	1.88952	1.82422	2.07861	1.75851
AHR	3.65278	3.06875	3.92612	3.37322	3.78068	3.9199	3.39303	3.79936	3.55714	3.23626	4.13551	4.40319	3.33021	4.3698	3.96347	4.51638	3.24475	3.92612	4.06364	4.01101	2.58998	3.57297	3.15747	2.30133	2.76838	2.99384	3.06784	3.00842	3.10343	3.2435	3.05518	3.11867	3.00061	3.12571	2.96682	3.20511	3.10298	3.12147	3.06744	2.80357	2.91338	3.10158	3.05853	2.94355	2.8641	2.99919	3.17015	3.13589	3.16804
AHSA1	2.69255	3.85796	2.74533	3.03151	3.03824	2.55903	3.046	2.26923	2.4488	2.10881	2.82296	3.07808	3.39635	2.6113	3.35132	2.8007	2.75568	2.54195	3.1112	3.29699	2.30442	2.51062	3.07339	3.50737	2.85065	2.71132	2.93754	3.27314	2.83772	2.76951	2.36793	2.75403	3.29386	2.62971	2.56669	2.57993	2.4101	2.80517	2.31818	3.55663	2.56771	2.60569	2.57559	2.79235	3.06754	2.8573	2.8652	2.80212	2.78134
AHSG	1.6327	1.39127	1.7522	1.19423	1.92875	1.28495	1.29909	1.00402	0.921102	0.748445	1.78097	1.77317	1.1518	2.01118	1.26398	1.14448	1.82633	1.65855	2.06629	1.21472	1.33714	1.86696	1.60174	2.30489	2.04657	1.77534	1.79496	1.70774	1.78354	1.70348	1.78075	1.79357	1.87155	1.84372	1.79054	1.92046	1.79279	1.71999	1.75623	1.81073	1.88007	1.75148	1.73867	1.75412	1.72892	1.77222	1.86327	1.77087	1.80316
AIF1	4.75843	3.82586	5.71163	4.12568	4.58909	2.75081	4.58573	5.0525	3.38595	2.60017	4.5085	3.80187	3.99136	4.68167	4.95751	4.88843	4.76802	3.5788	4.55887	4.7095	2.63711	3.66345	4.70724	3.94941	4.70123	4.42505	4.29693	4.1252	4.19754	4.20673	4.196	4.18966	4.01701	4.0835	4.39566	4.13626	4.07399	4.26101	4.30489	4.19613	4.16451	4.08407	4.3453	4.43177	4.35393	4.34429	4.23064	3.93336	4.17624
AIFM1	1.54522	2.49695	1.3689	1.69886	1.40756	1.07193	0.977069	1.56842	1.29311	0.95026	1.35085	0.857974	1.17453	1.29002	1.06935	1.36787	1.15906	1.48438	0.603287	1.32817	1.05595	1.78396	2.54799	2.30233	1.54041	1.83241	2.12044	2.02067	2.24606	2.02537	1.87431	2.13708	2.17398	1.91381	2.06987	1.91482	1.77832	1.80646	2.03713	2.02703	2.23581	2.20307	2.26041	1.96408	1.91136	2.00918	1.93141	2.06242	1.90333
AIM2	3.40899	3.32706	3.79067	3.06029	3.31357	3.46544	2.79951	3.91556	3.10275	3.42148	3.33505	3.18019	3.01882	3.35853	2.8095	2.6961	3.34754	3.37502	3.47444	3.5159	3.83913	3.29316	3.5491	3.62552	3.47147	3.51265	3.38513	3.56044	2.9478	3.38183	3.26201	3.17594	3.53445	3.28467	3.3018	3.48707	3.34014	3.50628	3.25319	3.39708	3.44275	3.25436	3.31896	3.56512	3.25919	2.94495	3.48006	2.73902	3.32414
AIMP2	2.39969	2.83816	2.25538	2.68326	2.48597	2.10047	1.75484	2.56266	2.38556	1.94506	2.5006	2.28817	1.60195	2.26597	2.0263	2.77862	2.04749	2.52078	2.65954	2.36992	2.00914	2.52341	2.89959	2.78778	2.82219	2.64513	2.83483	2.60908	2.77755	2.60317	3.04253	2.31745	2.49613	2.79047	2.42993	2.47832	2.50835	2.28776	3.00478	3.21763	2.54213	2.39323	2.7937	2.60119	2.89635	2.75819	2.42612	2.76902	3.01421
AIP	3.35063	3.52594	3.0386	2.91093	3.24106	3.65694	3.40827	3.75508	3.06432	4.22861	3.05289	3.14912	2.89521	3.81415	3.26583	3.08862	3.63979	3.6922	3.26154	3.43495	3.6336	2.71074	3.20407	3.39026	3.1607	3.09145	2.76918	3.08519	3.35151	2.87645	3.431	2.79036	2.99968	3.11109	2.91292	2.80171	2.91641	2.96018	3.35036	3.19683	3.00247	2.58513	3.53717	3.13325	3.23109	3.22214	2.69654	3.28768	3.28557
AIPL1	2.1424	1.63206	2.37446	2.25941	2.22155	1.50128	1.99933	2.3012	2.10257	2.34447	1.71564	1.84495	1.80267	1.89411	1.54651	1.91476	1.8538	1.99736	2.01997	1.99244	2.18173	2.76758	2.33044	2.5112	1.986	2.07398	2.74493	2.14827	1.96235	2.29593	2.65814	2.05034	2.35736	1.97046	2.29674	2.2931	1.92004	1.76159	2.42269	2.26296	2.42539	2.42815	2.71582	2.45984	2.38403	2.30786	2.47223	2.48076	2.011
AIRE	0.391284	1.02305	0.424013	0.496414	0.81924	0.299544	1.06272	-0.348093	0.0704411	-0.151719	0.217722	-1.08449	1.01462	0.26384	-0.405121	0.256401	0.777089	0.263344	0.582699	0.578236	-0.258336	2.13371	1.30181	1.71568	1.22142	1.36696	1.29812	1.55489	1.37024	1.40073	1.51582	1.29582	1.26845	1.29531	1.25317	1.34013	1.27512	1.34454	1.26188	1.38241	1.25674	1.49041	1.32558	1.28811	1.4725	1.3117	1.27478	1.34818	1.34148
AK1	0.811598	0.37933	1.24438	1.15302	0.600312	0.927448	0.535497	0.645733	1.14741	-0.107036	1.25509	1.47097	0.922855	1.06575	1.40054	0.826908	1.07086	1.56998	0.107823	0.549787	-0.487248	1.53765	1.05131	1.18131	0.397783	0.571823	1.1023	1.20271	0.472702	1.27582	1.05513	1.03361	0.685188	1.02766	0.744322	1.12537	1.09282	0.86395	1.00043	0.844055	0.939206	1.19922	0.774706	0.728102	0.396399	0.61092	0.950383	1.02727	0.806961
AK2	2.12109	1.97705	2.80432	2.24371	2.96174	2.19284	2.16874	1.84748	2.34598	1.5155	2.082	2.52214	2.57354	2.4536	3.07954	2.02042	2.09324	2.91944	2.02846	2.43379	1.62419	1.88995	2.21084	1.75688	2.55598	1.67643	1.98393	2.25294	1.72175	1.94127	2.20082	1.91921	1.67878	1.80726	2.37061	1.5378	1.93563	2.13271	2.30041	1.88915	2.15643	1.9035	2.22764	1.57379	2.50301	1.75139	1.99361	2.24634	2.21045
AKAP1	2.24579	2.9489	1.84156	1.81178	2.58218	1.80296	1.51896	1.73568	2.08696	1.76877	1.39984	1.58182	1.95902	2.27446	2.08807	2.02741	1.8548	1.92759	2.34395	2.0081	2.09468	1.73634	1.85019	2.21029	1.84973	1.96637	1.88498	1.87743	1.9427	1.88132	1.87407	1.98935	1.90108	1.89394	1.86346	1.887	1.86925	1.92481	1.91826	1.86298	2.00999	1.89426	1.91755	1.86816	1.91943	1.89692	1.85931	1.88361	1.88185
AKAP10	2.37073	2.72777	2.79429	2.3669	3.10969	2.60907	2.82109	2.14914	2.60477	3.39684	2.3358	2.30229	2.88092	2.30182	3.14606	2.81056	2.40328	2.66842	1.96105	2.27836	1.79881	0.885177	2.76307	2.25421	3.04075	3.32576	2.79324	2.07108	2.95813	2.22009	2.74396	2.04251	1.78981	1.99814	1.93785	1.59131	2.516	2.21792	2.6699	2.63588	2.6626	2.11289	2.96664	3.33618	3.13303	3.30827	1.98953	2.35561	2.21249
AKAP12	3.12057	2.22348	3.01376	2.46344	2.86959	3.35095	2.80445	2.98933	3.02813	2.79823	3.32891	3.80308	2.33316	3.47691	3.29395	2.71345	2.59515	2.78242	2.27616	2.79104	2.38153	2.39631	2.59033	3.1803	1.87697	2.58975	2.69771	1.96134	1.72946	1.98356	2.61838	1.96865	2.21009	2.28358	2.72263	2.45234	2.27413	1.86975	2.40632	3.23125	2.31456	2.47242	2.83595	2.48008	2.34932	3.2507	2.18661	2.54111	1.96346
AKAP13	3.24928	3.31835	3.49823	2.86517	3.53749	2.9889	2.96455	3.49326	3.11164	3.39686	3.18866	3.06145	3.18866	3.12953	3.88036	3.15636	3.31487	3.28854	3.31537	3.19114	3.12257	2.55845	2.90028	2.96775	2.84321	2.5215	2.75881	2.52248	2.48741	2.40185	2.56808	2.3987	2.58336	2.46445	2.48264	2.58122	2.40756	2.78633	2.60941	2.43291	2.38435	2.16874	2.48871	2.61862	2.6378	2.38634	2.41031	2.53759	2.46534
AKAP3	1.48798	1.80923	1.36697	1.40923	1.64548	1.00394	1.24836	0.950638	1.55569	0.986652	1.90143	2.13816	1.21907	1.84284	1.63588	1.26517	1.5456	1.08989	1.57441	1.3588	0.478124	2.10897	1.71877	1.73011	1.57217	1.4591	1.88818	1.681	1.55893	1.32668	2.18238	1.50873	2.13632	1.70529	2.19711	1.5609	1.42766	1.36852	1.47027	1.86748	1.98561	2.29195	1.97672	1.3106	1.4551	1.61443	1.65425	1.55005	1.19847
AKAP4	0.683935	1.01427	0.491612	0.800525	0.973915	1.05164	0.110452	0.809992	0.90715	1.02324	0.550903	1.21756	0.2674	0.905157	0.151309	0.981389	0.874764	1.31422	0.425345	0.471682	0.444278	1.68544	2.14169	2.16526	1.8769	1.87127	2.27506	1.82319	1.75165	1.56118	1.65798	1.64065	1.56876	1.57717	1.92606	1.95686	1.62434	1.55099	1.8037	1.72127	1.70894	1.79695	1.86681	1.80679	1.69195	1.96285	1.69186	1.59631	1.99131
AKAP5	1.96323	2.24065	2.04103	2.02465	1.98012	1.82145	1.31421	1.81889	1.93815	2.26368	1.81838	1.76003	1.51332	1.97449	1.86086	1.86751	1.81326	2.14237	1.55683	1.97346	2.25139	1.81667	1.90541	1.73416	1.75128	2.05385	1.78177	1.69911	3.602	1.8602	1.51208	1.57666	2.06999	1.67415	1.79438	1.5448	1.68431	2.18981	1.89633	1.95392	1.5674	1.66735	1.37541	1.81505	1.99744	2.1253	1.76719	1.55631	1.84549
AKAP6	2.18845	2.13743	2.92013	2.39251	2.22104	2.81101	2.35991	2.63908	2.6523	2.62538	1.94093	3.04294	2.84927	2.35283	3.14119	2.43313	2.05052	2.87809	1.36513	2.98201	1.76474	2.06373	2.02901	1.73291	1.85724	1.58008	2.00254	1.60433	2.12584	1.82715	1.91075	2.27712	1.63367	1.75959	1.93825	2.0792	1.85115	2.06471	2.31042	1.51672	1.31578	2.08409	1.8142	1.87346	1.56631	1.91409	1.43744	2.23279	1.55315
AKAP8	2.70757	3.1483	3.29858	2.69695	2.73996	3.24646	2.84521	3.09062	2.94337	3.57233	2.63319	2.93527	3.12553	2.81991	3.33349	2.95602	2.9712	3.29909	2.4146	3.45696	2.62358	2.97858	2.85638	2.29606	2.95807	2.68528	2.55754	2.33916	2.88836	2.60751	2.74727	2.73586	2.00766	2.6813	2.71037	2.52755	2.64392	2.69346	2.78815	2.53771	2.77324	2.76497	2.61234	2.52109	2.88882	3.04519	2.44181	2.92729	2.73864
AKAP8L	2.56728	1.61743	2.84985	3.04987	2.17199	2.18892	2.51489	2.82445	2.69375	2.31275	2.36037	2.61596	2.27782	2.34291	2.53976	2.01112	2.25824	2.62443	1.74919	2.10849	2.21062	2.16855	2.20197	2.01971	1.95776	1.78494	1.68631	1.69591	1.73882	1.41514	1.68643	1.77436	1.28696	1.79097	1.93689	2.01733	1.47488	1.54951	1.80973	2.12227	1.84639	1.81384	1.68601	1.85259	1.90637	2.04786	1.52495	1.91356	1.60309
AKAP9	1.98331	2.18091	2.43947	2.25051	2.32518	2.50145	2.08237	2.4984	2.40239	2.20022	2.09151	2.9637	2.58933	2.4156	2.52989	2.13926	1.79942	2.7595	1.59369	3.03025	2.04173	2.78657	1.92379	2.07688	1.83561	2.27963	2.11921	3.41285	1.91717	1.90972	1.85897	2.22206	2.17788	2.05132	2.02768	3.04866	1.92796	1.81715	2.25312	2.10796	2.15856	2.32726	2.65387	2.60152	2.48364	2.11608	2.91246	2.35044	2.26783
AKR1A1	3.50132	3.02439	3.07658	2.45842	2.99982	3.14874	2.33202	2.38319	2.84631	2.35863	2.94507	3.22447	2.84477	3.69066	3.23266	2.61501	2.29978	2.94251	2.27727	3.3391	3.3524	3.00003	3.35163	3.56979	3.56085	3.3682	3.3303	3.34836	3.045	2.8656	3.16097	2.96922	3.37998	3.18371	3.27058	3.04199	3.07408	3.16351	3.19619	3.5191	3.44366	2.81631	3.20678	3.22384	3.5287	3.14723	2.93456	2.72047	3.17335
AKR1B1	2.86099	2.87166	3.05253	2.95956	3.41883	2.45913	2.48758	2.12127	2.63999	1.7382	2.17868	2.08774	3.32586	2.52365	2.262	2.73347	2.6339	2.49012	2.92907	2.65015	1.88097	2.62988	2.52008	2.83054	2.64025	2.47222	2.51374	2.49965	2.99558	2.90625	2.87764	2.93213	2.74982	2.71882	2.71852	2.094	2.79553	2.57369	2.83033	2.68356	2.90486	2.71646	2.86013	2.44698	3.1237	3.19163	2.63222	3.07326	2.66161
AKR1C3	2.63498	2.92631	2.21515	2.60618	3.15118	2.66101	1.54496	2.70587	1.96923	1.98307	3.11629	2.61338	2.11877	2.34918	2.95622	2.03292	2.46383	2.9313	2.46106	2.76846	2.82052	1.87904	2.68999	2.20735	2.86872	2.55877	2.76244	2.20764	2.85865	1.84809	2.94036	2.84259	2.46703	2.5723	2.63827	2.43468	2.45556	2.44223	2.88154	2.70198	2.40629	2.67054	2.76074	2.81469	2.91609	3.01253	2.82085	2.79494	2.8631
AKR1C4	2.54915	1.93597	2.78314	2.18201	2.71367	2.35087	1.88821	2.76529	2.63455	1.4323	2.4049	2.18925	1.88772	2.74551	2.45894	2.25921	2.0643	3.2376	2.33736	2.79182	1.78448	2.16528	2.69429	2.07379	2.1134	2.37455	2.69309	1.91315	2.50166	2.14528	2.41034	2.36356	1.96903	2.22717	2.16095	2.97559	2.44709	2.59283	2.37119	2.82421	2.49413	2.72139	2.06456	2.39918	2.0365	3.02747	2.79076	2.03537	2.23964
AKR7A2	2.61767	3.6811	2.43033	2.65955	2.51464	2.69647	2.55872	2.79565	2.41546	2.41766	2.65514	2.34989	2.22591	2.06723	1.91901	2.47056	2.81989	2.30801	3.3775	2.79124	3.26014	2.48619	2.47818	3.07588	2.10038	2.47348	2.43073	3.05268	2.77681	2.75165	2.91376	2.6777	2.87561	2.67706	2.44585	2.14617	2.5127	2.27066	2.83695	2.81242	2.73082	2.37174	2.64373	2.33961	2.49451	2.82507	2.35783	3.05507	3.02851
AKR7A3	1.58317	1.39333	1.94609	1.62276	1.55474	2.07705	1.57708	0.826863	1.96081	1.57048	1.05274	1.62276	1.58063	2.27755	3.16684	1.45729	1.56033	1.8862	1.35069	1.66083	1.61565	1.29788	1.91321	1.42697	1.72769	1.80994	1.69166	1.58912	1.57767	1.62116	1.59015	1.69489	1.60509	1.7096	1.56227	1.66077	1.57153	1.60718	1.5637	1.7022	1.64054	1.60171	1.60043	1.62194	1.70194	1.62455	1.63242	1.55804	1.62879
AKT1	3.4674	3.00237	3.72671	2.31592	4.17063	2.94065	3.18697	3.21512	3.19672	2.71491	3.11227	3.59191	3.16803	3.70235	3.27359	2.6873	2.78312	2.96123	3.59787	3.49555	2.62342	3.44456	2.99618	2.91373	2.0815	2.40728	2.47674	2.70822	2.52716	2.5894	2.6826	2.71788	2.63556	3.03852	2.62533	2.95775	3.28592	2.78519	2.43106	2.98393	2.90299	2.86086	2.68346	2.9069	2.52547	2.74748	2.74076	2.60999	2.87376
AKT2	1.60055	1.56387	2.06368	1.58588	1.78101	1.43232	1.31103	1.37021	1.3751	0.576482	1.59713	1.88078	1.52524	1.67342	2.2148	1.47927	1.40591	1.68173	1.62989	1.62647	1.27631	1.77261	1.7889	2.04048	1.86737	1.65248	1.65694	1.82225	1.74829	1.76774	1.77759	1.71454	1.82968	1.64557	1.63271	1.71615	1.63721	1.82628	1.72136	1.66023	1.80352	1.86437	1.68049	1.68093	1.69202	1.75282	1.7952	1.70461	1.73238
AKT3	2.92748	2.4302	3.1906	3.10222	1.94591	2.75872	2.48113	3.19958	2.45217	3.33838	3.13318	3.26199	2.55202	2.47164	3.17063	2.98789	2.73027	3.1162	2.85209	3.05829	3.07676	2.39723	2.3925	2.88959	2.4434	2.50629	2.64486	2.62846	2.69945	2.63496	2.67946	2.70919	2.77452	2.54342	2.67728	2.66246	2.80519	2.63387	2.54355	2.66554	2.59766	2.67365	2.61398	2.56903	2.54034	2.59259	2.7124	2.70022	2.61484
ALAD	2.82444	2.08585	3.15837	2.53473	2.55033	2.12902	2.19768	2.3532	2.65592	1.85491	2.69025	3.24731	2.44786	3.02834	2.58414	3.21038	2.15139	2.91651	2.78491	2.45411	1.56571	2.0017	1.87542	1.84709	2.54393	1.88537	1.95721	2.04933	1.88912	1.95099	1.95617	2.05416	2.07442	2.1582	1.95419	1.87589	1.97053	1.8895	2.08035	1.96343	2.00035	1.98908	1.98995	1.98499	1.93854	1.96135	1.96719	1.99985	1.91499
ALAS1	2.42779	2.52006	2.74038	2.70179	2.78176	2.22145	2.85725	2.1974	2.43059	1.55378	2.41213	2.60897	1.83337	2.15435	2.58324	2.68166	2.08389	2.23934	2.9031	3.15082	1.93291	2.48733	3.27248	3.03499	2.63857	2.65798	2.66078	2.90168	2.6376	2.71605	2.76361	2.7577	2.60121	2.68313	2.70802	2.80296	2.61651	2.8275	2.71874	2.6751	2.73955	2.77013	2.67196	2.75206	2.66118	2.68869	2.67219	2.74033	2.71664
ALB	2.12652	1.99011	1.94971	1.63078	2.43831	1.48915	1.2591	1.78668	2.07043	0.584186	1.85417	2.34373	1.38981	2.33137	2.19543	1.58516	1.67261	1.79524	1.89885	1.79238	0.880294	2.01178	2.25194	1.99293	2.27147	1.87948	1.92658	1.79792	2.13881	1.85171	2.08327	2.00146	1.83403	2.00246	2.01307	3.06167	1.9229	1.74531	1.91215	1.47487	1.78388	2.10857	2.03776	2.01166	2.01794	1.90495	1.96015	2.42109	2.02659
ALCAM	2.13055	1.97536	2.30526	1.92168	2.32674	1.64351	1.6274	1.96218	1.79626	0.460058	1.9739	1.81919	1.41999	1.89093	1.72257	2.03441	1.74111	1.91631	2.00025	2.04124	1.25602	2.46845	1.93893	1.20832	1.58261	1.27986	1.71098	1.97319	1.0768	1.67548	1.90526	1.81249	1.53929	1.71629	2.01966	1.9863	1.75559	2.09996	1.62066	1.56231	2.0229	2.10742	1.62213	1.72759	1.69417	0.584628	2.1832	1.90644	2.07379
ALDH1A1	2.35089	2.49971	2.44502	2.13424	2.06851	1.91601	2.63275	0.742304	1.75194	0.966318	1.9076	0.932137	1.64835	1.91811	1.71934	1.23555	2.44765	1.57052	1.76456	1.93599	1.29392	2.93242	3.46165	3.52807	3.28243	3.31688	3.17868	3.4655	2.93649	3.30557	3.26442	2.90208	3.57476	3.18492	3.31861	3.09509	3.23208	3.15681	3.21918	3.34645	3.60941	2.84828	3.24551	3.23662	3.40188	3.24938	3.05533	2.63921	3.09684
ALDH1A3	2.75141	2.24557	3.0072	2.32526	2.84256	2.446	2.37776	3.12698	2.07807	2.54382	2.72039	2.7118	1.84614	3.49681	2.49754	2.85497	2.47988	2.15633	2.90698	2.65931	2.26227	2.31948	2.60525	1.99881	2.29017	1.95954	2.04358	1.96584	2.40962	2.0284	2.00724	2.1904	1.95622	2.06737	1.88942	2.16594	2.1669	2.46913	2.23432	2.00994	2.01791	2.05286	2.17258	2.19411	2.08615	2.03693	2.19479	2.53834	2.20658
ALDH1B1	2.00178	1.58085	1.5653	1.55412	1.35386	0.948961	0.969862	0.0614007	1.35386	0.476989	0.602881	1.03743	1.54488	1.50551	1.15117	0.705441	1.40927	1.23428	1.29407	1.25907	0.571286	1.92178	1.91033	1.217	1.22335	1.35363	1.26341	1.40686	1.33074	1.41922	1.17158	1.33752	1.23189	1.35363	1.37515	1.29045	1.31304	1.72983	1.2977	1.23216	1.21328	1.26701	1.21283	1.28329	1.33143	1.20538	1.39268	1.24781	1.37456
ALDH1L1	-2.15	-1.26526	-1.66551	-1.97058	-1.24432	-0.212518	1.71116	-0.0183415	-0.322932	-0.476179	-1.44849	-0.946391	-1.5689	-1.41946	-0.281051	-1.20291	-1.23099	-0.460474	0.0777949	0.441876	-2.26517	1.54656	2.36872	1.56042	1.7846	1.35992	1.46882	1.57606	1.49813	1.47656	1.22517	1.43209	1.55277	1.69328	1.72616	1.44471	1.40309	1.74193	1.37965	1.39878	1.50902	1.49437	1.54165	1.37711	1.52592	1.31883	1.3901	1.62556	1.38802
ALDH2	3.34927	3.15676	4.19047	3.05931	3.87061	3.42042	2.98278	3.4808	3.44015	3.51607	3.77734	4.02844	2.83032	4.04698	3.16035	3.68946	3.49156	3.41802	3.58005	3.79348	2.42258	3.37658	3.81797	3.62789	3.87101	3.33276	3.3175	3.92646	3.15148	2.79107	3.45371	3.27713	4.00845	3.3469	3.61724	3.35866	3.25929	3.21013	3.42131	3.43138	3.78181	3.40918	3.5256	3.07171	3.72626	3.3811	3.27334	3.2393	3.45542
ALDH3A1	1.0008	0.616428	1.21413	0.880777	1.06738	0.660162	0.374919	0.432745	0.897299	-0.513371	1.10722	1.02267	0.176171	1.16942	0.822465	0.915764	0.982823	0.766582	0.49786	0.980394	-0.767515	1.85437	0.843232	0.902363	1.05596	0.988594	0.933955	0.966966	0.844205	1.07275	0.970305	1.18825	1.21648	1.02359	0.956177	0.95788	0.935221	0.912372	1.15652	0.863558	0.950965	0.855929	1.36392	1.0018	0.936118	0.850762	0.86505	0.910595	0.86439
ALDH3A2	2.24028	1.69234	2.7807	2.02788	1.7289	2.24028	2.48764	2.50807	1.87786	0.708295	2.26394	2.25265	1.98648	1.99239	1.99616	2.67369	2.15317	1.94023	2.03649	1.90582	0.840577	1.33966	1.9738	2.28864	1.53363	1.68367	1.75583	1.8694	1.75686	1.84839	1.81407	1.69573	1.73927	1.67195	1.74199	1.64147	1.63227	1.6859	1.88391	1.73332	1.83878	1.68192	1.72555	1.70075	1.81407	1.63513	1.69971	2.00763	1.95351
ALDH3B1	2.30378	2.05019	2.33021	1.75835	2.07043	1.81177	1.98159	1.56661	0.898597	0.473499	2.16996	1.70381	1.64758	2.04625	1.88881	1.74879	2.41568	1.81346	2.03557	1.60653	1.49239	1.51994	2.11866	2.44082	2.34148	1.94563	1.86061	2.2001	2.01287	1.92639	1.9554	1.9728	2.02475	1.90131	1.9542	1.9929	1.88843	2.20787	1.95843	2.07177	1.99361	2.02677	1.89161	1.96011	2.14223	1.95999	1.83827	1.92767	1.91128
ALDH3B2	2.43306	2.27316	3.30609	2.09808	2.33911	2.14268	1.56098	1.77781	1.80249	1.26443	1.91826	2.34291	2.28123	1.84993	1.90165	1.9491	2.31065	2.18159	2.45868	2.17922	1.47652	2.30382	2.51697	2.50946	1.78785	2.58768	2.66111	1.97224	2.09869	2.08876	2.19154	1.95853	2.17321	2.18459	2.43912	2.11038	2.15124	2.00685	2.32201	2.20692	2.21751	2.71204	2.75977	2.04764	2.61168	2.74235	2.46468	2.68443	2.113
ALDH4A1	2.06009	2.41672	2.13527	2.12983	2.63634	2.07839	2.05267	1.94237	2.23519	2.26091	1.77815	2.06701	2.01854	2.06553	2.26734	1.94138	2.32027	2.51466	1.5244	2.19117	1.71582	1.7964	2.49254	2.08351	2.05046	1.62724	1.75908	1.92566	1.59734	1.88526	1.68513	1.9058	1.69336	1.57889	1.70721	1.70632	1.65322	1.60051	1.83894	1.78797	1.69945	1.75291	1.69276	1.54145	1.91695	1.73531	1.93889	1.95875	1.84046
ALDH5A1	2.19084	2.61863	1.66696	1.49492	1.86122	1.637	1.94027	1.61013	1.82712	1.9537	1.53728	1.21489	1.92115	1.96868	1.22574	1.48458	1.94854	1.29859	1.98212	1.81937	0.388253	2.58509	2.01785	2.75179	1.98905	2.14069	2.49137	2.76617	2.42448	1.81839	2.09914	2.31459	2.51659	2.48396	2.03257	2.51677	2.12194	1.77511	1.62254	3.22475	2.33707	2.53354	2.10224	2.77431	1.9811	2.56476	2.49827	2.25301	1.93787
ALDH6A1	3.97064	4.13044	3.73422	3.65356	4.03113	4.03516	3.50687	4.30586	4.21613	3.92376	3.74077	3.72766	3.60315	4.53573	3.62836	3.60114	3.90662	5.31305	3.55375	3.43327	3.20945	2.72187	3.53595	3.35786	3.37663	3.09164	3.38774	3.09478	3.48269	3.35979	3.37126	3.55124	3.31189	3.33498	3.42006	3.08884	3.2423	3.30564	3.44514	3.35376	3.56246	3.47233	3.45368	3.46986	3.62407	3.5012	3.18725	3.56012	3.1973
ALDH7A1	1.54639	1.7346	1.796	1.30327	1.96225	0.882427	1.64624	0.707699	1.33273	0.249911	1.05066	0.895906	1.79201	1.39762	1.4106	1.07662	1.53641	1.20792	1.31975	1.26583	0.593876	1.83234	1.69276	1.89596	1.71788	1.52672	1.60535	1.58409	1.64295	1.74999	1.61653	1.75554	1.44433	1.82961	1.82751	1.70046	1.66468	1.71174	1.69136	1.67359	1.53804	1.56588	1.58694	1.65658	1.70679	1.62776	1.53925	1.86248	1.62222
ALDH9A1	4.11922	3.087	3.68299	3.69171	3.45496	3.8021	3.41235	3.81807	3.42301	3.23612	4.20055	4.6053	3.16398	4.18409	4.17925	4.32159	3.60892	4.00883	3.59924	3.68203	2.47165	2.96265	3.32789	2.56101	2.9721	2.7928	2.97369	3.15007	3.12954	3.06102	3.25872	3.16856	3.1358	3.28319	2.88002	2.9297	3.09024	2.95646	3.28906	3.05173	3.22305	3.16046	3.18631	2.89896	3.25313	3.29164	2.93484	3.53217	3.4191
ALDOA	3.16341	2.66944	3.47854	3.13996	3.30516	2.63673	2.2927	3.21248	3.30952	1.95794	3.25936	3.93216	2.19674	3.8362	3.267	3.67046	2.41592	3.09471	3.22283	2.77031	2.19947	2.984	2.48542	3.15602	2.59429	2.64251	2.76457	2.6644	2.58634	2.83157	2.73512	2.66257	2.63185	2.6124	2.65141	2.62166	2.66596	2.65071	2.75595	2.68413	2.67828	2.73219	2.80558	2.6389	2.66353	2.70783	2.70513	2.75228	2.60893
ALDOB	3.24415	2.84466	3.32191	2.63272	2.89549	2.52954	2.72827	3.47541	2.69269	1.87339	3.11607	3.65634	2.33997	3.22179	3.41797	3.25482	2.45585	2.81061	3.13945	2.78977	2.57275	2.43363	2.52197	2.23257	1.60128	2.07211	2.3296	2.34456	1.86047	2.22608	2.22154	2.11954	2.11573	2.13594	2.25544	2.40399	2.08593	1.89335	2.39839	2.16979	2.33142	2.54664	2.14528	2.21371	2.01722	2.16839	2.16125	2.21104	1.87168
ALDOC	2.54825	2.6544	2.54029	2.3646	2.63742	2.44687	2.42405	1.64168	2.37575	1.66981	2.25314	2.20537	2.49464	2.7303	2.31311	2.03552	2.5164	2.51109	2.27649	2.44209	1.75261	2.26156	2.41068	2.76552	2.34868	2.67773	2.49799	2.25455	3.01584	2.28629	2.68104	2.53398	2.13552	2.61209	2.14783	2.1525	2.55347	2.49799	2.77029	2.61141	2.3804	2.21911	2.6547	2.39838	2.72863	2.57099	2.37124	2.94989	2.70497
ALG3	3.04015	3.26156	4.0195	3.35225	3.43432	3.66586	3.64053	4.22114	3.19367	3.31425	3.32438	3.46371	3.65826	2.92717	2.89475	3.54629	3.17594	3.36035	3.65269	3.83812	3.47536	2.87372	3.18081	3.16687	3.16272	3.03551	2.85896	2.91891	3.22281	3.01695	3.14522	2.85652	2.86788	2.75335	2.79064	2.73021	2.79133	3.04029	3.11349	3.15734	2.80167	2.83312	3.24514	3.07915	3.14332	3.31387	3.04515	2.91171	3.21216
ALK	1.51888	1.64358	1.64996	1.60038	1.77614	0.962139	1.56699	-0.193074	1.4904	0.30328	0.901261	0.569867	1.72459	1.38289	0.994542	0.466767	1.37847	1.00583	1.57338	1.18994	0.808962	1.58576	1.34711	1.7199	1.12005	1.40001	1.83099	1.64799	1.87917	1.39103	1.3676	1.57704	2.01266	1.18119	1.43608	2.17866	2.31049	1.31169	1.65388	1.79345	1.90413	2.33939	1.4076	1.88667	1.91961	1.95536	1.63909	1.46605	1.32278
ALKBH1	1.87677	2.48314	1.85745	1.82441	2.04857	1.44727	1.95352	1.31004	1.51386	1.65973	1.42288	1.09199	2.1675	1.4	0.992873	1.35121	1.68108	1.3995	1.51843	1.67651	1.87067	2.03273	2.64137	2.2847	2.43143	2.38931	2.16505	2.20555	2.33578	2.1311	1.96421	2.37955	2.15214	2.15485	2.41424	2.03325	2.38069	2.19582	2.29379	2.44152	2.47019	2.41149	2.36274	2.22212	2.47588	2.445	2.04116	2.2946	2.0929
ALMS1	1.93306	2.03639	1.40969	1.85424	2.01188	2.1575	1.46977	1.99986	1.60049	1.71055	1.91336	1.61346	1.84607	2.11425	0.839223	2.50449	1.47938	1.94844	2.65924	2.29351	1.72785	2.2414	1.68112	1.44306	2.34458	2.15257	1.87479	1.81303	2.01951	1.73202	2.08147	2.0515	1.64867	1.9209	2.15309	1.78052	1.74385	1.93172	2.17733	1.67403	2.33077	1.89333	2.23408	1.9777	2.27656	2.09001	2.06182	2.17406	1.70287
ALOX12	2.93658	2.57873	3.39013	2.53444	2.52884	2.51713	2.06766	2.88313	2.38428	1.10813	3.02973	3.04348	2.23767	2.69173	2.86684	2.41431	2.7009	3.01497	2.87295	2.61894	2.28705	1.82718	1.94672	2.74823	3.04266	2.80839	2.37632	2.24991	2.50283	2.17753	2.72022	2.3223	2.37835	1.82347	2.95936	2.24303	2.57903	2.12115	2.19733	2.57891	2.58344	2.50961	2.47455	2.60224	2.63152	2.44334	2.1021	1.51103	1.93421
ALOX12B	1.23817	1.37037	1.6243	1.54014	1.45074	1.51018	1.48022	0.87439	1.17065	0.287108	1.62145	1.41792	1.12642	1.15543	1.19537	1.29476	1.54346	1.21725	1.49924	1.62668	0.562441	1.18558	1.59559	1.50053	1.43386	1.41607	1.24179	1.35448	1.27575	1.57159	1.59313	1.25112	1.49665	1.41243	1.68545	1.21602	1.34859	1.25517	1.28821	1.54334	1.43804	1.5902	1.52807	1.27875	1.57441	1.37392	1.24682	1.32709	1.20501
ALOX15	2.3117	2.44918	2.95281	2.70603	2.88079	2.54185	2.26637	2.94223	2.29659	0.895516	2.82287	2.85359	2.02514	2.38069	3.11699	2.41947	2.19889	2.67884	2.22155	2.26083	1.9783	1.91395	1.45486	1.00026	1.19689	1.41971	1.32266	1.51422	1.45703	1.25349	1.4547	2.01957	1.15904	1.50168	1.35943	1.26281	1.74999	1.42158	1.26881	1.44939	1.27239	2.3775	1.43906	1.29369	1.34237	1.4308	1.31124	2.09738	1.63377
ALOX15B	1.20759	1.10785	1.34694	0.776173	0.558078	0.316122	0.298941	1.58842	0.877346	-0.260374	0.271262	0.454042	0.181065	0.868279	1.89862	0.199677	0.907889	0.934614	0.763288	-0.00171456	-0.0699587	2.45372	1.84523	2.47161	2.16439	2.20042	2.27404	2.2582	2.07517	2.37644	2.12764	2.1641	2.409	2.27414	2.13915	2.02477	2.2598	2.47159	2.18064	2.37379	2.11342	2.23784	2.18591	2.14474	2.44439	2.44766	2.03883	2.42149	2.11185
ALOX5	3.68175	3.17627	4.61913	2.45432	4.25395	3.25509	2.7286	3.66073	3.82414	2.69077	3.79577	4.08108	3.7511	3.72273	3.811	3.69488	3.39433	3.34757	3.72536	3.89875	2.85418	3.03855	3.29148	3.38767	3.84261	3.11689	3.19849	3.17744	3.18952	3.15406	3.12034	3.1762	3.26547	3.2195	3.17739	3.13152	3.19671	3.26642	3.14832	3.21228	3.23151	3.25263	3.14837	3.14106	3.18016	3.1481	3.14201	3.16152	3.26075
ALOX5AP	3.85627	3.83169	4.28281	3.70009	3.72569	4.16657	4.1507	4.03702	3.43638	3.35189	3.8578	3.75846	3.70726	3.92642	3.43126	3.78202	4.01961	3.5562	3.76358	4.25977	2.95044	2.91725	3.70944	3.91006	3.83382	3.72313	3.6029	3.82865	3.60475	3.65934	3.6161	3.55641	3.8181	3.60669	3.59165	3.74032	3.63786	3.64145	3.53438	3.87762	4.03181	3.69225	3.34307	3.83477	3.42837	3.55641	3.35022	3.30493	3.47588
ALPI	0.819139	1.13142	0.948042	0.848811	1.30265	0.459671	0.358981	0.347794	0.168303	-0.0724774	1.057	0.917884	0.0364818	0.806492	0.380384	0.777793	0.770497	0.313744	1.18055	0.528257	0.478156	2.87384	1.68747	1.71134	2.23139	1.89936	1.95491	2.01219	1.77343	1.82529	2.2327	1.81471	2.56484	2.13243	2.01382	2.17877	1.98688	1.7839	1.69288	1.55088	2.17288	2.42002	2.0243	1.9696	1.98039	1.61196	2.06282	1.94099	2.16337
ALPL	2.44592	2.48423	2.37697	2.22661	2.59005	2.4622	2.34632	2.70593	2.0188	1.26845	1.99869	1.92063	1.98911	2.4464	1.88185	2.2156	2.4464	1.48106	2.58096	2.22661	1.78081	2.36715	3.1221	2.69607	1.92238	3.21737	3.02248	2.802	2.90576	2.28468	1.97556	2.7969	2.93585	2.90883	2.5883	2.45328	2.40022	2.90275	2.88578	2.98423	1.88127	2.57285	2.47579	3.226	2.7177	2.72714	2.64314	3.06881	2.75675
ALX1	2.18501	2.47944	1.43864	1.7522	1.89844	1.79882	1.49066	2.09766	1.69185	1.33363	2.12367	2.01081	1.77478	1.97106	1.5888	1.59223	1.73797	1.82925	1.87586	1.74632	1.0868	2.03521	2.51363	2.39103	2.07589	2.39853	2.53695	2.25612	2.12853	2.09644	2.28454	1.84891	2.68474	2.31919	2.04802	2.50616	1.85012	1.33692	2.20468	2.00192	2.12183	2.15784	2.66177	2.05157	1.69656	2.01007	2.36098	1.8288	1.79315
ALX3	2.62008	2.28847	2.7423	2.22335	2.65865	2.44125	2.11064	2.37963	2.34657	1.5461	2.6321	2.60054	2.11615	3.07892	2.6842	2.34257	2.4678	2.20882	2.35208	2.37913	1.55712	2.40748	2.90033	2.13839	2.29976	1.96654	2.27882	2.40363	2.08606	2.01462	2.23978	1.9518	2.09401	2.18325	2.02492	2.12503	2.14238	1.7801	2.18847	2.17319	2.0031	2.07392	1.93623	2.22538	1.87657	2.21689	1.98141	1.96926	2.02997
AMBP	2.3413	2.0992	2.5834	2.17507	2.43311	2.10065	2.18183	2.33357	2.34565	1.41302	2.0963	2.25384	2.05668	2.65878	2.41523	2.29201	2.24031	2.27703	2.10935	2.19392	1.27191	1.98564	2.35405	2.37535	1.75464	2.11184	2.02831	1.91075	2.00826	2.03405	1.90704	1.76891	2.14341	1.85342	1.97232	1.92528	1.95687	2.18938	2.06318	2.10249	2.41246	2.12959	2.26671	1.91526	2.0777	1.84773	2.10212	2.06617	1.92472
AMD1	3.2034	2.78437	3.04139	2.73086	3.27841	2.72936	2.39733	2.36933	2.85087	1.48625	2.71286	2.77437	2.64135	3.25641	3.05539	2.36633	2.41933	2.31382	3.08339	2.66886	2.0848	2.38491	2.96019	2.79362	3.48531	3.01035	2.7942	2.59098	3.11425	2.52839	2.58118	2.74135	2.29003	2.77278	2.70673	2.88691	2.93143	1.98969	2.88224	3.00985	2.67828	2.80111	2.7337	3.1117	3.10639	3.23619	2.76752	2.6809	2.36276
AMELX	1.91459	1.71655	2.07064	1.87021	2.52973	1.30757	1.88357	1.58006	1.98331	1.13387	1.68982	2.26582	2.14413	1.96136	2.03103	2.10262	1.43738	1.8139	2.35268	2.0129	1.36341	1.94317	1.71856	1.66225	2.14109	1.99567	1.81586	1.58207	1.7924	1.7164	1.97923	1.97809	2.14973	1.60361	1.80652	1.58124	1.80589	1.7082	1.61095	1.60473	1.84698	1.94753	1.7116	2.00252	2.19765	1.64285	2.20449	1.60924	2.50693
AMELY	2.54451	2.3591	2.588	2.01925	2.46805	2.37809	2.38359	2.78641	2.28163	2.18018	2.568	3.12376	1.98626	2.49454	2.70244	2.64197	1.86832	2.48604	2.72344	2.65347	2.17318	1.75302	2.18152	2.2111	1.76638	1.91392	1.98663	1.90568	1.98926	2.22025	1.92252	1.88323	2.15665	1.99798	1.897	1.80603	2.08402	1.90782	1.97253	1.9661	1.99981	2.04681	2.07249	1.95095	2.13707	2.3209	2.02138	2.1798	2.00632
AMFR	2.29333	2.29233	2.72794	2.32822	3.18249	2.21707	2.34815	2.08848	2.31576	1.03535	2.17222	2.45083	2.66664	2.34118	3.45163	1.49189	2.30081	2.4264	2.35713	2.96518	3.37089	2.4421	1.42553	2.22695	2.51602	2.13333	2.08203	2.20023	2.26261	2.32105	2.28987	1.89716	2.34011	1.6804	2.46108	2.01843	1.90382	2.03237	2.21895	2.49481	1.90793	2.3291	2.35409	2.23407	2.34231	2.32678	1.91959	2.14383	1.86382
AMHR2	2.06305	1.86416	2.33818	1.42052	2.21498	1.93985	1.56638	1.98957	2.052	1.37633	1.44815	1.7056	1.6382	1.97521	1.76913	1.87355	1.48074	1.71499	2.01001	1.97521	1.15368	2.27767	2.27124	2.20588	1.95777	1.95768	1.97096	1.94253	1.89474	1.95545	1.92537	1.96761	1.98933	1.90268	1.98623	1.95896	1.9052	1.91991	1.98348	1.93923	2.03792	2.01242	1.90823	1.92384	1.90739	1.91466	1.95204	1.98013	1.96769
AMMECR1	2.28539	2.2991	2.78931	2.12726	2.3186	2.82726	2.71182	2.48253	2.08457	1.8811	2.23585	2.49202	2.40136	2.00603	1.83472	2.07561	1.83735	2.20949	2.39819	2.30911	2.07666	2.42058	1.65292	1.76526	1.65741	1.83466	1.9397	1.97586	1.78874	1.9818	1.99517	2.04775	2.04933	2.08582	1.83117	2.05006	2.09507	1.78791	1.92819	1.88609	1.85445	1.93222	1.88468	1.83035	1.93425	1.89701	2.03415	2.02697	1.93852
AMPD1	1.97961	1.85426	1.78632	1.50164	1.81455	1.89493	1.70689	1.19495	1.13323	1.11361	2.19109	1.78058	1.77196	1.80928	2.06573	1.1495	2.07243	1.82124	1.92985	1.60738	1.80833	2.21594	2.07117	2.06869	2.38604	2.25075	2.04637	2.07725	2.18236	2.37217	2.2858	2.13348	2.23165	2.09256	2.17641	2.03616	2.07305	2.17019	2.27209	2.15573	2.32145	2.1256	2.20954	2.18371	2.02509	2.21346	2.12715	2.23986	2.12539
AMPD2	2.64605	2.51619	2.63589	2.52353	2.06673	2.08649	2.67598	2.21636	2.21692	1.17911	1.70479	1.35189	2.318	2.06955	2.056	2.28694	2.15256	1.92275	1.95098	2.56418	1.47442	1.44056	2.27251	2.00856	1.87763	1.9122	1.9711	1.95995	1.87737	1.90525	1.92436	1.88379	1.97546	1.91054	1.93429	2.02087	1.92644	1.86353	1.92568	1.92827	1.89553	1.88995	1.93464	1.89904	1.89335	1.87833	1.9255	1.92379	1.95258
AMPD3	1.24508	1.58302	1.55698	1.01778	1.6451	0.614251	2.63039	0.79649	2.35152	-0.0305927	0.853564	0.541155	1.10539	1.38075	0.913142	1.47638	1.60505	0.968715	1.12492	2.70499	-0.0335966	1.91835	1.98855	2.4095	2.33606	2.02587	1.99388	2.09789	1.98307	2.12824	1.96295	2.13221	2.10715	1.96913	2.11194	2.06428	2.00207	2.18675	1.96976	2.1134	2.06853	2.06712	2.1042	2.01298	2.1055	2.05523	2.10683	1.9384	2.06698
AMPH	3.05906	2.61999	3.1667	2.77319	3.14367	3.03553	2.85329	2.83627	2.61148	1.79141	3.11814	3.3184	2.7021	3.18372	2.76918	2.80974	2.8613	2.99648	2.78621	3.10913	2.05125	1.77433	2.45624	2.30605	1.71539	1.98769	2.25172	1.7955	2.42698	1.76176	2.03597	1.85379	1.92523	1.83222	2.06605	1.96625	1.87606	1.87562	1.94018	2.28455	1.90055	2.01855	1.99477	1.93805	1.93138	2.04565	1.94294	1.81859	1.76998
AMT	2.27084	2.06569	2.73868	2.28935	2.36641	1.32815	1.69942	2.20279	2.12023	-0.083383	1.52529	2.04618	1.73195	1.96161	1.98813	2.2218	1.63287	1.92659	1.97562	1.45624	1.29813	1.43459	1.85056	1.69534	2.21471	2.27536	2.2302	1.79972	2.50564	1.86074	2.0452	2.06807	1.55695	2.08855	1.42448	1.73904	1.78518	1.75727	2.16201	1.5365	1.88742	1.5904	2.39791	1.57211	1.74125	2.43296	1.6725	2.25919	2.23942
ANAPC10	2.02686	1.76547	2.60645	2.10131	2.42888	2.13385	2.66325	2.15039	2.51381	2.19671	2.04561	2.24855	2.42833	2.17521	2.15535	2.56178	2.13936	2.38256	1.44231	2.65664	1.814	2.60046	2.48118	2.34917	3.09114	2.78457	2.57286	2.51084	2.71626	2.65841	2.67902	2.73314	2.4003	2.66966	2.65023	2.57214	2.7358	2.72261	2.68059	2.72161	2.68352	2.57761	2.58719	2.69294	2.82412	2.62241	2.59092	2.75445	2.62453
ANG	1.70132	1.56009	2.55534	1.79378	1.42901	1.47728	2.25712	1.73282	1.68049	1.89438	2.00259	2.13214	1.74755	1.81207	1.84256	2.30691	1.94975	1.83036	2.05898	1.95229	1.35839	2.27679	2.22735	2.06189	2.51037	2.74088	1.9903	2.05616	2.50509	2.35254	1.92768	2.21402	2.30791	2.03462	2.44322	1.94559	1.946	2.52736	2.45028	2.26131	2.33422	2.25151	2.50723	2.42273	2.56891	2.40525	2.12433	2.41635	2.3384
ANGEL1	2.59671	2.01546	2.50347	1.94503	3.63573	1.98223	2.24359	2.80005	2.2798	2.79559	2.04621	1.95396	1.81311	2.35816	2.72764	2.07795	1.96636	3.20326	3.0758	2.30509	2.33535	2.82067	2.7957	2.34509	2.77392	1.97211	2.15475	2.42195	2.31405	2.26664	2.51719	2.37497	2.13758	2.07664	2.4899	2.30065	2.35037	2.61147	2.58676	2.55652	2.5935	2.36398	2.79415	2.41543	2.7167	2.83955	2.37143	2.67736	2.61903
ANGPT1	1.87337	1.87886	2.44715	2.32502	2.15702	2.42522	2.29411	1.31754	1.50996	1.67945	2.17846	2.10717	2.27367	1.88135	1.77866	2.14406	2.29062	2.35642	2.55234	2.00647	1.61714	1.75973	2.22857	1.92127	2.33673	2.01349	2.13651	2.02091	2.73038	2.04571	2.27009	2.33267	2.25249	2.02797	1.85678	2.27769	2.0996	1.97076	1.99734	1.88237	2.15076	2.14053	1.89222	2.08319	2.18985	1.99138	2.20138	2.58481	2.0428
ANGPT2	1.75979	1.98913	2.25369	1.82593	1.99675	1.70412	1.71744	1.21545	1.38484	1.3325	2.07764	2.30984	1.92252	2.39215	1.9563	1.82117	2.13426	2.13807	1.74504	1.87779	1.83782	1.74789	1.79671	1.64099	1.80778	1.96766	1.80986	1.87311	1.93041	2.03011	1.91972	1.85144	1.83402	1.90766	1.89509	1.96621	1.85213	1.85521	2.17578	1.75805	1.73239	1.90904	1.83955	1.7571	1.83343	2.02656	2.00959	1.96108	1.93528
ANGPTL2	2.45055	2.66403	2.9889	2.56731	2.41587	2.65378	2.51211	2.09052	3.02553	2.81303	2.44371	2.70409	2.88973	2.41196	3.87359	2.80619	2.33624	4.15058	1.66209	2.34064	2.36751	1.62227	1.53725	2.31987	1.40791	1.70315	2.05374	1.85051	1.8089	1.86042	1.8712	2.11615	1.78539	1.62818	1.87276	1.82838	1.63432	1.60137	1.95841	2.52995	1.98342	2.08264	2.09153	1.92261	1.9485	2.11469	1.78462	1.73812	1.6139
ANGPTL7	2.03079	1.23309	2.2502	2.09932	2.21974	2.31255	2.62382	1.98176	2.26543	2.65143	2.04173	2.67142	1.73332	2.78707	2.06315	1.93655	1.89181	2.63382	1.61195	2.0246	1.34541	2.48833	1.75129	2.00354	1.7027	2.03234	1.74883	1.72445	1.78349	1.81988	1.83126	2.00492	1.64957	1.75288	1.83897	1.81291	1.89851	1.99686	1.71376	2.10205	1.80304	1.87899	2.14853	2.02284	1.78778	1.76084	1.74162	1.66028	1.76117
ANK1	1.51683	1.51832	1.49598	1.65829	1.2776	1.22697	1.04879	1.1694	0.807572	-0.12851	1.91985	1.46273	0.680511	0.997171	0.900386	1.4662	1.1823	1.51633	1.32872	1.1009	0.760421	2.17788	1.26889	1.47194	1.5436	1.61331	1.66688	1.30593	1.11659	1.25339	1.59086	0.966606	1.08672	1.31318	1.56869	1.36038	1.25097	1.25231	1.24224	2.09988	1.47096	1.50932	1.32532	1.81347	1.30586	1.35112	0.890923	1.14292	0.981599
ANK2	2.17053	2.02614	2.35416	2.04455	1.81829	1.93312	2.40019	2.06006	1.72526	1.70685	2.1056	2.19718	1.59638	2.29408	1.85608	1.9273	2.21462	1.83088	1.95153	2.00725	1.33619	2.04953	2.83957	2.36398	2.02334	2.43844	2.37814	2.02312	2.321	2.3199	1.7546	1.85737	2.54126	2.18943	1.89206	2.0739	1.89075	1.7049	2.30478	2.07269	2.068	2.15055	1.8477	1.75089	1.884	2.00848	1.97595	2.32205	1.94213
ANK3	1.40686	1.48758	1.49065	1.79618	1.46153	1.4416	1.11256	1.11358	1.13555	0.694625	1.741	1.97858	0.847903	1.65619	1.53357	1.73487	1.49269	1.59948	0.940891	1.29343	0.425878	2.26982	1.55226	2.42264	1.97644	1.74322	2.28066	1.70271	1.99125	1.96685	1.82411	1.69584	2.46032	1.61778	1.74675	1.55553	1.58133	1.44619	1.69853	2.25526	1.80693	1.61714	2.23463	2.21111	2.0971	1.8797	1.70293	1.851	1.98217
ANKLE2	2.60938	2.0142	2.51911	2.76915	2.30527	1.65507	2.17446	1.97462	2.45346	2.09047	1.78878	1.68596	2.36223	1.82402	1.69127	1.83463	2.03544	2.27438	2.00841	1.57928	2.14019	1.58137	2.33172	1.89842	2.08488	2.14953	1.99128	1.92329	2.78418	2.03382	2.39355	2.2231	1.48599	2.10463	2.07562	1.82124	1.80465	2.12499	2.4043	2.14705	1.72941	2.26698	2.26179	1.95426	2.32993	2.60431	1.85059	2.35993	2.1542
ANKRD1	2.18239	2.0574	2.32933	2.87317	3.14557	2.57453	1.92573	2.53398	3.35405	2.71384	2.11036	2.87604	2.17667	3.32161	1.95054	2.76774	1.98584	2.72576	2.60507	2.33171	2.62892	2.02717	2.40773	2.10809	2.45285	2.1049	1.95446	2.36448	1.91685	2.2934	1.92539	2.3486	2.31123	2.97738	2.24569	2.14926	2.59151	1.98202	2.10842	2.14539	2.13306	1.91303	2.21352	1.98462	2.21354	1.83004	1.96417	2.1381	2.19263
ANKRD12	2.63363	2.61523	2.5774	2.60398	2.4491	2.5406	2.40974	3.08703	2.2385	2.53191	2.90506	2.62136	2.24361	2.3024	2.93317	2.54162	2.44603	2.52475	3.20562	2.69139	3.02313	2.44471	3.07758	2.74426	2.91318	2.86284	2.74646	2.6738	2.88039	2.84878	2.84778	2.88533	2.58056	2.88515	2.80205	2.84769	2.87241	2.85405	2.78346	2.63326	2.72205	2.89413	2.81824	2.74697	2.77835	2.66638	2.78811	3.07361	2.91434
ANKRD17	2.63986	2.83843	2.95559	2.8668	3.06591	3.07484	2.3961	3.77722	3.91644	3.03176	2.80744	3.48461	2.788	3.58495	3.58862	2.71656	2.72706	3.57496	3.31492	2.49171	3.07957	1.9444	2.49398	2.62936	2.37615	2.2963	2.05851	2.37535	2.22412	2.00422	2.07331	2.0683	2.06991	1.9831	2.35352	1.95056	2.04311	2.37563	2.28233	2.24228	2.58439	2.31755	1.76954	2.01881	2.15867	2.27957	2.32601	2.5522	2.2604
ANKRD26	1.41278	0.278738	1.54435	1.27349	0.984801	0.650325	0.898531	0.746234	1.53182	1.5429	1.77762	1.51543	1.38241	1.29132	2.08028	1.44025	0.836359	1.52459	0.665748	0.846962	0.472002	1.04826	1.02247	0.997768	2.22177	0.7659	0.986228	0.926251	1.87703	1.96266	1.36599	1.51072	1.2755	0.902089	1.30844	0.638601	1.11149	1.37887	1.46234	1.18057	1.09626	0.859376	1.353	1.00042	1.48919	1.85135	1.13225	2.16564	1.95991
ANKRD28	2.40242	2.2344	2.70495	2.07668	1.94062	2.54054	2.12358	1.64323	2.30088	2.40705	2.40087	2.37407	2.15605	1.99886	3.33374	2.17719	1.55716	2.46529	2.21378	1.97567	2.51065	2.07402	2.60522	2.41563	1.67217	1.91257	2.00507	2.11211	1.70731	2.15994	2.2529	1.89351	2.22903	1.66038	2.1439	2.26372	2.09716	1.92474	2.00158	1.97885	2.26965	2.20725	2.40869	2.10457	1.85083	1.97764	1.84195	1.80329	2.15976
ANKRD6	1.81214	1.59683	2.49569	1.88089	2.21314	1.97926	1.64652	1.71226	2.13585	1.98227	1.54715	2.03597	2.14588	1.7494	2.97247	2.19005	1.62895	2.24224	1.4016	1.57676	1.68065	1.60165	1.25949	1.79424	1.60832	1.66566	1.65606	1.69737	1.59043	1.51714	1.69648	1.61679	1.5906	1.59492	1.51874	1.6644	1.79319	2.05035	1.70279	1.64296	1.67451	1.529	1.65375	1.61979	1.65553	1.63237	1.68461	1.74993	1.77327
ANKS1A	3.25292	2.92102	3.329	2.82962	3.25598	3.08339	2.93277	2.79184	3.13956	2.88528	3.05582	3.00527	3.39691	2.73976	4.41863	3.30193	2.58811	3.43418	2.74844	2.67542	2.4625	2.04354	2.85699	2.94769	2.49129	2.70629	2.48823	2.74743	2.01904	2.35811	2.24923	2.03751	2.81525	2.39915	2.43409	2.60406	2.32414	2.62451	2.54014	2.47257	2.6937	2.61739	2.27997	2.64733	2.3102	2.48994	2.37782	2.17957	2.28582
ANP32A	3.45144	3.3427	3.05478	3.06698	3.32384	3.21455	2.95991	3.38098	3.41926	2.84619	3.07364	3.25338	3.02538	2.91942	2.84008	3.40428	3.05145	3.18626	2.91831	3.61232	2.36298	3.3225	2.42204	2.86818	2.54145	2.38632	2.44818	3.1315	2.15555	3.046	2.58305	2.82602	3.3118	2.47515	2.78969	3.27593	2.39716	3.14196	2.43816	2.51556	2.78289	3.01447	2.65138	2.60538	2.42432	2.31911	3.14202	2.53126	2.64863
ANP32B	3.22539	3.97462	2.83436	3.31942	3.05326	2.94282	3.03187	3.05824	2.99107	2.46224	3.06918	3.26071	2.87964	2.9856	2.93386	3.09306	3.05625	3.19206	2.94132	2.7279	2.73039	2.95649	3.0388	3.39579	3.2847	3.16813	3.17102	3.12824	3.30808	3.17813	3.22723	3.25717	3.09957	3.16244	3.14897	3.08235	3.2408	3.11222	3.24912	3.29093	3.15951	3.26194	3.2512	3.32059	3.27327	3.31743	3.08709	3.27438	3.15643
ANPEP	1.6668	1.55202	1.15379	2.01275	1.30845	0.694137	2.33931	0.521698	0.409613	0.383747	1.36342	0.626239	1.39144	1.64632	0.857415	0.910763	1.43347	1.32623	1.19475	0.95064	0.844482	1.47453	1.79795	0.522377	1.95896	1.45333	1.66129	1.56624	1.76637	0.586511	1.41392	1.57322	1.63635	1.76216	1.17792	1.45649	1.45333	1.36148	1.79242	0.887056	0.728845	1.88897	0.9776	1.57954	1.37041	1.37904	1.5695	1.74132	1.59653
ANXA1	2.83504	2.55331	2.955	2.80918	3.09421	2.68977	2.86255	2.40364	2.81303	1.4396	2.53185	2.34807	2.30625	2.86971	2.62594	2.56267	2.96105	2.6375	2.18684	2.84715	1.76755	3.38823	3.57497	3.62853	4.11639	3.84586	3.70868	3.63198	3.63271	3.38281	3.7532	3.63544	3.64252	3.60862	3.78122	3.53316	3.60765	3.94061	3.49636	3.89217	3.68295	3.55985	3.46834	3.69467	3.80785	3.58622	3.53484	3.70508	3.61031
ANXA10	1.37777	2.30507	1.2498	1.19163	1.39328	1.16255	1.74714	1.7641	1.30554	1.27113	1.76119	1.47471	1.03167	2.02731	1.7229	1.39958	1.67588	0.977861	1.89692	1.65746	1.43981	2.47679	1.7299	1.80938	1.99691	1.98459	1.80411	1.64184	1.81069	1.81099	1.90181	2.31379	1.63378	1.66131	1.8746	1.76827	2.3175	1.9504	1.99026	1.72965	1.77479	1.98425	1.65531	2.02472	2.01518	2.03569	1.77688	2.00412	1.67353
ANXA11	1.71884	1.76192	2.14816	1.46786	2.07803	1.54851	1.62165	1.45984	1.37668	1.22289	2.12562	2.14766	1.18632	2.55094	1.84258	1.43429	2.03645	1.63117	1.77394	2.20878	1.71984	2.84476	3.20254	3.43895	3.08089	3.28982	3.22014	3.1532	3.30826	3.09621	3.31214	3.07965	3.07649	3.18611	2.98468	3.10539	3.12961	3.17945	3.31322	3.24211	3.12093	3.11254	3.2343	3.22063	3.16656	3.23957	2.9593	3.46967	3.21256
ANXA13	1.51707	1.34595	1.84493	1.51211	1.76012	1.30032	1.36281	1.32363	1.14556	0.586066	1.75615	1.96001	1.38365	1.61776	2.34689	2.06466	1.5637	1.5136	1.94314	1.20756	1.48384	2.01067	1.73257	2.07345	1.76913	1.74045	1.64576	1.93227	1.80296	1.70359	1.7905	1.72704	1.71488	1.78915	1.71706	1.75748	1.74644	1.71563	1.94322	1.71666	1.66189	1.70432	1.70061	1.7572	1.77151	1.82358	1.75957	1.82515	1.71824
ANXA2	2.92917	2.80883	3.33745	3.02053	3.12701	2.87498	2.7036	3.0785	2.48056	1.75094	3.05392	3.13394	2.50954	2.98651	2.55806	2.83277	2.96319	2.79938	3.42818	3.05959	2.12646	2.98736	3.51659	3.92175	3.37918	2.9395	3.20147	3.24111	2.58576	2.80282	3.02004	2.96849	3.27113	2.63228	3.0297	3.14232	3.16372	2.73072	2.76866	3.18301	3.28736	3.16878	2.80304	3.23282	3.31572	3.17397	3.02918	2.24304	2.71247
ANXA3	1.27525	0.563107	2.04218	1.45231	1.11531	3.03165	0.93532	1.44938	1.79127	-0.236101	2.7284	2.23244	0.987166	2.93138	1.37503	1.37552	1.39557	1.47628	0.752882	0.794945	0.231978	2.24749	2.31665	2.33554	1.7036	1.66077	2.11102	2.44381	0.0518903	2.3392	1.44485	1.90188	2.48314	2.0978	2.02834	2.71832	2.01501	2.60497	1.86631	1.82286	1.8137	2.16374	1.39111	2.08694	1.2336	0.0659037	2.60169	1.12292	1.93229
ANXA4	2.66782	2.0551	2.66206	2.13392	3.00323	2.8105	1.82036	2.3255	2.68508	2.23115	2.90485	3.15339	2.20468	3.18446	2.91981	2.47106	2.58785	2.79266	2.10342	2.85652	2.15578	3.32269	2.07793	2.32297	1.88349	2.01534	2.27272	2.56291	2.01417	2.69545	2.14109	2.3665	2.56112	2.1406	2.59392	2.3725	2.13651	2.72077	1.99046	2.14603	2.20977	2.33642	1.98175	2.00035	2.05888	2.04874	2.73246	2.23018	2.26264
ANXA5	3.83156	3.73241	4.0151	2.93671	3.99832	3.50108	2.93926	3.28804	3.42125	2.17966	3.66225	3.828	3.09738	4.10764	3.56565	3.35465	3.58904	3.52396	4.28661	3.53921	3.49396	3.52872	4.11921	3.887	4.13103	3.72291	3.86323	3.82251	3.76195	3.55154	3.94263	3.32627	3.67653	3.92771	3.56045	3.514	3.57989	3.35079	3.80553	4.03467	3.59818	3.56409	4.09911	3.91502	4.12338	4.07286	3.38492	3.26135	3.78518
ANXA6	2.55917	1.99457	2.84846	2.17872	2.74575	2.32762	2.1611	2.09971	2.34889	1.98363	3.3456	3.41063	2.11552	2.69713	2.7263	2.72083	2.73481	2.48016	2.50083	2.49475	1.30964	1.92506	2.7795	2.92498	2.01924	2.17938	2.10427	2.82672	2.29022	2.42196	2.27584	2.29969	2.3009	2.16831	1.97604	1.92536	2.21868	2.16937	2.34037	2.61061	2.57051	2.24872	2.08025	1.76051	2.28309	2.13671	2.19828	2.38699	2.07388
ANXA7	2.7344	2.12543	2.70846	2.12381	2.83652	2.59877	2.46314	1.96981	2.14002	1.33707	2.7733	2.76141	1.84823	2.56743	2.5134	2.37291	1.97251	2.26754	1.9617	2.42262	1.73638	2.61921	2.50516	2.46074	2.0718	2.29437	2.37574	2.4193	2.26726	2.51187	2.2903	2.49787	2.60432	2.34932	2.53336	2.56557	2.2807	2.36466	2.34217	2.27259	2.66288	2.54896	2.45282	2.25386	2.30258	2.31942	2.44855	2.38361	2.48796
ANXA9	1.80744	2.13709	1.50396	1.57895	1.79234	1.8165	1.64538	1.99164	1.55177	1.80039	1.89954	1.77775	1.44558	1.98812	1.60512	1.69923	1.82053	1.7254	1.73195	1.64035	1.53868	2.03532	1.77552	1.83292	2.03218	1.96883	1.92687	1.88919	1.89573	1.96624	2.01451	1.92065	1.92559	1.90572	1.95928	1.8937	1.8985	1.89207	2.03808	1.89297	1.9771	1.91969	1.85753	1.98051	1.85155	1.87978	1.92496	1.93051	1.9099
AOAH	2.99892	2.78771	2.93617	4.02078	2.93107	2.67955	2.17143	2.25254	3.35349	1.37148	2.85199	3.43919	3.04687	2.86372	3.60347	3.6453	2.44896	3.30196	3.72999	2.3056	2.72394	1.41538	2.30828	2.96185	2.24171	1.93597	2.33977	2.42578	1.61775	1.73773	1.91182	1.78351	1.96134	2.25428	1.86941	1.89496	1.72949	2.13898	2.18249	2.25202	1.97616	1.27	2.03345	1.88176	2.18322	2.08377	1.77581	1.43169	1.83576
AOC2	1.87156	1.5673	2.35721	1.65653	1.57462	1.24013	1.76868	1.8506	1.04509	0.717425	1.75064	1.83889	0.95976	1.51806	1.02607	1.78575	1.75259	1.43419	2.48447	1.70871	2.562	2.77843	2.47741	1.75056	2.42652	1.94162	2.06889	1.89088	1.90748	2.20863	1.75325	2.02953	2.07723	2.04131	2.05908	2.13651	1.8733	1.76952	2.33186	1.9707	1.86883	2.13997	1.91757	2.06493	1.99925	1.89059	1.76369	1.96094	2.29349
AOC3	2.44294	2.80303	2.501	2.25958	2.57281	2.50151	1.85976	2.9054	2.66296	2.08488	2.67315	2.60948	2.4791	2.23564	3.55938	2.50456	2.27893	2.26111	2.71797	2.64514	2.48419	2.2131	1.75644	2.20344	1.80674	1.8248	1.99096	1.95312	1.72882	2.14169	2.04716	1.99897	2.01069	2.12863	2.31116	2.05975	1.94151	2.00466	2.03801	1.93084	2.06456	1.93155	1.94351	2.07941	1.91146	1.95176	2.19484	1.96873	2.21884
AOX1	0.944339	1.63266	1.5404	1.08732	0.805226	0.68157	1.99638	1.1902	0.870435	0.679638	0.687849	1.44476	0.191776	0.732771	0.600903	1.31338	0.792184	0.593658	0.92212	0.978634	0.712001	2.12393	2.305	2.53827	2.37608	2.15754	2.15075	2.08418	2.10474	2.08438	2.1885	2.19453	2.13636	2.09676	2.13935	2.17553	2.08579	2.07578	2.12481	2.10181	2.1397	2.12132	2.20624	2.06746	2.08395	2.07206	2.2001	2.12162	2.1767
AP1B1	3.04158	2.85401	3.06146	3.60887	3.23425	2.60732	2.9952	2.10375	2.7587	1.90293	2.79387	2.71691	2.61395	2.75361	2.58592	3.21284	2.67307	2.47888	3.15983	2.95442	2.33617	3.44223	3.39333	3.39953	3.20034	3.42035	3.42459	3.37674	3.33994	3.20215	3.33053	2.92309	3.50959	3.54535	3.32042	3.34147	3.43231	3.16179	3.33094	3.28961	3.46492	3.35844	3.42867	3.14567	3.4545	3.19938	3.51749	3.39098	3.60785
AP1G1	2.92656	2.7647	3.14462	2.54144	2.82612	2.8537	2.34264	2.64917	1.97001	1.1545	2.61742	2.63668	2.39572	2.78708	2.19276	2.43632	2.34472	2.39156	3.32989	2.33795	2.40249	2.47054	2.54986	2.17269	2.81101	2.82492	2.47917	2.22047	2.82962	2.46545	2.87682	2.74435	2.49758	2.4491	3.14709	2.65495	2.22887	2.44616	2.59137	2.60119	2.56471	2.86234	2.38859	2.59735	3.02397	2.86155	2.27784	2.80645	2.41302
AP1G2	3.20084	2.99101	3.13281	3.37091	2.83559	3.77278	2.946	3.17782	3.57394	2.85338	2.96746	4.20344	2.82722	3.10089	3.24741	3.13857	2.57552	3.63935	2.14539	2.60378	2.45726	2.69674	2.8453	2.84837	2.35323	2.51334	2.81704	3.02893	2.2434	2.54952	2.30006	2.56825	2.72382	2.39422	2.3174	2.53071	2.26649	2.31378	2.48992	2.71354	2.97249	2.77712	2.52856	2.44501	2.20266	2.46407	2.53573	2.17214	2.19857
AP1S1	1.77101	1.02306	1.99307	1.56655	1.65071	1.53327	0.961243	1.52518	1.09581	0.00882324	1.59983	1.60221	0.890869	1.3773	2.80427	1.42628	1.05159	1.00309	1.76055	2.04538	1.30788	2.25919	1.76467	1.55967	1.42302	1.36534	0.0175572	1.16739	1.79138	1.45293	1.31394	1.55403	0.755842	1.59865	1.31503	1.57833	1.97802	1.41391	1.75525	1.1168	1.2019	1.09147	1.30704	1.28343	1.39674	1.81482	1.63832	1.63405	1.20426
AP1S2	3.87262	4.00559	2.83459	2.51123	3.52407	3.63889	2.5165	3.06422	3.27335	2.54404	4.1415	3.90718	2.58738	4.16024	3.65939	2.91309	3.20774	3.56332	2.86271	3.10698	3.2177	3.3469	3.51341	4.04209	3.70114	3.82261	3.88765	4.03817	3.82026	3.70322	3.84121	3.68955	3.9468	3.8944	3.79647	3.78678	4.00029	3.77108	3.80028	4.0505	4.03817	3.82742	3.84596	3.74694	4.01716	3.83694	3.83307	3.72708	3.83865
AP2A2	2.00382	1.79609	2.01862	1.20712	1.90276	1.69249	2.42335	0.762064	1.57612	0.954988	1.06166	1.32501	2.1457	1.50467	0.780948	1.43168	1.70116	1.43934	2.1457	1.69453	0.776355	2.01606	2.0782	1.64014	2.18473	1.80919	1.79286	1.98658	1.98309	2.08596	1.85189	1.99108	1.91294	1.75582	1.75335	1.69736	2.14957	2.05575	1.95242	1.80527	1.74707	1.94125	1.96191	1.94891	1.91576	1.95013	1.633	2.10791	2.04477
AP2B1	2.6351	2.29793	3.20452	2.98322	3.5213	2.11294	2.2492	2.48044	2.81065	1.50325	2.82308	2.85044	2.11692	2.95636	2.16466	3.18064	2.20941	2.1572	3.023	2.93945	1.97021	2.99046	2.87231	2.78842	2.64523	2.73715	1.10174	2.57412	2.43772	2.41079	2.6909	2.26839	2.35123	2.39631	2.33462	2.02734	2.04822	2.25717	2.50429	2.95765	2.7115	2.76914	2.60666	2.53307	2.51377	2.66921	2.2374	2.66148	2.69323
AP2M1	3.47337	3.2669	3.66647	3.34117	3.42188	2.94259	3.48822	2.94804	3.29512	1.84538	3.23769	3.09559	2.98963	3.26789	3.35701	2.89209	3.15054	3.03617	3.90067	3.07925	2.78761	2.71401	3.16181	3.07261	3.0013	2.99793	3.11266	3.07746	3.04508	2.7891	2.94445	2.92685	3.22871	2.87533	3.0633	2.84191	2.88497	2.30831	2.8631	3.27442	3.065	3.26183	3.1201	3.04262	2.96917	3.18029	2.9009	2.66086	2.81149
AP2S1	2.65903	2.20451	2.81564	2.33099	2.65162	2.25392	2.25935	2.56961	1.85325	1.26238	2.56121	2.62445	1.70158	2.68867	3.05871	2.53799	2.37743	2.51674	3.01622	2.60172	2.25145	3.43646	3.06278	3.65998	3.37121	3.16554	3.19643	3.27568	3.18394	3.08782	3.07952	3.27065	3.51346	3.00064	3.33961	3.17149	3.16683	2.93608	2.99806	3.8455	3.36821	3.28492	3.19996	3.48308	3.40341	3.31541	3.16683	2.867	2.83434
AP3B2	2.41996	2.81699	2.38382	2.16122	2.22434	2.59728	1.93572	3.24293	2.18579	2.37563	2.34913	2.08171	2.02293	2.34431	2.40551	2.26577	2.38141	2.71725	2.34817	2.79435	2.11062	2.25361	2.1629	1.77887	1.93604	2.01202	2.21673	2.0197	1.963	2.06385	1.94032	1.98005	1.90887	2.05165	2.00791	1.96448	2.1105	2.3304	2.0589	1.95341	2.11241	1.97912	2.0142	1.98539	2.08815	2.00607	1.94821	2.02489	2.25465
AP3D1	2.04458	3.04417	1.97364	1.97764	2.20793	2.41424	2.50216	1.81129	1.98263	1.69989	1.60048	1.45611	2.52364	1.97114	1.04797	2.10252	2.28586	1.93917	1.94367	2.1245	2.49967	2.92217	3.27221	3.44939	3.52515	3.15028	3.02945	3.02251	2.91403	2.92491	3.13392	2.76873	2.56024	3.0895	3.00742	2.9256	2.9512	3.14989	3.00848	2.96823	2.98282	2.90588	3.00482	3.02208	3.17483	3.17166	2.92102	2.97237	3.08861
AP3M2	2.01682	2.3735	1.61268	1.70147	1.6188	1.52287	1.21007	1.42337	1.58513	2.62558	1.71678	1.89639	1.35346	2.1995	1.63411	1.75096	1.93364	2.31839	1.40194	1.32897	1.68973	1.81013	1.59514	2.17019	1.49953	2.4073	2.02709	1.67726	2.59388	1.95844	2.19979	2.25633	1.30419	2.22747	1.55474	1.43346	2.17255	1.93271	2.1989	2.1239	1.94934	2.02578	2.14114	1.60347	2.2806	2.39821	1.17655	2.72199	2.47114
AP3S1	3.08445	2.83567	3.58046	2.67291	2.99792	2.55341	4.02187	3.93122	2.6281	2.29897	3.04376	2.85679	2.68836	2.88924	3.57891	3.18128	3.05509	2.92735	3.63505	3.43366	2.56784	3.2346	3.42074	3.04224	3.732	3.78827	3.14506	2.75567	3.03658	3.00328	3.06843	3.33734	2.81088	3.35344	3.40397	3.50458	3.27711	3.44871	3.00397	3.23611	3.47299	3.29678	3.11726	3.65752	3.50253	3.17649	3.49879	3.22084	3.09168
AP4M1	1.46035	1.46679	1.59901	2.03677	0.819057	1.01268	0.593738	1.22562	1.64358	0.716549	1.2385	1.02259	1.28554	0.941374	0.492221	0.821038	0.888882	1.35685	0.238674	1.53117	1.16075	0.742768	0.943293	1.86213	1.52318	1.30563	1.46684	1.30931	1.16541	1.51201	1.26725	1.29113	1.19296	1.24618	1.2554	1.50842	1.25986	1.1915	1.19353	1.21137	1.23232	1.29863	1.13202	1.20824	1.19212	1.23284	1.3837	1.28718	1.55152
AP4S1	1.99748	2.70417	1.52126	1.67984	1.80345	1.38583	1.54342	1.52323	1.42178	1.34791	1.6493	1.5385	1.44788	1.31541	1.48679	1.58873	2.14571	1.39667	1.99895	1.35924	1.46315	1.81432	2.50864	2.48708	1.67856	2.37389	2.38279	2.17123	2.65311	2.03203	1.91112	1.57034	1.88063	2.14572	1.95944	2.11224	1.84908	2.00295	2.12197	2.09866	1.97046	1.92982	2.1039	1.81818	1.95889	1.91713	2.27353	2.08507	1.93517
APAF1	3.6697	3.18665	3.99856	4.78754	4.27668	4.04833	3.83218	3.93415	4.4333	3.41305	4.2274	4.15909	4.0132	4.17958	3.73167	4.94709	3.51015	4.28985	4.32547	4.19861	3.04369	2.9101	2.25324	2.40109	2.31828	2.22454	2.37685	2.4422	1.63594	2.42622	2.26987	2.52219	2.3603	2.49753	2.39846	2.70128	2.65584	2.51969	2.32344	2.26944	2.50993	2.35361	2.07238	2.27614	2.07465	1.9938	2.79768	2.55411	2.46993
APBA1	2.41697	2.07348	2.76724	2.83808	2.55378	1.98227	2.34565	2.29325	2.23504	0.888749	2.40775	2.33304	1.96723	2.51982	1.96626	2.36554	2.03127	2.22436	2.78083	2.26754	1.89592	1.83791	2.13194	2.01926	2.43235	1.73854	1.77478	1.74552	1.82441	1.99024	1.73715	1.86684	1.79672	1.81552	1.87808	1.86428	1.73217	1.86541	1.72194	1.79022	1.78005	1.87111	1.96891	1.85109	1.77848	1.83984	1.8144	1.78045	1.92046
APBA2	2.12715	1.87893	1.95849	1.95961	1.95121	1.7254	1.89966	1.42284	1.26203	0.329114	1.76687	1.55955	1.36344	1.97754	1.86548	1.57804	2.01452	1.96522	1.84475	1.44133	1.16005	1.68156	1.97276	1.77238	1.60086	1.78712	1.79421	1.76576	1.86838	1.86736	1.7011	1.91348	1.74811	1.8658	1.84898	1.74038	1.80789	1.7658	1.75836	1.80668	1.86335	1.77911	1.81304	1.73233	1.86787	1.82264	1.77986	2.03818	1.77095
APBA3	2.75567	2.74365	2.57186	2.53479	2.97154	2.79774	2.75467	3.14534	2.85735	2.99007	2.70659	2.55182	2.3645	2.55783	2.95451	2.57586	2.4817	2.64298	2.7146	3.09475	3.10627	2.44936	3.32401	3.09598	2.96052	3.13009	3.00882	2.93024	3.12102	2.98972	2.99857	2.57702	2.60226	2.8881	2.62596	2.83191	2.76543	2.84764	3.01524	2.90893	2.77415	3.02611	3.17146	2.90624	2.89339	3.07138	2.69311	2.83073	2.94298
APBB1	2.00505	1.56497	2.02953	1.93009	1.46349	1.79138	2.43391	1.61647	1.8745	0.847476	2.0591	1.64911	1.88266	1.43442	1.80974	2.45023	1.70622	1.55987	1.43085	1.78373	0.617491	2.34011	2.34176	2.20667	2.34726	2.47819	2.47321	2.69475	2.50577	2.37278	2.47354	2.60311	2.40674	2.56576	2.46856	2.4271	2.43216	2.48626	2.48563	2.51432	2.53661	2.43259	2.47172	2.49868	2.49666	2.45377	2.41432	2.49826	2.4901
APBB2	1.0705	1.2152	1.52922	1.16697	1.32624	1.30112	1.52721	0.871541	1.00117	0.946906	0.944393	0.675594	1.50209	1.11472	0.708754	1.18053	1.71612	1.22776	1.35839	1.29911	0.142015	2.11382	1.80924	1.67505	1.59999	1.84624	1.75636	1.8074	1.84908	1.9155	1.83391	1.78869	1.73711	1.81067	1.8847	1.80442	1.72196	1.72171	1.8204	1.77028	1.77591	1.74448	1.79267	1.71977	1.90622	1.80094	1.76193	1.9772	1.71603
APC	1.19789	1.18204	1.08018	1.41169	0.997062	0.902893	1.3723	0.360462	1.01388	0.026547	0.916346	0.409468	0.88848	0.715517	0.537749	0.819294	1.10997	0.717919	0.826982	1.18876	0.0966931	1.20523	1.29675	0.982766	1.35769	1.18056	1.69889	1.46789	1.82369	1.16026	1.26064	1.09568	1.54711	1.42403	1.61512	1.16209	1.30721	1.19387	1.53963	1.03094	1.43813	1.56657	2.15849	1.66949	1.31166	1.5793	1.69564	1.71009	1.12381
APC2	1.72277	1.83098	2.53901	2.13552	1.97423	2.35401	2.3602	2.68278	1.91137	1.73462	2.04019	2.05668	2.19221	1.67639	1.55787	2.24322	1.8856	2.19684	1.71143	2.55343	1.98145	1.49195	1.31815	1.64277	1.54882	1.4822	1.50867	1.5273	1.43222	1.48071	1.53022	1.5097	1.51118	1.45762	1.52157	1.50423	1.42462	1.66226	1.44877	1.50244	1.54946	1.46496	1.51095	1.43775	1.47676	1.65623	1.61144	1.62389	1.43199
APCS	1.94621	2.01935	2.18057	1.80341	2.2965	1.46406	1.87605	2.30247	1.72529	0.957534	1.67503	1.4352	1.61284	1.57303	1.65513	2.06364	1.8248	1.6193	2.03975	1.98054	1.44068	1.77425	2.29081	1.99152	1.55737	1.987	2.03795	2.00284	1.82515	1.9801	1.80932	2.1769	1.96668	1.84355	2.22561	1.90301	1.77027	1.95703	1.94727	2.14117	2.00265	2.19731	2.09402	1.95041	2.0518	2.04684	1.85835	1.93278	1.75319
APEX1	3.33919	3.16308	2.85782	2.62141	2.88664	2.96723	3.00885	2.39033	2.52054	2.16939	2.83754	2.01355	2.55576	3.31945	2.89518	2.21475	3.12573	2.49599	2.52481	2.97843	2.11975	2.94038	2.80711	3.20744	3.15924	2.92331	2.7486	2.72045	3.29284	2.98091	3.23026	3.25387	2.71761	2.98337	3.01231	2.51016	3.06106	3.03853	3.20322	3.13161	3.17093	2.90634	3.37484	2.88891	3.42711	3.27465	2.86337	3.32315	3.00902
APEX2	1.82646	2.25554	1.52697	1.63958	1.62114	2.01285	1.66676	1.85218	1.41096	1.72453	1.27311	1.12943	1.011	2.35845	0.662486	1.5192	1.24787	1.65754	2.03712	1.41242	1.96237	2.66806	3.09866	3.07824	2.92419	2.75488	2.83695	2.48744	2.60333	2.62759	2.84562	2.46425	2.59635	2.63728	2.6499	2.52085	2.50412	2.61628	2.87309	2.94959	2.63849	2.68688	2.62715	2.81973	2.89799	2.72926	2.45312	2.59149	2.50857
API5	4.20296	4.10042	3.90972	3.27772	3.85222	4.6112	3.90924	4.97966	3.3012	3.15794	4.24273	4.49093	4.04915	4.08701	4.65336	4.19098	3.87331	4.24656	4.62988	4.34191	4.04628	2.97039	2.96212	2.93636	3.39619	3.17533	2.97996	2.80866	3.29642	3.00743	3.32917	3.19737	2.69769	3.16534	3.23568	2.926	3.16809	3.09167	3.16758	3.04016	3.08157	3.07572	3.06492	3.02649	3.39929	3.25076	2.90686	3.43864	3.17098
APLNR	2.24311	2.0784	2.16682	1.75807	2.37094	2.4629	1.68582	2.51847	2.15065	2.6266	2.03444	1.93036	1.75453	2.97269	2.19511	2.51898	2.10366	2.62458	2.4442	2.42045	2.07941	1.76966	2.02776	2.00248	2.05547	1.97339	1.93572	2.03684	1.97459	1.99289	1.94545	1.98149	1.92762	1.96864	1.96957	2.00701	1.96995	2.06401	2.03127	2.0963	2.00077	1.98477	1.91374	2.05073	2.01079	1.92318	2.07082	2.07922	1.93184
APLP1	3.77361	3.62071	3.45891	3.58212	3.32927	4.07793	3.53214	3.86268	3.28671	3.3644	3.60933	3.00269	3.73007	3.66772	3.6029	3.22634	3.7266	3.57321	3.39112	4.16402	3.12738	2.98691	2.69136	2.9808	2.95655	2.70048	2.65193	2.86957	2.7834	2.72592	2.70101	2.7943	2.78226	2.98411	2.85538	2.80547	2.71049	2.76653	2.61208	2.68033	2.79877	2.79782	2.70794	2.77089	2.71161	2.6972	2.66348	2.68556	2.84144
APLP2	3.23891	3.27723	3.68123	3.00738	2.95714	3.03535	3.20368	3.3627	2.60856	2.21077	2.96232	3.01101	2.8955	3.26791	2.46146	2.86546	3.4031	2.60701	3.57609	3.76255	2.98511	2.42095	2.88159	3.4622	2.7567	2.80826	2.60262	3.2436	2.70581	2.74409	2.92624	2.68473	3.12213	2.92239	2.93223	3.00416	2.59906	2.90349	2.86506	2.869	2.90164	2.96993	3.01318	2.83749	2.81366	2.78203	2.64013	2.76952	2.89428
APOA1	1.89729	1.77682	2.46379	1.20435	1.90824	1.98292	1.90526	1.81316	1.35518	1.60807	1.83308	1.58417	1.65685	2.16013	1.6912	1.23272	2.18502	1.51149	1.8719	2.20643	1.40646	2.12655	2.35591	2.37031	1.92574	2.03766	2.09127	2.1214	2.03655	2.03525	2.09678	2.06226	2.13852	2.2653	2.06843	2.01741	2.18762	2.13931	2.22808	2.18793	2.1301	2.05554	2.041	2.07239	2.05849	2.01551	2.13928	2.19133	2.14008
APOA4	1.72202	1.84429	2.32588	1.80936	2.13624	2.33686	1.8917	1.60974	1.79688	0.946489	2.10979	2.16918	1.47549	1.87723	2.61733	2.01397	2.00249	1.70256	2.31141	1.8932	1.47649	2.077	1.56312	2.56522	1.78285	1.82198	1.8674	1.83635	1.8088	1.83803	1.85136	1.77545	1.87434	1.95906	1.84593	1.84729	2.02109	2.11656	1.86868	1.83265	1.76136	1.77235	1.83892	1.81679	1.80571	1.83213	1.84091	1.86601	1.78754
APOB	1.17833	1.05139	1.26501	0.930143	0.591491	1.39336	1.21527	0.67864	0.920196	-0.134124	1.43788	0.667747	0.728846	1.42083	1.27353	1.44073	1.51793	0.81268	0.609016	1.3711	0.203107	2.16855	2.25322	2.61337	3.07441	2.26436	2.12749	2.45469	2.26899	2.53477	2.29582	2.24268	2.39436	2.14259	2.1998	2.15137	2.13175	2.39508	2.3794	2.23465	2.46918	2.15052	2.32445	2.25537	2.12623	2.10253	2.16829	2.43151	2.27388
APOBEC1	1.71687	1.70293	2.12206	1.64381	1.89471	2.21338	1.88606	1.87212	1.40974	1.51212	2.52387	2.11773	1.68996	1.99324	2.41188	2.00718	1.88846	1.86251	1.57076	1.96152	1.59335	2.83538	2.05458	2.20743	1.85964	2.26861	2.24004	2.28909	1.91451	2.20311	2.02117	2.00994	2.38549	1.92949	2.01684	2.01084	1.93228	1.85539	2.15208	2.27284	2.19225	2.27867	2.13681	2.10847	1.91963	1.87994	2.5464	2.08637	1.85798
APOBEC2	2.48156	3.11344	2.63912	2.60496	2.32235	2.46173	2.43088	2.80989	2.15874	2.15488	2.65785	2.6887	2.47991	2.33447	2.62535	2.60661	2.39011	2.2557	2.7212	2.78731	2.35981	1.8665	1.88597	2.06871	2.11415	1.81563	1.82359	1.77108	1.82878	1.83307	1.69566	1.76081	1.71618	1.76679	1.78275	1.90538	1.70818	1.81346	1.72635	1.78098	1.72606	1.72459	1.71738	1.77698	1.73073	1.77808	1.7545	1.75245	1.7409
APOBEC3B	2.10043	2.26863	1.6819	1.46725	1.10763	1.21636	2.22729	0.437077	0.823889	1.03853	0.823889	0.837481	1.28942	0.556009	1.1048	0.312481	1.55447	0.867497	1.53635	1.24185	2.05738	2.51452	2.741	2.57627	4.21035	2.68864	2.50951	2.09371	2.35606	3.21652	3.16299	2.76186	2.03192	2.39688	3.06765	3.02716	2.39241	3.0275	2.76586	2.71347	2.19136	2.63142	2.78202	2.73034	2.92877	2.67078	2.67022	2.36112	3.51779
APOBEC3C	2.59259	2.13333	3.36306	2.85295	2.94179	2.93229	3.03398	3.21612	2.9485	4.13521	2.85295	3.04571	2.8943	2.82446	2.04114	3.04124	2.71048	2.64623	2.88927	3.05074	3.90223	2.75472	2.84772	3.00777	2.89275	2.35736	2.59067	2.47017	2.37578	2.5878	2.48236	2.40193	2.5563	2.4262	2.4402	2.62267	2.4387	1.95206	2.54493	2.54757	2.53932	2.62354	2.62239	2.46559	2.41654	2.64545	2.66819	2.37225	2.33985
APOC1	1.04269	1.44833	1.15767	1.27709	2.07899	1.00666	1.41625	0.973108	0.990873	-0.0064435	0.900567	0.472723	1.21985	1.1858	0.85418	1.36197	1.25538	0.859115	1.51889	0.924254	0.848259	1.348	1.59134	1.94836	2.17356	1.21842	1.66018	1.41517	1.69474	1.50612	1.79673	1.27615	1.69368	1.10611	1.50067	1.81875	1.5193	1.27719	1.73169	1.74243	1.7379	1.5922	1.8507	1.69314	1.35386	1.25077	1.54113	1.4831	1.54626
APOC3	1.98055	2.25505	1.35583	1.57147	1.83969	2.32548	1.99213	1.69448	1.03212	1.86863	1.64479	1.16286	1.43398	2.44898	1.84934	1.35052	1.86719	1.83824	1.77842	2.11129	1.96656	2.81216	2.77167	2.2235	1.82334	2.18107	2.02485	1.98204	2.17539	2.25342	1.88151	2.19168	2.33441	2.02656	2.14592	2.07901	1.88042	2.02309	1.93135	2.43949	2.12301	2.11759	1.99565	2.04535	1.942	1.91656	2.11489	1.84477	1.97135
APOD	2.02163	2.10387	1.32507	1.58793	1.95457	2.38974	1.81506	1.53849	1.25018	2.02016	1.94821	1.54045	2.00058	2.86994	2.07841	1.46605	1.94527	2.05883	1.77345	2.19687	1.89779	2.08207	2.02119	2.5751	2.12739	2.08491	2.16308	2.0565	2.03108	2.09341	2.19902	2.121	2.12113	2.1249	2.07168	2.07469	2.10076	2.08394	2.13098	2.16532	2.16145	2.11616	2.09366	2.06045	2.04672	2.11824	2.08979	2.17786	2.2666
APOE	2.06355	1.9418	1.82445	2.00145	2.13689	2.2694	1.93985	2.21415	1.68755	2.42488	1.85819	1.77947	1.32719	2.54419	1.98092	1.85135	1.76627	2.12662	1.85086	2.36328	1.74133	2.03021	1.56874	1.56188	1.56421	1.65314	1.75753	1.63004	1.64188	1.68946	1.64841	1.60477	1.62808	1.65177	1.6192	1.6092	1.64529	1.92606	1.60215	1.64863	1.65271	1.63921	1.61078	1.63971	1.67512	1.77929	1.62386	1.57704	1.58599
APOF	1.6908	1.58574	2.00124	1.70163	1.46985	1.54052	1.64416	1.78972	0.778294	2.08321	1.9009	1.88536	1.92775	2.11242	1.52215	1.98287	2.14257	2.10347	1.89007	1.62155	1.36574	2.28836	2.27478	1.84302	2.01465	2.27889	2.37802	1.79429	1.9919	2.16249	1.90239	2.24812	1.86327	1.94978	2.23282	2.36456	1.90469	4.4693	1.84165	2.29698	2.357	2.16781	1.70281	2.24762	1.75854	2.00161	2.18279	1.99736	3.95292
APOH	1.45748	2.15382	0.828097	0.986878	1.68465	1.43835	1.86065	1.05383	1.12892	1.77026	1.22696	0.064324	1.42687	2.07347	1.17483	0.609535	2.00221	1.31592	0.90414	1.60096	1.56509	2.40627	2.45849	2.47889	2.71915	2.49861	2.49173	2.30117	2.46973	2.67583	2.33604	2.36684	2.45944	2.31655	2.29993	2.32288	2.2372	2.44542	2.41359	2.3563	2.45205	2.3725	2.40614	2.49117	2.29095	2.44543	2.3412	2.34328	2.36277
APOL1	1.65802	2.40815	1.26635	0.973246	1.93555	1.6077	1.18023	2.43046	1.52936	0.899581	1.20773	1.42094	1.71145	1.73427	1.02357	2.06992	2.10519	1.52521	1.83491	1.40226	1.30059	2.08072	2.44487	2.71389	2.02273	1.94256	2.15357	2.45418	1.75179	2.26169	1.80655	1.94617	2.20584	2.15425	2.03745	2.56263	1.8206	1.82547	2.02482	1.89775	1.92461	2.02344	1.73925	1.95796	1.85351	1.76373	2.02559	1.82404	1.74499
APP	2.79874	2.56495	2.70914	2.41818	3.27919	2.80595	2.83633	2.84354	2.64889	3.39918	2.4944	2.64168	2.55207	3.56139	2.76063	2.83324	2.81934	2.95477	2.85126	3.06085	2.36102	2.20593	2.03414	2.91276	2.39294	2.60956	2.23654	2.44449	2.35081	2.28725	2.36243	2.21796	2.48232	2.20315	2.38582	2.19653	2.26633	2.17009	2.52734	2.60668	2.52871	2.64374	2.22383	2.47359	2.46594	2.39009	2.36019	2.34761	2.27254
APPBP2	2.0677	2.47117	1.76299	2.13127	2.07505	1.97471	2.24054	2.68237	1.90589	2.395	2.53737	2.48116	1.68209	2.23371	2.42284	2.93874	1.85651	1.80239	2.14808	2.28415	0.968124	1.11775	1.34163	1.50179	1.13277	1.26786	1.25768	1.77774	1.30603	1.46965	1.41312	1.23782	1.29117	1.28035	1.34381	1.40905	1.3706	1.72355	1.38242	1.44409	1.44003	1.31312	1.35997	1.60633	1.33915	1.29821	1.30765	1.4806	1.4447
APRT	2.79544	2.61849	3.19257	2.86453	3.45351	2.61949	2.27455	2.69106	2.69355	1.6453	2.65726	2.9028	2.26759	2.66074	3.41673	2.60209	2.49573	2.68212	3.00966	2.79047	2.37495	2.52615	2.45168	2.61762	2.43709	2.48445	2.22278	2.5294	2.64561	2.52631	2.56658	2.74387	2.4789	2.46015	2.44413	2.07079	2.49482	2.54793	2.44179	2.67092	2.51001	2.00155	2.74095	2.39529	2.71627	2.77788	2.43322	2.63863	2.60782
AQP1	1.61436	1.76712	1.94765	2.01373	2.45523	1.85666	1.17286	1.6474	1.47645	0.0293458	0.859683	1.60957	1.38259	1.62729	3.43785	1.69577	0.920977	2.23831	1.50949	2.65109	1.57414	1.42298	1.36551	1.67545	0.850606	1.37065	1.59282	1.43521	1.36225	1.45105	1.65524	1.27227	1.82073	1.26439	1.72384	1.49252	1.06516	0.866135	1.22606	1.33185	1.89811	1.88125	1.49161	1.38252	1.3375	1.25373	1.85978	1.20634	1.09312
AQP2	5.09904	4.30034	4.02318	4.82758	3.79308	4.97496	3.32764	4.88891	3.62193	2.26414	4.36072	4.19242	3.45363	5.5079	5.03391	2.82846	3.87627	4.4753	3.28628	2.73005	3.17028	3.81144	2.39066	3.52806	2.26764	2.15175	2.77536	2.71819	2.60818	2.35788	3.25307	2.1636	3.77785	2.16065	2.2853	2.59336	2.15663	2.06342	2.25169	2.55946	3.18515	2.73973	2.08034	2.42903	2.08198	2.50454	2.45165	2.54935	2.59341
AQP4	1.70941	0.995311	2.91854	1.46918	1.95622	0.323051	1.12788	0.146759	1.25622	1.83963	1.54628	1.13964	1.68638	2.26884	1.96891	0.642257	1.6215	1.76441	-0.484601	1.34507	0.35878	1.45588	1.61484	2.1487	1.59884	1.29402	2.44782	1.61981	1.94361	1.50432	3.25361	1.53504	1.53393	1.40641	1.49027	1.76878	1.44631	1.5648	1.39396	1.79726	1.51296	2.02191	1.89047	2.42486	1.53816	1.40025	2.73592	1.29179	1.48982
AQP9	3.15965	3.17398	4.03919	3.39108	3.69576	3.2743	2.80348	2.76845	2.47438	1.96853	3.7998	3.39532	2.959	3.04393	2.87248	3.13523	3.29288	3.18831	3.83377	3.41549	3.1554	3.17713	3.71919	3.38355	3.87248	3.87325	3.88494	3.15318	3.30785	3.46908	3.19374	3.37859	3.1473	3.5632	3.61974	3.63809	3.44771	3.79497	3.54873	3.22376	3.10653	3.38178	3.16698	3.92697	3.39657	3.39333	3.66806	3.17697	3.39333
AQR	1.95398	2.64219	3.39639	2.5938	2.69498	2.16172	2.54737	2.14607	2.47698	2.5112	1.9838	2.77856	3.22091	2.24628	1.89288	2.18567	2.57963	2.47845	2.25703	2.7248	2.53124	2.35838	3.07455	2.87385	2.86495	2.86473	2.3488	2.75538	3.14601	2.79867	3.07788	2.44336	2.5044	2.76151	2.44792	2.35504	2.46961	2.94017	2.87255	3.0728	2.86139	2.48952	2.83943	2.90868	2.80649	3.0305	2.49753	2.68083	2.77745
AR	2.54557	2.48109	3.10739	2.62332	2.65983	2.3033	2.32226	1.85005	2.23266	1.5836	2.31515	2.5451	2.18572	2.5688	2.52471	2.07241	2.61716	2.56501	2.45549	2.47161	2.08995	1.99962	2.14473	2.06616	2.257	2.11472	1.98952	2.10775	2.04955	2.03101	1.90938	2.32635	1.97824	1.9773	2.03794	2.01857	2.00461	2.02777	2.41303	2.04879	2.09934	2.03576	2.25522	2.1042	1.97301	1.91765	2.18288	2.17804	2.05474
ARAF	2.49187	2.56903	2.51975	2.54116	2.4177	2.37389	2.51726	2.34302	2.17177	1.57538	2.67358	2.85628	1.7755	2.39181	3.07881	2.58845	2.49486	2.09909	2.95286	2.35597	2.2335	3.12667	3.09917	3.17315	2.4962	2.73012	2.99329	2.90379	3.00747	2.80789	3.03711	2.67442	3.07453	2.9538	2.6128	2.81924	2.811	2.51124	2.89937	2.63789	2.69703	2.76623	3.09612	2.72687	2.75606	3.04655	2.83715	2.89523	2.99348
ARC	1.62567	1.54466	2.11277	1.71967	1.95023	1.8012	1.55713	1.8578	1.60802	1.91804	1.46054	1.41952	1.84637	1.88428	2.73073	1.64697	1.16714	1.89051	1.74303	1.31358	1.74252	1.47583	1.54711	2.16471	2.05792	1.94675	1.78	1.75789	2.35443	1.75251	1.66597	1.80877	1.83015	1.72649	1.78629	2.11829	1.70937	1.84446	1.66169	1.9105	1.81652	1.76466	1.74115	1.86244	1.84115	1.88192	1.72814	1.72925	1.77409
ARCN1	3.43551	3.16035	3.87384	3.65898	4.11646	3.1838	2.71005	3.45513	3.85566	2.39374	3.36755	4.08105	3.35272	3.70779	3.48575	3.99252	3.16848	3.59534	3.95089	3.21155	2.88806	2.44724	2.69437	3.13744	3.05558	2.81392	2.74275	2.79103	2.73071	2.46448	2.86444	2.61569	2.74136	2.46617	2.86489	2.60649	2.62227	2.60572	2.80014	2.88366	3.17915	2.88695	2.6276	2.94039	3.15326	2.37647	2.76332	2.81491	2.66293
AREG	1.77857	1.67534	1.82399	1.39299	1.73728	1.28614	1.33311	0.748286	1.30369	0.263597	1.5752	1.06728	1.18703	2.24365	1.25827	0.878878	2.03872	1.24072	1.48951	1.18755	0.854101	2.58614	2.46851	1.93355	2.67816	2.55921	2.40222	1.91405	2.49183	2.64844	2.70624	2.39254	1.76987	2.31798	2.37746	2.44519	2.45654	2.47523	2.47713	1.89032	1.76232	2.44177	2.37168	2.46644	2.37319	2.37489	2.40161	2.55374	2.61286
ARF3	1.84379	2.30748	1.82436	2.00914	2.72386	2.02857	1.52702	1.68939	1.78253	0.935829	1.95784	2.24074	1.81938	1.87268	2.47184	2.89818	1.83632	2.38817	2.26465	2.16653	2.05297	2.76559	1.99835	2.79437	2.06651	2.17293	2.34498	2.36264	2.06788	2.11513	2.06159	2.46573	2.49323	2.27071	2.62154	2.38216	2.26215	2.251	2.1871	2.19038	2.56301	2.1047	2.26875	2.38923	2.27272	2.13485	2.51876	2.212	2.19273
ARF4	3.58204	3.28581	3.84098	3.49193	4.2035	3.45257	3.41321	3.90157	3.5287	3.11853	3.79126	3.86946	3.30238	4.04451	3.70167	3.85186	3.55252	3.81353	3.7866	3.94766	3.29824	3.40884	3.78197	3.22542	3.83638	3.71072	3.61546	3.32439	3.59399	3.40619	3.57227	3.56921	3.25707	3.4863	3.68326	3.36357	3.641	3.65473	3.53713	3.32375	3.48099	3.58195	3.73382	3.67598	3.71072	3.85782	3.58638	3.65001	3.55211
ARF5	2.71411	2.88847	2.81011	2.59557	2.94725	2.47557	2.60096	2.76455	1.79377	2.0088	2.76847	2.67884	2.09745	2.60635	2.92619	2.54757	2.49272	2.26006	3.45174	2.87721	2.60243	2.9888	2.70647	3.11223	3.07619	2.94075	2.94656	2.84176	2.88805	2.79564	2.90597	2.9808	2.91565	2.97788	3.02723	2.89479	2.86353	3.03026	2.897	3.01502	3.06724	2.79501	2.99946	3.1457	3.10767	3.13434	2.88747	2.78099	2.77981
ARF6	0.978529	1.40075	0.0160702	-0.166644	0.49409	0.0101443	0.889641	-1.24317	0.307425	-0.261458	0.314832	-0.794785	0.405202	1.17803	0.503966	-0.856019	1.36568	0.239278	-0.614046	0.147427	-0.135039	2.95099	2.23711	2.71465	1.7915	2.69781	2.39171	2.37063	2.82209	2.26813	2.29816	2.19437	2.54067	1.97675	2.502	2.33008	1.91238	2.08683	2.36286	2.74149	2.26011	2.47793	2.63171	2.46339	2.16701	2.76759	2.29417	2.26765	2.18642
ARFGAP3	2.77255	2.31381	2.86092	2.89269	2.98503	2.63155	2.32374	3.18362	3.28837	2.94333	2.46921	3.0029	2.65687	2.57793	2.84255	3.28341	2.31183	2.65886	3.07986	2.8495	2.63105	2.18762	2.60603	2.40726	2.87446	2.50718	2.50406	2.4855	2.68323	2.70401	2.42569	2.48135	2.19437	2.57233	2.32366	2.24394	2.31699	2.6974	2.47503	2.23969	2.25166	2.46931	2.57096	2.61358	2.7277	2.52	2.56989	2.72681	2.66625
ARFGEF1	3.60436	3.95413	3.89058	3.71904	2.96121	3.33726	3.64737	4.55475	3.90157	2.80114	3.66648	3.72955	3.289	3.22354	3.04053	4.22553	3.11077	2.76244	3.85283	3.59576	2.95835	2.81099	2.91747	2.89476	2.95509	2.64952	2.81528	2.85844	2.98268	2.8726	2.97123	3.13727	2.65411	2.80484	2.95518	3.08175	2.87761	2.89604	2.94288	2.5763	2.8809	3.17896	3.12112	2.87651	2.99863	2.93715	2.81611	3.30257	2.78434
ARFGEF2	-0.104943	1.70319	-0.0680619	0.880649	-0.378152	-0.256833	0.593852	-0.195689	0.280365	-0.0962078	0.792329	1.05486	-0.0641797	-0.279156	-0.166087	0.445843	0.24591	0.0386984	0.657423	0.0692706	-0.946408	0.302736	1.2365	1.54662	0.979939	0.495853	0.307179	0.494111	0.585331	1.02063	1.40619	0.561309	0.656814	0.67964	0.750347	0.641429	0.453037	0.718212	0.806739	0.295372	0.835329	0.556713	0.479651	0.145519	1.23009	0.684803	0.419111	0.935356	1.0793
ARFIP2	1.74393	1.23564	2.2265	1.94916	0.866522	1.68896	1.85537	1.67434	1.95572	2.31323	2.04346	1.95319	1.45499	1.74342	1.81503	1.21395	0.870556	1.74342	1.06318	1.08537	2.08934	2.09093	2.86866	3.02401	1.95899	1.84613	2.52183	2.03522	2.08373	1.99911	2.06289	2.09038	2.1721	2.12434	1.94885	2.35798	2.27882	1.64165	2.08003	2.58749	2.25612	2.33733	2.23165	2.20066	2.13529	2.47291	2.22538	2.09488	1.85341
ARFRP1	2.77928	3.54583	2.8494	2.5416	3.00892	2.96984	3.72355	3.26426	2.34836	2.96021	2.76857	2.42437	3.08975	2.69202	2.032	2.90721	2.7129	2.71451	3.49926	2.89116	3.75192	2.26642	2.92634	2.5124	2.14926	2.25218	2.40832	2.40406	2.54139	2.34705	2.34466	2.28	2.30448	2.32552	2.57139	2.37303	2.23158	2.42729	2.34545	2.40799	2.44536	2.41367	2.40127	2.42182	2.33394	2.3611	2.41146	2.37722	2.30752
ARG1	1.94482	1.70202	2.08334	2.02762	2.00718	1.77921	1.95862	1.9305	1.24711	0.969044	1.82367	1.58804	1.58855	1.81141	1.72196	1.49552	2.11145	1.82214	1.80834	1.8845	0.969556	1.74446	1.98125	2.24666	2.31624	2.02745	2.4815	1.84661	1.58429	2.11468	2.14273	2.57045	2.4133	1.80621	2.16003	1.95933	2.06887	1.70594	2.13038	2.56555	1.76834	1.91365	1.75647	2.40415	1.85924	1.89289	2.30074	2.10837	2.3633
ARG2	0.512151	0.156821	0.403356	0.413337	-0.125647	0.0570088	0.416831	-0.0777373	-0.273868	-0.845291	0.0824608	-0.447041	0.176284	-0.151099	0.0879505	-0.139621	-0.11866	0.175286	-0.246919	0.123883	-0.628699	1.42526	1.93967	1.44435	1.2863	2.11929	1.77543	1.59394	1.87064	1.68093	1.91915	1.39967	1.47511	1.60444	1.61359	1.81278	1.64495	1.51801	1.6681	1.67257	1.70789	1.614	1.92645	1.68527	1.67356	1.73469	1.57141	1.65138	1.62408
ARHGAP1	4.81579	3.91537	5.08195	5.06232	5.23704	3.79234	4.23705	4.55778	4.79952	4.37779	4.59081	5.17864	4.23609	5.59607	4.36295	4.84834	4.85648	4.48837	4.3663	4.87754	4.17147	3.19672	3.4118	2.90007	3.23675	3.06808	3.01041	3.19529	3.25737	3.03147	3.29324	3.07229	2.97493	3.2265	3.03278	3.0102	3.13124	3.20766	3.2863	3.17395	3.06618	2.98444	3.46196	3.25262	3.24626	3.19574	3.06977	3.24573	3.2673
ARHGAP11A	2.15936	2.1777	2.05651	1.82668	2.18301	1.89621	2.53549	1.14925	2.31435	1.88848	1.49834	1.35735	2.0372	1.86144	1.81943	1.07489	2.16612	2.39353	1.55049	2.35249	2.02609	3.02419	2.54861	2.14672	2.53027	2.68516	2.47765	2.40795	2.46866	2.54608	2.44904	2.63472	2.07527	2.43824	2.54648	2.26644	2.56431	2.41594	2.66892	2.38074	2.14169	2.47534	2.34896	2.75531	2.50301	2.58284	2.78999	2.42112	2.48755
ARHGAP25	1.5859	2.33648	2.10773	2.11276	1.83087	1.67986	2.43827	1.12504	1.97014	2.04005	1.69049	1.00871	1.78222	1.6519	1.39798	1.63176	2.27496	1.85157	1.75425	1.86611	2.02551	2.53799	2.03732	2.56794	1.65738	1.73382	1.92674	2.61655	1.89527	2.49813	1.73451	2.30718	2.78521	1.97801	2.21802	2.64857	2.06202	1.91943	1.88785	1.95777	2.22639	2.40581	1.82918	1.85899	1.87361	1.78713	2.57065	1.86514	1.8443
ARHGAP26	1.82904	1.4478	2.2626	1.74361	1.55192	1.86267	1.73346	2.05436	1.87923	1.93155	2.00203	1.81676	1.8568	1.76069	2.32934	1.73133	1.89792	1.78045	1.94971	1.55833	2.01645	1.86001	2.20301	1.77805	2.30423	2.04862	2.18603	2.16239	1.99432	2.11848	1.85893	2.06049	2.14943	1.92448	2.15318	2.23812	1.89759	2.21551	1.83549	1.79368	2.1454	2.10953	1.78929	2.17211	2.08318	1.68962	2.16325	2.05609	1.868
ARHGAP29	2.01719	2.33912	2.91535	2.14196	1.86765	2.39293	1.92337	2.21054	2.33102	1.95909	2.04528	2.39912	2.26149	1.93766	1.82574	2.2953	1.98861	2.55913	2.59485	2.67057	2.54723	1.98347	1.80313	1.92263	1.82839	1.53908	1.75732	1.55952	1.78565	1.79128	1.92736	1.84556	1.58859	2.03273	1.80814	2.05747	1.6611	1.95523	1.65296	1.68641	1.74262	1.68887	2.09169	1.67449	1.63245	1.57742	2.01049	1.86951	1.68064
ARHGAP4	3.62708	3.08808	3.29226	3.0634	3.31549	3.2492	2.6081	3.09969	3.48096	2.27763	4.09642	4.46027	2.48182	3.99287	3.87046	3.25888	3.33436	3.25259	3.13888	3.2221	2.79196	3.48388	3.49813	3.06664	3.15719	3.13812	3.48036	3.46624	3.68073	3.43596	3.3701	3.26074	3.2144	3.47228	2.56629	2.79459	3.26632	3.2134	3.65758	3.33157	3.05219	3.39956	3.61674	3.18508	3.04146	3.46263	3.20942	3.49685	3.51839
ARHGAP5	1.1935	1.29968	1.47215	1.18353	1.59876	1.18304	1.70693	1.30067	1.24584	0.908875	1.37594	1.35102	0.866505	1.41433	1.63914	1.43127	1.52947	1.11126	1.74132	1.68001	1.02253	2.16676	2.74989	2.48866	2.67759	2.47848	2.7686	2.09763	2.11064	2.19855	2.6774	2.26555	2.04553	2.5748	2.46435	2.33101	2.47208	2.21463	2.59471	2.91553	2.20186	2.32264	2.78971	2.37651	2.4706	2.39316	1.97034	2.13779	2.44394
ARHGAP6	2.89911	2.59162	2.53178	2.60135	1.86182	2.75559	2.02043	2.08806	2.16348	1.61613	3.03875	3.08205	1.89296	2.78575	3.43916	2.02919	2.34738	2.33036	2.02919	2.41404	1.95232	3.23964	2.23191	2.53815	2.43737	2.38108	2.34817	2.3314	2.48256	2.44452	2.4558	2.40382	2.47074	2.42323	2.37595	2.42738	2.47284	2.58757	2.44416	2.42106	2.31197	2.41646	2.34379	2.6007	2.35509	2.44199	2.35238	2.47214	2.54076
ARHGDIA	1.89676	2.41852	2.2852	2.05464	1.98648	2.29221	2.01956	1.80755	1.59654	0.540497	2.24761	2.35436	1.2908	1.8732	2.51926	2.16992	2.31226	1.99951	2.11829	1.97846	1.98297	3.12705	3.08573	2.40543	2.97676	2.72883	2.71316	2.65543	2.64655	2.83634	2.94556	2.75515	2.65396	2.77875	2.88976	2.81916	2.7107	2.7476	2.7693	2.62009	2.45705	2.97458	2.83365	2.73261	2.83845	2.81695	2.89122	2.86083	2.96236
ARHGDIB	3.64726	3.70382	4.62498	3.68414	4.09038	2.55494	3.91038	3.33889	4.20498	2.73003	3.66939	3.63496	3.272	3.77906	3.42152	3.41414	3.80365	2.94741	3.78743	3.99104	3.11807	4.02044	4.12111	4.47026	4.13334	4.2655	4.10395	4.47417	4.19468	4.00951	4.09317	4.06164	4.4397	4.12759	4.16828	4.13705	4.25877	4.15906	4.13885	4.51367	4.28988	3.90593	4.12372	4.23215	4.12759	4.20217	4.09963	3.99033	3.99713
ARHGEF10	1.39595	1.46762	1.8049	1.77032	1.30624	1.71269	1.32629	1.86003	1.2887	1.17243	1.96828	1.60544	1.25061	1.22856	0.93087	1.72672	1.18847	1.59842	1.0286	1.95425	1.41399	2.3571	1.33717	1.74773	1.48334	1.97084	1.74246	1.80426	1.57976	1.82367	1.76703	1.88867	1.60438	2.18236	1.74023	1.61757	2.06054	1.99568	1.92796	1.54809	1.85056	1.68307	1.6836	1.641	2.17687	1.64532	2.84402	2.32674	2.01265
ARHGEF11	2.21181	2.1694	3.18664	2.127	2.3691	2.60233	2.80253	2.9618	2.45539	2.86121	2.63488	2.90164	2.28331	2.36565	1.76951	2.66101	3.06732	3.14276	2.69799	2.92333	2.91199	2.10883	2.30765	2.71987	1.99824	2.17757	2.10419	2.17476	2.28694	2.15169	2.24023	2.19199	2.10391	2.15975	2.18546	2.14488	2.20799	2.24843	2.19738	2.16288	2.11715	2.14747	2.20786	2.21458	2.1204	2.26198	2.15948	2.19284	2.30448
ARHGEF12	2.62577	2.41002	3.32935	2.40952	2.40952	2.85471	1.98412	3.30143	2.475	2.29378	2.65318	2.58161	2.34302	2.0562	3.01411	2.40343	2.27347	2.71714	2.84202	2.58211	3.18569	2.55015	2.57378	3.0324	2.57721	2.03543	2.27388	2.28866	2.13994	2.11894	2.34176	2.26562	1.99916	1.94435	2.31994	2.31362	2.07816	2.15096	2.03152	2.61355	2.25886	2.23079	1.98461	2.57272	2.14526	2.13941	2.28796	2.02561	2.13414
ARHGEF15	2.45666	2.45353	2.0509	1.89046	1.98318	2.33061	2.39259	1.84775	2.37488	1.95766	1.29666	1.08467	2.02016	1.98006	1.37115	1.75295	1.84671	1.6118	1.58783	1.50241	2.00193	1.84119	1.75089	1.69377	1.93478	1.76383	1.671	1.70636	1.84579	1.64247	1.79799	1.65773	1.65878	1.64775	1.77832	1.72042	1.62451	1.70427	1.68776	1.74052	1.68977	1.81726	1.70778	1.69597	1.70112	1.77808	1.71387	1.67359	1.71205
ARHGEF16	4.13071	1.76729	1.45363	1.43084	1.4066	1.72754	1.71154	1.47205	1.17729	2.19974	0.794294	0.583405	1.69845	1.81335	0.850531	0.977065	1.68779	1.47544	1.56949	1.15111	2.27925	1.78776	2.03918	2.35347	1.9946	2.1	2.11154	1.94877	1.90704	1.85355	1.93555	1.95362	2.10688	2.0681	2.12853	2.01196	2.11237	1.89042	1.99736	2.19649	2.01331	2.03116	2.00068	1.85133	1.98857	1.9196	2.02478	1.92327	1.95481
ARHGEF17	1.79105	1.78004	2.25998	1.8615	2.35795	2.38327	2.36455	2.20879	1.66446	1.61878	1.52246	1.32102	1.97983	1.33202	1.78499	1.47017	1.74151	1.92369	1.50264	1.82187	1.98864	2.01815	1.96758	1.78974	1.68308	1.84674	1.86587	1.86044	1.89602	1.81301	1.79039	1.87453	1.90363	1.94485	1.88525	1.85688	1.82806	2.02889	1.82336	1.81144	1.82722	1.86587	1.88517	1.84503	1.88574	1.84482	1.83536	1.82175	1.84588
ARHGEF18	3.78075	3.50512	4.20692	3.66938	4.67683	4.60817	4.49578	4.3483	3.93383	3.91806	4.3544	4.15708	3.81025	3.94095	4.3839	4.2588	4.65699	3.84331	5.01959	4.62648	5.06994	3.21651	3.40242	3.88186	3.16828	3.36911	3.16912	3.68284	3.71108	3.33559	3.47623	3.59991	3.39584	3.47443	3.02109	3.07114	3.32271	3.10938	3.5677	3.45695	3.54777	3.49155	3.42227	3.08832	3.50761	3.5889	3.16992	3.91316	3.44118
ARHGEF2	3.32331	3.81047	3.21203	3.09255	3.12896	3.34587	2.92537	3.67407	3.00947	2.90486	3.29972	3.24485	2.93204	3.90534	2.94845	3.23254	3.13101	3.04383	3.84688	3.23716	3.57612	2.97814	3.42115	3.11904	3.46401	3.30001	3.16911	3.17514	3.36319	3.14376	3.31351	3.10073	3.16706	3.28727	3.1675	3.22373	3.1535	3.25191	3.29418	3.15986	3.15727	3.17343	3.2377	3.24929	3.2202	3.259	3.07206	3.28846	3.23709
ARHGEF5	1.51623	1.96919	1.85809	1.27893	1.16531	1.14621	1.93702	2.1532	1.39004	0.722902	1.33172	1.50919	1.65951	1.63186	0.55549	2.1532	1.59817	0.868696	1.76961	1.751	1.06678	2.90188	1.73416	1.82187	1.52458	1.84678	1.79494	1.81643	1.8876	1.93654	1.8655	1.77796	1.75327	1.78925	1.85987	1.85693	1.78473	1.75371	1.86149	1.73601	1.89007	1.81219	1.79489	1.83752	1.97494	1.83349	1.89829	1.91458	1.94477
ARHGEF6	2.63641	3.86819	2.56032	2.95001	2.94333	3.08933	2.49092	4.05995	2.5742	2.72586	3.16593	2.41997	3.05643	3.22763	3.27698	2.68628	2.97058	3.60292	3.47388	3.21837	3.17467	2.60966	2.49641	3.25446	2.72786	2.91327	2.65319	3.22815	2.90029	2.65758	2.90139	2.88431	2.90335	2.6662	2.71194	2.47612	2.64456	2.66361	2.81996	2.90788	3.21093	3.1626	2.65155	2.54259	2.93817	2.8667	2.64055	3.08958	2.95699
ARHGEF7	1.19527	1.90488	1.56005	2.26659	0.365424	1.49917	0.627371	1.13029	1.6726	1.63475	1.76367	1.58563	0.755276	1.17582	1.00392	1.09345	1.27917	1.98878	0.0830111	1.65265	0.403283	1.71235	1.39468	1.40982	1.15735	1.33986	1.15577	1.28897	1.14107	1.54575	1.24964	1.21186	1.43366	1.1776	1.28312	1.80328	1.13064	1.43434	1.16832	1.6259	1.34421	1.2715	1.26871	1.23283	1.27869	1.17307	1.32317	1.15189	1.12527
ARHGEF9	2.26883	1.21837	2.01693	2.64644	0.67981	1.40408	1.26266	1.59027	1.8636	2.47739	1.9055	1.89074	1.71217	1.75741	2.45311	1.47837	1.40789	2.00788	0.646953	1.18837	1.45503	1.32529	2.00359	1.93181	1.57675	0.9486	1.73028	1.71927	1.27305	1.73217	1.69004	1.25831	1.59281	1.71113	1.23344	1.15227	1.48627	1.95316	1.69116	1.60772	1.46428	1.66326	2.33386	1.53635	1.43524	1.41075	1.73526	1.75438	1.96074
ARID1A	2.20365	2.80013	2.01871	2.01435	2.15572	1.94269	1.72434	2.13926	1.68464	1.52293	2.21479	2.13151	1.76404	2.9052	1.62896	1.8967	2.00805	2.01386	2.32905	2.1165	1.98094	1.93823	2.15825	2.16341	1.96381	1.8637	1.87634	2.00848	1.93942	1.99338	1.9258	1.86506	1.86524	1.96025	1.79421	1.9492	1.85545	2.06624	1.97416	1.94497	1.9584	1.97293	1.91537	1.88389	1.90975	1.84413	1.96594	1.83184	1.82681
ARID3A	2.74405	2.44026	2.97718	2.3861	3.14583	2.29172	2.31854	2.9354	2.78531	1.84454	2.45109	2.63419	2.30152	2.49235	2.42169	2.68473	1.93944	2.72548	2.80749	2.87196	2.31957	2.73579	3.12499	3.09808	3.04822	3.36567	3.5269	3.153	3.10706	2.79999	3.06449	3.11607	2.98673	2.97962	3.1726	3.08792	3.17877	2.96167	3.24293	3.15034	3.26371	3.00859	3.13179	3.35435	3.01914	3.22103	3.02393	3.01102	2.96385
ARID4A	3.28043	2.8189	3.18822	2.78104	2.83685	3.23433	2.62574	3.50562	3.36245	3.41729	4.468	3.94774	3.27655	3.44156	3.83709	3.68131	3.3906	2.82132	3.23336	3.70072	3.19987	3.50983	2.61832	3.19017	2.76416	2.36106	2.39849	3.38737	2.36182	3.41263	2.69019	2.77216	3.45661	2.80166	2.99758	3.52513	2.83463	3.18147	2.9059	1.95362	2.91756	3.4525	2.44433	2.50827	2.71493	2.57095	3.11834	3.23515	2.77685
ARID5A	2.04275	3.37462	1.99164	2.32299	1.55865	1.99928	1.98811	1.8759	1.98283	1.61094	2.07095	2.44578	2.02278	1.58274	1.34363	2.1062	2.39819	1.91526	1.53339	1.69378	0.977025	2.55305	2.66735	1.57746	2.32901	1.88452	1.84942	1.74383	2.0351	1.93927	1.77597	1.75576	1.81086	1.85467	2.07616	2.32179	1.83802	1.78984	1.93996	1.72197	1.79424	1.96205	1.96499	2.02605	1.9169	1.99186	1.84165	1.88574	1.8396
ARIH1	3.34292	2.98265	3.67892	3.17887	3.19839	3.42467	2.65615	4.05553	2.88507	3.26749	3.52226	3.58133	3.22898	3.33659	3.27962	3.20683	3.50432	3.05808	3.57553	3.39619	3.20261	2.90803	3.25517	3.13873	3.50202	3.44194	2.92333	3.12691	2.95246	3.12334	2.86886	2.80889	2.95278	2.95644	2.96426	3.51009	2.94005	3.00403	3.082	3.26333	3.17282	2.9538	2.84076	3.5938	3.29684	3.12038	2.94972	2.83308	2.70822
ARIH2	3.75064	3.59634	2.58902	2.77147	3.16207	4.25575	3.08346	2.24888	2.58029	3.07909	2.85541	2.14165	2.55942	3.39061	3.42409	1.56084	2.42647	3.06405	2.87918	2.95779	3.19021	2.91855	2.99798	2.64231	2.69782	3.13895	3.19864	2.94798	3.76256	3.13062	3.50298	3.16435	2.82371	3.34981	2.8255	2.54818	3.11054	2.67814	3.43165	3.07274	2.93319	2.98467	3.48045	2.90902	3.14888	3.74801	2.96873	3.3872	3.39639
ARL1	2.10643	2.50889	2.59595	2.18199	2.10643	2.5056	2.11957	2.17542	1.85236	1.13286	2.52093	2.4399	1.5167	2.02867	3.06576	2.72627	2.29151	2.17706	2.50013	2.23511	2.23237	1.63647	2.6849	2.14898	2.3709	2.2837	2.05772	2.05515	2.39841	2.17477	2.34474	2.11244	1.93646	2.40904	2.08788	1.91308	2.08274	2.34336	2.38712	2.13529	2.02484	2.00305	2.43259	2.18742	2.4245	2.26392	2.13339	2.56178	2.49814
ARL2	2.60684	3.1855	2.9008	2.85644	2.73164	1.76834	2.12957	1.2901	2.20611	0.466223	2.0701	2.04426	2.01745	2.26851	2.55029	2.08765	2.23097	2.04426	2.52981	1.91946	1.97894	1.90091	2.62394	2.79729	2.29417	2.37307	2.36192	2.63909	2.86562	2.52876	2.70639	2.29955	2.23015	2.86844	2.20575	2.01348	2.41692	2.31518	2.6232	2.69501	2.39295	1.92298	2.7176	2.25475	2.79063	2.73752	2.34031	2.74821	2.92907
ARL2BP	2.91932	2.44499	2.91426	2.85048	2.73202	2.88288	3.23471	3.1446	2.64394	2.35387	2.92135	2.36703	2.57509	2.64849	3.2509	2.53307	2.38829	2.30831	2.16909	2.33615	2.18074	2.58616	2.58909	2.67121	2.74811	2.58644	2.58221	2.53156	3.01255	2.56106	3.01051	2.94051	2.4071	2.74291	2.62626	2.43447	2.87605	2.55593	2.90379	2.55203	2.6441	2.79366	2.9034	2.54687	3.05615	2.82033	2.3381	3.18409	2.72839
ARL3	2.74916	2.72895	3.30861	3.01632	2.52488	2.38835	3.21496	2.7186	2.66438	1.2379	2.58206	2.25576	2.59093	2.89358	2.60523	3.15581	2.61952	2.21928	2.71663	2.69642	2.04824	1.6771	1.96041	1.74218	1.71269	1.76066	1.93339	2.00957	1.78937	1.79058	1.91216	2.07994	1.90877	1.82289	2.0773	2.04722	1.81466	1.69794	2.09956	1.77151	1.89787	1.95444	1.84389	1.75118	2.23223	1.88334	1.85726	2.49124	1.99262
ARL4A	2.26526	2.32542	3.03838	2.81516	2.00943	2.6223	2.69933	2.38334	2.12188	2.03698	1.59222	1.75247	2.49354	1.89304	1.72098	2.17305	1.94814	2.75725	1.45616	2.52447	2.14381	3.26712	1.7927	2.30165	2.18728	2.39892	2.58812	2.53428	2.76752	1.86004	2.13269	2.62321	2.93769	2.47134	2.66227	2.62808	2.55018	1.81722	1.97341	3.15673	2.61335	3.06442	2.65215	2.93235	2.27067	2.97718	2.74551	1.61115	1.49557
ARL4C	1.96459	2.02388	2.42746	2.18531	2.00245	2.20225	2.81509	2.33379	2.13897	2.47329	1.6487	1.82209	2.3293	1.88188	1.58143	1.91177	2.06423	2.23613	1.95512	2.42447	2.08267	2.57547	1.82295	1.81943	1.93604	1.67914	1.90068	1.90567	1.99283	2.11586	2.16231	2.2616	1.91376	1.86664	2.09003	1.6593	2.04718	2.0416	2.0308	1.928	1.92318	2.02647	1.79244	1.91519	1.96921	1.83666	2.12161	2.16372	2.17209
ARL4D	2.0599	2.21753	2.39475	2.34907	2.75471	2.17737	2.24515	2.20247	2.04885	1.20392	2.1603	2.26322	2.24464	2.3827	2.82751	2.37417	2.20448	2.42588	1.90828	2.23511	1.71901	1.75616	2.40287	2.11387	1.90024	1.75529	2.48085	2.04088	1.70094	1.74458	1.77307	2.16987	1.9852	2.08056	2.02069	2.28906	2.0096	1.64297	1.95474	1.82275	2.23827	1.95317	2.22501	1.69954	1.71782	1.91236	1.92274	2.02278	1.90045
ARL6IP1	3.39565	3.13527	3.67246	3.27617	3.198	3.72374	3.27666	3.35333	3.13229	4.07772	3.54501	3.54551	3.39018	3.87758	4.12302	3.37424	3.59977	3.62267	3.4763	3.42901	3.8492	3.22163	3.25563	3.1731	3.66377	3.44773	3.43744	3.11243	3.4892	3.49496	3.37672	3.49865	3.01178	3.30458	3.3329	3.28708	3.37394	3.21606	3.33129	3.38392	3.27428	3.53084	3.45698	3.47116	3.51366	3.56562	3.28708	3.55658	3.35808
ARMCX2	2.88718	2.83719	2.75643	2.57568	3.09149	2.4853	3.49432	3.31838	2.90737	2.4454	1.95027	2.13198	3.20926	2.64057	2.35599	3.92312	2.11708	2.46896	3.31069	2.6872	2.98284	1.92678	2.20621	2.55728	1.72538	1.17027	1.21149	1.61819	1.63996	2.12121	1.53351	2.08997	1.40964	2.3124	1.65507	1.62605	1.95701	2.49949	2.26429	1.29503	1.91369	2.14252	1.67592	1.46236	2.00522	1.2123	1.57562	2.88974	2.35731
ARNT	2.02141	2.34884	3.12632	2.41039	2.0868	1.75263	2.81187	1.79927	1.96755	1.24104	1.74397	1.53867	2.52338	2.05939	1.2872	2.26085	2.47193	1.80504	2.24979	2.20123	1.66272	2.65916	2.59362	2.15308	2.02826	1.65717	2.63812	2.38395	1.40171	2.18934	2.60057	2.04854	2.8391	2.56624	2.58055	1.81982	2.51403	2.77061	2.01739	2.43158	2.37219	2.25144	2.5007	2.29611	2.10033	2.38186	1.7662	2.37798	2.27509
ARNT2	1.27347	1.29776	2.06568	1.81034	1.80463	1.74222	1.79796	2.52396	1.76223	1.21297	1.14342	1.77747	1.94325	1.24107	1.46878	1.47926	0.974778	2.11999	0.87712	2.25766	1.56691	1.00607	1.34951	1.92747	1.60175	1.11549	1.1669	1.07666	1.06211	1.38865	1.47518	1.1641	1.25219	1.3966	1.42069	1.42535	1.5113	1.51044	1.12904	0.991824	1.33301	0.962876	1.59789	1.17153	1.36534	1.25473	1.48551	0.987255	1.26579
ARPC1A	2.2071	3.16157	1.74759	2.04802	1.69249	1.47448	2.07294	1.81515	1.50945	1.54395	1.91961	2.16925	1.3475	1.75909	1.56456	1.5866	1.85971	1.46537	2.37001	1.76628	1.2349	2.59041	3.19423	2.92014	3.30301	2.93611	2.77304	2.29941	2.65863	2.52216	2.65358	2.24925	2.26702	2.83567	2.66277	2.62374	2.5338	2.5031	2.76088	2.64829	2.48029	1.71414	2.52118	3.02028	3.01746	2.75712	2.45863	2.62535	3.1482
ARPC2	3.1642	3.99892	3.94987	3.86654	4.29366	3.79083	3.71607	3.10563	3.8075	3.60894	3.46037	3.6137	3.65179	3.23753	3.06991	3.78797	3.37276	3.67893	3.62036	4.317	4.31128	2.91266	3.54314	3.14185	3.55621	3.3044	3.29616	3.25498	3.18215	3.28633	3.29616	3.16395	3.15987	3.23857	3.29616	3.26949	3.15971	3.40837	3.25694	3.3631	3.40207	3.35484	3.25291	3.38575	3.25906	3.02937	3.1329	3.24052	3.30239
ARPC3	4.8021	3.93059	4.64441	3.9097	4.47777	4.92248	4.55637	4.86677	4.44892	4.94934	5.12941	5.40251	4.46036	5.306	5.40549	4.60113	4.627	5.19259	4.23104	4.41211	4.24248	3.51586	3.79337	4.27077	4.22024	4.02847	3.90141	3.9644	3.88389	3.67086	3.87794	3.77622	4.063	3.77468	4.06454	3.88389	3.95112	4.32644	3.87188	4.12209	4.09073	3.58764	3.76485	4.12574	3.9432	3.86725	3.72768	3.63435	3.86634
ARPC4	1.46885	1.19476	2.56671	2.45221	1.23838	1.8619	2.13946	1.95607	2.0557	1.38658	1.70825	2.21678	2.71937	1.35485	1.60615	2.1583	1.45299	2.65196	0.179678	2.09733	0.61882	1.79176	2.20338	2.34409	2.26369	2.08268	1.8666	2.24723	1.87709	1.99062	1.87079	1.59302	2.35401	1.77294	1.98948	2.03812	1.57943	1.7429	1.89832	2.34276	2.0983	2.05815	1.88845	2.22193	1.93212	2.27616	1.69562	1.72577	1.45259
ARPC5	3.63184	3.6625	4.56272	3.96508	3.63415	4.01021	4.36717	4.40246	3.80714	3.62374	4.16988	4.12881	4.09699	3.27256	3.31016	3.90607	3.71515	3.93442	4.29774	4.11839	4.12186	3.70772	3.46723	3.93788	3.15881	2.80638	3.41065	4.07438	2.87245	3.7607	3.235	3.49635	4.04498	3.51673	3.45533	3.67364	3.53237	3.75644	3.23749	3.66521	3.77798	3.62777	3.23174	3.20135	2.92285	2.61508	3.73101	3.40992	3.71
ARPP19	2.984	4.14603	2.98839	3.65974	2.66468	3.02941	3.32822	3.59382	3.51863	2.52797	2.87366	2.85901	2.4313	2.49087	3.0255	3.51229	2.65785	2.55776	3.56648	3.05821	2.80628	2.53923	2.49139	2.06034	2.97982	2.79913	2.23463	2.36482	2.91637	2.51362	2.79256	2.62486	2.20403	2.60743	2.79488	2.51302	2.6107	2.39183	2.53167	2.24325	2.43289	2.63253	2.89754	2.5522	2.86024	2.5412	2.57892	2.92834	2.6283
ARR3	1.74478	1.74629	2.60246	1.76595	2.49462	1.79215	1.51953	2.21091	2.2487	1.89394	2.06528	2.6856	1.61275	2.26483	1.47065	2.56617	2.05167	2.06679	2.25979	2.22048	1.06902	1.92079	2.48383	2.37239	2.32237	2.22878	2.07248	2.0831	2.04842	2.04351	2.01227	2.13212	2.03783	2.10479	2.20356	2.04357	2.04521	2.31131	2.03356	2.12541	2.04758	2.05272	2.14605	2.12312	2.0917	2.08221	2.07242	2.01204	2.17311
ARRB2	2.51024	2.36489	2.57278	2.4725	2.49165	2.38067	2.27194	1.59871	1.88039	1.42857	2.94968	2.90404	2.55531	2.9277	2.7232	2.21109	2.73954	2.67193	2.35588	2.06631	1.77279	2.21404	2.87674	2.71497	1.72394	2.47262	2.44798	2.47995	2.38913	2.39396	2.41355	2.22617	2.37123	2.32309	2.46702	2.7642	2.25095	2.41534	2.36973	2.43082	2.40909	2.51036	2.39219	2.39243	2.30965	2.44511	2.58153	2.10227	2.36663
ARSA	2.80639	2.75806	3.61026	2.7082	2.63697	3.29024	3.00227	3.49019	2.59372	2.12259	2.54895	2.87253	3.27142	2.50875	2.10784	3.03025	2.84302	2.69904	3.60568	3.41794	2.3953	2.73633	3.26147	2.61439	3.25534	2.43887	2.92258	2.95759	2.31315	2.43913	2.61465	2.51039	2.75003	2.85484	2.76117	2.98091	2.57844	2.78896	2.58387	2.32631	2.84055	2.95789	2.16959	2.72504	2.54566	2.65709	2.75592	2.31213	2.65258
ARSB	1.26949	1.38411	1.4469	1.40603	1.51367	1.18079	1.13992	0.886769	0.642087	0.686439	1.34573	1.19873	1.04125	1.48626	1.39457	1.00886	1.58992	1.13594	1.18378	1.03029	0.677469	1.73179	2.50174	2.25253	2.13573	1.92791	2.10657	1.97717	2.0412	1.83476	1.95283	2.0171	1.9408	2.03223	2.07543	2.05998	2.18071	1.93446	1.91704	1.87441	1.98416	1.90662	1.92893	2.02039	1.85953	1.89938	1.84939	2.05215	1.89068
ARSD	2.37138	2.23076	2.17433	1.64056	2.02941	1.91988	2.03132	2.22933	1.48656	0.431945	2.37616	2.38142	1.57313	2.18628	2.34938	1.66448	1.81609	1.70465	2.31685	1.74674	1.59752	1.33539	2.45657	2.70047	2.01656	2.19899	2.86254	2.60686	2.33228	2.05355	2.23445	1.85613	2.63146	1.94605	1.96835	1.94057	2.32757	1.42596	2.13709	2.47151	2.11389	2.39689	2.61992	2.30537	1.63127	2.12676	2.58284	1.60661	2.1795
ARSF	1.65008	1.45286	1.76575	1.2937	1.8656	1.29567	1.29221	1.33868	0.962517	0.665939	1.52008	1.70347	0.846357	2.19233	1.7702	1.52552	1.44742	1.41628	1.91305	1.3797	0.76381	2.37315	1.75255	2.09194	1.95249	1.93961	1.94407	1.8824	1.94302	2.06028	1.94241	1.95551	1.94645	1.90583	1.93521	1.91982	1.88551	1.98	2.00108	1.94935	1.86379	1.98325	1.99789	1.90826	1.8808	1.91158	1.91481	1.91314	1.93002
ART1	2.67142	2.18416	2.48814	2.00482	2.17628	2.0398	2.02256	2.44528	1.93437	1.20667	2.57633	2.77292	1.70625	2.39158	2.81085	2.17628	1.97132	2.43937	2.33393	1.89889	1.52643	2.27248	2.0367	2.12343	2.54736	2.29155	2.29449	2.33249	2.35707	1.88565	1.8367	1.45542	2.5778	1.98929	2.16294	1.90532	2.47337	1.43154	2.14829	2.54019	2.23411	2.05183	1.74818	2.28715	2.13018	2.2503	2.13587	1.78402	1.90284
ART3	1.23092	1.05401	1.36851	1.01326	1.23619	1.08805	1.20599	0.969632	0.921211	-0.192965	0.918814	1.07271	0.459048	0.985933	1.53775	0.98785	0.834435	1.23667	1.2314	1.24194	0.535276	2.20264	2.16824	2.23092	2.03736	2.36725	2.16466	2.00708	2.16744	2.19485	2.00039	2.15119	2.39778	2.1795	2.47924	2.60313	2.28705	2.15713	2.20632	1.95253	2.23939	2.28971	1.99414	2.3634	2.33845	2.50852	2.7004	1.92841	2.09135
ARTN	-0.388	-0.642	-0.388	-0.266	0.148	0.368	-0.671	-0.626	-0.205	3.167	0.903	1.623	-0.292	2.349	0.486	0.148	1.35	1.286	-1.463	0.304	-0.584	2.15509	2.15319	2.12869	2.14823	2.14284	2.18808	2.15343	2.18583	2.14972	2.14109	2.11406	2.19709	2.14374	2.14937	2.14216	2.18954	2.16453	2.1659	2.15554	2.14578	2.15331	2.14598	2.19924	2.11534	2.16037	2.16148	2.17108	2.14651
ASAH1	2.40224	2.25293	2.85907	2.37353	2.45863	2.62152	2.42208	2.63823	2.21168	1.43638	2.64815	2.56461	1.76477	2.5359	2.56827	2.89875	2.19811	2.09369	2.48578	2.49674	1.62799	1.90445	2.23542	2.4717	2.7062	2.45855	2.20139	2.13678	2.52388	2.51294	2.18464	2.44855	2.13488	2.16803	2.31118	2.10509	2.34723	2.63161	2.26542	2.46964	2.4527	2.30145	2.24887	2.36149	2.14728	2.63561	2.69045	2.24881	2.1613
ASAP2	1.87489	2.321	2.09894	2.53757	2.93728	2.79207	1.51011	2.39535	2.16232	2.84796	1.80802	1.85243	1.60592	1.90083	2.24016	2.20673	2.22519	2.1209	2.80504	2.05253	2.61492	2.33689	2.95226	3.04622	3.02863	2.97932	3.04944	2.63104	2.5299	2.77841	2.83736	2.56703	2.50678	2.89725	2.9141	2.69857	2.96845	2.43665	2.76187	2.82183	2.7258	2.70059	2.77812	2.73716	2.93724	2.55523	2.59234	2.26391	2.90598
ASCC3	2.98244	3.30531	2.77782	2.91521	2.88724	2.83081	2.46084	2.83916	2.85976	2.55799	3.01875	3.00354	2.51383	2.96428	2.75083	2.58155	2.73955	2.99372	3.27586	2.65122	3.15712	2.74516	2.63626	2.54519	2.96513	2.448	2.41078	2.57428	2.4772	2.58496	2.45968	2.56188	2.45926	2.35893	2.53658	2.57999	2.53342	2.70468	2.47831	2.46625	2.57446	2.83221	2.13493	2.5408	2.64777	2.44692	2.67626	2.56046	2.66819
ASCL2	-0.118	-0.071	0.129	-0.431	0.527	3.165	0.103	-0.787	-0.948	-2.592	0.361	0.326	-1.243	0.615	0.031	0.001	0.071	0.028	0.102	-0.576	-1.301	3.21886	3.26083	3.19872	3.32117	3.28667	3.26944	3.18602	3.09748	3.16879	3.26235	3.13024	3.22661	3.23524	3.2304	3.25225	3.25932	3.217	3.20082	3.29723	3.22002	3.11565	3.25415	3.26049	3.27917	3.20981	3.20058	3.01632	3.22661
ASGR1	3.30825	3.35466	4.20465	3.3713	3.54231	3.37534	3.66943	3.72441	3.20131	2.71452	3.54181	3.23611	3.49439	3.4848	3.35113	3.80916	3.62958	3.16801	3.70272	3.79756	2.72561	3.24787	3.38453	3.52264	3.4447	3.49325	3.36057	3.46617	3.3351	3.28281	3.50329	3.12917	3.40713	3.52463	3.34003	3.20006	3.23207	3.29917	3.49079	3.74224	3.41261	3.14101	3.48498	3.2682	3.37721	3.53202	3.19316	3.41316	3.57301
ASGR2	2.26916	2.5088	2.86473	2.72127	2.793	2.31318	2.51206	2.00235	2.39197	1.32039	2.11864	2.33274	2.34089	2.36643	3.31792	2.94406	2.44033	2.43979	2.01322	2.37186	1.99692	2.79199	2.82847	3.21694	3.12742	2.58834	2.70127	2.54095	2.2993	2.32302	2.90686	1.99723	2.80008	2.8698	2.83945	2.38413	2.36099	2.9017	2.56516	2.98267	2.43769	2.71551	2.72344	2.88203	2.65926	2.06824	2.90222	2.33255	2.76085
ASH2L	3.09046	3.20452	2.68485	2.74295	2.85008	2.98173	2.30109	2.90445	2.72483	2.62142	2.48871	2.99346	2.83142	2.68645	3.0233	3.13737	3.09686	2.85274	2.36985	3.20186	3.1864	2.72181	2.87841	3.12299	2.9925	2.91575	2.7975	2.94279	2.96593	2.63409	2.74056	2.83523	3.07172	2.91443	2.84593	2.78152	2.86301	2.72441	2.88188	3.28751	3.1298	2.6526	2.91206	2.97456	2.97022	2.96544	2.70649	2.69998	2.83307
ASL	3.06933	2.40973	2.85504	4.04765	2.63436	2.75554	2.09495	2.19199	3.39543	1.12057	3.39346	4.17967	3.21071	3.18903	3.24814	3.18016	2.20579	3.46834	3.69593	2.48214	2.37032	0.31235	0.482941	0.418471	0.625346	0.412443	0.444917	0.418883	0.892496	0.522093	0.424006	0.55381	0.374139	0.658996	0.585249	0.498624	0.524293	0.366791	0.507537	0.41803	0.600238	0.555858	0.64324	0.525893	0.589641	0.692944	0.479266	0.419967	0.441334
ASMT	1.58558	1.61061	1.27009	1.35252	1.53848	1.41876	1.5429	1.01545	1.41827	0.790238	1.2382	0.366805	1.4379	1.78234	1.44526	1.28923	1.52376	0.728416	0.977176	1.26617	0.552272	2.23435	2.33226	2.62488	2.32199	2.37915	2.37662	2.29837	2.27642	2.5851	2.24196	2.26505	2.30062	2.33974	2.61768	2.57141	2.35859	2.47996	2.24715	2.37509	2.49355	2.36649	2.23781	2.50859	2.5231	2.39785	2.37927	2.32346	2.28897
ASMTL	2.51883	3.37513	2.26215	2.62884	2.22134	2.30295	1.86188	2.59888	2.25595	1.82108	2.3453	2.19759	1.98687	2.27351	1.8247	2.47183	2.22134	2.47854	1.9187	2.11444	1.93057	2.42863	2.58488	2.5621	2.3081	2.4796	2.34555	2.48525	2.65884	2.40515	2.7762	2.3309	1.8477	2.57577	2.08357	2.17873	2.4935	2.50552	2.63868	2.34534	2.37428	2.09043	2.61753	2.35239	2.60971	2.73625	2.30456	2.64561	2.69279
ASNS	-0.238271	-0.150136	-0.116238	-0.020354	-0.0232595	-0.360305	0.707006	-1.56224	-0.586939	-0.601467	-0.395656	-0.446019	0.312333	-0.104615	-0.188393	-0.458126	0.487152	0.430493	-0.726891	-0.268296	-1.22277	0.637007	1.20732	1.7429	1.39725	1.75445	1.46504	1.29131	2.02987	1.3231	1.35457	1.41245	1.24452	1.90477	0.997534	0.842416	1.63807	1.00198	1.80733	1.60114	1.51299	1.37075	1.77352	1.25139	1.77548	2.04283	0.539657	2.08079	1.95713
ASPA	2.20311	2.06768	2.31848	2.21515	2.02354	2.30092	2.33102	1.86555	2.0105	1.99847	2.02154	1.80084	1.85301	2.0421	1.85903	1.83595	2.06768	2.27634	2.12135	2.33252	1.60121	2.03767	2.16397	2.22586	2.42404	2.11787	1.97456	2.0375	2.07001	2.04089	1.99634	1.9302	2.54223	2.20929	1.92888	2.01025	2.45557	2.14278	1.88745	2.07352	2.06383	2.046	1.98162	1.98035	2.11181	1.91523	1.99837	2.11719	2.37994
ASPH	1.62093	1.92397	1.49394	1.5988	1.4824	1.64161	1.9966	1.19331	1.087	0.890267	1.43766	0.792621	1.37465	1.60217	1.49346	0.953761	1.79025	1.23179	1.45017	1.59255	1.08171	1.78014	2.06653	1.87483	2.15581	1.80694	1.95423	1.80425	1.76745	2.11661	1.81021	1.99258	1.864	1.79709	1.81018	2.07743	1.94539	2.44123	1.7782	2.04054	1.82355	2.11611	1.82105	1.64207	1.96468	1.72646	2.18097	2.39043	1.93496
ASS1	1.76365	1.8717	1.89628	1.76519	1.99256	1.66738	1.7826	1.35858	1.72627	0.656503	1.24234	1.67711	1.58698	1.80411	2.55637	1.37446	1.6346	1.65509	1.55318	1.74317	1.21673	1.5946	1.80039	1.74776	1.79871	1.69941	1.64752	1.72886	1.63478	1.65594	1.8114	1.7261	1.67933	1.68275	1.69773	1.60263	1.69035	1.67147	1.67779	1.72175	1.70868	1.66584	1.61353	1.69236	1.70466	1.66128	1.61716	1.7138	1.64106
ASTN1	1.89316	1.66444	1.9513	1.76975	2.05088	1.94415	1.64776	1.51053	1.6816	-0.278734	1.54722	1.91651	1.67969	1.75736	2.70083	2.51595	1.70161	1.66873	1.36282	2.21337	1.29134	2.43099	1.4483	1.45179	1.76222	1.53843	1.80952	1.54492	1.86037	1.93858	1.79543	1.52353	1.571	1.76735	2.23688	1.6916	1.64722	2.4873	1.97572	1.90259	1.62644	1.59718	1.72537	1.91681	1.57375	1.66346	1.50108	1.55196	2.06766
ASTN2	1.63395	1.77082	2.15154	1.36527	2.06536	1.43776	1.40785	1.34043	1.84027	1.70137	1.4768	1.68008	1.76829	1.83115	2.7041	1.84585	1.70391	1.97056	2.06789	1.47072	2.28689	1.70867	1.95099	2.01062	2.04597	1.75947	1.88118	1.74859	1.93212	1.85986	2.11848	1.84361	1.72728	1.82453	1.87408	1.96168	1.95796	2.27771	2.00326	1.85343	1.9053	1.72691	1.92276	1.80568	1.88783	1.89119	1.9024	2.08829	1.98041
ATF1	2.40829	2.49467	2.86756	2.36194	2.11808	2.294	2.29347	2.40144	1.9369	2.33508	2.69691	2.52363	1.95481	2.53627	2.37247	2.64793	2.44779	2.15706	2.89758	2.34298	2.09754	2.91694	2.31881	2.43558	2.33306	2.22237	1.93725	2.53606	2.33772	2.69399	2.25402	2.59138	2.59444	2.48674	2.49496	2.53688	2.40484	2.64382	2.33678	2.07262	2.37204	2.59693	1.97911	1.82055	2.09669	1.92069	2.74517	2.58002	2.48732
ATF2	2.44784	2.49579	3.18599	2.43961	3.23103	2.16401	2.15626	2.31464	2.38827	1.28976	2.0807	2.19017	2.52534	2.03614	3.04359	1.99885	2.51371	2.55343	2.62899	2.61107	2.1519	2.06969	3.12135	2.96807	2.97954	3.14117	2.8911	2.25246	2.79177	2.61239	2.77778	2.68815	2.52518	2.67351	2.79718	2.44328	2.27727	2.30564	2.78852	2.7973	2.6905	2.84733	2.9141	3.14366	3.10343	2.9936	2.77895	2.68346	2.52932
ATF3	1.95979	1.92508	1.92209	1.71743	2.11358	2.05075	1.59535	2.01484	2.09922	2.33739	1.83592	2.07468	1.68571	2.28593	2.29789	2.53666	1.75274	2.5235	1.83891	2.26618	1.92089	2.58716	2.68393	1.71708	2.68769	2.15432	2.28669	2.00331	2.2355	2.15889	2.20735	2.19888	1.95352	2.17956	2.22889	2.20882	2.20305	2.27083	2.17105	1.9881	1.83535	2.12027	2.39138	2.23765	2.21608	2.24615	2.21985	2.29389	2.25595
ATF4	3.16375	3.29238	3.13951	3.39232	3.27556	3.32058	3.12071	2.78083	2.85504	3.34977	3.4794	3.57636	2.97229	3.61495	3.07668	3.52244	3.71291	3.38787	3.48434	4.01767	2.62449	3.70375	3.39729	2.98015	2.81847	2.46943	3.13213	2.82307	2.81521	3.43582	3.40061	3.58426	2.96303	3.3404	3.09014	3.23693	3.46188	3.30872	3.24733	2.49859	2.65989	3.3283	3.50676	2.87719	2.70731	2.36873	3.21448	3.73635	3.67541
ATF5	2.69554	2.54512	2.69394	2.57232	2.48484	3.05506	2.34349	2.96118	2.57766	3.02359	2.84703	2.69287	2.39203	3.33937	2.73074	3.00919	2.72861	2.67047	2.80382	2.91477	2.79049	3.25405	2.98019	2.87389	3.14127	3.03091	3.03002	2.89364	2.43314	2.45169	2.96669	2.5463	2.95045	3.02171	2.95362	2.87148	2.97229	2.99782	2.74657	3.01252	2.76559	2.72101	2.85395	2.84607	3.03795	2.89952	2.87148	2.17405	2.84461
ATF6	4.85416	3.80221	4.96389	3.307	5.15281	4.35752	4.52546	6.67135	4.86514	4.06078	4.84224	5.69859	5.25348	4.76686	6.59168	5.62512	5.63323	4.88613	5.40662	5.30262	4.31459	2.87624	3.55389	3.94997	3.99158	4.14247	3.58673	3.21307	2.76488	2.66033	3.51776	3.47572	3.63095	3.84098	3.93202	3.41731	3.33953	3.70241	3.5717	3.78524	3.1018	2.90571	3.27064	4.02983	3.74772	3.31269	3.79867	3.22914	3.63961
ATF6B	1.98575	2.11816	2.4402	2.16196	3.3053	2.22637	2.01357	2.08158	2.68185	1.12785	2.02439	2.48811	2.42835	2.17484	3.36765	2.50409	1.87239	2.86116	2.00532	2.55613	1.89403	2.38191	2.4344	1.81935	2.74988	2.30563	1.34193	2.15676	1.98499	2.01841	1.8938	2.16947	2.01439	1.95309	2.09666	1.58564	2.01308	2.49386	2.07366	2.18384	2.3019	2.27388	2.1465	2.46886	2.20853	1.84787	2.09278	2.07945	2.44165
ATF7	0.928431	2.24616	0.985293	1.06787	1.28444	0.766249	1.68297	1.07331	1.34823	1.11534	1.15638	1.26862	1.07133	1.27653	1.35416	1.23401	1.5114	1.10594	1.75764	1.56925	0.46364	1.9933	2.36644	2.06387	1.78171	2.00949	2.04354	1.90969	1.95017	2.29123	1.9715	2.22198	1.80152	2.13744	2.15694	1.94878	1.84897	1.98959	1.99057	1.92143	2.14814	2.07229	2.02633	2.06471	1.9887	1.94378	1.77134	1.75071	1.7895
ATG12	2.69235	3.12262	2.90574	2.52794	2.92922	2.71384	2.42599	2.88225	2.28607	2.27707	2.99169	2.72433	2.30905	2.17213	2.71034	2.54293	2.11616	2.69535	2.93372	3.13062	2.83327	2.48328	2.12066	2.59185	2.92606	2.93212	2.77181	1.93285	2.55141	2.30088	2.67266	2.50305	2.26412	2.27219	2.6084	1.98285	2.43275	2.08481	2.43534	2.83571	2.69146	2.3137	1.96827	2.74139	2.63169	2.74699	2.4875	2.56903	2.67451
ATG2A	2.31891	2.90476	2.56362	2.22877	2.27384	2.20362	3.10913	1.40711	2.2948	2.79262	1.47733	0.606935	2.87437	1.91908	1.74458	1.77707	2.52956	2.07262	1.87244	2.29218	2.76223	2.63191	2.76775	2.06857	3.55344	2.69555	2.59287	2.25833	2.81233	2.6252	2.52141	2.34355	2.25064	2.79954	2.54471	2.49621	2.52995	2.42637	2.63726	2.0018	2.45089	2.21902	2.43608	2.48243	2.48633	2.59394	2.33352	2.46072	2.73411
ATG4B	2.61891	2.29132	2.60219	2.34313	2.80053	2.56152	2.29745	3.12088	2.62727	2.3058	2.63896	2.58325	2.46068	1.8562	3.13369	2.60331	2.25455	2.74816	3.09079	2.46068	2.46458	2.17655	2.13364	2.52383	1.8985	2.10707	2.12522	2.10129	2.12783	2.07946	2.15614	2.10246	2.11058	2.18922	2.10452	2.12552	2.18325	2.12954	2.10276	2.17442	2.13432	2.09916	2.12472	2.09679	2.15837	2.0863	2.17082	2.13662	2.11106
ATIC	3.04773	2.87186	2.99549	2.66753	3.0917	2.44407	2.86151	2.44303	2.49579	1.93506	2.37837	2.66288	2.55683	2.77047	3.24792	2.57339	2.69391	2.64891	2.3463	2.53356	2.1249	2.58455	2.77585	2.98004	2.69852	2.88386	2.72986	2.81085	2.92369	2.91633	3.17509	2.83479	2.58286	2.75632	2.62421	2.56715	2.9699	2.7588	2.94346	2.87468	2.89935	2.70214	2.90182	2.72027	3.14152	2.92257	2.66852	2.95645	2.96333
ATM	1.98335	1.96303	1.90814	2.18763	1.96557	1.51432	2.11446	1.44521	1.87308	0.801376	1.50822	1.15556	1.64644	1.74452	1.712	1.85885	1.70336	1.5875	1.76637	1.86698	0.900467	1.77986	1.80688	1.84568	1.49474	1.63725	1.66443	1.67642	1.63245	1.65789	1.6177	1.59955	1.60735	1.65	1.68115	1.66996	1.57569	1.70613	1.6034	1.59261	1.57839	1.6508	1.59933	1.58103	1.64827	1.63697	1.72063	1.60988	1.60493
ATMIN	2.50797	1.97446	2.88328	2.41415	2.21951	2.62675	2.46954	2.50897	2.89027	2.84385	2.5484	2.67965	3.11735	2.58583	4.01169	3.03999	2.54341	2.79195	2.14864	2.51496	2.78396	1.40686	2.37905	2.69199	2.50903	2.4384	1.51483	2.41001	2.3393	2.35144	2.22835	2.40076	1.47504	2.49188	2.36325	2.03109	2.1824	1.95804	2.11626	1.97876	2.3332	2.23713	2.24559	1.66671	2.17702	2.17238	2.18198	2.34306	2.46163
ATN1	1.59506	1.39367	2.00245	2.36515	2.01016	1.39059	1.41011	1.8062	1.63256	0.875303	1.69575	2.135	1.46354	1.48922	2.3631	1.82932	1.14245	2.00451	1.75791	1.82367	1.65003	1.45095	1.49251	1.59498	1.54124	1.67668	1.71314	1.69595	1.64214	1.62632	1.6384	1.68422	1.64786	1.61427	1.7861	1.62381	1.62588	1.65186	1.67899	1.61609	1.72662	1.63182	1.70902	1.67773	1.6328	1.62373	1.66939	1.63024	1.61787
ATOX1	1.66705	2.04447	1.73554	2.04396	1.63155	1.95722	1.43929	1.17906	1.89837	1.24196	1.79489	2.19868	1.30029	1.8238	3.02655	1.65082	1.67923	2.40768	0.897519	1.70865	0.903099	2.59317	3.2032	2.89391	3.0258	3.14758	2.77195	2.64188	2.60841	2.54195	2.90266	2.32149	2.47925	2.7885	2.64634	2.53663	2.63485	2.89007	2.97299	2.83422	2.52844	2.22596	2.87596	3.04116	2.82056	2.47494	2.67945	2.33062	3.07703
ATP10B	2.14447	2.30592	2.90802	2.06348	1.8269	1.94199	2.18123	2.41834	2.9304	2.32723	2.73112	2.27928	2.68902	2.30752	2.60271	2.77907	1.92174	2.13967	2.02991	2.46364	2.29846	2.39107	1.99433	2.03353	2.56897	2.30851	2.10601	2.18297	2.28456	2.09326	2.13269	2.10739	2.11986	2.11015	2.09788	2.20961	2.26917	2.22878	2.01606	2.14845	2.12925	2.07381	2.16302	2.0523	2.07888	2.16243	2.10604	2.02843	2.06575
ATP11A	3.19054	2.52393	2.75179	2.30928	2.53761	2.79803	2.60366	1.21573	2.88059	2.93909	1.91772	1.5587	2.4593	2.98768	2.11586	1.3181	2.96598	2.57347	1.83185	1.51719	2.2588	3.90337	3.41877	3.4273	3.22976	4.42036	3.12963	3.32885	3.22862	3.04076	3.23953	3.23806	3.28243	3.09227	3.22113	3.26453	3.41241	3.20749	3.09332	3.78172	3.41546	3.53758	3.38567	3.39134	3.24784	3.24859	3.2452	3.15814	3.30737
ATP11B	3.41065	3.07656	3.85577	3.07018	3.79927	4.03117	3.24017	4.21934	3.1876	3.96877	4.1933	3.98695	3.71133	4.23113	3.86806	3.92014	4.0577	3.71575	4.11125	4.03756	3.59587	2.64101	2.87694	3.19121	3.03248	3.6938	3.0298	3.04205	2.99784	2.93887	3.16948	2.93792	3.09413	2.96511	3.25263	3.43795	3.01385	2.7817	2.74572	3.01305	3.25192	2.79703	2.60623	3.55932	3.18645	3.24761	2.99716	3.07526	3.07896
ATP12A	3.64322	3.39322	3.28774	2.49869	3.58642	2.99869	3.06715	3.69545	3.15944	2.72131	2.91959	3.40437	3.18886	3.9419	3.08287	3.10518	3.2918	3.4277	3.15184	3.45153	2.69849	2.59887	2.78212	2.9199	3.08518	2.58236	2.97181	2.86157	2.44168	2.65498	2.79633	2.75455	2.79209	3.14047	2.88944	2.83487	2.57175	2.83298	2.74266	2.80219	2.83374	3.1231	3.0529	2.89449	2.5841	2.70356	2.76288	2.6336	2.77081
ATP1A1	2.19524	2.41296	2.38371	2.23025	2.03938	2.01061	1.61832	1.85859	2.02547	0.393522	1.96121	2.12378	1.75452	1.52817	3.52698	2.03315	1.90702	2.11275	1.79864	2.07391	1.75548	1.8965	2.53308	2.20301	2.50372	2.22325	1.87974	1.91573	2.5399	1.98922	2.11143	1.89652	1.99179	1.96374	2.21405	1.75804	1.93281	1.93022	2.24326	2.1948	2.00249	1.89741	2.1104	2.12295	2.41174	2.28965	1.49315	2.23174	2.27207
ATP1A2	2.17574	2.30352	2.48579	2.29966	2.97089	2.60876	2.39418	2.41588	2.22299	1.9004	1.97225	2.48869	2.2283	2.60538	3.51482	2.08122	2.39466	2.61262	2.02481	2.39032	1.99684	2.05657	1.7499	1.85324	1.95836	1.6092	1.63313	1.82572	1.58404	1.64894	1.6808	1.79489	1.80983	1.64271	1.7966	1.71648	1.68019	1.95465	1.57745	1.61664	1.68338	1.68205	1.74799	1.69753	1.75273	1.61975	1.5939	1.80262	2.13731
ATP1B1	2.58564	2.09941	2.54329	2.11684	2.49746	2.20153	2.03613	2.53682	1.76811	1.96539	2.77794	3.2577	1.42585	3.0365	3.40466	2.17662	2.55973	2.70869	2.25484	2.40729	1.76014	2.45279	2.50918	2.35142	2.90036	1.99374	2.41178	1.92087	1.7445	2.2165	2.9268	1.95319	1.68403	1.97919	2.24449	2.3875	2.43214	2.36281	2.44672	2.20485	2.33605	1.90207	2.73255	2.51348	2.78177	2.09929	2.31736	2.4827	2.61772
ATP1B2	-0.168878	1.1249	0.307488	0.0877803	0.234585	0.981592	0.305491	0.626064	0.312981	-0.718148	0.570638	0.437815	0.5991	0.340944	0.780359	0.503228	0.721937	0.408853	0.383887	-0.0410484	-0.127434	1.95669	1.47514	1.98787	2.05528	1.72377	1.61975	1.23286	1.15475	1.14182	1.41876	1.51776	1.87584	1.60435	1.58065	1.3328	1.07043	1.38883	1.47058	1.73024	1.69302	1.62172	1.82822	1.6336	1.33764	1.7485	1.64757	1.38752	1.27728
ATP1B3	2.01156	2.36727	1.98726	1.68182	2.45896	2.03918	2.07066	1.42995	1.76357	1.36257	2.11596	2.00936	1.89115	2.05409	2.01709	1.41394	2.15517	1.67906	2.06846	2.03808	2.6578	2.8327	3.17095	3.08842	3.44485	2.96267	2.97273	2.84257	2.71318	2.75526	2.79683	2.76907	2.80045	2.88281	3.12353	2.6795	2.87204	2.66513	2.76739	3.26816	3.00555	2.60253	2.82486	3.14535	3.23058	3.0432	2.77519	2.35578	2.67329
ATP2A1	1.48462	1.53195	1.67045	1.48612	1.35609	1.03126	1.57978	1.63757	1.42185	0.812547	1.71679	1.36456	0.747781	1.75266	1.89415	1.42384	1.62163	0.702942	1.40043	1.69287	0.827493	1.49827	1.71872	1.91123	1.90047	1.59239	1.59072	1.53827	1.50713	1.54962	1.5846	1.56332	2.16973	1.59258	1.60564	1.6664	1.5628	1.5817	1.64181	1.51295	1.65316	1.55951	1.73479	1.54458	1.51838	1.53528	1.50836	1.55925	1.67597
ATP2A2	2.09523	2.09577	2.11295	1.77532	2.21386	1.38133	1.64703	1.70984	2.03512	0.727016	1.94709	2.10704	1.00184	2.3094	1.81128	1.76781	1.83705	1.44682	2.16931	2.08343	1.21011	2.44234	3.46754	3.21569	3.69827	3.0801	3.02971	3.04776	2.83718	3.17417	2.82898	2.74214	2.88276	2.60692	2.94569	2.97167	2.79361	2.85361	2.883	3.03891	3.023	2.9778	2.86614	3.10032	3.13597	3.28257	2.89779	2.58268	2.5972
ATP2A3	3.7073	3.44394	4.14932	3.44086	3.37771	3.73759	3.0702	4.08052	3.16774	2.63999	3.95269	3.97323	3.20163	3.66623	3.42084	3.68625	3.50708	3.23654	4.15496	3.83616	3.05788	2.69667	2.51063	3.03314	2.5636	2.94152	2.47011	2.55617	2.98117	2.90018	3.0469	2.18369	2.42488	2.82494	2.64672	2.56542	3.08008	2.69938	2.92343	2.09911	2.37397	2.64634	2.33985	3.00474	2.8852	2.27426	2.72885	3.04497	3.02492
ATP2B1	2.28068	2.31198	2.42205	2.29229	2.1898	2.07469	2.03631	1.88687	1.84951	1.39915	1.92423	2.05701	1.84951	2.48062	3.21422	2.62552	2.37408	2.39781	1.74853	1.87425	1.76872	1.85305	2.15181	1.75181	1.90605	1.94783	1.95956	2.27776	1.91185	2.42413	1.93254	2.0638	2.3495	2.2112	1.85447	1.82829	1.71965	1.91521	1.76464	1.90228	2.09024	1.79721	1.97055	2.00847	2.00438	1.77811	1.6724	1.80632	1.91234
ATP2B2	1.67313	1.81448	2.47512	1.8601	1.93628	1.64757	1.58291	2.2651	1.43855	0.480178	1.58291	1.71022	1.18442	1.3759	2.57838	2.13728	1.56136	1.44006	1.9418	1.60396	1.31625	1.89986	2.08827	1.69986	1.63587	1.77535	1.78583	1.73587	1.84363	1.8014	1.77536	1.72502	1.72893	1.75859	1.76001	1.70636	1.72534	1.74926	1.84163	1.77242	1.78034	1.68687	1.7432	1.73522	1.81452	1.74358	1.75436	1.7821	1.79968
ATP2B3	1.88362	2.05622	2.90045	2.20268	2.30673	1.97683	1.81015	2.12476	2.66277	0.937312	2.12033	2.40979	1.98225	1.88264	2.68742	2.70468	1.94231	2.26629	2.31166	2.21797	1.51181	1.5329	1.94196	1.62352	1.21949	1.40459	1.69386	1.87825	1.58685	1.70736	1.5482	1.55914	1.80009	1.38726	1.7019	1.375	1.40891	1.35396	1.55692	1.6669	1.6889	1.98143	1.58744	1.50317	1.42215	1.59617	1.43316	1.58112	1.44809
ATP2B4	2.44597	2.40278	2.90829	2.19801	2.31106	1.96019	2.33719	2.663	1.92233	1.08568	2.68113	2.36652	1.78315	2.50569	2.50143	2.35905	2.15482	1.70477	2.87683	2.33452	1.78955	1.58924	2.6456	2.31434	2.35796	2.28993	2.28781	2.29253	1.90843	2.31699	2.25426	2.02451	1.8838	2.53764	2.17792	2.23666	1.63875	2.05567	2.49572	2.00301	2.5064	2.06486	1.71465	2.42751	1.86658	1.65708	2.05155	2.47832	2.52023
ATP2C1	2.21535	1.80276	2.73419	2.68131	2.75565	2.41889	2.22333	2.34655	2.94073	2.85343	2.82599	2.62893	1.99683	3.02505	2.43037	2.44434	2.14899	2.53563	2.40892	2.38796	2.38048	1.54052	1.56752	1.4733	1.97728	1.19889	1.66181	1.78865	1.5319	1.72383	1.85875	1.93553	1.59122	1.67278	1.95533	1.36338	1.82466	1.71476	1.9956	1.27072	1.67832	1.71245	1.58138	1.32513	1.75475	1.38	1.81095	2.10856	2.09427
ATP2C2	2.05146	1.66284	2.39779	2.14346	2.14346	2.20162	2.37294	2.22542	1.86164	1.76383	1.98061	2.07578	2.1736	1.79026	1.46403	1.9124	1.721	1.99436	1.54969	1.88544	1.76383	1.73957	1.77774	1.7524	1.92423	1.82704	1.94363	1.85816	1.84603	1.76447	2.02086	2.11399	1.81528	2.02926	1.79952	1.98343	1.83619	1.81305	1.84167	1.81103	1.75901	1.75562	1.79734	1.8017	1.87142	1.73376	1.77621	1.81816	2.2064
ATP4A	4.47282	3.3199	5.21998	3.40573	3.44959	3.30321	4.63303	5.36636	3.32086	4.34837	4.38175	3.34184	4.15431	4.60919	4.60204	4.60966	4.21868	4.13858	3.94881	4.75795	3.57261	2.87263	2.71801	2.59344	2.55159	2.83287	3.02235	2.73233	3.35426	2.72089	2.61538	2.64989	2.64888	2.77675	2.69874	2.86348	2.72458	2.43508	2.68386	2.68328	2.78548	3.02955	2.71866	2.91767	2.76585	2.94383	2.9112	2.68437	2.61418
ATP4B	1.02908	1.35006	0.858432	2.09932	1.24039	1.54435	0.631054	1.70649	1.4465	0.0704079	1.01112	1.66726	0.680689	0.986539	2.37728	2.41983	0.806433	1.53868	0.710471	0.934067	0.517601	1.04794	1.21337	0.315008	0.767209	0.878724	1.00435	0.702467	1.15953	0.817412	0.735976	1.67261	0.634302	1.47602	1.00964	1.06543	1.50838	0.609619	1.27428	1.50281	0.634598	0.569196	0.540745	0.677959	0.850747	1.29265	0.854279	0.750094	0.881517
ATP6AP1	5.14904	5.01517	5.40982	4.96988	4.55383	4.96839	4.5603	5.65567	5.08136	3.56595	5.23613	5.05	4.69118	4.95495	5.36951	4.95196	4.70064	5.00671	4.84895	5.25256	4.31395	3.12192	3.7015	3.19352	3.47143	3.36075	3.5656	3.15657	3.54976	3.10748	3.54976	3.07397	2.91715	3.45697	3.08155	3.07069	3.25615	3.16043	3.54976	3.17664	2.84428	3.0215	3.48038	3.40018	3.47411	3.71511	3.03661	3.2821	3.61035
ATP6AP2	2.07375	1.92014	2.66574	2.71433	2.11712	2.01941	2.72321	0.827078	2.38986	2.21326	1.59619	1.56536	2.31671	1.75764	1.61918	2.00374	2.26499	2.58737	0.510445	2.29999	1.46609	2.87131	3.22589	2.94315	3.12776	2.98939	3.02035	3.01623	3.02077	3.05392	3.041	3.04543	2.99454	3.05072	3.0748	3.02639	3.041	3.06023	3.0114	3.01863	2.99625	3.04773	3.02258	3.03677	3.08404	2.98299	3.00989	3.03158	3.00953
ATP6V0A1	2.23504	2.32671	2.39719	2.38235	2.42474	2.09674	1.96957	2.32565	2.02256	1.33528	2.19954	2.19954	1.73959	2.43534	2.40302	2.25995	2.17887	2.69976	1.83073	2.30128	1.49266	2.71957	2.98926	3.25862	2.8634	3.03157	2.98812	3.16779	2.81184	2.72977	2.84092	2.57068	3.12921	3.02647	2.79631	2.94534	2.89106	2.79838	2.93514	3.15469	3.04727	2.87187	2.93083	2.78358	2.77245	2.89732	2.78048	2.71411	2.86449
ATP6V0B	3.51303	3.32196	4.03972	3.87736	3.57937	3.01357	3.28187	3.29424	3.60214	2.55816	3.39968	3.80806	3.40364	3.08287	4.23377	3.09178	3.3873	3.45561	3.08287	3.71648	2.46114	2.92162	3.48682	3.12316	3.56698	3.6362	3.356	2.96497	3.27126	3.03063	3.2365	2.96845	3.02975	3.19869	3.20638	3.28344	3.21754	3.20521	3.24535	3.12438	2.95952	3.0389	3.20211	3.56822	3.19007	3.29629	3.05309	3.07713	3.23759
ATP6V0C	2.49303	2.43323	2.80988	2.29464	2.35611	1.95152	2.23653	1.86826	1.93085	0.807606	2.28123	2.21138	1.73414	2.45112	2.08844	2.37791	2.33767	1.87441	2.43659	2.34382	1.75258	2.47131	3.35346	2.91795	3.05045	2.45727	2.60161	2.46495	2.32008	2.41063	2.46156	2.39949	2.37529	2.44454	2.39879	2.40352	2.58798	2.28659	2.35483	2.47508	2.36319	2.39393	2.38786	2.63223	2.34658	2.53732	2.40387	2.38978	2.27898
ATP6V0D1	3.33535	3.69825	3.99018	3.28091	3.25209	3.42341	3.18858	3.9763	3.27397	3.1096	3.44209	3.39352	3.51413	3.18378	2.93082	3.55629	3.0653	3.60433	3.24996	3.88398	3.48531	3.06488	3.38244	3.55106	3.64425	3.37807	3.24991	3.34933	3.18245	3.07701	3.13625	3.03219	3.24593	3.24112	3.28812	3.18698	3.16877	3.25148	3.12798	3.39312	3.28725	3.14913	3.23948	3.48735	3.35531	3.30077	3.19551	2.89783	3.18134
ATP6V0E1	3.0682	3.22188	3.64619	3.33071	3.50587	3.29777	2.67396	3.60515	3.15554	3.22904	3.31639	3.56553	3.54501	3.26102	3.04195	3.10018	3.01235	3.31734	2.72455	3.89629	2.97035	2.74661	3.08747	2.91692	3.28533	3.18145	2.89775	2.47397	2.79451	2.66544	2.7533	2.89526	2.74099	2.70312	3.09119	2.77931	2.77619	2.93301	2.86293	3.01361	2.99701	2.67799	2.74981	3.15771	3.18468	2.93434	2.89006	2.66755	2.6407
ATP6V1A	3.5721	3.79678	3.7533	4.24821	3.59126	3.9464	3.81128	3.82991	3.65183	3.15536	3.70411	3.3671	3.40903	3.70722	3.53794	4.41542	3.33966	3.37745	3.97746	3.97383	3.11343	2.85554	3.18081	3.36319	3.38926	3.24387	3.18607	3.24585	3.15856	3.20148	3.23666	3.26375	3.19294	3.28816	3.3047	3.15128	3.32259	3.29527	3.26375	3.30408	3.29056	3.23948	3.28646	3.30286	3.27735	3.21056	3.29927	3.21195	3.29927
ATP6V1B1	2.51978	2.17774	2.32864	2.14277	2.16432	2.15762	2.2472	2.24768	1.85677	1.5061	2.06947	2.14995	1.83905	2.85416	2.81488	2.31043	2.17774	1.56838	1.98037	2.04743	1.5885	1.94912	2.12948	2.51763	1.81285	1.69966	2.09137	1.8494	1.88409	1.6888	2.02308	1.92003	1.68873	1.7955	1.91252	1.73287	1.84175	1.82425	1.96331	1.64344	2.06548	1.86277	1.78533	1.67385	2.03046	1.70931	2.18375	2.02406	1.82082
ATP6V1B2	3.0317	3.13289	3.26745	3.1117	2.89872	2.89819	3.02852	2.92362	2.62534	1.88045	3.10534	2.94852	2.2831	3.00627	2.9819	3.52864	3.14454	2.92892	2.86269	2.90084	2.36257	2.87157	3.46784	3.72002	3.67267	3.59988	3.39336	3.55069	3.10826	3.26495	3.25345	3.19584	3.68297	3.27392	3.49826	3.39336	3.48019	3.52404	3.3456	3.66821	3.74095	3.33822	3.23966	3.56435	3.41102	3.3915	3.39521	2.98215	3.25499
ATP6V1C1	0.160443	0.92679	1.34626	1.4554	0.309442	0.352149	2.06374	-0.110981	1.36857	-0.698909	0.430919	0.78396	0.200777	0.198405	0.849918	0.753591	0.984682	0.922994	0.340286	0.898794	-0.592143	1.53086	1.9269	2.50333	2.65177	2.43971	2.43953	2.26873	1.96485	1.91466	1.86685	1.99306	1.77266	1.82809	2.59097	2.11405	1.40722	2.67182	1.88652	2.37623	1.83191	2.12817	1.60138	2.34582	2.38123	2.48908	2.18963	2.41282	2.50367
ATP6V1E1	2.65838	3.65195	2.88241	2.75917	3.03192	3.0047	3.50196	1.93613	3.01282	2.51364	2.30299	1.84824	3.1394	3.28366	1.95428	2.14297	2.59342	2.84754	3.00661	2.22417	3.01138	2.70531	3.812	3.38183	3.56117	3.71196	3.39917	3.11305	3.68432	3.07114	3.52318	2.99549	2.94532	3.38624	3.15839	3.2481	3.13043	3.31647	3.52583	3.50104	3.24661	2.86424	3.46981	3.63604	3.44074	3.66911	3.06339	3.1418	3.41859
ATP6V1G2	2.62353	2.96222	1.88559	2.72228	0.843775	3.27896	1.39044	3.1349	1.31173	1.29885	2.28914	1.85935	0.749325	3.63434	2.55103	1.32175	1.64708	2.41889	2.13268	1.3227	2.73993	1.97539	2.75446	1.44331	2.34802	1.70377	1.99624	1.68269	2.59272	1.95882	1.98488	2.7541	1.60322	1.75213	1.91264	3.27183	1.61997	2.5367	2.12265	1.48664	2.39093	1.89484	1.5999	1.76059	1.93241	1.88342	2.10851	2.11243	2.54802
ATP7A	2.00412	2.18135	2.53287	2.0805	3.00041	2.55685	2.67239	2.61267	2.42761	1.51895	2.00902	2.27731	2.49811	2.30668	3.57615	2.28073	2.151	2.4183	1.92824	2.61658	1.6389	1.93754	2.42027	2.16841	2.71522	2.26799	2.07415	1.76866	2.31871	2.16288	2.10507	2.24237	1.53476	2.03186	2.67939	2.29225	2.03699	2.00748	2.01646	2.52952	2.42426	2.09127	1.81935	2.61897	2.66185	2.3059	2.20342	2.47893	2.32602
ATP7B	1.94467	2.01521	2.24162	1.45944	2.06955	1.72541	1.87412	2.28642	1.37841	0.928456	2.17584	1.79977	1.34028	1.51759	2.31645	1.76974	1.52665	1.56383	4.73258	2.18251	1.64057	2.71735	1.49893	1.58053	2.45371	3.15896	1.72571	2.06203	2.80312	1.9005	1.76713	2.44649	1.81039	1.79512	2.17986	2.13043	1.71351	2.40283	2.26863	2.54975	1.76329	1.95219	1.83309	2.46444	2.44727	2.85907	1.90492	1.98307	1.68759
ATP8B1	-0.200306	-0.106886	0.296944	0.396296	0.107633	0.176833	-0.148406	0.0829192	0.690395	0.679521	-0.459311	-0.162246	0.0557335	0.199076	0.172385	0.280139	0.246033	1.51783	-0.473645	-0.302623	-0.482543	-0.287552	0.163015	0.460876	0.533256	0.395688	0.256251	0.457962	0.193301	0.422669	0.281327	0.348115	0.355081	0.559176	0.366399	0.285154	0.232996	0.355376	0.556441	0.447557	0.528681	0.282264	0.251329	0.242305	0.330371	0.401475	0.329523	0.246203	0.216505
ATP9A	2.16159	2.63969	2.79029	2.32382	2.65536	2.61189	2.35111	3.00862	1.93012	2.02463	2.54518	2.30462	1.9842	1.94377	1.75172	2.13632	2.09488	2.20809	2.80697	2.58207	2.84033	1.90546	2.16156	1.85253	2.43276	2.07236	2.05932	2.10652	2.1104	2.08721	2.00776	2.00188	2.16803	2.03683	2.11432	2.11201	2.18876	2.01838	2.05499	2.11755	2.11114	2.16636	2.25041	2.17238	2.05522	2.08241	2.02708	2.04623	1.99943
ATR	3.0094	2.91263	3.24547	2.81267	2.64944	3.50069	3.27844	3.61553	2.66646	2.77386	3.04715	2.43145	2.99079	2.95995	2.88924	3.17103	2.91635	2.8685	2.97484	3.27897	2.63615	3.01745	2.05459	2.41164	2.16384	2.13589	2.25727	2.29415	2.26754	2.14726	2.16361	2.26115	2.28327	2.24697	2.07903	2.1422	2.11284	2.62169	2.16887	2.1959	2.3348	2.166	2.16982	2.14762	2.14636	1.99587	2.21166	2.1914	2.25415
ATRN	2.90727	3.31539	2.84109	2.46456	2.63202	2.72126	2.46757	3.13038	2.41142	2.15422	2.85062	2.75085	2.66812	2.44652	2.075	2.6992	2.626	2.63152	3.24068	2.79797	2.41693	2.19052	2.79069	1.98758	2.08076	2.3674	2.07418	2.25035	2.12095	2.10482	2.51566	2.24329	2.14295	2.30413	2.12676	2.02737	2.32828	2.55095	2.43222	2.12099	2.2196	2.1965	2.05222	2.21055	2.26704	2.18809	2.1488	2.17077	2.30397
ATRNL1	1.98223	1.3906	1.81919	2.05545	2.012	1.73864	1.6498	1.63418	1.86458	2.45329	1.94025	2.12769	1.94562	2.53627	2.91409	2.12184	2.26437	2.29464	1.34666	1.90852	1.77379	2.27313	2.22695	1.56575	1.92826	1.47033	2.24821	1.87733	1.38994	1.54467	1.49128	1.92639	1.56186	2.15422	2.00802	1.83545	2.06925	1.37508	2.174	1.49442	1.76477	1.67697	2.1707	1.70018	1.74845	2.04598	1.64333	2.22116	2.19558
ATRX	2.4377	2.55495	2.95584	2.38613	2.56225	2.35985	2.5929	2.97335	2.07378	1.68797	2.67415	2.48732	2.58998	2.4197	2.3365	2.49365	2.52868	1.91226	3.37619	2.83421	2.58317	2.07773	2.3272	2.25092	2.04975	2.20037	2.23651	2.42767	2.38893	2.834	2.19848	2.12904	2.6368	2.16122	1.92004	2.41246	2.11295	2.19903	2.27306	2.17849	2.36904	2.65811	1.60255	2.19624	2.28301	2.03396	2.2328	2.10584	2.05392
ATXN1	2.44066	2.45921	2.75107	2.33334	3.19037	2.44116	2.44467	2.63222	2.54798	2.58408	2.56001	2.99529	2.91205	2.87795	2.36042	2.39302	3.02187	3.00833	2.6247	2.93512	2.92208	2.77531	2.42193	2.70864	2.42402	2.72842	2.73081	2.577	2.81177	2.61701	2.74312	2.52514	2.66945	2.62652	2.70708	2.65998	2.58407	2.81926	2.61061	2.66832	2.44996	2.8058	2.46095	2.87687	2.49685	2.47023	2.57336	2.68961	2.614
ATXN10	4.28891	4.11315	3.64833	1.93817	4.48501	4.68401	3.47402	4.5189	4.1422	3.09732	4.96581	4.95177	3.9524	5.91192	4.4884	3.98726	4.27148	3.46773	4.10637	4.08894	3.73451	3.46332	3.52821	3.93065	3.00852	2.95371	4.51835	3.79202	3.44858	2.30941	3.11284	3.14962	3.80659	3.57064	3.44143	2.74613	2.9732	2.35789	3.02912	4.13507	3.79792	3.70743	4.40855	3.15934	3.07955	3.92915	3.2429	2.95721	2.90327
ATXN2	3.02846	2.85634	3.44848	2.88079	3.42501	3.15608	2.89351	4.01911	2.72775	3.41328	3.07198	3.66754	2.98592	3.54139	2.96685	2.72383	3.17026	3.62158	2.91747	3.59371	3.26268	2.81808	2.94744	3.08398	2.91819	3.21126	2.9731	3.05683	3.3779	3.00966	3.28627	2.91891	2.79702	2.99461	2.93026	2.58189	2.89316	2.80881	3.18947	2.96411	2.89529	2.83944	3.11467	2.82174	3.18603	3.39071	2.61276	3.37555	3.16186
ATXN2L	2.6517	3.25594	3.37668	2.94046	3.13417	3.12389	3.64232	3.53905	2.60443	3.2955	3.25286	3.08946	3.08638	2.64965	3.40289	3.67264	3.21432	2.96255	3.94701	3.58889	2.95022	2.42995	2.95178	2.17452	2.9549	2.42219	2.40768	2.24838	2.29576	2.35538	2.43156	2.35434	2.29226	2.31525	2.35208	2.18428	2.55701	2.26218	2.41516	2.32984	2.38353	2.44153	2.45453	2.39055	2.56775	2.43168	2.328	2.48853	2.34126
ATXN3	2.16806	2.10932	1.845	1.60556	1.9117	1.84798	2.12624	2.01822	1.79671	2.50456	2.33034	1.95351	1.39251	2.73802	1.79223	1.87586	2.2268	1.96596	1.66081	2.3602	1.69964	1.70931	1.89889	2.50945	2.44062	1.98727	2.05789	1.97557	2.20076	1.98191	2.24801	2.10901	1.93452	1.92167	2.01441	1.98527	1.90611	2.22169	1.95802	1.88825	2.45521	2.03642	1.97933	2.09059	2.37026	2.07636	1.87357	2.39416	1.82861
ATXN7	1.63096	2.15586	1.83212	2.11657	2.17681	1.94894	2.22396	1.42981	2.43717	1.0783	1.06888	0.565981	2.24858	1.69645	0.672846	1.75564	1.27527	1.58591	1.79074	2.06262	2.29835	1.86791	2.84005	2.27627	1.30443	1.68666	1.68211	1.5652	1.67695	1.61614	1.56334	1.6785	1.8994	1.61081	1.6918	1.63866	1.86282	1.64424	1.61183	1.69149	1.8507	1.64432	1.64124	1.66667	1.61852	1.54878	1.68754	1.59769	1.88901
AUH	2.38431	2.90727	2.39184	1.95066	2.90512	2.11315	2.75555	2.07279	1.81024	1.04033	2.13467	1.97864	2.41175	2.17125	2.39884	2.762	2.45318	2.20891	2.57262	2.23635	2.03836	2.18202	1.97371	2.59941	1.97147	2.2165	2.11231	2.43722	2.39346	2.25403	2.01285	2.24217	1.89306	1.92591	2.14307	1.80465	1.73758	1.67025	1.77743	2.82965	2.27206	2.38205	2.44422	2.42847	2.22831	2.37559	2.10651	2.11958	1.99741
AURKA	2.0559	2.31391	2.33348	2.04215	2.12622	2.32396	2.1479	1.98611	1.97765	1.68368	2.3266	2.60524	1.52877	2.4794	1.67734	2.10031	1.88513	2.22509	2.82888	2.35304	2.86378	2.07741	2.61217	2.27162	2.90071	2.31205	1.94433	2.32185	1.99381	2.82738	2.45979	2.16472	2.01873	2.02518	2.15064	1.75517	2.28307	2.54804	2.54957	2.27238	1.90603	1.91632	2.32933	2.60114	2.68774	2.28773	2.51554	2.42857	2.77248
AURKB	2.01989	2.94972	2.51017	1.81752	2.74735	2.41283	1.71958	2.24114	2.55206	2.63466	2.09541	2.59926	2.0429	2.96093	2.24822	2.40457	2.26533	2.32315	2.06945	2.43111	2.14851	1.64131	2.85542	1.77236	2.71914	1.6987	1.78536	1.72876	1.7475	2.62959	2.33774	1.89109	1.39514	1.57686	1.773	1.7799	1.68497	1.79323	2.42316	1.61104	1.55396	1.83839	1.75884	1.67719	1.9746	1.74642	1.91128	1.96192	2.67291
AURKC	2.40874	2.22594	2.59506	1.76769	2.81764	2.55226	2.55729	2.56535	2.21083	2.50291	2.78038	3.37409	2.33723	2.50341	2.36694	2.15594	2.60664	2.31205	3.24618	2.64995	3.02411	2.6844	2.65784	2.70396	3.03127	2.54777	2.52682	2.55281	2.50787	2.51562	2.58923	2.62012	2.60143	2.55567	2.53917	2.79876	2.55565	2.58464	2.51389	2.68124	2.54474	2.52587	2.54439	2.59943	2.53874	2.54279	2.56848	2.57606	2.54123
AUTS2	2.98074	2.46876	2.71237	2.62629	3.29411	2.77876	2.31235	2.8609	2.71518	2.82433	2.42487	2.73712	2.71293	2.5464	3.32618	2.80633	2.79507	2.75006	2.58184	2.52952	2.82771	2.0283	2.56621	2.34748	2.42087	2.37171	2.41169	2.0131	2.43042	2.63547	2.74809	2.63351	1.97465	2.34925	2.18431	2.10173	2.30074	2.27253	2.4436	2.27153	2.39951	2.07966	2.32912	2.15914	2.54022	2.53326	2.41951	2.88015	2.70482
AVIL	0.895833	2.07142	0.586391	1.19119	1.5667	0.663144	0.884174	0.732611	0.598535	1.27134	0.560159	0.484863	0.827338	0.740869	0.079722	0.598535	0.970643	0.818594	1.5633	1.07946	1.11638	1.69353	1.8327	2.56564	2.11735	2.20355	2.54602	2.09912	1.84735	2.25482	1.47474	1.93637	2.31296	2.21457	2.1435	1.63493	1.87589	1.61918	2.01729	1.81883	2.10571	1.95423	2.20819	2.31901	1.8406	2.06608	2.29112	1.87793	2.00873
AVL9	1.67409	0.891068	1.8719	2.0656	1.89766	1.40209	1.34491	1.34543	2.23869	1.84151	1.62824	2.12999	2.17635	1.54891	1.93321	2.24538	1.21612	2.13772	1.89611	1.51336	1.22282	1.72505	1.99296	1.78884	1.56122	1.53029	1.36583	1.71179	0.744551	1.54617	1.33017	1.39336	1.34155	1.55426	1.61112	1.87595	1.23272	1.6767	1.45509	1.51455	1.62344	1.175	1.25069	1.65419	1.58023	1.06069	1.76921	1.38333	1.31489
AVP	1.83703	1.99618	2.17679	1.83354	2.14586	2.20523	1.66789	1.88742	1.35357	1.2977	1.88742	2.00965	1.79811	1.76069	2.97507	2.24864	1.87844	1.95627	1.88243	1.77965	1.44987	1.65719	1.73134	1.79489	2.40684	1.79983	1.85172	1.79038	1.98256	1.72522	1.81509	1.8226	1.47616	1.78299	1.84407	1.58336	1.74825	1.75303	1.99091	1.66449	1.75067	1.7793	1.78826	1.69815	2.04715	1.87151	1.60652	1.80935	1.71583
AVPR1A	6.28975	5.1212	6.66729	4.84332	5.91557	4.64928	5.7062	5.78477	5.52365	4.45667	6.3942	6.22891	5.57157	5.92228	6.57435	5.0479	5.77902	5.67745	5.34638	5.63816	4.72881	2.33443	2.34604	2.22849	2.20218	1.94464	2.00233	1.9906	1.95138	1.96118	1.86359	1.91624	1.90038	1.95099	2.28005	1.86277	1.94315	1.89932	1.97373	1.95847	1.95257	1.91327	2.12179	1.95246	1.88399	1.93824	2.12513	2.06577	1.92217
AVPR1B	3.05015	2.36731	3.26311	2.19983	2.74207	2.73018	2.49344	2.72863	1.75736	1.71394	2.64179	3.08168	2.87026	2.48568	2.2629	3.00104	2.35335	2.27737	2.49757	2.31924	2.3332	1.83298	1.50759	1.97781	1.99886	1.86991	1.78655	1.76347	1.75565	1.93802	1.84148	1.76035	1.74815	1.75184	1.89848	1.76582	1.71653	1.78316	1.8791	1.84238	1.78168	1.92602	1.83757	1.8935	1.7978	1.79787	1.88791	1.77866	1.83026
AVPR2	2.16353	2.30081	2.43229	1.58493	2.39797	1.86722	2.05187	2.25731	1.78601	1.02566	2.27374	2.11568	1.58058	2.30709	1.90154	2.17997	2.0509	1.859	2.63385	2.25054	1.81888	2.50514	2.90704	3.11165	2.36102	2.8466	3.1922	2.87602	2.57528	2.2811	2.63845	2.30117	3.17881	2.73345	2.47093	2.9627	2.47962	2.39348	2.68347	2.74698	2.64791	2.521	3.10245	2.83235	2.15081	3.00759	2.68147	2.19741	2.54864
AXIN1	2.58872	3.11988	3.20682	2.55003	3.09124	2.86611	2.75204	3.92038	2.59526	2.40229	3.34501	3.12842	3.05405	3.26058	2.95154	3.40883	2.7229	2.76259	4.06561	3.50832	2.77566	2.30464	2.45515	2.88845	2.37978	2.05657	2.12696	2.06851	2.06534	2.17699	2.08371	2.12753	2.07005	2.11106	2.07119	2.06543	2.04222	2.12775	2.06948	2.17344	2.18662	2.13732	2.05844	2.14077	2.02655	2.0103	2.03156	2.24007	2.03122
AXL	1.85237	2.06562	2.61164	1.75367	1.86923	1.47496	2.02297	2.16778	1.55034	2.05124	2.19307	1.94213	1.63118	2.12215	2.01702	1.84046	1.95502	1.93618	1.46851	2.00611	2.57841	1.4926	1.60707	2.19125	2.27551	1.87236	1.86682	1.94805	1.96818	1.99933	1.99596	1.90651	2.49356	1.9079	1.77369	1.72694	1.98749	2.20828	2.10261	2.43736	1.88904	1.97799	1.73749	1.84571	1.93904	1.90216	1.94899	2.0876	2.12207
AZGP1	2.90955	3.25335	3.27326	3.06556	2.71133	2.34761	2.97688	2.95602	2.94274	1.53055	2.05787	2.04744	2.58993	2.60985	2.64826	2.40546	2.85264	2.60084	2.67197	2.66628	2.39883	2.26916	2.43675	2.01445	1.92755	2.57877	2.73376	2.26977	2.49016	1.73496	2.4992	2.33821	1.82232	1.9548	2.48178	2.23142	2.12523	2.54468	2.43289	2.15801	2.25359	2.2637	2.20109	2.37337	1.95348	2.5438	2.52024	2.10725	2.10332
AZU1	2.52102	2.83796	2.75873	2.21922	2.68302	2.23133	2.44633	2.52354	2.36104	1.83818	2.0769	2.05217	2.50033	2.842	3.30984	1.75289	2.25404	2.21417	2.0012	2.38324	1.68173	1.74994	1.57987	1.73738	2.5361	1.54995	1.80046	1.64679	1.71407	1.64047	1.69338	2.43233	1.5196	1.64122	1.73413	1.8674	1.72581	1.56188	1.83182	2.14969	1.62328	1.94619	1.64473	1.62098	1.78577	1.63273	1.49109	1.47753	1.40866
B2M	4.16173	4.62824	5.17439	4.89966	4.06796	4.40959	4.06089	3.97136	4.10471	3.82433	3.80077	4.20885	4.13675	4.42844	4.89589	3.91151	4.16126	4.64332	3.72114	4.46378	3.79371	3.93736	4.1024	3.92809	3.99243	3.93706	3.86482	3.88216	3.97479	4.01696	3.86952	3.96384	3.98311	3.87449	3.7813	4.08329	3.84495	4.21857	4.01375	3.91255	3.43941	3.41214	3.87449	3.93706	3.79573	3.89904	3.88643	3.78407	4.07145
B3GALNT1	1.70998	2.22196	1.48436	1.65741	1.66098	1.37206	1.49508	1.1883	1.75133	1.5936	0.862127	0.45581	1.59513	1.52469	0.829968	0.997906	1.32306	1.33378	1.59972	1.74367	1.57318	1.46315	1.5238	2.44447	1.43317	2.06469	2.102	1.80672	2.09415	1.80685	1.98082	1.82045	1.8004	1.84405	1.93077	2.17697	1.65804	1.49548	1.67297	1.96553	1.81432	2.08025	2.06348	1.74689	1.71035	2.00502	1.7858	1.63859	1.52983
B3GALT2	3.16589	2.9325	3.3331	3.17386	2.70658	3.34853	2.73245	3.8382	3.70782	3.22063	3.91683	3.56052	3.25845	3.15544	3.74016	3.7108	3.00765	3.53066	3.22312	3.63417	2.6384	3.50741	3.38559	2.89725	2.45466	3.01286	3.56097	3.06927	3.17842	3.24207	3.54512	3.74106	3.35174	3.37212	3.30856	3.32154	3.29247	3.29523	3.2957	3.47839	3.27545	3.43717	3.86053	3.6723	3.20372	3.21254	3.45847	3.13929	3.60423
B3GALT4	1.66232	2.53194	1.55139	1.79009	1.40777	2.6186	2.13922	2.00502	1.01357	1.98818	1.47364	0.94919	2.16052	1.47364	1.02892	1.9337	1.88121	1.77325	2.26105	1.86586	1.91588	2.34184	2.72929	2.37042	2.83811	2.40286	2.20926	2.25167	2.27835	2.18105	2.24338	1.86596	2.53602	2.0218	2.30156	2.14037	2.07545	2.26242	2.29122	2.30022	2.29072	1.87698	2.31553	2.55145	2.39704	2.368	2.03753	2.16131	2.04049
B3GALT5	2.92141	3.01975	3.91144	2.3517	2.72473	3.22873	3.83438	3.83863	2.86657	2.84246	3.48924	3.7436	3.48687	2.70393	2.9512	3.15214	3.61925	2.73182	3.58805	3.87125	3.07271	2.55698	2.6366	2.36869	2.54905	2.27843	2.35468	2.34565	2.47033	2.36416	2.82003	2.17313	2.4557	2.37393	2.56295	2.77134	2.37072	2.35106	2.37226	2.40962	2.49355	2.31292	2.3847	2.39416	2.39268	2.42914	2.30364	2.38909	2.393
B3GAT3	2.51955	2.50913	2.41221	2.14282	2.11364	2.73423	2.21786	1.74629	2.57166	2.02142	1.70461	1.33205	2.4763	2.47422	1.60665	1.32059	2.57635	1.56861	1.80049	2.04695	2.5628	3.00914	2.50973	2.9206	1.87652	2.48187	2.60763	2.46145	2.72883	2.6855	2.90836	2.48562	2.40834	2.53479	2.6672	2.44083	2.5859	2.9562	2.59464	2.45255	2.6284	2.55446	2.74293	2.51359	2.89449	2.4535	2.56465	2.91587	2.8643
B3GNT3	3.04397	2.90774	3.57847	2.79381	3.33475	3.47098	3.40955	3.54826	2.69424	3.81278	3.13859	3.20546	3.05784	2.84632	2.52532	2.86514	3.8856	3.17623	4.06938	3.65922	3.75978	2.1483	2.07264	2.40169	3.16808	2.43192	2.1588	2.19848	2.35814	2.1345	2.34065	2.37126	2.15739	2.26043	2.14735	2.24084	2.16578	2.37454	2.33767	2.33613	2.20695	2.23019	2.20464	2.42386	2.52543	2.30617	2.14904	2.19693	2.22793
B4GALNT1	2.30031	2.20825	2.48298	2.22271	2.67866	2.24874	2.02076	2.27958	3.03676	2.19813	2.2309	2.72252	2.48249	2.38947	2.64492	1.94365	2.22223	3.08255	2.37887	2.97314	1.99233	1.88841	1.81157	2.02839	1.94268	1.75904	1.81458	1.72796	1.78743	1.88723	1.84716	2.13693	1.78333	1.92089	1.86557	1.90301	1.75997	2.01014	1.91267	1.94532	1.90392	1.90713	1.89972	1.94641	1.76262	1.88172	1.95062	1.85464	1.75913
B4GALT1	2.61689	2.23671	2.31284	2.56112	2.66053	2.14748	1.83859	2.55288	2.08881	1.90018	2.67071	2.14021	1.69942	2.4622	1.89533	3.04604	1.40216	2.79194	2.24641	2.78079	2.69205	2.86774	2.45049	2.08855	2.27908	2.05213	2.10155	2.44636	2.19929	2.61899	2.32426	2.14688	2.41769	2.37792	2.10381	2.44696	2.26433	2.9193	2.31395	2.15403	1.83992	1.82299	2.10563	2.23091	1.88798	1.45904	2.36625	2.3376	2.5374
B4GALT2	2.9219	2.80869	2.25364	2.33428	2.69657	2.61539	2.02666	3.0539	2.60545	2.48174	2.47787	2.44031	2.38067	2.7888	2.84955	2.30998	2.57121	2.4856	1.92228	2.49333	2.23211	2.05269	2.37219	2.13187	2.06374	2.06061	2.12882	2.11943	2.19654	2.07651	2.08958	2.16147	2.1649	2.09813	2.11828	2.12386	2.07949	2.13105	2.07723	2.11029	2.17274	2.13525	2.12094	2.0999	2.10478	2.06676	2.06826	2.07212	2.15019
B4GALT3	2.12096	2.40791	1.81332	1.68602	1.93319	1.50886	1.42505	2.22863	1.78839	1.51151	1.62131	1.7624	1.74808	1.55023	1.39482	2.01063	1.80589	1.93319	1.93956	2.18885	1.75391	2.53615	2.93456	2.41476	2.47162	2.59471	2.44818	2.58292	2.77113	2.43987	2.72796	2.51626	2.40539	2.67335	2.59306	2.49908	2.67086	2.17279	2.57324	3.07597	2.30711	2.33364	2.69611	2.55568	2.55283	2.75619	2.45021	2.57539	2.7069
B4GALT4	3.55066	2.84191	2.12074	1.26441	1.87908	2.26354	2.15322	3.4561	2.62461	1.78881	1.90391	2.84048	2.49183	3.23306	4.28712	2.53912	3.59651	2.59643	2.70675	2.13459	2.36623	3.3569	4.08338	3.81603	4.29053	4.05832	3.75512	3.89613	4.04165	3.95115	3.51628	3.64644	3.81282	3.86153	3.84252	4.05236	3.75224	4.38182	4.05276	4.07919	3.99958	3.50372	3.75303	4.30807	4.08176	3.68776	3.68991	4.0125	3.88154
B4GALT5	3.52575	3.84066	2.81469	2.68805	3.18837	2.73632	2.41806	3.96825	2.51411	2.48257	2.91647	2.80943	2.50646	2.92937	2.23122	2.39751	2.74205	3.04358	3.11287	3.03785	3.85643	2.6214	3.4479	3.29029	3.34288	3.31415	3.29498	3.05726	2.66715	2.89257	2.84963	2.7313	3.42829	2.84792	2.94298	3.13456	2.80352	3.15322	2.91856	3.14741	2.72398	2.83128	2.74235	3.32938	2.83582	2.67334	2.97702	2.66265	2.91617
B4GALT6	2.50442	2.87875	3.4752	2.53343	2.22379	2.77601	2.50584	2.72416	2.79075	2.63855	2.05398	1.86278	2.37742	0.685563	1.62115	2.32653	2.45019	2.68611	3.34678	2.95723	3.2193	1.8302	1.57118	1.3816	1.41861	1.04415	1.39543	1.44037	1.7455	1.34001	1.41357	1.75245	1.324	1.27854	1.49942	1.53779	1.35098	1.5386	1.7153	1.25518	0.981682	1.53923	1.1294	1.28538	1.03835	1.18642	1.52551	1.46283	1.31587
B9D1	1.61645	1.44833	2.55333	2.94844	2.59025	1.44184	2.46553	1.55908	2.31387	1.89731	1.96865	2.22607	2.05546	1.6803	1.73169	2.08289	1.71672	2.13577	1.64139	2.02453	2.60472	2.28751	2.05522	2.41542	1.95681	1.69758	1.68412	1.71894	1.50829	1.71614	1.75879	1.64668	2.04048	1.61084	1.87959	1.74739	1.72027	1.76494	1.86715	1.55977	1.54994	1.6162	1.60984	1.60934	1.70523	1.68196	1.69668	2.03481	2.10886
BAAT	1.9724	2.14025	2.40725	2.02148	2.6232	1.97142	1.92332	2.08823	2.41215	1.10859	1.68626	2.18442	2.08577	2.20209	3.2421	2.00872	1.80749	2.01362	1.62835	2.25019	1.23571	1.98455	2.50704	1.83379	1.95488	1.78738	1.98696	1.7493	1.82599	1.90407	1.80266	1.81772	1.87325	1.80126	1.91056	1.8321	1.8411	1.81048	1.8339	1.83032	1.78466	1.96966	1.87393	1.82751	1.81431	1.76939	1.94728	1.8622	1.90824
BAD	2.01274	2.28416	2.25223	1.93394	1.76861	2.20948	2.31042	1.67282	1.83402	1.01307	1.60278	1.63059	1.64449	1.96896	1.36483	1.70115	2.1178	1.9566	1.93342	2.25017	1.36329	1.60703	2.77128	1.89597	1.51502	1.92108	1.68978	1.59264	1.83094	1.72405	1.65369	1.60911	1.5768	1.55793	1.73407	1.61534	1.58117	1.65505	1.73063	1.57431	1.83397	1.68063	1.67918	1.60957	1.64334	1.73129	1.61773	1.69402	1.6919
BAG1	2.69465	2.91569	3.17557	2.75634	2.89799	2.68437	2.54672	2.52902	2.24001	1.41925	2.54615	2.78318	2.53701	2.89228	2.37309	2.16347	2.83116	2.82374	2.87057	2.87457	2.25429	2.62735	1.84624	2.23751	3.19054	2.20622	2.20028	2.40838	2.17455	2.34261	2.29046	2.18145	2.51213	2.25306	2.32884	2.37904	2.24478	2.14226	2.16858	2.60332	2.38931	2.42568	2.27159	2.24172	2.32542	2.29022	2.4778	2.49447	2.344
BAG2	1.97634	2.4105	2.70845	2.18428	2.91494	2.46923	2.12555	2.30413	2.80038	2.44516	2.18235	2.8336	2.79798	2.44997	3.01073	2.46778	2.34937	2.83311	1.60571	2.82397	2.23674	2.18996	2.04251	2.37465	1.62394	1.68592	1.95432	1.84674	1.73421	2.55158	2.03536	2.26403	1.87311	1.70994	1.90525	1.94753	1.91503	2.16816	2.2425	2.21499	1.81589	1.9591	2.11381	1.8078	1.78796	1.85061	1.99383	2.29142	2.28497
BAG5	3.12929	2.93405	3.56223	2.74089	3.05368	3.28569	3.0454	3.9061	2.91178	2.91748	3.40376	3.13913	3.25979	3.10702	2.73364	3.29242	3.32505	3.49491	2.62696	3.56534	2.90661	2.71235	3.06322	2.94722	2.91875	2.8813	2.3376	2.68852	1.81124	2.34547	2.49055	2.55611	2.27585	2.65015	2.77566	2.65723	2.47944	2.76016	2.49301	2.61552	2.26316	2.59489	2.56777	2.22208	2.72067	2.65736	2.43276	3.06103	2.82533
BAHD1	5.30214	4.46772	4.79083	4.34013	4.90619	4.69257	4.47505	5.55828	4.82553	3.54726	5.52015	4.86171	4.24921	5.55095	4.71653	4.77567	4.10452	4.52833	4.8138	4.81527	4.46429	2.56473	2.3053	2.58836	2.23401	2.97073	2.57779	2.49199	2.90079	2.50672	2.47603	2.88258	2.94928	2.57639	2.80752	2.42008	2.48723	2.53883	2.39851	2.76996	2.34643	2.64488	2.13861	2.45563	2.67879	2.76884	2.4309	2.51526	2.88157
BAIAP2	1.54066	2.3429	1.27461	1.76907	1.54473	1.27207	1.51675	1.44299	1.47708	1.42722	1.79146	1.81842	1.43434	1.70294	1.4435	1.47809	1.29699	1.50251	1.41196	1.40942	0.935809	1.91991	1.37382	1.79031	1.06625	1.25936	1.28399	1.22903	1.34292	1.20614	1.24304	1.18	1.20543	1.29757	1.22123	1.06094	1.41244	1.0428	1.35521	1.3236	1.42395	1.13914	1.48259	1.25354	1.3277	1.58326	1.26151	1.23039	1.52562
BAIAP3	2.05352	2.57865	2.10996	1.78238	2.51968	1.9754	1.4407	2.48693	2.42544	1.77886	2.55748	2.96721	1.5551	2.35942	2.67289	2.40327	1.28396	2.27677	1.64531	1.92198	1.6952	1.80598	2.10749	1.85848	2.01641	1.6647	1.57789	1.55631	1.60769	1.63296	1.53285	1.7149	1.80462	1.92726	1.72327	1.61883	1.61564	1.85168	1.54707	1.66975	1.62679	1.56327	1.65296	1.56506	1.60182	1.70328	1.70909	1.79857	1.64013
BAK1	2.60349	3.03797	3.00686	2.30293	2.77749	2.26075	2.19168	2.16637	2.01715	1.68707	2.33194	2.10889	2.38941	2.26761	2.83602	2.00818	2.87504	2.56025	2.50225	2.52018	2.06671	2.71132	2.79586	2.61626	2.27815	2.20584	2.42681	2.26206	1.71098	2.53168	2.37453	2.27929	2.45597	2.11432	2.39786	2.53867	2.50192	2.2977	2.18946	1.81713	2.03693	2.43868	2.02071	2.4183	2.2084	1.75778	2.36063	1.94005	2.26687
BAMBI	1.35559	0.422016	1.79521	1.68506	1.3027	0.979542	1.30028	0.573407	1.74183	1.8316	1.523	1.63848	1.85392	1.49825	1.88837	1.70399	2.02909	1.69234	-0.226733	0.743722	0.149318	1.68759	3.08015	2.86356	2.06398	2.51615	1.92579	1.85228	1.32303	3.09589	2.24038	1.48521	1.53833	1.92894	2.3294	2.17426	2.3918	2.40244	2.08034	2.12557	1.98677	1.65378	2.69689	2.12166	2.17463	1.89528	2.04949	1.80882	2.04575
BANF1	3.39258	3.44144	3.53409	4.31238	3.28645	2.73895	2.03029	2.76647	3.53409	2.54634	3.13315	3.45323	3.33868	3.54869	3.03713	3.13484	2.61541	3.29937	3.09834	3.69581	3.40606	2.07492	2.23783	2.23846	2.10958	1.77905	1.8686	1.99806	1.77202	1.68267	1.80444	1.93855	1.80256	1.60014	1.86633	1.54266	1.75739	1.64013	1.91348	1.74497	1.8745	1.46484	1.88949	1.71411	2.0926	1.90862	1.95763	1.53084	1.73171
BAP1	2.53504	3.01195	3.12485	2.09661	2.93854	2.53352	2.73907	2.48492	2.98917	2.80792	2.72793	2.76084	2.47429	3.41595	2.33102	2.76236	2.89449	2.95778	2.895	3.20382	2.11028	3.68766	3.82466	3.12902	3.73612	3.35876	3.22981	3.27233	3.35566	3.40925	3.31267	3.10927	3.2988	3.50537	3.32003	3.0769	3.35008	3.20884	3.45115	3.27958	3.13288	3.21434	3.47262	3.40258	3.40005	3.4347	3.21521	3.32331	3.00984
BARD1	3.74251	3.7753	4.25049	2.4471	3.77329	3.39647	2.75986	3.571	3.06757	3.23656	3.86509	3.66332	3.92865	3.55688	3.67946	3.59824	4.12892	3.88779	3.73797	4.0593	3.09279	2.71546	3.62309	3.77314	3.43655	3.64261	2.50972	3.06563	3.43389	3.21739	3.53839	3.08545	3.28498	3.49066	3.10437	3.39535	3.22644	3.01636	3.51945	3.70706	3.46316	3.20688	3.57342	3.59621	3.63773	3.06277	2.98335	3.49761	3.65925
BARX2	2.04824	2.58708	1.86983	1.79484	1.86569	1.75296	1.77364	2.12477	1.66763	1.42303	1.74261	1.75709	1.7633	1.64901	1.08379	1.72607	1.86259	1.69969	2.19303	2.01979	2.05237	1.7291	1.92252	2.19608	1.91972	1.88027	1.87316	1.86578	1.92954	1.9032	1.91654	1.9261	1.95841	1.88187	2.06094	1.91435	1.91191	1.88228	2.02297	1.89178	2.07863	1.96124	1.92295	1.87663	1.90219	1.87902	1.85807	1.89171	1.88015
BASP1	2.55603	2.92986	3.12785	2.70151	3.15049	2.97851	3.09654	2.60661	2.97466	2.77859	2.5594	2.76173	2.86675	2.60228	2.42163	2.67357	2.58734	2.79256	1.9476	3.26466	2.43078	2.92178	3.21746	3.25358	3.34078	3.23452	3.36229	3.09273	2.86135	2.94546	2.63874	3.0276	3.21531	2.87898	3.31904	3.19547	2.96541	3.41172	3.0035	3.05309	3.13745	3.19986	2.80024	3.40604	2.96154	2.7154	3.18805	2.96033	2.74479
BATF	2.12618	2.98376	2.14892	2.45163	2.69723	1.82449	2.51277	1.13721	2.09232	2.01096	2.07868	1.93769	2.22321	2.06352	2.16307	1.43941	2.93727	1.95537	2.48296	1.72089	1.60314	3.19074	4.09609	3.72458	3.76917	3.83279	3.78414	3.41527	3.40638	3.42432	3.69495	3.19457	3.15121	3.58784	3.04563	3.21478	3.36011	3.75248	3.4542	3.78414	3.26031	2.82602	3.3006	3.84708	3.71851	3.30924	3.23516	3.39487	3.8887
BAX	4.1087	4.06077	4.96764	4.13024	4.6176	3.94929	3.90352	4.33003	4.12539	3.64664	4.71777	4.73931	4.01822	4.14424	4.2961	4.1884	4.36449	4.32788	4.27995	4.44043	3.60948	2.70383	1.83011	3.11267	2.66142	2.04967	2.00421	2.33937	2.58739	2.34672	2.04132	2.45875	3.38259	2.00814	2.4231	2.53446	2.42696	2.28204	2.55852	2.63857	2.36699	2.24674	2.49338	2.52541	2.45594	2.46255	2.23369	1.99065	2.31496
BAZ1A	2.78635	3.55842	2.70006	2.72767	3.12866	2.76737	3.77129	2.59535	2.24556	2.93881	2.97563	3.12406	2.45152	3.31449	3.55785	2.72594	3.36512	3.20115	3.20576	2.66956	2.29388	2.51563	3.40179	3.60291	3.233	3.46341	3.42427	3.34505	2.87544	2.86733	2.99122	2.6184	3.23462	3.03989	2.97263	3.0424	2.95139	2.86879	3.03345	3.18686	3.15246	3.05372	2.84733	3.33627	3.05632	2.75531	2.95131	2.69289	3.12018
BAZ1B	1.72925	2.63869	1.19997	1.36528	1.50852	1.56738	1.78812	1.11315	1.5404	1.47909	0.744274	0.330759	1.71356	1.02289	1.07783	1.17594	1.61545	1.4678	1.02437	1.55365	1.30151	2.13315	2.47961	2.87956	2.60624	2.20708	1.98224	2.13032	2.58338	2.25176	2.47394	2.23211	2.42484	2.26342	2.29004	2.00567	2.37673	2.16247	2.47143	2.47647	2.3202	2.04855	2.44247	2.37192	2.68312	2.36902	2.17577	2.68073	2.30279
BAZ2A	2.2913	3.06661	2.13507	2.31043	2.35826	1.8529	2.22806	2.56125	2.12338	2.77115	2.49004	2.6957	2.07715	2.0814	2.24666	2.23922	2.44806	1.69401	3.02198	2.18024	2.55381	2.37464	2.39897	2.81914	2.55393	2.33176	2.63349	2.21234	2.39901	2.25039	2.63164	2.24081	2.28584	2.24198	2.28203	2.58752	2.36114	2.20781	2.5142	2.27506	2.27276	2.58435	2.50283	2.49043	2.2389	2.25433	2.24584	2.34436	2.14074
BAZ2B	2.30472	2.04492	1.95665	2.50182	2.21344	2.22748	2.57254	2.17733	2.07	2.35838	1.87239	1.39392	2.53342	1.99777	1.62914	1.62463	2.3634	1.77559	1.99376	1.87239	2.2009	2.91902	2.84684	3.05399	3.20692	3.23219	3.261	2.99344	3.04542	2.98558	2.96902	3.15724	3.14152	3.17083	3.12209	3.14331	3.05011	3.0787	3.13133	3.0665	3.20013	3.14775	3.05974	3.20232	2.97339	3.03502	3.04632	2.99082	3.16526
BBOX1	1.76018	2.25477	1.44359	1.65192	1.28771	1.75152	1.02838	1.56388	1.31369	1.15059	1.70244	1.6168	0.80658	1.28434	1.0202	1.30166	1.52587	1.09911	1.93434	1.35266	1.39019	1.87832	1.89412	1.57038	1.55961	1.90702	1.69673	1.42083	1.54015	1.65186	1.75847	1.56373	1.76313	1.43044	1.74235	1.50151	1.35943	1.50671	1.82335	1.6204	1.38151	1.70501	1.68578	1.97577	1.4234	1.57223	1.52832	1.63018	1.68443
BBS4	1.94922	2.81896	2.47353	2.21261	2.07227	2.17258	1.85829	2.13997	1.82123	0.494882	2.17654	2.29119	1.60083	1.96306	2.09648	2.4676	2.02137	1.89387	1.90178	1.99172	1.6038	1.42357	2.45786	2.21015	2.31137	2.31305	1.84714	1.94583	2.47272	2.28725	2.47307	1.91953	1.65117	2.29075	2.02401	2.21847	1.93148	2.53415	2.4451	1.6759	2.00289	1.51552	1.89767	1.92542	2.3455	1.51705	1.564	2.56061	2.37329
BBS9	2.33847	1.97391	2.10608	2.88071	2.39172	2.50646	3.30675	2.04459	1.8214	1.93324	2.07558	1.04871	2.2276	1.82043	2.11382	1.41424	1.72167	2.18741	1.74587	1.67325	2.54035	2.29873	2.27058	1.73627	1.31241	1.28614	1.47358	1.61161	1.87626	1.45965	1.94528	1.7291	1.0944	1.69101	1.61127	1.61267	2.16611	2.04602	1.74456	1.23641	1.7442	1.91746	1.63447	1.55747	2.2792	1.55349	1.23227	2.18825	1.89072
BCAM	3.1254	2.64254	3.55113	2.29736	2.91302	2.77631	2.68257	2.9511	2.69673	2.82416	3.54283	3.5482	3.46423	3.26356	3.05704	2.99748	3.52526	2.93792	3.04142	3.17471	2.46092	2.79108	2.3658	2.8287	2.57681	2.54186	2.69432	2.56601	2.56834	2.57794	2.63128	2.61727	2.55289	2.55745	2.5726	2.78332	2.5254	2.56389	2.58431	2.52375	2.65812	2.79352	2.58713	2.55492	2.53072	2.53347	2.65677	2.53206	2.47251
BCAP31	2.34837	2.22188	3.09125	3.10688	2.64142	2.09733	2.82457	1.93029	2.55839	2.36205	2.61016	2.47243	2.33519	1.78719	2.34349	2.4568	2.44654	2.72689	1.85557	2.45045	2.40112	2.43862	2.68059	2.91074	2.64213	2.72572	2.41809	2.7027	2.78146	2.49876	2.75538	2.7341	2.53601	2.58575	2.61312	2.4381	2.61728	2.69331	2.48946	2.82345	2.73762	2.61078	2.81617	2.72281	2.77044	2.7586	2.49267	2.63109	2.73214
BCAR3	1.93039	2.50711	1.61503	1.99662	1.97268	1.78316	1.43111	1.92836	1.95841	1.49225	1.79233	1.60535	1.35826	1.48104	1.35979	1.86671	1.43366	1.79844	1.03526	1.35062	0.996027	1.81735	2.2422	2.02545	1.61735	1.6381	1.61536	1.46872	1.89998	1.70265	1.87365	1.59736	1.60619	1.51234	1.76489	1.64782	1.67797	1.76804	1.47118	1.41604	1.66037	1.66404	1.89682	1.49772	1.83605	1.80657	1.72071	2.81828	1.77566
BCAS1	1.58859	2.49627	1.20586	1.37951	1.87701	1.42692	1.19339	1.90047	1.31015	1.13201	1.44837	1.29418	0.853069	0.894985	0.990793	1.52871	1.41644	1.3366	1.39997	1.43939	1.39698	1.45152	1.67597	1.66884	1.567	1.55712	1.54312	1.74898	1.56402	1.54441	1.67401	1.7124	1.53452	1.6186	1.78029	1.63755	1.59048	1.55282	1.63057	1.64918	1.76806	1.67985	1.67177	1.59472	1.83827	1.65505	1.61791	1.65716	1.64
BCAT1	2.13489	2.68703	2.07244	2.27763	2.38915	2.02189	1.78249	2.07145	2.15372	1.13569	1.83751	2.50216	2.02337	2.31679	2.37032	2.66819	2.01346	2.40749	2.62656	1.84048	1.7245	1.66544	2.2269	2.04189	1.48339	1.37777	1.75535	1.74007	1.23603	1.83269	1.89776	1.94613	1.71889	1.88087	2.30941	1.93542	1.65051	1.80304	1.64425	1.60835	2.13172	1.8198	1.71102	2.19544	1.74507	1.97747	2.05521	1.74456	1.79918
BCAT2	2.59526	2.84318	3.01442	2.47533	3.07035	2.28679	2.54394	2.52491	2.56643	1.42655	3.15222	2.68405	2.60967	2.99482	3.01327	3.50681	2.8772	2.60044	2.57623	2.55951	2.1069	1.98425	2.2695	2.66374	2.42797	2.2209	2.01046	2.32176	2.56818	1.93655	2.27335	2.58269	2.68894	2.4412	1.9694	1.80787	2.22365	2.11118	2.32408	2.72932	2.56328	1.60614	2.63985	2.38488	2.60248	2.70675	2.06152	2.23657	2.55411
BCHE	1.55153	1.80339	1.87928	1.60133	1.57951	1.41682	1.64734	1.51358	1.33002	0.683994	1.72798	1.70616	1.15168	1.68529	1.94759	1.46662	1.56386	1.27405	2.11929	1.75454	2.55092	1.91671	1.76761	1.52852	1.7482	1.80558	1.84939	1.77418	2.02155	1.93143	1.94869	1.67906	1.89126	1.79685	1.87486	1.66433	1.92396	1.73229	2.28037	1.86908	1.68462	1.97924	1.81892	2.0039	1.86325	1.91306	2.06617	1.84663	1.76078
BCKDHA	3.97394	4.04298	4.04781	3.39023	3.63115	4.11588	3.25939	4.49875	3.32505	3.29367	3.93918	3.80785	3.09716	4.37129	3.59156	3.66205	3.9778	3.66687	4.00242	4.69766	3.54135	2.89287	3.39893	3.21191	3.4077	3.23101	2.86539	2.92638	3.353	2.96531	3.52303	2.83554	2.80146	3.3764	2.96404	2.43866	3.05005	2.85938	3.42983	3.33077	2.93279	2.53408	3.42545	3.16178	3.24558	3.51781	2.72943	3.2853	3.48501
BCKDHB	2.28812	3.08419	2.70027	2.16112	2.83895	1.98838	3.6501	2.43167	3.38393	0.948042	2.39274	1.96892	1.82634	2.81802	2.7679	2.03023	2.4886	1.99714	3.43892	3.09392	2.19129	3.09603	2.71726	1.5849	3.03399	1.54633	2.46302	2.23497	2.27433	2.11627	2.76251	2.96642	2.51629	3.01692	2.25393	1.66966	2.69493	1.36885	2.30683	2.69303	2.28483	2.55145	2.5874	2.33352	2.11077	2.69018	2.79116	2.51824	2.19328
BCKDK	2.63857	2.6102	3.1073	2.61755	2.54451	2.96017	2.58445	3.24393	2.60599	2.41366	2.8887	2.76311	2.72475	2.35218	2.58602	2.73421	2.36637	2.68166	2.35586	3.21398	2.94283	2.77768	3.09598	2.8569	2.80236	2.97363	2.88815	3.0028	2.80621	2.82123	3.11465	2.56013	3.01619	3.0247	2.78172	2.4878	2.86301	2.75372	3.20097	2.88533	2.65267	2.48283	3.04406	2.93085	2.96417	2.76424	2.75034	2.81217	3.16625
BCL10	1.7087	2.38539	1.77536	1.38268	1.46502	1.50367	1.74287	1.00904	1.82073	1.907	1.43757	1.28353	1.87619	1.13788	1.13004	1.62523	1.76696	1.47062	1.5905	2.11706	1.58938	2.37612	3.17578	3.10488	2.9659	2.73439	2.8252	2.75488	2.40903	2.55066	2.80554	2.67082	2.58686	2.79522	2.61338	2.75165	2.63083	2.65467	2.55786	2.82715	2.73562	2.7526	2.92322	2.54394	2.66281	2.93145	2.65639	2.53477	2.60619
BCL2	2.13152	2.52011	2.15056	1.83506	1.7944	2.58084	2.42798	2.20049	1.7033	2.08983	2.12792	1.78411	1.90815	2.26637	1.60448	2.06255	2.36879	2.07233	2.59011	2.22365	1.72904	2.35968	2.75697	2.08521	2.34391	2.12835	2.32626	2.2262	2.13996	2.21665	2.52191	2.24567	2.22066	2.18238	2.32837	2.56035	2.18227	2.30624	2.14958	2.19828	2.29214	2.25697	2.44818	2.29453	2.19058	2.32821	2.32648	2.21207	2.27548
BCL2A1	2.59608	3.25643	2.63034	2.17733	2.70294	2.84756	2.3475	3.0851	2.03387	1.35725	2.84001	2.56007	1.6308	2.50141	2.43055	2.47179	2.27083	2.20636	3.71468	2.66287	2.3202	3.92887	2.58744	2.50917	3.09697	3.06167	2.19721	3.1737	2.47916	3.24145	2.0406	2.90203	3.48972	2.67889	3.1028	3.83612	2.2153	4.06075	2.2636	2.26372	2.48214	3.25391	2.3172	3.00799	2.99054	2.29156	3.68855	2.32846	2.55984
BCL2L1	4.90941	4.04386	4.3728	2.63072	4.73898	4.1551	3.95888	4.49788	4.07633	3.20743	3.97368	3.85194	3.44805	4.19807	3.85767	3.96509	4.31981	5.60835	3.73497	4.06248	2.78253	5.18915	3.96881	4.10615	4.79744	4.63442	4.99994	4.6258	4.98623	4.23924	4.4081	4.58959	4.66517	4.81595	4.7691	4.70267	4.57169	4.19417	4.30958	5.06937	4.58989	5.01381	4.53706	5.0033	4.46591	5.01078	4.73089	3.98509	4.13519
BCL2L11	0.9027	1.66426	0.937592	0.815722	1.58993	0.235193	0.526974	0.0379747	0.470843	-0.241165	0.512309	0.672612	0.942143	1.03822	0.58614	-0.479849	0.921916	0.600804	0.70801	0.15934	1.4625	2.63271	1.80867	1.90003	2.00819	1.91534	2.11738	1.46787	2.07834	1.75368	2.08339	2.33286	1.45719	2.37444	2.04555	1.90792	1.89811	2.89099	2.0089	1.66601	1.45983	1.96065	2.11576	2.82215	2.1804	1.70907	2.09259	1.99889	2.12702
BCL2L2	2.97307	3.1143	2.86132	2.44	2.99589	2.35012	2.27546	1.77378	2.57077	1.33059	2.39149	2.71485	2.3739	2.74386	2.67586	1.80707	2.27499	2.77429	2.67729	2.31636	2.18654	2.65972	3.03769	2.96923	3.24586	2.97412	2.92973	2.7975	2.41407	2.71748	2.81509	2.40246	2.72247	2.38515	3.12716	2.52552	3.03039	2.74761	2.85503	2.84068	2.74934	2.57412	2.80659	2.6792	2.9807	2.64151	1.93295	2.41661	2.66255
BCL6	3.83157	3.81461	4.31799	4.22152	3.53106	4.02976	4.4928	4.26654	3.35333	2.82833	4.39048	3.8076	3.75323	3.61993	3.26155	4.18586	4.10109	3.73335	4.66	3.80175	3.44045	3.49431	4.16574	3.72574	4.1988	4.36095	4.30242	3.39728	3.7565	3.68975	3.62867	3.5207	3.39847	3.90646	3.79199	3.73053	3.74184	4.05651	3.94673	3.60155	3.50099	3.59007	3.48366	4.38918	3.82055	3.66058	3.73433	3.42955	3.71639
BCL7A	1.84027	1.86377	2.02989	1.93691	1.99541	1.77549	2.03198	1.78228	1.46781	0.826846	2.02153	1.96042	1.44273	1.89042	1.84758	1.97818	1.99489	1.54773	2.54862	1.69348	1.56027	2.63012	2.79801	2.49651	1.94246	1.99582	2.64966	2.13557	2.08707	2.04845	2.11149	2.09691	1.9887	1.91985	2.24274	1.91116	2.04715	2.1559	2.09381	2.27432	2.16851	2.45921	2.38631	2.30953	1.90518	2.27912	2.27365	2.03967	2.0306
BCL7B	3.10873	3.52762	3.42586	2.75966	3.10104	3.33652	2.67328	3.74594	2.93419	2.51885	3.19748	3.00815	3.09572	2.9762	3.04838	3.12175	3.23061	3.30043	3.33534	3.09453	3.35723	2.45139	3.37449	2.74819	3.53614	2.87464	2.49177	2.48738	2.56159	2.65346	2.94818	2.8742	2.42125	2.51986	2.90064	2.93357	2.58403	2.93912	2.67118	2.42077	2.66238	2.65801	2.49905	2.98165	3.079	2.91453	2.73812	2.75824	2.49097
BCL9	2.96248	3.14753	2.58478	2.38028	2.27162	2.20851	2.62559	2.22512	2.37031	1.00283	2.59047	2.64741	2.1212	2.63413	3.14658	2.04196	3.27706	2.34848	2.91123	1.80662	2.1919	3.62448	3.14879	2.99843	2.17791	2.1537	2.82597	2.67747	3.07696	2.41607	3.01706	3.33571	2.8869	2.98346	3.14428	2.24228	3.22598	2.75136	2.90721	2.09589	3.09893	2.80358	3.01897	2.40852	2.7718	2.91672	2.97992	3.4834	3.18902
BCLAF1	2.6713	2.92116	2.44914	2.2526	2.8877	2.5333	2.35139	1.46748	1.49936	2.21183	2.76643	3.09313	2.77323	2.70318	2.91279	2.1329	2.4136	2.69534	3.23008	2.10363	3.46635	3.47155	2.10677	2.3915	2.4658	2.09825	2.21039	3.22288	2.37299	3.21889	2.09138	2.56679	3.23528	2.48365	2.12557	3.13429	2.44566	3.01862	2.07175	2.00536	2.33599	2.96667	1.92029	2.17639	2.27874	2.01579	2.48236	2.3065	2.41452
BCR	1.90465	2.26521	2.35628	2.39463	2.27746	2.62204	1.83275	1.86737	2.02501	1.82689	1.99572	2.21142	1.82902	2.52831	2.42552	2.43883	2.30302	2.49422	1.79014	1.9414	1.44929	1.67046	1.75253	2.39526	1.46709	1.73473	1.78033	1.75143	1.73828	1.69082	1.9815	1.80706	1.70692	1.91798	1.81321	1.85432	1.78689	1.91751	1.75413	1.744	1.7768	1.74729	1.79776	1.86564	1.76974	1.77514	1.74979	1.82712	1.707
BCS1L	3.07262	2.91535	3.48997	3.31126	3.65164	2.7031	2.76689	2.67231	3.10891	2.48975	2.73444	3.20789	3.01653	3.59665	3.43829	3.53781	3.06437	3.35306	2.95329	2.89391	2.47215	1.40441	2.67705	2.65698	2.24998	2.18054	2.37184	2.12927	2.5997	2.24098	2.4912	2.28636	1.85724	2.42034	2.22595	1.70631	2.17331	2.39081	2.50165	2.37333	2.63585	2.08977	2.51082	1.9914	2.38873	2.55472	1.91237	2.31179	2.56441
BDH1	1.28135	1.74081	1.49094	1.34917	1.75101	1.23596	1.22271	1.19772	0.942237	-0.372908	1.03301	1.23036	0.954986	1.20435	2.03964	1.29206	1.31705	1.33336	1.47717	1.65871	1.03862	1.59042	1.45081	1.89832	1.47181	1.47488	1.57654	1.5983	1.50051	1.56004	1.64976	1.5935	1.6609	1.48132	1.60611	1.5187	1.50881	1.50897	1.52419	1.5992	1.55266	1.57024	1.52524	1.51728	1.54197	1.48702	1.5613	1.61138	1.5364
BDKRB1	1.87742	2.43728	2.3037	1.92745	2.03202	2.3157	2.22314	2.24466	1.80537	0.649118	2.11057	2.07154	1.68129	2.11607	2.57887	2.06604	1.98949	1.88392	2.45479	2.18112	1.98849	2.47584	1.67622	2.28786	1.58761	2.01531	2.5545	2.43486	1.94543	1.65098	2.2298	1.94875	2.58038	2.22794	1.86832	2.24924	2.00834	1.69781	2.12837	2.72008	2.06559	2.44331	2.7753	2.09522	1.60667	2.25389	2.13656	1.51307	1.7957
BDKRB2	1.4378	2.28103	3.3052	1.86111	1.80402	1.48279	1.55052	1.34153	1.5602	0.521032	1.40103	1.40442	1.38942	1.27815	2.50551	1.55681	1.3483	1.96754	1.40926	1.86449	1.27138	1.11327	1.64125	1.74413	1.14119	1.16747	2.05483	1.40001	1.63878	1.30064	1.51803	1.44557	1.43323	1.45701	1.47024	1.4429	1.4515	0.962772	1.36753	1.39499	1.85133	1.8435	1.37549	1.31267	1.38332	1.67556	1.30243	1.04569	1.46485
BDNF	1.54597	2.10706	1.90027	2.07718	2.42376	2.18949	1.60719	1.40666	1.97691	1.19842	1.53729	1.43655	1.82218	2.11815	2.28445	1.63177	1.96727	2.13357	1.77012	1.98029	1.87279	1.54151	1.72721	1.67758	1.82526	2.24183	2.07081	1.92404	1.55601	1.94469	2.1029	1.8896	2.49143	1.51842	1.89049	1.96036	1.74003	1.71097	2.2712	1.62071	1.99471	2.04437	2.3191	2.08327	1.80954	1.84022	1.80641	1.84205	1.58102
BECN1	3.08513	3.50714	2.87413	3.10716	3.32747	3.43028	3.56834	3.55659	3.40237	4.01972	3.50714	3.47287	3.11891	3.75437	3.28635	3.42636	3.41755	3.32747	3.15612	3.54239	2.52213	2.86641	3.37945	3.05941	3.3523	3.5293	3.24854	2.75521	3.5564	3.03944	3.26804	3.02772	2.93598	3.20437	3.06161	3.1007	3.22583	3.19695	3.24613	3.37499	3.04027	2.85713	3.24077	3.3928	3.40853	3.13706	3.11461	2.8658	3.17366
BEST1	3.80809	3.94843	2.51117	2.22381	3.4267	2.62716	2.65819	2.70496	3.5193	1.96557	2.64148	3.09495	3.22669	4.67541	3.27968	2.31737	3.27777	2.84673	2.63623	2.34839	2.50353	3.00659	3.88471	3.61594	4.27226	4.02964	3.96113	3.48179	3.65345	3.56721	3.32308	3.27682	3.49336	3.83169	3.55169	3.62085	3.41656	3.94566	3.94459	3.55757	3.83406	3.22433	3.35818	4.20303	3.37659	3.42691	3.51997	2.97349	3.45517
BET1	3.38172	3.11341	3.93025	2.55445	4.0495	4.47033	3.03143	3.92578	2.97529	3.41501	3.38917	3.84727	3.68182	3.82243	3.4001	3.33054	3.51587	3.6699	3.5109	3.654	3.11938	3.14381	2.8877	3.57677	3.02102	3.0393	3.32851	3.32912	3.04713	3.32895	2.99641	3.52444	3.24818	3.20331	3.25943	3.19101	3.48669	3.35913	3.00877	2.49992	2.89337	3.25299	2.53818	3.35328	3.38934	2.50871	3.2771	3.52708	3.40626
BFSP1	2.30371	2.16584	2.33916	2.28549	2.35245	1.97382	1.52134	1.94477	1.99647	1.35541	1.96693	2.0851	1.78672	2.15157	1.73896	1.85812	2.21557	1.78328	2.27663	2.0398	1.58781	1.67034	2.47265	1.99434	2.06109	1.82062	1.96013	1.84566	1.84051	1.76612	1.76966	1.74532	1.75389	1.66399	1.74196	1.75282	1.84721	1.6929	1.68038	1.69517	1.64788	1.72114	1.74237	1.6186	1.85705	1.73478	1.77352	1.92224	1.97424
BFSP2	2.25085	2.53614	2.20873	2.72767	3.39302	2.43135	1.84021	2.65497	2.54567	1.93899	2.05581	2.52962	2.5211	2.03575	2.80639	2.59881	2.04277	2.63191	2.23982	2.34461	1.89286	2.03197	1.7106	1.88258	2.02318	1.94154	1.81289	1.94969	1.92313	1.92268	1.79667	1.90605	1.84839	1.84248	1.89752	1.8641	1.81416	1.82411	1.8725	1.79138	1.88751	1.90511	1.8907	1.89111	2.04843	1.95455	1.85422	1.88735	1.95788
BGN	3.17502	3.15173	3.80478	2.83115	2.99763	3.27956	2.87723	3.45893	3.02885	2.30544	3.64275	3.61649	2.97732	2.90894	3.14578	3.57091	3.17502	3.22754	3.60163	3.40046	2.81331	2.30026	2.21074	3.32762	2.35302	2.2699	2.50084	2.44747	2.40952	2.24955	2.16778	2.20582	2.24106	2.2389	2.37632	2.43862	2.13287	2.25371	2.29652	2.26348	2.33938	2.62446	2.45732	2.32762	2.52576	2.42737	2.36186	2.44389	2.2048
BHMT	2.31105	2.10633	2.03694	1.75687	2.1445	1.77918	1.49466	1.70136	1.5244	1.45451	2.22579	2.65803	1.26416	2.66051	1.86196	1.60817	2.06519	1.80198	2.32692	1.7658	2.05577	1.61251	1.77591	1.63101	1.95146	1.6783	1.88702	1.67104	1.72863	1.71308	1.65068	1.74207	1.76626	1.97652	1.72681	1.74083	1.90765	1.8692	1.72966	1.80712	1.66244	1.63989	1.69406	1.76813	1.75229	1.83644	1.64659	1.69696	1.82593
BICD1	1.63311	2.07685	2.04625	2.5665	2.49815	1.84835	1.60812	1.83611	2.54304	1.84733	1.81367	2.4344	1.59638	2.34004	1.94985	2.74808	1.40358	2.15489	2.64148	2.25078	1.39848	1.21178	1.501	1.80032	1.81982	1.62496	1.56149	1.57045	1.8923	1.5483	1.52756	1.77384	1.4507	1.69784	1.50631	1.4484	1.60128	1.5763	1.52082	1.5754	1.57876	1.51285	1.70644	1.52059	1.63005	1.58249	1.67568	1.51114	1.75025
BICD2	1.88649	1.38502	2.34662	1.69994	0.640987	1.22349	1.23926	1.99581	1.72876	1.87126	1.73474	1.54384	1.5917	1.15115	2.59463	1.32411	0.918914	1.74073	1.05815	1.33553	1.82666	1.36343	1.44598	2.04721	2.3139	1.64014	1.65977	1.91601	1.68231	1.83342	1.96019	1.74522	1.81432	2.03054	1.76556	1.75707	1.78104	1.70711	1.83044	1.84378	1.86477	1.73199	1.73847	1.76656	1.73161	1.72497	1.8185	1.80912	1.78053
BID	3.76365	4.13412	4.11165	3.56911	3.36798	3.71762	3.31318	4.18892	3.26824	2.65939	4.0004	4.07329	3.2792	3.66282	3.1285	3.75215	3.72036	3.15316	4.31003	3.91162	3.2803	3.26116	3.06469	3.05773	3.32336	2.61276	3.37389	3.14476	2.61176	2.79546	2.83204	3.04797	3.06494	3.00937	3.3507	3.62932	3.2105	3.40622	2.85621	2.84888	2.93679	3.35266	2.86834	3.05811	2.64075	2.68956	3.1212	2.93024	3.05492
BIK	1.23869	2.34881	1.36023	1.3398	0.846292	1.43305	0.795999	1.71804	1.13705	0.21972	1.31255	1.48491	0.43923	0.940069	0.648262	1.24131	1.17582	0.860961	1.37961	0.829004	0.773472	1.30737	2.79727	2.3706	1.45242	1.64445	1.61898	1.42852	1.44907	1.64225	1.47077	1.47896	1.31985	1.46806	1.69745	1.59918	1.50208	1.56758	1.6502	1.45916	1.45393	1.5656	1.50433	1.5922	1.48737	1.45914	1.45917	1.73144	1.48134
BIN1	4.07439	3.68784	5.45471	3.81387	4.03902	3.55633	4.178	4.36082	3.89058	2.74886	3.90652	3.75858	3.74861	3.36854	3.46069	4.00067	3.82981	3.46767	3.89706	4.13317	3.03728	2.69852	2.76643	3.05687	2.49087	2.7684	2.36369	2.82739	3.28102	2.89592	3.03659	3.10631	2.55403	2.59089	2.67146	2.27394	2.841	2.74547	2.97561	2.60067	3.10579	2.75088	3.06825	2.60794	3.25895	2.99085	2.54924	3.32923	2.91492
BIRC2	3.84914	3.21834	3.50454	2.19999	3.55377	3.09382	2.71592	2.47605	2.94372	2.36649	3.82501	3.7058	2.5581	4.41768	3.54315	2.20771	3.71545	3.44904	2.95096	3.10926	3.04121	3.34903	4.4241	4.83227	4.75987	5.05462	4.92162	4.49249	4.37364	4.43461	3.92843	4.03796	4.22792	4.28475	4.53788	4.87203	4.08402	3.97177	4.06289	4.70102	4.17688	4.68027	4.66226	5.14159	4.24302	4.68629	4.27297	3.65406	3.08158
BIRC3	2.18596	2.43021	1.8433	2.09916	2.50036	1.99773	1.8867	0.311683	1.52083	1.08784	1.89125	0.893548	2.31465	2.27074	2.10421	0.650305	2.38076	1.82615	1.64447	1.78325	1.55515	2.35147	2.11575	2.92925	2.18493	2.74483	2.1439	3.38377	2.42122	2.9979	2.7002	2.19153	2.96386	2.89335	2.04006	2.92039	2.7249	2.23581	2.15509	2.32897	2.99331	3.35209	2.72905	2.13891	2.70146	2.42658	2.06895	3.21773	2.92739
BIRC5	0.622571	0.29168	0.543445	0.472471	0.603869	0.124795	0.113765	0.238449	0.331962	-1.06018	0.0677284	-0.00612281	-0.0579145	-0.0607919	-0.283784	0.321412	0.453769	0.466237	-0.0243458	0.34539	-0.0967583	1.03109	0.494482	0.959302	1.10572	0.872436	0.802339	0.688933	0.637145	0.880491	0.72655	0.720645	0.60627	0.723768	0.818514	0.640743	0.797158	0.713985	0.68103	0.745219	0.819472	0.760633	0.736452	0.893772	0.769293	0.824647	0.831088	0.740093	0.67924
BLCAP	2.26172	3.37688	2.39222	2.55482	2.73559	2.02585	2.70511	2.19112	2.53931	2.31199	2.16919	2.39543	2.5254	1.96702	2.50882	2.6682	2.3842	2.61204	2.59279	2.38794	2.18524	2.21084	2.61836	2.68421	2.6924	2.60725	2.56199	2.65989	2.65356	2.37512	2.60433	2.45163	2.65939	2.50328	2.61579	2.51388	2.5253	2.21788	2.5967	2.72476	2.71165	2.42717	2.59061	2.59541	2.67456	2.86081	2.30287	2.52973	2.48172
BLM	1.5858	2.4335	1.29742	1.15597	1.52055	1.50661	1.79897	1.10417	1.22969	0.614081	1.26704	0.531901	1.49266	1.40052	1.32382	0.949276	1.82537	0.863112	0.994102	1.21126	0.7889	1.92254	2.04468	1.76606	3.18346	2.10307	2.38869	1.78089	1.78525	2.20811	2.3108	2.15537	1.68417	2.31149	2.28707	1.47163	1.76504	1.50664	2.35664	2.67254	2.27951	1.68119	1.93707	1.7178	2.05607	2.20139	2.12806	2.46083	2.51172
BLMH	2.55839	2.65655	2.86718	2.68862	3.11678	3.31557	2.41337	2.67135	2.50068	1.53237	2.40103	2.59539	2.54409	2.85288	3.25391	2.74238	2.44395	2.87359	2.11444	2.57319	2.25848	2.95056	2.1292	2.08828	1.81066	1.98923	1.6915	2.05988	2.12093	2.31601	2.2121	2.63567	2.01389	2.33564	2.37439	1.85587	2.44566	2.31339	2.24092	1.87321	2.00411	2.23328	2.24357	1.79528	1.79027	1.84478	2.52162	2.46026	2.57579
BLNK	2.76448	2.31131	2.47754	2.49513	2.40474	2.8658	2.61828	3.07752	2.43143	1.92427	2.71959	2.3829	3.15274	2.53032	2.46904	2.0092	2.33558	2.62253	2.51758	2.49392	2.72566	2.4355	1.51901	2.28092	2.0638	2.13447	2.20102	2.40425	2.09726	2.2745	2.065	2.21829	2.49741	2.18542	2.04452	2.15551	2.12293	2.70397	2.29219	2.27707	2.28339	2.20485	2.10407	2.08301	2.18609	2.0604	2.26759	2.22567	2.26119
BLVRA	2.53998	3.33341	2.86298	2.53323	2.53379	2.78251	2.41056	2.59794	2.04704	1.50009	2.84385	2.57712	2.00878	2.60526	2.49665	2.51185	2.60132	2.16859	2.6981	2.38242	2.51185	3.10802	3.40744	3.05372	3.25129	2.87753	2.91671	2.88242	2.79715	2.91225	2.97835	2.79086	3.02413	2.99231	2.83739	2.84309	2.98655	3.26586	3.0918	2.82109	2.85162	2.69979	2.95376	2.85733	3.05255	2.64685	2.85343	2.96243	3.19491
BLVRB	3.81523	4.27905	4.98332	3.95883	4.06117	3.71399	3.89226	4.08923	3.70078	3.32609	3.87025	3.97644	4.5393	3.76351	3.4851	4.12609	4.21633	4.02926	4.57176	4.30601	3.50546	3.93076	3.14105	3.53597	2.75812	2.83201	3.06178	3.7847	2.71452	3.3375	3.19368	3.14038	3.88356	3.38976	3.1885	3.68248	3.36878	3.1136	2.92659	3.36677	3.31767	3.16102	3.38341	3.05205	2.4848	2.81388	3.4184	2.81585	3.23677
BMP1	2.59363	3.08324	3.02558	2.50713	2.29369	2.15409	2.08378	2.35135	2.00285	0.831932	2.41559	2.40648	2.06254	2.3205	1.97807	2.10755	2.27143	2.05546	2.36804	2.53849	2.27902	2.30433	1.56811	1.97874	2.75328	1.92837	1.98571	2.00117	1.87655	1.99751	2.0236	1.86426	2.33791	2.00778	1.88818	2.06531	2.05761	1.74223	1.87884	1.88427	1.8427	1.89786	1.83015	1.90239	1.99587	1.82168	1.86101	1.81409	1.76925
BMP3	1.87672	1.73208	1.56012	1.64822	2.32854	1.90122	1.88567	1.66565	1.93137	2.18437	0.939163	1.62938	2.43266	2.6197	2.17401	2.12972	1.67649	2.28755	1.2209	2.78695	1.87908	1.26853	2.28168	1.57063	0.809697	1.19502	1.81251	1.67681	1.64375	1.16953	0.921796	1.37885	2.07698	0.839267	1.95691	1.18624	1.57034	0.640504	1.65722	0.916037	2.01201	2.11479	3.21199	2.61707	1.12712	1.51453	1.38377	1.46233	1.40633
BMP4	1.64492	2.34416	1.65383	1.8435	1.74594	1.48001	1.69692	1.06651	1.49933	1.17348	0.780274	0.212757	1.58153	1.40325	0.940724	1.15268	1.481	1.06354	1.21755	1.57163	0.761951	1.47728	1.63625	1.80366	1.53864	1.6542	1.72699	1.61708	1.66564	1.66435	1.77534	1.71317	1.63698	1.61519	1.66269	1.63322	1.73408	1.77574	1.70428	1.66105	1.67272	1.67494	1.72702	1.69499	1.64252	1.62842	1.74311	1.66135	1.6288
BMP5	1.45941	2.11915	1.85526	1.45552	2.19851	1.44919	1.80365	1.39807	1.44627	0.512901	1.08402	1.08402	1.83724	1.98185	2.29881	1.4599	1.68387	1.73012	1.55971	1.72769	1.07672	2.2885	1.63279	1.71683	1.82912	2.2675	1.81179	1.89353	1.9233	1.81231	1.88232	1.81351	1.6296	1.79037	2.01887	1.83532	1.83484	1.97768	1.84414	1.98426	1.75099	1.81727	2.0297	1.79739	2.09356	2.03915	1.80746	1.74109	1.881
BMP6	2.32874	2.71166	2.47464	2.25555	2.21144	2.00253	1.80767	2.33843	1.83724	1.05345	2.13049	2.2381	1.76114	2.06699	1.70491	2.02143	2.17169	1.97974	2.46397	2.29287	1.50278	1.87522	2.18021	2.24194	2.6561	1.89345	2.27957	2.24329	2.48487	2.09186	2.15613	2.05526	1.44104	1.70209	2.66911	2.51745	2.4204	1.62694	2.20327	2.82215	1.95251	2.37428	2.38104	2.32508	2.20118	2.51806	2.2116	1.70059	1.87902
BMP7	2.38469	2.76065	2.95618	2.96372	2.22234	2.51939	2.46058	2.36106	2.16755	1.44477	2.55005	2.20324	2.12432	2.22586	2.86018	1.94036	2.5214	2.58122	2.84258	2.77875	2.14091	2.13989	2.25853	2.60451	1.89737	1.89446	2.00481	2.053	1.90313	1.97118	2.13558	1.9425	1.84325	1.88235	2.00807	1.91663	1.9127	1.87233	1.8563	1.9253	1.89596	2.02863	2.00939	2.03723	1.93493	2.00935	2.02515	1.94909	1.90325
BMPR1A	2.53274	3.16776	2.83401	2.20798	2.57271	2.42682	2.40184	2.0576	2.17501	1.62793	2.39984	2.48527	2.67113	2.55772	2.77405	2.33489	2.5872	2.36537	2.73408	2.62467	2.55772	2.54239	1.92634	2.23851	2.3942	2.27797	2.126	1.93366	2.04098	2.24684	2.15292	2.21523	1.86348	2.16118	2.05045	2.28504	2.1099	2.04834	2.27555	1.86766	1.76902	2.04723	1.70603	2.02538	2.26637	2.11978	1.94771	2.43874	1.88436
BMPR2	2.08484	1.88743	2.57002	2.05046	2.22087	1.84225	1.96453	2.34805	2.11136	1.55792	2.0377	1.9385	2.1531	2.65056	2.81605	2.02935	2.34658	2.19189	1.54564	2.12903	1.23823	2.49992	1.97073	1.9918	2.51758	1.86819	1.51391	2.04189	1.73977	1.85757	2.07751	2.3811	1.59337	1.97823	2.49536	1.75699	2.23121	2.52034	1.83643	1.82918	2.33109	2.44066	1.77804	1.58142	2.43499	0.988383	2.38301	2.55658	2.41137
BMX	2.2481	2.31606	2.72099	2.27654	2.55179	2.00755	1.9444	1.78485	2.02442	1.8639	1.79834	2.04853	2.62024	2.39126	3.00443	2.18254	2.62168	2.42935	1.62239	2.48767	1.56407	1.54041	1.83106	3.1172	2.76095	2.68622	1.97426	2.01092	1.12578	1.86606	1.80286	1.94492	2.56375	2.14726	1.74997	2.82614	2.19233	2.4958	2.01237	1.8451	2.3148	1.42244	1.48996	2.92303	1.85099	1.83679	2.30441	1.45159	1.76244
BNC1	2.18471	2.70006	2.24563	1.6713	2.10591	2.07062	1.94348	2.15087	1.72641	1.34401	1.93574	2.05177	1.54899	2.15039	1.60507	2.22919	2.07594	1.91834	2.24853	1.78636	1.70707	1.84869	1.4253	2.07316	1.35074	1.81104	2.32495	1.73701	1.76145	1.61512	1.6264	1.60635	1.85484	2.05065	1.64225	2.15506	1.79449	1.5058	1.70986	1.80032	2.07533	1.98654	2.56222	1.92602	1.4839	1.9514	1.90322	1.80295	1.66143
BNIP1	3.24962	3.44353	2.86231	2.44959	3.37198	2.90327	2.38789	2.80372	2.44959	2.29145	3.30613	3.76136	2.06954	3.92365	3.54567	2.85349	2.87994	3.27036	2.79853	3.04326	3.09874	3.09373	1.95743	2.31352	2.96531	2.32076	2.29168	2.43274	2.51657	2.55299	2.55187	2.68403	1.88527	2.83485	2.82744	2.318	2.42378	2.6396	2.60655	2.22652	2.60586	2.31687	2.56093	2.79924	2.74988	2.63327	2.56147	2.56218	2.59969
BNIP2	2.4809	3.20007	1.44641	1.71447	2.20581	1.88294	2.55131	1.5138	1.63752	0.723729	1.54247	0.537652	2.22593	2.12333	1.23368	1.2719	2.6021	1.11047	1.64054	1.50073	1.90406	3.26947	3.00497	2.66697	3.39215	3.23415	3.03826	2.78423	2.90461	2.91155	2.99129	3.15033	2.76525	3.08169	3.11991	3.01962	3.07115	3.23169	2.98409	2.96202	2.95841	3.10381	2.93912	3.20684	3.1415	3.06367	3.13552	2.9787	3.07609
BNIP3	2.35105	2.8185	2.86964	3.03741	2.81181	2.32285	2.58525	1.83246	2.27745	2.15318	1.8468	1.76029	2.41319	2.93178	2.58286	2.04133	2.60294	1.97776	1.96151	2.23491	1.96247	2.11337	2.02859	2.63521	2.01772	2.2415	2.24924	2.26324	2.73318	2.22225	2.38846	2.65851	1.78732	2.68159	2.31009	2.22276	2.73277	2.50652	2.46705	2.10186	2.35884	2.58928	2.56731	1.86091	2.6692	2.31281	2.29481	3.06788	2.73946
BPGM	2.64243	3.24111	2.69974	2.63631	2.53338	2.63186	2.26186	2.42878	2.48887	1.4473	2.4438	2.40096	2.25017	2.50166	2.65412	2.35311	2.66024	2.4744	2.63909	2.69751	1.92357	2.34864	1.94324	2.61139	2.4075	2.15789	2.5196	2.3869	2.29929	2.1777	2.13204	2.44154	2.1111	2.13955	2.26716	2.71039	2.24132	2.29463	2.15049	3.01977	2.68423	2.55183	2.2142	2.52429	2.16232	2.34085	2.14679	2.25979	2.17318
BPHL	2.78195	3.0716	2.66454	2.37489	2.35645	2.14831	2.34723	2.11338	2.17791	1.20659	2.01877	2.0047	1.78152	2.0765	2.96583	2.29532	2.22788	2.33219	2.01828	2.18421	1.77473	1.57285	1.88073	1.65292	1.95842	1.31294	1.8985	1.54307	2.22489	2.03486	1.94863	1.92034	1.74474	1.42636	1.70926	1.41425	1.92466	1.49792	2.09355	1.73298	1.92174	2.07564	2.21056	1.65622	2.05526	2.50582	1.79905	2.36499	1.75238
BPTF	2.43959	2.04663	2.81056	2.91992	2.69262	2.77625	2.45406	2.74033	2.03001	1.21247	3.21209	3.17081	2.49534	2.34631	2.41385	2.28198	2.44548	3.11077	2.36453	2.82664	2.23426	2.3755	2.50474	3.05001	1.9021	2.20897	2.01878	2.78972	2.01391	2.51985	2.46694	2.29697	2.62551	2.12407	2.40952	2.6676	1.96921	2.46947	2.21318	2.16758	2.31241	2.56278	1.94199	2.27537	2.36889	1.99719	2.41157	2.47914	2.34413
BPY2	1.58177	2.19755	1.72569	1.68851	2.05025	2.23909	1.65422	2.38156	1.29441	1.81987	1.79089	1.19202	1.50981	2.09951	1.17415	1.391	1.68706	1.40211	2.55398	2.41392	2.40185	2.08447	2.13207	2.15545	2.07414	1.76099	2.18873	1.92577	2.13328	1.97619	1.7757	2.16157	1.84062	2.05183	2.41699	2.40896	1.89092	2.87496	2.3823	2.10934	2.05093	2.10655	2.0181	1.90362	2.04284	1.76075	1.99359	1.98272	2.18695
BRAP	3.56058	4.1727	2.99887	3.09557	2.97572	2.94434	2.78694	4.08166	3.25864	2.27049	3.22366	3.00607	2.89651	4.17373	3.25349	3.63105	3.0714	2.54312	3.19845	2.92274	2.59147	2.68963	2.58927	2.47719	2.96981	2.50137	2.36556	2.03929	2.31252	2.41152	2.53442	2.48111	2.11194	2.33485	2.67543	2.50351	2.25272	2.3205	2.52608	2.18794	2.04073	2.30307	2.33242	2.47843	2.41188	2.42161	2.7119	2.67305	2.30485
BRCA1	2.1662	2.67643	2.40246	2.05303	2.44663	2.43571	1.99397	2.18754	1.91654	1.34079	2.10316	2.27837	1.71255	2.32602	2.44713	2.30071	1.94086	2.23072	2.33744	2.06048	1.81082	2.27868	2.08102	2.18766	2.34055	2.60419	2.36274	2.21945	2.60281	1.96963	2.11741	1.80677	2.46316	2.12361	2.23661	2.28023	2.3309	2.19058	2.16741	2.76534	1.91972	2.15974	2.4867	2.45737	2.27938	2.44656	2.12577	1.90627	2.02475
BRD1	2.57917	2.01129	2.64191	2.59472	2.20112	3.05964	2.76095	3.00548	2.34698	2.13516	2.57917	2.32392	2.27726	2.15339	2.69821	2.23329	2.06974	2.18825	2.79688	2.5915	2.68481	1.70209	3.00448	2.52353	2.74081	2.50388	2.15263	2.38327	2.83325	2.19654	2.61639	2.29625	2.17146	2.44509	2.27075	1.91889	2.50446	2.2725	2.33529	2.2273	2.35859	2.36234	2.46245	2.06585	2.57728	2.56089	2.24176	2.78217	2.51655
BRD2	3.99016	3.69843	3.76833	3.21835	4.17122	3.68483	3.08389	4.10812	4.20374	3.88483	3.84988	3.99404	3.62659	4.13336	3.31204	3.79454	3.5795	3.77658	4.01298	3.86638	3.69746	3.39135	3.41482	3.21789	3.06658	3.34682	3.41656	3.33058	3.50702	3.29178	3.56023	3.47893	3.18317	3.5636	3.29653	3.43612	3.34848	2.87897	3.37157	2.92022	3.23622	3.39157	3.38298	3.05379	3.38908	3.50089	3.32533	3.79614	3.66749
BRD3	2.58184	2.89068	2.5307	2.99096	2.6049	2.4946	2.49761	2.50563	2.65253	2.28152	2.3833	2.55527	2.74478	2.39834	2.24391	2.94082	2.23288	2.50112	3.48732	2.58685	1.88293	1.74844	1.78445	2.08948	2.16573	1.90215	1.73445	1.81295	2.12173	1.79785	1.92342	1.92721	1.7825	1.8886	2.0552	1.63401	1.85758	1.69444	1.93932	1.96648	1.91555	1.97987	1.9786	1.90707	2.13665	1.9396	1.76841	1.90215	1.7965
BRD8	2.94366	3.2842	3.01503	2.75214	3.35556	2.75109	2.97725	3.06487	2.75109	2.63303	3.2501	3.33248	3.02867	3.56283	2.95678	2.91533	3.04966	2.9636	3.79475	3.23383	2.58371	2.46289	2.59431	2.20437	2.22764	2.32733	2.23773	2.41825	2.22626	2.37037	2.1813	2.38451	2.27361	2.19123	2.36362	2.29938	2.29701	2.28502	2.3312	2.30766	2.32872	2.37379	2.22173	2.30229	2.37251	2.3493	2.27911	2.26312	2.10566
BRDT	1.65119	1.89737	1.7592	1.37387	1.80931	1.79325	1.62492	1.80152	1.38701	0.670853	2.03067	1.97667	1.72417	2.47049	2.06035	2.05159	1.79715	2.02727	1.45318	1.2537	0.340993	1.95897	1.59902	1.45618	1.86853	1.89799	1.56187	1.57308	1.72644	1.96209	1.80394	1.69519	1.50636	1.64392	2.07039	1.65376	1.67447	1.88841	2.00728	1.91573	1.68273	1.63878	1.62003	1.63164	1.65316	1.93116	1.67615	1.94926	2.16518
BRF1	3.34751	3.04943	3.25065	2.45576	3.0689	3.30906	2.9246	3.1428	2.93958	3.61763	2.84621	2.88915	3.17076	3.81985	3.09986	2.4293	2.94108	3.72148	2.8542	3.40343	3.53974	2.13367	2.90783	2.73368	2.76368	2.35691	2.4808	2.45571	2.62944	2.68543	2.52869	2.45837	2.3796	2.34874	2.73891	2.43658	2.33193	2.81979	2.60156	2.3646	2.54317	2.46979	2.63548	2.63636	2.77748	2.78182	2.41731	2.77298	2.35557
BRPF1	1.81336	1.70885	1.38469	1.72052	1.9566	1.11465	1.57674	1.5794	1.40751	0.323107	1.3953	1.38416	1.34756	1.45101	1.26055	1.56666	1.529	1.27434	1.90673	1.41228	0.730022	2.7138	2.56527	1.90868	1.9429	2.09886	1.81155	2.0576	1.82697	2.03881	2.19847	2.13002	1.98111	1.93655	2.24057	1.99573	1.94101	2.15443	2.20981	1.76653	2.13175	2.16675	2.19111	2.09305	2.13323	2.25237	2.06864	2.21525	2.12827
BRS3	1.38997	2.06154	1.59396	1.40306	1.21167	1.20731	1.08666	1.41662	1.03287	-0.357735	1.26157	1.25237	0.765412	1.34201	0.889452	1.24316	1.14093	1.06001	1.45636	1.3076	0.708237	2.18941	1.97924	1.22673	1.47758	1.4613	1.36221	1.60735	1.64451	1.3953	1.42959	1.34519	1.38305	1.53525	1.41953	1.40416	1.40331	1.37327	1.41996	1.35908	1.68569	1.39615	1.571	1.42276	1.49029	1.62322	1.45961	1.38934	1.4934
BRSK2	0.867381	1.48579	0.431176	0.384283	0.453158	0.858101	0.894247	0.203549	0.568925	0.682739	0.170333	-0.358194	0.620215	0.519101	-0.00844808	-0.128124	0.75601	0.116112	0.310524	0.584068	0.688601	1.62026	1.87092	1.69483	2.18977	1.64302	1.59817	1.63083	1.47709	1.66402	1.62946	1.87102	2.1	2.05213	2.20547	1.62658	2.59208	1.98713	1.55277	1.65493	1.71284	1.78015	1.70299	1.86058	1.51385	1.55606	1.70966	1.66076	1.68652
BSG	3.5737	3.66273	4.42773	3.21709	3.93498	3.30197	5.38889	4.9008	3.83612	4.00537	4.23311	3.13272	3.98312	3.51418	3.33665	3.6767	3.80662	3.73882	5.36301	5.11094	3.55973	2.74689	3.10524	3.11162	2.81488	3.28895	2.74158	2.76399	2.85336	2.86554	2.74534	2.76611	2.82339	2.78854	2.81405	2.72108	2.72288	2.94966	2.7914	2.8756	2.84519	2.71464	2.74286	2.8081	2.77606	2.92386	2.87111	2.75696	2.85112
BSN	2.10951	3.22517	2.56434	2.32475	2.50737	2.35007	2.00627	2.05837	2.57311	1.9527	2.15528	2.02331	2.12606	1.81099	1.32596	2.84874	1.87186	2.15723	2.59989	2.58869	2.18012	1.70178	1.8029	1.86143	1.83437	1.85316	1.82549	1.76969	1.97291	1.7003	1.72348	1.70856	1.72124	1.68429	1.79734	1.94642	1.75235	1.69782	1.93881	1.82132	1.74825	1.87374	1.7501	1.71721	1.80526	1.81525	1.70131	1.83299	1.68077
BST1	2.60008	3.27437	2.17003	2.3908	3.40223	1.65805	2.0286	2.02495	1.75826	1.16799	2.20187	2.16325	1.84019	2.57659	1.95345	1.33552	2.27546	1.94457	2.84067	2.10949	2.51292	2.81091	3.33443	3.80844	3.38282	3.48253	3.04698	3.31923	2.74568	2.74047	2.98865	2.81296	3.41328	3.24413	3.15714	3.16644	2.9936	3.50361	3.25143	3.61797	3.1843	2.764	3.19183	3.38417	2.8921	2.90218	3.22129	2.72658	2.96735
BST2	3.39017	3.56081	3.40729	2.84125	3.44594	3.40563	3.19136	3.28911	2.64852	2.55354	3.1505	3.07098	3.19136	3.62321	2.4928	2.81861	3.49675	2.87107	4.2395	3.54203	2.43205	4.05487	4.38389	4.20057	3.70012	3.82648	4.12717	4.04825	3.33875	3.77331	3.79951	3.45339	4.46251	4.10876	3.74812	4.24107	3.89585	4.05358	3.7122	4.27291	4.01747	3.72252	3.95025	3.99102	3.53694	3.46645	4.30005	3.14768	4.01779
BTAF1	2.5635	3.27426	2.48612	2.13074	2.86318	2.49844	2.32839	2.23326	2.75228	2.59603	1.82367	1.86507	2.48168	2.5221	1.57919	2.36684	2.07554	2.27762	2.09427	2.66455	2.37029	2.74853	2.73829	2.50998	3.11775	2.72173	2.84007	2.96797	2.86716	2.81502	2.77035	2.96681	2.60984	2.98921	2.80926	2.76114	2.8158	2.72068	2.87025	2.66505	2.74308	2.95022	2.88214	2.67562	2.72705	2.85011	2.72982	3.07148	3.00572
BTBD3	1.35026	0.447279	1.33793	1.26869	0.293621	0.816248	0.44064	0.692942	1.46028	0.985082	0.825733	0.931966	0.907305	0.682509	1.2298	0.671127	0.956153	0.987454	-0.0725024	0.298838	0.0844755	1.17201	1.03613	1.08445	1.18131	0.62369	1.01488	0.879889	0.763377	1.13568	0.762624	0.967855	0.939013	0.910885	0.659386	0.834732	0.988721	1.07085	0.706786	1.04799	1.27332	1.21894	0.608547	1.14152	0.938789	1.10914	0.849018	1.29032	0.858065
BTC	3.56472	3.60393	4.38432	3.48677	3.22521	3.84015	3.53842	4.62436	3.68283	2.95121	4.82663	4.50195	3.05115	3.46812	4.03477	4.08689	3.46525	3.84445	4.70278	4.40392	3.48295	3.27224	2.21048	1.96887	2.27925	2.21032	2.08089	2.13828	2.22114	2.42816	2.29483	2.20767	2.312	2.17105	2.27042	2.2318	2.40399	2.44462	2.30857	2.12976	2.27535	2.47995	2.45431	2.25849	2.39004	2.20621	2.30385	2.2845	2.56494
BTD	2.96641	2.93353	3.28123	2.70688	2.36665	2.57836	2.71684	3.78036	2.2212	2.31186	3.38036	3.33005	2.6481	3.13278	2.89916	3.31959	3.0765	3.27376	3.32955	3.57762	2.39206	2.97961	1.91448	2.42377	3.09615	2.3938	2.63855	2.41812	2.25966	2.52462	2.34497	2.59229	1.8991	2.51448	2.64868	2.74493	3.0802	2.79721	2.55279	2.84869	2.81531	2.3765	2.39881	2.78828	2.61848	2.59844	2.42791	2.4666	2.53323
BTF3	4.44152	4.86336	5.0427	4.20963	4.28242	4.40488	3.80803	4.89277	4.01727	3.22806	4.53119	4.39572	4.2318	4.35619	3.51057	4.40343	4.16768	4.52299	5.385	4.62424	4.34221	3.471	3.46271	3.84133	4.18818	3.94827	3.71158	3.48819	3.79918	3.17911	3.76107	3.42162	3.54926	3.62339	3.8444	3.34842	3.43074	3.70908	3.59477	4.13431	3.86067	3.57545	3.78399	3.77882	3.90041	3.98149	3.54651	3.62059	3.26945
BTG1	3.77782	4.00573	4.47036	4.03661	4.23167	3.70724	3.521	3.74743	3.93172	3.19556	3.58667	3.81507	3.95378	4.06503	3.65725	3.6548	3.84693	3.87879	3.55482	4.18952	3.43327	3.05148	3.21201	3.47793	3.42687	3.49533	3.28629	3.0001	3.41478	3.28629	3.02852	3.42169	2.69065	3.40049	3.41478	2.93071	3.40313	3.34715	3.37964	3.09013	3.69615	3.35609	3.06015	3.29831	3.38872	3.18005	3.43853	4.11679	3.30675
BTG2	2.29662	2.87753	1.84156	2.27699	2.58305	2.56492	2.08973	2.69882	2.13956	2.18386	2.68876	1.9367	1.33817	2.52566	1.34824	2.26742	2.32833	2.49697	2.8292	2.78893	2.12698	2.7359	2.98937	2.60384	3.25576	3.11382	2.98312	2.79275	3.15989	2.67761	2.97086	3.00436	2.7784	3.00655	3.19702	2.97619	2.96346	2.9186	2.86181	2.91339	2.98433	3.02067	3.07611	3.07425	3.15914	3.22513	3.0726	2.94742	2.71602
BTN1A1	2.23293	1.8671	2.5874	2.37775	2.21636	2.19365	1.88271	1.65791	2.0758	1.83586	2.08338	2.23245	2.24807	2.45299	2.08006	1.82024	2.28925	2.63141	1.67306	2.05924	2.43832	2.40026	2.4054	1.61374	1.87839	1.61441	1.61002	1.29354	1.76823	2.00952	1.73442	2.01082	1.26539	1.79195	1.32644	1.49902	1.51629	1.65103	1.58815	1.44006	1.49828	1.8379	1.289	1.39858	1.63425	1.43328	1.54004	1.53077	1.90217
BTN2A1	3.0638	3.80647	3.1129	2.67889	2.97919	2.8878	2.94368	3.31919	2.53787	2.73164	2.97972	3.22623	2.83296	3.23197	3.07164	2.76559	2.84445	2.51594	3.59182	2.98598	2.64285	2.84547	2.37218	3.29287	2.63805	2.44527	2.46514	2.83244	2.37482	2.68945	2.32974	2.633	2.5348	2.28759	2.47641	2.56633	2.27037	2.16587	2.41326	2.38999	2.63899	2.74084	2.33023	2.48254	2.5753	2.37594	2.39801	2.2679	2.20084
BTN3A1	3.82583	3.64168	4.38081	2.48934	4.4242	3.57508	3.82886	4.2234	3.13917	3.34149	3.62856	2.41114	4.0231	3.93481	3.6664	4.08718	4.28546	3.83138	3.98728	4.1341	3.09679	3.37319	2.76949	3.29784	2.40512	2.82229	2.91171	3.3289	2.90311	3.43306	2.86283	3.16718	3.32005	2.87701	2.82212	3.49408	3.0358	3.28649	2.94444	2.90169	3.02685	3.30182	2.96537	2.80946	2.91419	2.81762	2.92938	2.92653	2.7819
BTN3A2	3.48501	4.24264	3.23601	3.43947	3.88482	3.46785	2.87878	4.17936	3.16563	3.27268	3.83218	3.76949	3.30935	4.14032	3.16563	3.3265	3.58259	3.21294	4.33609	3.69674	3.40516	3.13543	3.34197	3.87653	3.44312	2.85109	3.34305	3.02579	2.58298	3.20556	3.27193	2.92242	3.54511	3.14011	2.69737	3.26736	2.88419	3.12653	2.75985	3.43355	3.40122	2.70134	2.92763	3.16363	2.98313	3.12187	2.92002	2.47911	3.09362
BTN3A3	3.03456	2.90061	3.55347	3.17025	3.1324	3.37409	3.18598	3.24596	3.28382	3.1324	3.688	3.41311	3.95066	3.39447	3.59948	3.324	2.96933	3.31352	2.36073	3.42359	2.89886	3.1421	3.25011	3.68189	3.17236	2.79606	2.96892	3.48203	2.58127	3.29675	2.89331	2.83425	3.68402	2.90464	2.99385	3.06655	2.83217	2.99977	3.11385	3.13748	3.33067	3.09948	3.03482	2.94537	2.94213	2.82052	3.00611	2.66997	2.92436
BTNL3	2.50639	2.96484	3.50024	2.62344	3.04721	2.76163	2.96213	2.7833	2.63211	2.73453	3.02174	3.05751	3.17076	2.59364	2.25441	2.98056	3.27806	2.90035	3.28511	3.44605	2.553	2.26801	2.52663	2.53481	2.37184	2.40114	2.35768	2.48799	2.47981	2.56684	2.41861	2.52193	2.39912	2.42988	2.30019	2.47699	2.49326	2.38104	2.38049	2.40115	2.43467	2.45777	2.40288	2.3591	2.39475	2.40557	2.36948	2.50286	2.49491
BTRC	0.393266	1.14881	0.365006	0.543629	0.952061	0.539896	0.911005	0.0818763	0.21571	1.04697	0.780904	0.480178	0.709455	0.200247	0.0162924	0.684927	1.00005	0.436989	0.394332	0.749445	0.543096	1.42846	1.53201	1.24446	1.02769	1.16079	1.21558	1.19687	1.32298	1.27021	1.29075	1.21421	1.18226	1.3151	1.17071	1.20432	1.25335	1.40801	1.215	1.24512	1.29173	1.20625	1.19223	1.24746	1.24334	1.22222	1.17282	1.21586	1.1574
BUB1	1.99678	2.18579	2.23481	2.159	2.82506	2.02862	2.0928	2.14334	2.17214	1.19731	1.9417	2.13272	1.9043	2.31465	3.45524	2.18023	2.20448	2.48748	1.86438	1.98364	1.72389	1.55891	2.00568	2.1611	2.42446	1.71674	1.88078	1.74752	1.57241	3.10616	2.3689	2.06824	1.85639	1.74459	1.99689	2.28029	1.99114	2.43156	2.01324	1.562	1.64846	2.06762	1.75209	1.61941	1.73238	1.68312	2.54604	2.18285	2.91747
BUB1B	1.74672	2.56056	1.97975	1.77375	2.198	1.8329	1.80434	2.15364	1.45912	0.957358	1.86349	2.11794	1.59986	1.75947	2.20769	2.0027	1.864	1.61618	2.33517	2.01647	1.53408	2.23816	2.81641	2.53804	2.24339	2.47273	2.49508	2.08456	2.45423	2.37819	2.27879	2.25475	2.33084	2.44102	2.34469	2.6103	2.77873	1.49937	2.18566	2.2425	2.27043	2.30696	2.69905	2.6315	1.9374	2.04225	2.48989	1.74507	2.19219
BUB3	3.12147	4.20236	2.85248	2.33963	3.21803	2.85495	2.98304	2.5022	2.85889	2.25932	3.61167	2.89091	3.12985	3.15941	3.35844	3.04068	3.91071	2.90126	2.64064	2.84657	3.4151	3.53149	4.01904	3.66062	3.71656	3.97316	3.80583	3.71681	4.16863	3.9936	3.98048	3.8721	3.56551	3.9277	3.71732	3.78404	4.00599	3.70415	3.91982	3.83829	3.7615	3.93617	3.97115	3.7624	4.02928	4.02319	3.74731	4.03892	4.09556
BUD31	2.57204	3.60404	2.84362	2.93499	2.36037	2.40605	2.0228	2.83042	1.82279	2.27356	2.69235	2.28016	2.39184	2.17001	2.15224	2.43397	2.14666	2.85784	2.26544	3.38018	2.59996	2.51569	2.43587	2.00036	2.94664	2.68727	2.48985	1.82239	2.57358	2.27302	2.46559	2.39132	2.15684	2.26458	2.65531	2.31022	2.562	2.81704	2.45593	2.25816	2.24724	2.36944	2.42205	2.66831	2.81007	2.56796	2.39366	2.48453	2.27406
BYSL	2.96057	3.68744	3.75307	2.87591	3.0282	3.10134	2.79275	4.04912	3.14291	2.93703	3.27817	2.88843	3.42344	3.09182	2.73715	3.62132	3.38136	3.28268	3.41843	3.3984	3.28318	3.01247	3.13954	3.23331	3.27871	2.46173	2.90563	2.70759	2.93396	2.92182	3.18054	2.97529	2.07241	2.6222	3.06034	2.73144	2.75102	2.86825	2.96366	2.98868	2.88989	2.91753	2.77661	2.48591	3.15	2.9506	2.87191	3.13477	3.14051
BZW1	3.42649	2.98473	3.74311	3.28678	3.6039	2.99478	3.04755	3.44609	3.43252	3.45011	3.7034	4.06023	2.98322	3.78683	3.33452	2.83346	3.07067	3.47222	3.14153	3.59284	3.62199	2.91107	3.04319	2.94161	3.22416	2.83496	2.80195	2.98334	2.90551	2.83967	2.92191	2.93305	2.90023	2.81859	2.90712	2.97409	2.84551	2.85189	2.78901	2.7725	2.75674	2.7614	2.87197	2.84679	2.85587	2.86971	2.89579	2.98561	2.82655
C11orf58	2.11558	2.74303	2.29271	2.35572	2.46055	1.88061	2.86078	1.83207	2.26948	2.79932	1.95343	2.12126	2.53853	2.1037	2.57933	2.55144	2.05981	2.33248	2.21887	2.38515	1.73756	3.41272	2.38732	2.25367	2.01067	2.10949	2.01197	2.53055	1.98831	2.48261	2.10498	2.32407	2.57026	2.2529	2.3481	2.55083	2.27359	2.55646	2.134	2.13146	2.32936	2.4311	2.2283	2.15125	2.11213	2.01688	2.55328	2.13214	2.4967
C1QB	2.04835	2.52297	2.70415	2.0638	2.27943	2.06142	2.23844	2.04835	1.87015	1.36582	1.70917	1.70323	2.31566	2.15349	2.04122	2.09409	2.18379	2.3014	2.3317	2.28715	1.85114	2.82531	3.28313	3.00136	3.15586	3.02182	3.01588	2.91016	2.561	3.11245	2.97922	2.65018	3.07732	2.92799	2.92861	2.93627	2.97062	2.91625	3.05359	2.89925	3.10242	2.9231	2.81021	3.11978	3.06856	2.8319	2.84526	2.24978	3.01918
C1QBP	4.12549	4.00849	4.37039	3.80028	4.42542	4.07889	3.86423	4.37039	3.68576	3.74525	3.95198	3.949	3.72244	4.40955	3.80375	3.70856	4.11855	4.47102	3.97379	4.31932	3.95941	3.0861	3.02537	3.3784	3.42288	3.16871	3.2211	2.88134	3.62377	3.17025	3.19794	3.68604	3.04115	3.35349	3.28257	3.04433	3.35227	3.41846	3.29604	3.59819	3.29104	2.97462	3.48419	3.21181	3.74041	3.61223	3.12391	3.31825	3.31205
C1QL1	1.73608	2.71987	2.08977	2.56222	2.52591	1.86107	1.901	2.17534	2.31692	1.93367	1.86003	1.8787	1.98916	1.72104	1.43374	2.8127	1.56235	2.10688	2.55236	2.389	1.84706	1.7236	1.34032	1.26924	1.47192	1.67472	1.50029	1.65868	1.51961	1.54825	1.54279	1.53872	1.64772	1.46824	1.71194	1.69674	1.52079	1.48717	1.49309	1.75991	1.78125	1.57781	1.64693	1.78953	1.58854	1.6472	1.69047	1.58959	1.58567
C1R	2.00715	2.30503	2.47912	2.19584	2.16817	1.94124	2.07458	2.25924	1.983	1.00988	2.55007	2.81826	2.11533	2.26377	2.61196	2.11785	2.46654	2.59837	1.66148	2.90732	2.07105	2.0178	1.73718	2.48073	1.767	1.76348	1.74087	1.71498	1.75771	1.74355	1.73066	1.70548	1.8289	1.75063	1.76929	1.74211	1.73964	1.84999	1.82367	1.84617	1.79848	1.75676	1.80031	1.77497	1.79622	1.70701	1.80537	1.76144	1.81378
C1S	1.36257	1.46701	1.49061	1.31236	1.06933	1.37311	1.54835	1.68192	1.2988	0.316152	1.39922	1.21344	0.775592	1.39872	0.98347	1.48459	1.31437	1.53229	1.62869	1.66183	1.55036	1.92742	1.88329	1.93679	2.52097	1.99018	1.85473	1.88413	1.89304	2.08216	1.90248	1.89559	1.86634	1.87812	1.92747	1.86783	1.89826	1.9147	1.82547	1.87509	1.89122	1.91619	1.90963	1.83098	1.85391	1.87525	1.85833	1.87879	1.91941
C2	2.18043	2.44344	2.83051	2.45281	2.82665	2.02935	2.66068	2.60665	2.33261	1.75035	2.46219	2.89668	2.22564	2.66785	2.8476	2.09662	2.83602	3.10896	2.30008	2.69211	1.87165	2.92682	3.25072	2.97704	3.28086	2.96571	2.70124	3.16788	2.19493	2.90594	2.9375	2.54475	3.13517	2.75598	2.84356	2.87094	2.81868	2.95475	2.89777	2.82869	2.86781	2.65715	2.97102	2.98928	2.88158	2.76666	2.92761	1.94473	2.98911
C22orf31	4.26396	3.5049	3.47192	3.28202	3.98962	3.78973	3.57486	3.54238	3.73527	3.71528	4.03659	3.52039	3.68979	4.62675	2.87426	3.07065	3.69729	3.44593	3.93665	3.55937	3.70528	2.6964	3.00833	2.51639	2.44432	2.4985	2.52934	2.44404	2.50118	2.52184	2.473	2.46308	2.51826	2.53476	2.50354	2.57031	2.46808	2.72251	2.55587	2.47277	2.48786	2.48984	2.47347	2.54027	2.43781	2.45889	2.4688	2.50784	2.53873
C2CD2	2.1264	1.61551	1.88515	2.09066	1.79527	2.77238	2.2084	2.4444	2.09539	2.67304	2.02496	2.59314	1.7774	2.76291	2.662	2.67829	2.29249	2.4712	2.45281	1.76846	1.69488	2.28938	2.15745	2.40655	2.24668	2.47643	2.19566	2.07619	2.16535	2.05878	2.29646	1.67819	2.18586	2.39235	1.68883	2.12262	2.11598	1.84847	2.33255	2.19755	1.89704	1.70817	2.00242	1.95098	2.16223	2.10803	1.88177	2.13596	2.44837
C2CD2L	2.92013	2.2697	2.73826	2.27547	3.13554	2.74769	2.53228	3.25242	2.40021	2.19108	3.03648	3.15912	2.04905	3.05325	2.86667	2.32421	2.20576	2.48144	2.33417	2.61929	2.45471	2.29476	2.50769	2.60292	2.15904	2.04947	2.04792	2.04601	1.92261	2.07366	2.24707	2.09779	2.00056	2.02338	2.14961	2.02755	1.90627	2.17024	2.12324	2.01892	2.00739	2.06051	2.20185	2.00555	2.31441	2.04186	1.89656	2.0973	1.96034
C2CD3	2.0962	1.67329	2.5544	1.96273	2.83105	2.25575	2.27825	2.60605	2.74668	2.8106	2.40354	2.83054	2.32121	2.40865	2.42144	2.49405	3.14555	2.54315	2.34831	2.72775	2.15143	2.43689	2.32865	2.22376	2.23754	2.32726	2.38602	2.27927	2.32343	2.31827	2.36455	2.34051	2.29436	2.2943	2.40857	2.21951	2.27966	2.31199	2.31275	2.31265	2.4726	2.33864	2.27322	2.28071	2.35121	2.35989	2.33463	2.23652	2.24733
C3AR1	3.03289	3.16682	3.37542	2.89611	3.33096	2.63451	2.7428	2.65047	2.98502	1.94889	2.80093	3.09672	2.71373	3.21071	2.99015	2.35069	2.87445	3.12123	2.91435	2.65503	2.451	3.53865	3.3422	3.63874	3.31981	2.50309	3.29973	2.74274	2.9355	3.24011	3.21881	3.04954	3.37562	3.34573	3.29164	3.42796	3.02795	3.60688	3.19224	3.43659	3.12136	3.29349	3.28685	3.30058	3.41034	2.40346	2.73434	2.84265	3.50575
C4BPA	2.10478	2.2766	2.52001	2.17797	2.27448	2.1838	2.21668	2.02047	2.00986	1.24145	2.11433	2.25168	1.7463	2.21084	1.99395	2.08039	2.25645	1.77069	1.72615	2.24372	1.44456	1.48575	1.69673	1.80318	1.48687	1.82152	1.60135	1.49402	1.41703	1.58753	1.3956	2.04851	1.50937	1.5589	1.92076	1.72124	1.49803	1.83325	1.68703	1.54707	1.44462	1.47969	1.49623	2.12455	1.77986	1.45856	2.88984	1.36728	1.41983
C4BPB	3.44247	3.39209	3.26022	3.41728	3.58619	4.42679	3.42518	3.8598	4.29195	3.50075	3.50075	4.02427	3.17824	4.66879	3.75263	4.24553	3.29331	3.84696	4.17688	3.89635	3.28294	2.19496	1.93381	2.6112	2.10803	2.34224	2.13244	2.2247	2.26449	2.12751	2.12084	2.09048	2.15006	2.15191	2.08265	2.19396	2.10428	2.18867	2.27538	2.25089	2.09605	2.15325	2.29606	2.18444	2.20936	2.07886	2.07413	2.12229	2.24522
C5	2.78149	3.41278	2.69763	2.91822	3.15813	2.8374	2.59394	3.03309	2.79573	2.32404	2.90704	3.00514	2.44908	3.4016	2.96549	2.7632	2.79928	2.81911	3.31824	2.94008	2.76625	2.36509	2.69068	2.69328	2.65485	2.58332	2.67794	2.52262	2.47408	2.63806	2.54175	2.31481	2.83823	2.43318	2.5006	2.61868	2.54777	2.32631	2.53769	2.54608	2.75452	2.36305	2.4222	2.59777	2.49068	2.54006	2.50522	2.3266	2.5109
C6	1.86126	2.39551	2.06836	1.82124	2.02484	1.76271	1.99582	2.08587	1.68618	0.937322	2.1624	2.00883	1.48058	1.88127	2.64263	2.00333	2.11638	1.68217	2.368	1.86276	1.63715	2.27604	1.45616	1.51612	1.90527	1.8107	1.80413	1.65716	1.86014	1.75485	1.99822	1.76658	1.58701	1.78291	1.78878	1.68495	1.80937	1.83485	1.75671	1.79261	1.8713	1.75301	1.78502	1.63496	1.85602	1.87564	1.9534	1.58587	2.11218
C7	1.73882	2.47761	1.75666	1.60041	1.75087	1.51458	1.77354	1.77932	1.45815	1.218	1.96113	1.89554	1.2479	1.7774	2.17283	1.74509	1.88156	1.503	2.40575	1.76148	1.55798	2.68672	1.86354	1.9466	1.88419	1.97166	2.23965	1.94258	1.99344	2.31241	2.03844	2.02773	2.05282	2.00888	2.14188	2.2318	2.01129	2.06312	2.04498	2.07904	1.99273	2.03411	1.95338	2.10251	2.09693	2.21699	2.08282	2.10088	1.97226
C8A	1.36613	2.1166	1.95032	1.4732	1.83092	1.20035	1.66168	1.26005	1.73767	0.925518	1.33949	2.03272	1.3538	1.56744	2.19407	1.72336	1.60543	1.80477	1.33209	1.4885	1.07058	1.89832	2.07799	1.8145	1.67432	1.77741	1.92533	1.93805	1.83174	2.01112	1.87077	2.02826	1.89625	1.87965	1.94587	1.90406	1.85466	1.87617	1.90144	1.89103	2.0125	1.90742	1.8955	1.76311	1.85657	1.81825	1.92794	1.92152	1.93295
C8B	1.94438	2.75486	2.00012	2.11501	2.36028	1.52993	1.53235	1.15813	1.5721	0.230832	1.44171	1.25217	1.53478	1.59488	1.15377	1.73303	1.97055	1.38693	2.3026	1.40341	1.766	1.8381	1.9508	1.98698	1.94143	1.7912	1.75172	1.73353	1.63944	1.80095	1.8277	1.61175	1.74548	1.74877	1.62385	1.72313	1.79133	1.92321	1.5884	1.86378	1.67197	1.66525	1.80889	1.72464	1.7354	1.61471	1.78207	1.96771	1.91323
C8G	1.86714	2.48589	2.08823	1.62307	1.84073	1.70328	1.74877	1.86812	1.66513	1.02389	1.87546	1.83779	1.66024	1.86861	1.35405	2.06279	1.82801	1.78154	2.49812	1.86176	1.6172	1.76938	2.22334	2.09851	2.09084	1.82359	1.88634	1.83639	1.78408	1.87539	1.77742	1.73508	1.68994	1.81293	1.66384	1.72061	1.76375	1.53652	1.75501	1.67527	1.75129	1.71993	1.77089	1.84946	1.83654	1.80453	1.77199	1.88464	1.86397
C9	1.67955	1.9001	1.77976	1.39619	1.68914	1.28975	1.47243	1.59804	1.15694	0.726387	1.66804	1.57743	1.00016	1.82147	1.26818	1.82914	1.62681	1.3564	1.8838	1.529	1.08502	1.9372	1.82594	2.11048	2.11865	2.04707	1.98375	1.90992	1.89342	2.10325	2.00259	1.90975	1.84353	1.96572	2.14182	2.01247	1.99181	2.09151	1.80646	1.91407	1.88602	1.92884	2.01368	2.03573	2.01042	1.94094	2.14713	2.07858	1.96442
CA1	2.46823	2.82785	3.43698	3.16287	2.78451	2.80852	2.72652	2.70602	2.59357	1.93933	2.88525	3.38954	2.40497	2.34933	3.07092	3.092	2.56487	2.5842	3.00825	2.77279	2.2111	3.22167	2.44422	2.77882	2.50013	2.80131	2.91014	2.79527	2.67036	2.56164	2.52274	2.5201	2.83678	2.70375	2.51992	2.89362	2.70197	2.31297	2.37607	2.9369	2.7876	2.73299	2.69932	2.94974	2.45472	2.7928	2.64164	2.15365	2.42215
CA11	0.509468	1.8032	0.834574	2.24496	1.84431	1.58805	2.93915	2.94633	1.59331	0.876168	0.928759	-0.220585	1.1635	1.20988	0.341178	1.98009	0.786286	0.376079	1.56224	1.92846	0.995214	0.508464	1.65049	1.03855	0.89026	0.898197	0.964345	1.07211	0.707307	1.40858	1.24227	0.942051	0.823338	0.941124	1.11482	0.900077	0.563722	0.767025	1.54736	0.845771	1.25483	0.947057	1.31406	1.05461	1.42157	0.771994	0.813418	1.67923	1.19765
CA12	1.84829	2.29936	2.11461	1.89148	1.43416	1.76335	1.72208	1.99129	1.56852	0.16395	2.05895	1.93226	1.41353	1.95482	1.5287	1.60931	1.86316	1.4476	1.94138	1.7408	1.25661	1.54896	1.71256	1.67983	1.80451	1.39622	1.82275	1.75039	1.53624	1.51753	1.52954	1.4884	1.52411	1.61742	1.37995	1.53428	1.36185	1.48583	1.52529	1.45937	1.49043	1.25294	1.56281	1.39979	1.48604	1.41172	1.5045	1.42414	1.38475
CA2	3.67668	3.62535	4.60173	4.01454	3.47083	4.2204	3.56145	3.88097	3.41216	2.74535	4.63159	4.20521	3.72383	3.40849	4.34611	3.7474	3.65992	3.95797	4.10045	3.59235	3.45983	2.45467	2.94252	3.44753	3.33159	3.12391	2.93858	2.99702	2.9805	2.56945	3.2041	2.89722	3.14452	2.67846	3.13868	2.97724	3.25285	2.76241	2.77625	3.63076	3.2378	2.86981	3.11262	3.44463	3.11004	3.50462	2.8179	2.28598	2.46769
CA3	2.21531	2.35846	2.26235	2.19946	2.22349	2.14834	1.80119	2.12328	2.10692	2.01234	2.20713	2.43771	1.74649	2.78178	2.55581	2.42186	2.4873	2.08903	2.16163	2.36051	1.85896	1.80254	1.93644	1.69259	2.54826	2.0466	1.97007	1.85913	1.97986	1.9631	2.05749	2.05995	2.04751	1.90714	2.08868	1.98144	2.03302	1.93937	1.98765	1.81895	1.85764	2.04094	1.92801	2.0048	2.08018	2.06514	2.04624	1.97437	1.91127
CA4	1.28413	2.09625	1.66589	2.07194	1.43617	1.71926	1.1016	0.915248	2.30977	0.543981	1.89608	2.21921	0.922874	2.17298	1.86653	2.37744	1.79314	1.92897	-0.114197	1.61346	-0.460205	0.723079	1.85276	2.4046	1.5821	2.70201	2.51783	1.96804	2.59183	1.70586	1.72343	1.93905	2.20633	2.54687	1.51543	1.82739	2.01729	2.21447	1.89869	2.74148	2.10102	1.33743	2.33077	2.55663	1.57782	1.95387	1.78203	1.6415	2.23071
CA5A	2.20464	2.26835	2.19686	1.99652	2.43222	2.24549	2.08696	2.0962	1.94157	2.60728	2.06119	2.19589	1.71885	2.76192	2.23042	2.30093	2.4118	2.6987	2.22555	2.40888	2.55574	2.07795	1.8867	2.03624	2.1228	1.96581	1.9163	1.92519	1.87325	1.91527	1.8892	1.92545	1.88282	2.12565	1.97309	2.09378	2.04819	1.90274	1.99817	1.96407	2.04624	2.01682	2.09115	1.89655	1.88785	1.94135	1.87351	1.97947	1.88891
CA5B	2.91017	3.51187	3.64747	2.58065	2.90191	2.46303	2.62148	2.91357	2.75027	2.68126	2.73861	2.5651	2.78089	2.59523	2.5476	2.72403	2.78575	2.93836	3.40397	2.91649	2.76582	2.75445	1.93785	1.97077	1.89924	1.76101	2.12063	1.97091	2.43326	2.10478	2.63225	2.5814	1.50259	1.9556	2.02324	1.90102	2.30445	2.17595	2.18965	1.85388	1.92818	2.21111	1.97247	1.63969	2.23498	2.06267	2.10095	3.01985	2.57448
CA6	2.1705	2.32233	2.25762	1.92408	2.39949	2.17996	2.1013	1.58706	1.99378	2.25712	2.18145	2.29993	1.68613	2.59414	2.12122	2.53291	2.27852	2.399	2.55979	2.12918	2.03808	2.08975	2.51252	2.14127	1.64092	1.66255	2.47279	2.35648	2.36075	2.12792	1.93338	1.85919	1.77937	1.74312	2.13517	2.20814	1.90911	1.48345	2.08289	2.32047	2.38618	2.05387	2.22666	2.25756	1.71965	2.15165	1.94456	1.89696	1.65916
CA7	1.96966	2.28193	2.32507	2.97066	2.38054	1.95271	1.86951	1.72724	1.57316	1.64558	2.55003	2.33072	1.68358	2.32353	2.0467	2.25317	1.87567	1.85102	2.30915	2.52229	1.83715	1.85644	1.57191	1.87412	1.8044	1.93512	1.83563	1.87667	1.86039	1.84371	1.84559	1.89825	1.91155	1.82076	1.83713	1.91633	1.89581	1.84042	1.79266	1.89999	1.86554	1.87171	1.83261	1.91569	1.89059	1.85242	1.89477	1.85272	1.85465
CA9	3.19431	2.93729	3.39839	2.77587	3.11926	3.03958	2.50034	3.47499	2.60212	2.84321	2.79386	2.87457	2.30449	3.2159	2.46538	2.43506	2.83962	3.09099	3.39531	3.01028	2.83139	2.48639	2.43042	2.31999	1.83872	2.11879	2.20802	2.14164	2.15357	2.2497	2.33888	2.14223	2.16134	2.06865	2.1339	2.14502	2.07317	2.26181	2.12416	2.27303	2.21349	2.22602	2.32058	2.11089	2.16422	2.23858	2.11391	2.14499	2.02839
CABIN1	2.00781	1.45869	2.59221	2.22727	1.7575	1.70263	1.75701	2.22531	1.81089	1.83146	1.93923	1.80942	1.68402	1.26813	2.25617	1.38276	1.17163	1.82069	1.77366	1.76386	2.18318	2.22074	2.01381	1.32902	2.50404	2.02805	2.15239	1.69199	2.3818	1.82168	2.04632	2.17903	1.91752	2.06621	2.24196	1.59552	2.04488	2.1862	2.09409	1.58159	2.08217	1.84456	2.09033	1.8889	2.2348	2.1852	1.72937	2.54237	2.15293
CABP1	3.68697	3.46095	3.86456	3.04879	3.90302	3.29428	3.83655	3.85222	4.12383	3.828	4.55166	4.28765	3.54974	4.37882	4.14519	3.78479	3.05306	3.87264	4.24539	3.82088	3.2919	2.13155	2.19681	2.19392	3.26196	1.94587	2.17802	2.02747	2.1153	2.09263	2.72215	2.04305	2.41125	2.51259	1.95338	2.46428	2.24989	3.16838	2.65098	1.88459	2.16601	2.46255	2.04892	2.01072	2.24396	1.92171	1.97732	2.16141	2.1484
CACNA1B	2.56953	2.5491	3.13727	2.6138	3.30949	2.36861	2.36083	2.86824	3.05651	1.94925	2.50531	2.7544	2.95727	2.59872	2.89451	2.45375	2.57245	3.09932	2.38418	2.7617	2.19201	1.39041	2.35444	2.60746	1.77473	1.87437	2.34653	1.77628	1.63983	1.78889	1.87164	1.94002	1.83832	1.7496	1.83787	2.18994	1.74574	1.52185	2.1125	2.28695	2.05717	2.19016	2.05122	1.89554	1.84302	2.09635	2.03799	1.64334	1.57918
CACNA1C	2.77367	2.92381	2.93724	2.45325	2.60579	2.84994	2.2091	2.80101	2.4758	1.13991	2.86241	2.7895	2.38226	2.55542	2.43406	2.72523	2.49114	2.60147	3.82128	2.68301	2.87009	2.71213	2.27934	2.2044	3.07667	2.30251	2.34995	1.99633	2.28448	1.93577	2.17165	1.99749	1.90992	2.82753	2.11646	2.19634	2.02205	2.24504	2.28996	2.39978	2.2827	2.13653	2.42688	2.61974	2.45242	2.38201	2.24252	2.39151	2.01086
CACNA1D	2.22128	2.48864	2.821	2.2198	2.31187	2.11591	2.26805	2.49406	2.30203	1.17497	2.60189	2.65359	2.20454	2.14939	2.06568	2.27396	2.18287	2.10064	3.60191	2.64768	2.45663	2.2552	2.6192	2.25249	2.26741	2.93933	2.41257	2.0233	2.56744	2.44856	1.83185	2.35294	2.94518	2.38531	2.40406	2.07736	2.58372	2.08896	2.043	3.24122	2.47863	2.3734	2.23628	2.25557	2.16235	3.0895	2.12952	2.09304	2.462
CACNA1E	2.23121	2.50141	3.02447	2.67097	2.91341	2.33929	2.16775	2.55446	2.91391	1.5019	1.96993	2.37846	2.66899	2.45877	2.77856	2.3026	2.1494	2.49397	2.53116	2.34425	1.8549	1.74107	3.12703	2.21627	1.96939	2.37898	3.00854	2.05934	2.00007	2.09673	2.51879	1.67643	2.79438	1.95065	1.9278	2.20483	1.96558	2.64682	2.21061	2.09705	2.22569	1.7533	1.79081	2.57155	2.09035	1.69593	2.22248	1.63154	2.51563
CACNA1F	1.44976	1.5386	1.90722	1.23124	2.55155	1.32519	2.0221	1.53043	2.34171	1.18682	1.37982	1.54881	1.68207	2.06499	2.1043	1.62948	1.54371	2.07367	1.55494	1.97309	0.995875	1.86478	1.82476	2.22576	1.74895	1.96404	1.8587	1.98921	1.91377	1.8889	1.89334	1.87014	1.8916	1.82408	1.88253	1.93875	1.86346	2.05758	1.87636	1.93356	1.94225	1.83491	1.84712	1.85082	1.85539	1.98238	1.82748	1.85599	1.85477
CACNA1H	3.0169	2.71169	2.42566	2.50536	2.63552	2.67386	1.86519	2.81107	2.78736	2.82167	3.01942	3.34833	2.56338	3.57484	3.40584	3.02951	2.56691	3.37104	2.62593	2.87968	2.11541	1.88395	2.30939	2.61539	1.73433	2.07752	2.30768	2.0955	1.82011	2.15151	2.11267	2.1008	2.62517	1.87519	1.83754	2.14213	2.15577	2.00839	2.14125	1.88218	2.21473	2.46027	2.08467	2.09381	2.02602	2.18075	1.84671	2.11139	2.02866
CACNA1S	1.81315	1.85197	2.46047	2.16454	1.33523	1.88524	2.11715	2.18874	2.02187	2.26133	1.93364	2.01682	1.48899	1.83634	1.47689	2.03346	1.86357	2.20588	2.19731	1.7461	1.47034	1.83956	2.2033	2.55239	2.15224	1.96197	2.30983	2.29942	1.82696	2.00787	2.01838	1.86954	2.35897	2.23195	2.16423	2.26548	2.01662	1.88213	1.8783	2.29332	1.85518	1.98303	2.39285	1.71804	1.59385	2.09443	2.32821	1.74075	1.71591
CACNA2D1	1.92634	3.11889	2.33835	2.43659	2.69172	2.58664	2.31294	2.78605	2.86083	2.44637	1.89163	1.48646	2.22399	2.9444	1.78411	3.11253	1.74843	2.34568	2.76063	2.29437	2.32907	2.22185	1.8304	2.48153	1.61864	1.83555	1.86703	1.80318	1.82868	1.86732	1.81019	1.87365	1.99999	1.96163	2.02305	1.87464	1.88647	1.98636	1.72568	2.15986	1.79867	1.95556	1.82661	1.74511	1.80131	1.84135	1.833	1.8454	1.8366
CACNA2D2	1.11405	2.0719	1.39626	0.499703	1.58853	0.675655	1.55146	1.13184	1.97354	0.869399	0.868905	0.870387	0.629196	1.07352	2.1401	1.20252	0.90795	0.884226	1.86184	2.29678	1.64536	1.63891	2.57511	2.32421	2.70281	1.86098	2.08412	1.98544	2.03817	1.80064	2.51643	2.16945	1.54257	1.87043	2.04423	2.0389	2.05025	2.29743	2.47604	1.50755	2.00391	1.81505	1.49805	1.78385	2.53544	2.49771	2.02053	2.56778	1.86264
CACNB1	2.44545	2.37086	2.63797	2.08713	2.04429	2.00296	2.00246	2.16171	1.9697	1.01065	2.21866	2.24285	1.98633	2.35725	1.74191	2.40009	2.03169	1.92334	1.97021	2.54977	1.62549	1.48467	1.61179	1.40661	2.35885	1.53255	1.60284	1.47468	1.44476	1.46603	1.51723	1.83646	1.39908	2.02247	1.33625	1.53322	1.74776	1.99612	1.55089	1.69133	1.34653	1.46963	1.54687	1.37829	1.52298	1.52988	1.46205	1.50075	2.12595
CACNB2	2.40366	2.53665	2.9781	2.44664	2.47496	2.3541	2.09318	2.62059	2.29039	1.274	2.5053	2.49165	2.03554	1.73264	1.65932	2.5412	2.31618	2.40568	3.03574	2.28736	2.33186	1.66871	1.64072	1.6928	1.73609	1.75769	1.84608	1.70397	1.68333	1.62025	1.69084	1.65329	1.78253	1.74888	1.694	1.72278	1.67264	1.72436	1.70803	1.79723	1.70217	1.69007	1.61974	1.67331	1.68282	1.68755	1.67063	1.81796	1.72335
CACNB3	2.48507	2.25221	2.87869	2.36864	2.77081	2.39641	2.17797	2.74143	3.04907	1.6754	2.61966	2.63675	2.21803	2.95293	2.13952	2.27037	2.25061	2.21643	2.6704	2.53688	2.00546	1.58801	2.48066	2.36785	1.69148	2.10089	1.9293	2.30117	2.1295	2.44223	2.35781	2.26726	2.14322	2.00167	1.96418	1.91965	1.97971	2.00875	2.18752	1.82058	2.17187	2.27829	2.38209	2.06569	2.35025	2.32653	1.95689	2.56647	2.13563
CACNB4	3.67447	3.66908	4.18949	3.94375	3.06234	3.98642	3.58667	4.06539	4.16692	2.48111	4.08452	4.05754	3.94866	3.08588	3.50378	4.12278	3.18496	3.66172	3.91972	4.1527	3.44394	2.07174	1.95091	2.03916	2.11198	2.07904	2.03468	1.88542	1.93224	2.31563	1.80279	2.32926	1.86486	1.9497	1.93648	1.92939	2.01549	1.87808	2.21542	1.98496	2.28739	2.33709	1.88383	2.02805	2.09837	1.93812	1.90923	2.33193	2.01383
CACNG1	2.02257	1.89058	2.53004	2.1653	2.47633	1.9796	1.90542	2.28961	2.1965	1.11351	2.05582	1.75348	1.99955	1.98932	1.9975	2.21236	1.94225	2.08907	1.94123	2.16734	1.3693	1.82597	2.41151	2.4536	1.86147	1.99262	2.01644	1.97414	2.29026	2.02838	1.87019	1.94274	2.00474	2.12647	2.02959	2.01846	1.79382	1.71548	2.067	2.50527	1.92343	2.01613	2.44059	1.84954	2.03403	2.30895	1.83007	1.83563	2.1302
CACNG3	1.41608	1.74763	1.9173	2.13574	1.77591	2.24544	2.24105	1.46971	1.93193	1.65157	2.30687	1.58868	2.19229	1.27468	1.44874	2.18352	1.16888	1.98703	1.17522	2.52384	1.56479	2.28749	2.03195	1.30495	1.58782	1.73303	1.62943	1.74324	1.91819	1.66556	1.69865	1.62639	1.71669	1.59214	1.59383	1.8945	1.58192	1.78673	1.65757	1.55306	1.69753	1.57633	1.6332	1.72731	1.57427	1.65528	1.70935	1.76672	1.62609
CACYBP	0.613568	0.882328	1.25654	1.38657	1.46387	0.767657	2.05105	0.740013	0.676535	0.925329	0.61408	-0.307894	1.42445	0.311533	0.099085	0.738477	1.1301	0.734382	0.749228	0.899733	1.6282	1.82007	1.68333	1.33223	1.5063	1.67548	1.57289	1.68934	1.66278	1.67074	1.63661	1.77574	1.64509	1.55331	1.70519	1.7509	1.66448	1.85659	1.63692	1.64264	1.84308	1.60931	1.62839	1.63744	1.64754	1.60954	1.64185	1.65629	1.64896
CAD	3.10987	2.94909	3.01371	2.64737	3.50979	2.78118	1.98541	2.87175	3.28897	3.25742	3.29813	4.31828	2.8514	3.78912	3.40091	3.29151	2.56291	3.36376	2.87735	3.11038	2.61226	2.35801	1.87221	2.13988	2.53561	2.09638	2.13193	2.19044	2.3881	2.17897	2.28579	2.31786	1.94855	2.30682	2.23213	1.97573	2.19917	2.15339	2.44588	2.18384	2.20597	1.95853	1.844	1.9514	2.32159	2.268	1.84741	2.59421	2.42637
CADM1	3.15268	2.47592	3.62919	3.40563	3.74731	3.47813	3.25558	2.99198	3.73869	3.59421	3.27079	3.48472	3.22517	3.59016	3.04267	3.3742	3.18968	3.68343	3.25761	3.44517	3.7326	2.41422	2.30136	2.42288	2.58583	2.43315	2.38849	2.35311	2.369	2.50106	2.60656	2.49057	2.44252	2.43403	2.78809	2.42839	2.38061	2.51814	2.72407	2.48245	2.29673	2.65703	2.7773	2.49171	2.65239	2.59715	2.43031	2.79525	2.61347
CADPS	2.14833	2.93689	1.97365	2.78417	2.81611	2.03554	1.56839	2.51366	2.79614	2.18926	2.30954	2.40336	2.52764	2.70431	1.90078	2.97033	1.8918	2.56706	2.48172	2.37891	2.15282	2.03755	2.36769	2.25376	1.545	2.18491	2.27445	2.04503	1.97333	2.20785	2.3385	2.09759	2.26706	2.1952	2.16626	2.01138	2.12425	1.66402	2.08432	2.3089	2.19702	2.21224	2.51915	2.04342	2.04574	2.41941	2.0696	2.12458	1.79549
CALB1	2.09553	2.21041	2.53556	2.03761	2.17244	2.12279	1.8984	2.1812	2.27174	1.43599	2.14421	2.11744	1.73874	2.1997	1.80592	2.51024	2.04004	1.88964	1.8103	2.23134	1.59321	2.02647	2.20314	1.60736	1.64988	1.66439	1.88014	1.56882	2.00256	1.87959	1.87741	1.98425	1.75892	1.86217	1.60835	2.20499	1.68097	1.74967	1.90847	1.58387	1.62338	1.78936	1.83301	2.05433	1.62655	1.58533	2.23653	1.86492	1.81901
CALB2	1.85499	2.05411	2.39143	2.17645	2.63611	1.8294	1.96453	1.92205	2.38222	1.24638	1.92973	2.03722	2.01726	2.08994	1.86881	2.96575	2.03568	2.15137	1.59548	2.1314	1.66867	1.45056	1.57504	1.82972	1.75684	1.58588	1.74512	1.58867	1.705	1.59451	1.53807	1.49381	1.74577	1.53207	1.48794	1.62045	1.69131	1.77486	1.59156	1.66156	1.64547	1.481	1.6855	1.63898	1.62425	1.51933	1.52286	1.6827	1.56018
CALCA	2.97012	2.79627	2.83709	2.58735	2.7079	3.31494	2.97108	3.38122	2.21372	3.1968	3.62183	3.64344	2.3698	4.4325	3.88357	2.61377	3.14157	2.815	2.55566	2.3285	2.30256	3.13641	2.5062	3.51525	2.41159	2.69662	2.59665	2.67262	2.69266	2.78272	2.72976	2.7787	2.68212	2.79457	2.67621	2.79848	2.79739	2.67031	2.68446	3.10996	2.60858	2.64291	2.70702	3.12389	2.68408	2.79553	2.61732	2.73332	2.66077
CALCB	2.28746	2.20454	3.12526	2.541	2.87603	2.19112	2.22371	2.39674	2.76915	1.82542	2.43891	2.38859	2.4346	2.62584	2.27308	2.65699	2.51944	2.88514	2.23474	2.41447	1.7425	1.57839	1.99982	1.94188	1.93435	1.69627	1.77106	1.53012	1.78442	1.54059	1.93329	1.55641	1.78418	1.79259	1.64945	1.71585	1.88296	1.61891	1.64793	1.65543	1.66134	1.62078	1.70197	1.6599	1.78195	1.57693	1.67246	1.63648	1.58136
CALCOCO2	2.79646	2.54925	3.73817	2.83758	3.23873	3.06473	3.04919	2.78894	3.31144	2.99202	2.81702	2.88822	3.49096	3.09482	2.92984	2.89474	2.74832	3.44132	2.99754	3.8866	2.78493	3.19417	3.14009	3.50609	3.08932	2.69442	2.77993	3.06626	2.48833	2.63202	2.60837	2.62335	2.98052	3.0369	2.69355	3.09049	2.82353	2.90312	2.70556	2.94835	2.94852	2.66644	2.70678	2.84975	2.57665	2.21359	2.97602	2.60328	2.9142
CALCR	1.67222	2.02452	2.11815	2.48085	2.04296	1.28068	1.51759	1.41734	2.22786	1.06741	1.35634	1.78997	1.60365	1.45564	1.15536	1.86327	1.61595	1.86989	1.74221	1.92096	1.10287	1.38643	1.7365	1.16112	1.53775	1.37101	0.916183	1.16328	1.22979	1.20967	2.03179	0.95543	1.05802	0.883392	1.30973	0.947049	1.16323	1.08882	0.862843	1.09703	1.30207	1.43865	1.11505	1.11212	1.15472	1.48531	1.43523	1.05687	0.80446
CALCRL	1.81204	1.81617	2.44341	2.59983	1.98498	1.95866	1.6422	2.08462	2.13108	1.70673	1.9282	2.4749	2.34429	1.76713	2.07688	2.20594	1.49559	2.47231	1.8998	2.53168	1.93233	2.02157	2.27854	1.78804	2.04065	1.93916	2.01306	1.77883	1.84533	1.81552	1.74087	1.94162	1.8875	1.82463	2.06436	1.91716	1.86975	1.80993	1.82341	1.90081	1.97399	2.0378	1.85663	1.94008	1.90861	1.892	1.79478	2.0834	1.8838
CALD1	2.66491	2.93362	4.16797	3.36834	3.79158	3.16294	2.98198	3.47253	3.58619	2.55673	2.91368	3.15148	3.42517	3.33294	3.41669	3.19435	3.19036	3.42965	3.21479	3.38628	2.53579	1.74441	2.16034	1.73689	2.33848	2.88023	1.85612	1.7899	2.91431	2.01171	1.87298	2.0674	1.68638	2.0234	2.04447	2.00794	1.72768	1.74305	1.84362	1.91598	2.11138	1.79086	1.84557	2.34989	2.48136	2.85916	2.13306	2.04241	1.74666
CALR	3.21477	3.79602	3.43274	2.851	2.94441	3.20934	3.19154	3.57311	2.92761	2.34586	3.18067	3.21626	2.54703	2.98494	2.73188	2.9632	2.894	2.73633	3.7896	3.25481	3.15892	3.21214	3.61829	3.21524	3.29211	3.09643	3.1701	3.32342	2.80269	3.2438	3.17873	2.84746	3.26009	3.17427	2.91734	3.19088	2.93608	3.17957	3.13819	3.01621	2.89796	3.09938	3.09665	3.0837	2.94376	2.95298	3.08257	2.91483	3.20377
CALU	2.16957	2.69009	2.31474	1.83051	2.02639	1.98115	2.70302	2.18697	1.86829	1.48647	2.39031	2.47333	1.47454	2.41119	2.08157	2.10742	1.99606	1.4994	3.33541	2.58967	2.46538	2.76701	2.75731	3.17519	2.83881	3.04026	2.48969	2.33897	2.98001	2.51726	3.12546	2.32892	2.27579	2.90924	2.99511	2.48655	2.38381	2.3202	2.67707	2.6535	2.30741	2.43168	2.74246	2.82965	3.0199	2.6169	2.71911	2.94014	3.04458
CAMK1	1.7645	2.40908	1.75367	1.43951	1.98767	1.44438	2.1675	2.11225	2.12417	1.6058	1.654	1.771	1.64696	1.5863	1.3523	2.10575	1.94596	1.77642	2.12525	2.24983	1.42272	2.98008	2.9079	2.61729	2.96269	2.46543	2.90328	2.80618	2.60717	2.16504	2.49125	2.68075	2.72178	2.61584	2.89075	2.43506	2.52423	2.44646	2.46502	2.80726	2.6476	3.14151	2.65131	2.62264	3.04593	2.93344	2.80155	2.59237	2.29371
CAMK2B	1.1275	1.14818	1.04429	0.571374	0.428465	0.443038	0.557742	0.395088	0.425174	-0.627374	0.374874	0.605221	-0.121549	0.570434	0.120551	0.858604	0.544579	0.399319	0.873647	0.786679	-1.22017	1.25831	1.33315	1.0931	1.95877	2.24702	1.49948	1.46446	1.38903	1.46367	1.17727	1.73818	1.32827	1.14777	1.70165	1.19649	1.43691	2.47999	1.27895	1.43618	1.42664	1.15893	1.22801	1.40753	1.35507	1.7334	2.60101	1.42659	1.216
CAMK2G	2.80568	3.11511	2.7172	3.03573	3.1955	2.88051	2.28692	3.03472	3.10348	1.36065	2.81377	2.87141	2.22221	3.23595	2.79203	3.48269	2.46136	2.64338	3.04534	3.25416	1.79092	1.66781	1.58793	1.96907	1.49591	1.75928	2.01684	1.71789	2.00612	1.51537	1.73812	1.785	1.80164	1.79921	1.58133	1.90414	1.74423	1.53762	1.92976	1.54744	2.00922	1.82506	1.64014	1.62931	1.67169	1.67561	1.2636	2.14035	1.63861
CAMKK2	1.22891	2.60759	1.52004	1.47487	1.75484	0.921609	1.80057	1.11012	1.15975	1.40627	1.48267	0.955072	1.66839	1.5206	1.01754	1.46092	1.69572	1.15864	1.69572	1.32094	0.818988	2.06464	2.36675	2.37058	2.95922	2.4836	2.43848	2.20768	2.17428	1.78707	2.41777	2.20409	2.4088	2.22915	2.61009	2.24768	2.35008	2.38676	2.39999	2.41187	2.53204	2.34044	1.91129	2.71929	2.68697	2.46774	2.49113	2.28845	1.95534
CAMLG	2.62377	2.98677	2.85877	2.58909	2.83532	2.73809	2.53877	2.74787	2.58518	1.04477	2.15672	2.62231	2.04777	2.65651	2.52753	3.56424	2.47867	2.59837	2.48014	2.87	2.41076	1.95285	2.06731	2.4328	1.77951	2.38319	2.02566	2.06102	2.57661	2.13832	2.39804	2.29035	2.07016	2.24544	2.10452	1.90182	2.32692	2.03948	2.29229	2.18391	2.33748	2.33685	2.42794	2.01371	2.33685	2.30909	2.1262	2.67076	2.39245
CAMTA1	2.69461	2.70028	3.07598	2.58107	2.70751	3.08836	2.62958	2.5852	2.90877	2.81588	2.70596	3.12552	3.13636	2.83652	3.71589	2.89226	2.98618	3.03005	2.92941	2.90258	2.77098	2.38527	2.01525	1.93198	1.84424	2.14491	1.82515	2.00827	1.93686	1.8904	1.86719	2.19237	1.60641	2.05421	2.01314	1.82366	1.9883	2.22774	2.04249	1.81585	1.91432	2.02592	2.04787	2.03401	2.19065	1.82381	1.895	2.45538	2.16014
CAMTA2	2.48068	1.98886	2.84813	2.43284	2.37263	2.36532	2.17456	2.12166	2.5015	2.68381	2.41146	2.63373	2.65512	2.38952	3.71077	2.61629	2.39627	2.58872	1.75871	2.14811	2.65455	1.87002	1.9777	2.10862	2.15907	2.05148	2.0682	2.0748	1.9963	2.07761	2.11431	2.07401	1.96635	1.95049	2.06711	2.13666	1.96374	2.04153	1.97004	2.08223	2.09579	2.13935	2.11499	2.06422	2.12916	1.98595	2.14889	2.06101	2.0641
CAND2	1.27346	0.921548	2.07812	1.62884	1.42125	1.50972	1.45634	1.51071	1.93182	1.68716	1.6921	1.56557	1.60956	1.29027	2.4335	1.62686	1.31103	1.53443	0.796006	1.35551	1.27297	1.71895	2.27981	1.6476	1.36394	1.56753	1.63216	1.60833	1.62451	1.59216	1.54586	1.63896	1.61455	1.50052	1.57706	1.54052	1.53703	1.84348	1.54855	1.61513	1.55029	1.51085	1.63649	1.5136	1.5526	1.57062	1.5665	1.59203	1.57037
CAP1	2.92825	3.7556	2.51409	2.30293	3.2616	2.90757	3.15529	3.27843	3.57089	3.19618	3.08602	3.8316	1.92485	3.4439	3.60552	2.63387	3.08891	2.60693	3.75897	3.0942	1.95275	3.47587	3.9043	4.00439	4.07827	3.66513	3.78622	3.97136	3.66214	3.59186	3.73831	3.57239	4.08057	3.62432	4.04634	3.83167	3.92856	3.87469	3.72958	4.07209	4.23535	3.70582	3.63002	3.99692	3.87805	3.85487	3.63828	3.68811	3.93438
CAPN2	2.66995	2.95326	2.59183	2.65172	3.46936	2.92149	2.33247	2.72671	3.35687	1.34506	2.52725	2.95221	2.44028	2.63557	2.31998	4.30054	2.49079	3.15116	2.63453	3.00325	2.5184	2.36119	2.0867	2.39631	2.1993	2.38916	2.23155	2.41787	2.29146	2.49408	2.41339	2.37826	2.32626	2.47752	2.13567	2.40106	2.49214	2.31596	2.17581	2.40402	2.2029	2.28036	2.24344	2.31194	2.48178	2.42773	2.47534	2.64069	2.78397
CAPN3	2.42162	3.01427	2.75377	2.677	2.95132	2.29623	2.37607	2.16931	2.55519	1.15291	2.2471	2.41497	2.34536	2.75735	1.79724	3.55727	2.31466	2.38682	2.65141	2.59102	2.50043	1.68755	1.77259	2.12753	3.05093	2.61972	2.43308	2.27168	2.26444	2.06009	2.1407	2.05628	2.60357	2.17827	2.12779	2.1741	2.17792	2.28272	2.16546	2.16697	2.29167	1.68998	2.47629	2.42964	2.12681	2.30412	2.19749	2.11394	2.14675
CAPN5	2.32333	2.44542	2.60618	2.54055	2.87072	2.45458	2.3798	2.25821	2.39201	1.34404	2.18139	2.30603	2.246	2.38895	2.45407	2.38946	2.50189	2.64739	2.41286	2.4266	1.80799	1.6699	2.112	2.052	1.92049	1.68365	1.73206	1.90361	1.90049	1.47575	1.96538	1.74854	1.4703	2.13096	1.65894	1.60283	1.90576	1.28711	2.01022	2.2635	1.53842	1.54192	1.96855	1.42591	1.81183	1.82826	1.93759	1.9426	1.81385
CAPN6	2.1727	2.33632	2.80318	2.13253	2.12273	2.02084	2.51366	2.52591	2.16927	1.94001	2.35641	2.44508	2.30203	2.53521	1.77002	2.92712	2.09824	2.36425	2.26382	2.58567	1.84497	2.80869	1.89892	2.19967	2.65688	2.27426	2.10674	2.41887	2.62146	2.3304	2.76995	1.90921	2.18152	2.33853	2.18905	1.87211	1.95364	1.82324	2.11212	1.7813	2.28546	2.06162	2.62128	2.48437	2.42574	2.13	2.02753	2.07863	2.44165
CAPN9	2.81269	3.86736	2.5251	3.3161	2.40547	2.67344	2.53419	2.86054	2.98639	1.77238	2.88686	3.07396	3.29121	2.47389	2.58395	2.895	2.28631	2.33991	3.40223	2.72177	2.39111	0.960794	1.22488	1.21972	1.44467	1.22379	1.11085	1.14903	1.07458	1.06983	1.07701	1.0976	1.11924	1.07776	1.10519	1.05587	1.08587	1.2349	1.10044	1.09791	1.07859	1.0294	1.16991	1.13273	1.17248	1.41648	1.09534	1.09336	1.04707
CAPNS1	4.00261	4.31058	4.52343	4.06725	4.08354	3.79712	3.97896	3.6794	3.94532	3.00932	3.62632	3.52226	3.93534	4.3768	3.50439	4.23805	3.79502	3.81814	3.89224	3.72722	3.69832	3.60315	3.59717	3.57274	3.84485	3.49254	3.30078	3.46644	3.51408	3.33451	3.48292	3.27985	3.39937	3.34102	3.53305	3.28387	3.33756	3.40934	3.47795	3.59399	3.38738	3.43441	3.49319	3.52006	3.54997	3.63297	3.23467	3.36756	3.41682
CAPRIN1	2.51574	3.14508	2.86221	2.73881	2.99652	2.74593	2.56652	2.64531	3.29411	1.84321	2.82709	2.76016	2.97991	2.93672	2.65195	3.04161	2.55371	2.59832	2.05678	2.83183	2.14744	2.41976	2.82117	2.96601	3.00573	2.60277	2.02171	2.62236	2.30491	3.07291	2.53448	2.47955	2.84623	2.22829	2.82953	2.74534	2.34724	2.21052	2.59431	2.57356	2.85142	2.95711	2.48537	3.04155	3.02012	2.98966	2.29112	2.28976	1.71716
CAPZA1	3.28578	3.5685	4.16072	3.3747	3.77769	3.37242	2.98483	3.7224	3.60612	2.3624	3.18946	3.51834	3.27438	3.49611	2.98426	3.24646	3.18148	3.3918	3.34278	3.56337	3.06007	2.19925	2.53171	3.06163	2.70115	2.49491	2.5422	2.56417	2.62173	2.50572	2.5455	2.53934	2.49562	2.49257	2.5653	2.4326	2.50797	2.61555	2.51223	2.53249	2.522	2.5	2.53367	2.51325	2.48619	2.52125	2.51655	2.52466	2.49121
CAPZA2	3.51627	3.43099	4.29614	3.60771	4.27661	3.47825	3.35084	3.52654	4.35727	2.74411	3.27686	3.4839	3.74026	3.69146	3.68272	3.75054	3.20494	3.79626	3.09345	3.78496	3.26864	3.04192	3.20478	3.02428	3.67235	3.38324	3.19017	2.98286	3.18775	2.83086	3.1564	3.09608	3.00674	3.1736	3.29163	3.09182	3.19187	3.19639	3.1736	3.1888	3.18585	3.11187	3.05149	3.2894	3.31655	3.29911	3.1181	3.21244	3.20752
CARD10	2.46509	2.30491	3.27895	2.57827	1.84739	2.92118	2.0915	4.03861	3.53169	1.91693	2.72695	3.42234	2.71735	2.50874	4.25921	3.07656	2.24449	3.55854	2.47133	2.4296	1.80519	2.25431	3.04158	2.4616	2.88585	2.47684	2.48398	2.42633	2.7822	2.44471	2.51237	2.50855	2.65966	2.56356	2.43511	2.81692	2.35198	2.81715	2.48214	2.34495	2.51116	2.49082	2.46423	2.41821	2.4231	2.5609	2.52027	2.62178	2.39587
CARD8	3.04676	2.77951	3.51738	3.12502	3.77079	3.31721	2.95892	2.08263	4.16581	3.42741	3.13301	3.58552	3.45935	3.54187	3.90388	3.79528	3.37258	3.68455	3.29698	3.03718	3.14951	2.50914	2.30846	2.82654	2.2603	2.88895	2.74852	3.03312	2.33298	2.63107	2.36007	2.65893	3.0806	2.57297	2.14957	2.49203	2.72874	2.74216	2.47713	3.15943	3.21258	2.22697	2.23312	2.78746	2.4505	2.68006	2.31433	2.7262	2.6815
CARM1	2.93275	4.00817	2.33624	2.60794	2.70752	2.14515	3.03944	2.49651	2.62074	2.06691	2.03325	1.89906	2.50078	2.16175	1.82888	2.66958	2.15606	2.0176	3.40171	2.68713	2.63307	2.91961	2.84934	2.77882	2.95526	2.87148	2.92868	2.90877	3.19709	2.37556	2.7532	2.52962	2.90787	2.82697	2.55162	2.7773	2.79138	1.87089	2.56929	3.319	2.90565	3.12295	2.78475	2.90067	2.42776	3.43556	2.89893	2.19486	2.32567
CARTPT	2.0311	1.66476	2.32197	2.27389	2.16379	1.3787	1.89937	1.37822	2.56091	2.71523	2.4835	2.90802	1.65899	2.34264	2.39312	2.27822	1.57005	2.19985	1.5912	2.37725	1.2162	1.64302	1.21316	1.62448	0.778783	1.42073	1.62355	1.11485	1.41515	1.21203	1.06865	1.27783	1.65272	0.910242	1.32821	1.66825	0.964653	0.72515	0.905918	1.70224	1.26683	1.72278	1.78904	1.51133	1.14393	1.58647	1.41161	1.12018	1.29349
CASK	2.24999	2.89002	1.78099	1.93908	1.94147	1.94147	1.67559	2.04064	1.69284	1.3527	3.26225	2.62797	1.98746	2.03537	2.01669	2.26197	2.21071	1.73548	2.48856	2.42772	2.44641	1.52156	2.64243	2.13519	2.40521	2.80317	2.15623	2.00131	3.07591	2.2276	2.63881	2.41836	2.12456	2.31227	2.33687	2.26911	2.21446	2.33792	2.31604	1.75299	2.28569	2.28758	1.9502	1.78689	2.68066	2.39498	1.81229	2.83918	2.35067
CASP1	7.64201	6.73343	7.2351	8.04998	7.21141	5.99488	7.15035	7.83994	6.91188	6.18807	7.31038	6.65342	6.44917	8.49901	7.72255	6.84135	5.95277	8.45531	7.22931	6.86819	6.5155	2.43873	2.07104	2.98566	2.02941	2.12147	2.05979	2.13598	2.04183	2.09402	2.11665	2.10935	2.21179	2.09639	2.06188	2.07703	2.11133	2.48686	2.12867	2.22403	2.30738	2.13906	2.01742	2.10093	2.09812	2.05927	2.15136	2.10706	2.12613
CASP10	2.24066	2.38257	2.47834	3.01235	1.95887	1.55673	2.13436	1.9724	1.91875	3.59099	1.77083	2.30234	1.77635	1.76582	1.20272	1.8656	1.91274	1.7227	2.58614	1.80042	2.32189	2.14772	2.95842	2.99906	2.67758	2.51818	2.54948	2.49192	1.73172	2.48894	2.16519	2.05368	2.88815	2.35696	2.32836	2.64498	1.58172	1.95643	2.36614	2.83168	2.58446	2.49984	2.34704	2.65959	2.55001	2.63295	2.39435	2.04816	1.89421
CASP2	2.39829	2.5502	2.08491	2.14462	1.93252	2.00991	2.17137	2.28077	1.69461	1.16244	2.22965	2.17328	1.54222	2.17758	1.87758	2.20195	2.02567	2.38491	2.76756	2.43316	2.4709	1.79437	2.51349	2.29219	2.23131	2.4098	2.1283	2.18255	2.38289	2.5318	2.39461	2.25822	2.26332	2.14495	2.15438	2.15884	2.14361	2.49353	2.20105	2.30397	2.12059	2.38688	2.38606	2.51811	2.47156	2.32865	2.05541	2.51237	2.36821
CASP3	3.07534	3.17687	3.04647	3.03552	3.49293	3.24357	2.64629	3.80601	3.26895	3.59049	3.02357	3.08579	2.72444	3.92248	2.81303	3.24457	2.96335	3.79257	3.42972	2.99819	3.40882	2.33427	2.81974	3.02135	3.27461	2.20296	2.29552	2.52708	3.01545	2.82066	2.98975	2.27249	3.00782	2.44848	2.21116	2.67912	2.50863	2.29028	2.54918	2.57954	2.65992	2.22439	2.52612	2.78635	2.58584	2.29835	2.07629	2.37391	2.02761
CASP4	3.79479	4.27022	3.67959	3.26828	3.71608	3.52059	3.69992	3.88237	3.02431	3.12127	3.76404	3.97047	3.09781	3.95014	3.4523	3.29904	3.45282	3.46325	4.47874	3.79167	3.93659	3.66914	4.1783	4.13476	3.97567	3.98193	3.86582	3.89393	3.59424	3.76666	3.74712	3.63592	4.04943	3.80989	3.86264	3.9846	3.85122	4.03995	3.81474	3.8572	3.89065	3.7801	3.74286	4.04792	3.76861	3.60741	3.94818	3.49516	3.86104
CASP5	2.76924	3.61619	2.87937	2.3499	4.21961	2.55207	3.30957	2.90006	1.80181	2.41815	2.66841	2.37523	2.64101	2.62032	1.83128	1.70615	3.18341	2.60119	4.23357	3.09654	2.91609	3.27794	4.2449	3.91776	3.74553	3.96234	3.93776	3.66436	2.86491	3.53595	3.11213	3.25399	3.82325	3.63235	3.77159	4.00245	3.49062	4.10193	3.62125	3.73809	3.27565	3.37939	3.33531	4.12791	3.60574	2.78786	3.94186	2.51924	3.32678
CASP6	2.09707	2.24642	2.55005	1.68549	2.25727	2.12467	2.10397	1.88463	1.58396	1.10239	2.16411	1.91864	1.81069	1.91272	0.913603	1.7476	2.80144	1.80675	2.60132	2.28339	2.03792	2.82317	2.15305	2.86934	2.24663	2.07606	1.91127	2.22677	1.96301	2.55719	2.39492	2.45416	1.89917	1.82497	2.07105	2.20958	2.19265	2.66627	2.30512	1.9442	2.19085	2.17157	2.25552	2.16244	2.27842	1.93329	2.42597	2.49647	2.29192
CASP8	2.12227	2.4365	2.5671	2.33993	2.51256	2.37796	2.49705	2.55109	2.32142	1.99868	2.28239	2.34043	2.04021	2.40698	2.47603	2.23035	2.50355	2.40298	2.03421	2.45351	2.19783	2.05545	1.59814	2.96734	1.76083	2.00551	2.13917	1.94851	1.85583	1.88391	1.78856	1.79328	2.00874	1.909	1.98369	2.01709	1.91706	1.69095	1.99829	1.95174	1.91593	2.08272	1.99367	2.20746	1.73719	2.40083	1.91501	1.92124	1.88696
CASQ2	2.6718	2.51362	3.38844	2.56905	2.71554	2.7842	2.74961	3.20534	2.74046	1.49332	2.74351	2.88287	2.55024	2.65043	2.25778	2.61737	2.72622	2.31118	3.07666	2.98867	2.75114	1.79049	1.79181	1.80735	2.07462	1.80492	1.80719	1.85526	2.01237	1.87403	2.06477	1.93548	1.84272	2.23806	1.81104	1.94721	2.13912	1.91017	1.81108	1.99607	1.86337	1.80676	1.82627	1.76298	1.94915	1.89585	2.00687	1.83954	1.94068
CASR	2.69536	3.28311	3.56306	2.97111	2.4049	3.06723	2.84611	3.23636	2.46321	1.74258	3.20537	2.92489	2.63811	2.71375	2.49367	2.47476	2.99002	2.71007	3.64815	3.29781	3.26472	2.06096	2.57487	2.37465	2.13683	2.25235	2.19716	2.20625	2.14089	2.17479	2.22338	2.24215	2.18009	2.17685	2.331	2.28453	2.17678	2.19064	2.25736	2.19619	2.20863	2.2589	2.21114	2.18916	2.18592	2.20304	2.22831	2.21714	2.19362
CAST	2.50194	2.80208	3.34104	2.62948	3.08594	2.56924	2.64902	3.17604	3.27265	1.89025	2.4444	2.82433	2.72881	2.98499	2.65554	2.98445	2.56327	3.05772	2.54807	2.79177	2.26475	2.91503	1.75862	2.23152	1.9284	1.5609	1.76254	2.43304	1.75115	2.45816	2.0906	2.27548	2.47893	1.9475	2.27032	2.4243	2.13008	2.35985	2.01483	1.86365	2.10367	2.38959	1.62884	1.69907	1.82546	1.56516	2.45523	2.20115	2.3775
CAT	3.00862	3.95416	2.97182	3.02395	3.18393	2.72956	2.54862	3.62297	2.59973	1.56015	2.75767	2.75	2.38098	2.71013	2.27825	3.13333	2.75051	2.59053	3.0352	2.92326	2.73518	2.77222	2.38107	2.79226	2.40647	2.64571	2.48686	2.73121	2.49487	2.30346	2.34887	2.7063	2.40242	2.02519	2.13346	2.29884	2.53041	2.82708	2.54879	2.956	2.69707	2.93491	2.47622	3.14648	2.52469	2.83762	2.3943	2.54626	2.05362
CAV1	1.29813	1.22343	1.45553	0.796337	4.82716	4.1783	0.846141	0.792578	1.26759	4.55371	1.87276	1.55467	0.767206	2.56391	4.72756	1.13463	4.70547	1.16376	3.76249	1.08435	3.67275	3.73686	2.5504	2.14607	3.50037	2.10411	2.42333	3.907	1.89484	3.76564	1.60183	2.53362	2.71739	1.63861	2.22998	3.86522	4.83615	2.28185	2.7353	1.6503	2.25813	1.62977	2.54225	2.42617	2.95169	1.60237	1.62387	3.26113	1.67504
CAV2	1.05686	1.69457	1.35891	1.4427	1.60982	1.84559	1.2789	1.80393	2.27026	2.40187	1.61882	1.59751	1.57858	1.9024	1.54638	1.58047	1.61077	2.50082	0.167288	1.13592	0.564968	0.957779	1.25247	1.36569	0.544236	1.32435	1.00407	1.1211	1.0299	1.35724	0.654197	1.25967	0.672719	0.912796	2.16221	0.58604	0.747656	0.987981	1.24868	0.499802	0.63256	1.09591	0.971998	0.726332	0.779657	1.19766	1.19836	0.998738	0.898339
CAV3	2.27371	2.89198	2.26207	1.50658	2.56285	1.88078	1.60785	2.46006	2.48031	2.20839	1.23719	1.2382	2.25295	1.94205	1.57139	2.30156	1.68988	2.33853	2.16788	1.88027	2.12839	1.61142	1.5816	1.66789	1.53884	1.59681	1.60441	1.67538	1.5528	1.66645	1.51764	1.65684	1.67485	1.5992	1.65467	1.585	1.4568	1.4378	1.75358	1.85664	1.56827	1.71934	1.88905	1.81317	1.51957	1.83049	1.74099	1.6937	1.78828
CBFA2T2	2.04321	2.45071	1.80185	1.98969	1.19238	2.21843	1.30044	2.08815	1.37719	1.43879	1.73469	1.84073	1.52716	3.2051	1.3272	1.75136	1.29438	1.99423	1.52665	2.45828	2.18359	1.5615	1.40811	2.00296	1.29436	1.58289	1.48732	1.49179	1.54274	1.6164	1.63061	1.45781	1.55611	1.44104	1.54533	1.45175	1.45987	1.45586	1.59507	1.45226	1.56106	1.55656	1.42124	1.53189	1.594	1.54939	1.50021	1.4527	1.46208
CBFA2T3	1.84265	2.67454	1.84638	2.25966	2.20108	1.47784	2.02266	1.25469	2.60477	1.15883	1.53536	1.44482	1.46506	1.91242	1.09918	1.82614	1.78194	2.0919	1.93372	1.60299	2.02426	2.42702	1.87795	1.71918	2.25056	1.71826	1.85396	2.18979	1.4207	1.90641	1.94994	1.77356	1.97465	1.81719	2.01369	1.84357	1.9046	2.0392	1.84347	1.79054	2.1203	2.06622	1.57053	1.69396	1.90208	1.63708	1.86371	1.92512	1.8121
CBR1	3.20095	2.34841	3.81647	3.05494	3.13295	2.87694	2.57642	3.25945	2.77593	2.34691	3.26095	3.36646	2.85343	3.41146	3.14695	2.62592	2.97744	3.55546	2.97294	3.27045	2.74993	2.75325	2.94588	2.80071	3.05319	2.79772	2.43135	2.48671	2.458	2.56971	2.57369	2.2884	2.60181	2.1596	2.70105	2.44853	2.62869	2.77369	2.69477	2.77545	2.48096	2.05174	2.70918	2.5352	2.8143	2.30584	2.85458	2.08119	2.83865
CBR3	1.87955	1.35456	1.3829	1.40278	1.89696	1.23127	1.26358	1.20989	1.12289	1.02097	1.08461	1.14924	1.31578	1.99489	3.10255	1.62352	1.35208	1.40328	1.37743	2.08538	1.96656	1.8731	1.32305	1.35667	1.4692	1.73448	1.17582	1.02935	2.15742	1.08021	1.50452	1.87572	1.11316	2.03033	1.46844	1.16898	2.044	1.00446	1.54119	1.02875	1.2513	1.10586	1.67815	1.29793	1.7402	1.8573	1.45496	2.14644	1.87258
CBS	3.00444	2.33273	2.79864	2.6357	2.56494	3.22169	2.32326	3.45141	2.61826	2.06116	3.10858	3.46586	1.83742	3.20425	3.30541	2.82953	2.24453	2.87289	2.92072	2.85844	2.5181	2.30871	1.64652	1.9762	1.73637	1.85896	2.4427	1.63868	1.51235	1.96344	1.5869	1.83178	1.71406	2.27811	1.70228	2.46333	2.15241	1.57264	1.93405	2.27486	1.97355	2.03102	2.05192	1.49736	1.53297	1.70165	1.61089	2.03818	1.79887
CBX3	3.6462	3.48488	2.92924	2.71415	3.17872	2.74079	2.70543	3.38799	3.10993	2.99221	3.38703	3.32841	3.20246	3.11041	3.60454	2.68218	3.07554	3.01886	2.50584	2.85609	2.29463	3.58017	2.24558	2.53907	2.26139	2.31992	2.56564	3.08427	2.56555	2.58783	2.43771	2.62106	3.45215	2.41345	2.65038	3.00892	2.34347	2.30687	2.25873	2.71396	2.73281	3.07093	2.76689	2.51935	2.27087	2.59691	2.89555	2.12944	1.87552
CBX4	2.24961	2.65578	2.0048	2.4054	2.18082	1.99367	1.94056	2.05335	2.10242	2.01289	2.15351	1.87632	2.08977	1.94056	1.34066	1.86873	2.53742	2.31082	1.65578	2.04678	1.371	2.8248	2.33488	1.76106	2.13601	2.17669	2.30418	2.16694	1.92318	2.10224	1.94947	2.25118	2.15228	2.07098	2.24869	2.1382	2.20939	2.25381	2.10724	2.069	2.35689	2.35504	2.11773	2.25098	2.1383	2.27028	2.22933	2.23843	2.06447
CBX5	2.56494	1.86496	2.2122	2.56644	2.30226	2.37431	2.0661	2.38482	2.19369	3.02525	2.09562	1.70085	1.94202	3.02975	3.06378	2.49089	2.30476	2.18368	2.45536	2.29225	2.44236	2.34485	2.35692	2.21699	2.80854	2.69747	2.26364	2.53651	2.75422	3.07866	2.62758	2.27872	2.22257	1.95889	2.13114	2.51825	1.87043	2.27498	2.56555	2.50463	2.34235	2.65867	2.37394	2.49926	2.77181	2.83069	2.34534	2.63257	2.30374
CBX6	3.7571	3.64815	4.1487	3.51658	3.68772	4.0711	3.7792	4.50125	3.57517	3.60344	3.85885	3.82545	3.78382	3.86759	4.35478	4.24378	3.57414	3.64763	4.2556	4.13072	4.42211	3.60469	3.48908	3.05597	2.69266	2.87793	3.12821	3.09255	2.90822	2.95105	3.06045	3.07259	2.89932	2.96243	2.91518	3.07702	3.10411	2.77815	3.02403	2.65362	2.95491	3.28231	3.06872	2.82117	3.14507	3.2255	2.94173	3.33861	3.24054
CBX7	2.62135	2.32724	3.40032	2.94407	2.61446	2.3442	2.54875	2.6701	2.54398	3.01772	2.77025	3.20955	2.70825	2.83914	3.69708	2.47403	2.6966	3.09456	2.65049	2.47774	2.83596	2.26569	2.21923	2.48933	2.04941	2.18037	2.40512	2.49089	2.40095	2.44429	2.24716	2.57052	2.27642	2.29014	2.2683	2.35439	2.18054	2.21618	2.42739	2.16638	2.55962	2.51189	2.46493	2.19274	2.15815	2.3399	2.11367	2.74157	2.25863
CBY1	2.34979	2.04969	1.93878	2.31416	1.55035	2.57913	2.88375	2.63384	2.10539	2.37137	2.91989	1.93828	1.90917	2.90082	2.02711	2.64989	3.02477	2.00854	2.41704	2.85113	2.25846	2.3717	2.35346	2.81971	2.4917	2.51829	2.44051	2.49142	2.47337	2.56177	2.66424	2.51895	2.48856	2.4695	2.48825	2.53582	2.42731	2.52163	2.49246	2.49378	2.55326	2.47359	2.46127	2.474	2.48168	2.53776	2.52932	2.58651	2.44919
CCDC106	2.33049	1.30992	2.30616	2.0267	1.45784	2.0406	1.51195	2.6303	2.27588	2.55336	2.40197	2.58116	1.80283	2.54741	2.89686	2.15526	1.87183	1.96564	1.38735	1.74028	1.72936	2.03575	1.37368	1.92964	1.73802	1.59372	1.6877	1.52958	2.48912	1.76784	2.43547	2.12134	1.28664	2.38291	2.02468	1.4704	2.31353	1.84983	2.31648	1.87514	1.8857	2.27016	2.44666	1.43563	2.26387	1.96243	1.80145	2.74269	2.43538
CCDC144A	3.58449	3.51816	3.90015	2.99504	3.33751	2.58153	2.1746	2.91694	3.55814	2.56318	3.0736	3.89732	3.58872	3.98247	3.80465	2.37595	2.83415	4.06245	3.457	3.52333	4.29907	2.02412	1.89311	2.13879	1.82268	2.19809	1.92242	2.01254	1.77028	1.94117	2.03033	2.00525	1.7418	1.75421	1.92766	1.99385	1.57123	2.4838	1.86687	1.66148	2.14554	2.00817	1.9317	1.7715	2.10035	1.91014	2.17743	2.09773	1.90428
CCDC22	2.53608	2.57492	2.58528	2.22119	2.72097	1.97105	2.33617	2.61739	2.09586	1.94929	2.47341	2.3631	2.45373	1.78926	1.53186	2.24968	2.75049	2.06427	2.87738	2.43043	2.6495	2.03414	2.46676	2.44091	2.52678	2.2556	1.74255	2.27679	2.24474	1.99176	2.18876	1.86712	2.11386	1.8644	2.00411	2.0846	1.64098	2.04801	2.16656	1.71264	2.13424	2.25471	2.01312	2.12842	2.32512	2.08061	1.7719	2.15826	2.2464
CCDC28A	2.9049	2.74457	2.68211	2.81834	3.13064	4.18164	3.19507	3.4695	3.1572	4.1359	4.39558	3.56835	3.39573	3.98541	3.80196	3.82754	3.55114	4.03557	2.70129	3.03572	3.5654	2.58117	2.70184	2.98371	2.77031	2.99423	2.62192	2.08352	2.81724	2.11131	2.95136	2.95136	2.33407	2.89797	2.92815	2.286	2.80966	2.67078	2.77539	2.65729	3.01896	2.53672	2.7913	2.82083	2.88303	2.85423	2.88708	2.83271	2.81812
CCDC6	2.41773	2.82624	2.56938	2.6662	2.75741	2.67627	2.56491	2.6315	2.69138	2.45299	2.40486	2.73615	2.75182	2.67459	2.30805	3.10773	2.46026	2.98573	2.07245	2.71208	1.70479	2.85125	2.86102	2.39997	2.68599	2.66256	2.65399	2.63708	2.69601	2.63057	2.73744	2.65187	2.69926	2.65582	2.69621	2.59941	2.69235	2.64292	2.67408	2.57904	2.6746	2.70051	2.65193	2.61273	2.72742	2.67027	2.69235	2.77164	2.70589
CCDC69	3.05193	2.36481	3.71326	3.28868	3.56595	3.12663	2.67469	3.49387	3.15136	3.40548	3.52386	3.79797	3.01615	3.15873	3.39917	3.8148	2.74256	3.04824	3.23449	3.64487	3.22449	3.19793	2.21395	2.21692	2.70463	2.48654	2.18174	2.27331	2.46132	2.47333	2.69804	2.60913	2.22536	2.62308	2.52829	2.33876	2.75248	2.66216	2.5039	2.40954	2.28613	2.34087	2.31992	2.31909	2.54336	2.39938	2.62537	2.40198	2.64802
CCDC85B	2.81575	3.55476	2.94213	2.59993	3.11063	2.60357	1.91865	2.61709	2.46315	2.95149	2.88544	2.89688	2.67066	2.59161	2.47823	3.00141	2.81783	2.97437	3.41902	2.83916	3.10647	2.54922	2.6268	2.64402	2.48205	2.65352	2.48757	2.45532	2.71418	2.55071	2.6654	2.54017	2.53654	2.41468	2.527	2.3344	2.53889	2.51227	2.64652	2.65539	2.62018	2.76874	2.79923	2.86757	2.21878	3.01515	2.49286	2.38049	2.58796
CCDC9	1.81305	0.99775	1.02741	1.59742	0.785128	1.44461	0.54486	1.44662	1.77837	2.15335	1.28275	1.24958	1.48231	2.16793	1.68488	1.0646	1.66678	2.24885	1.12945	0.732852	0.965078	2.3183	1.70376	1.83557	1.06019	1.17067	1.26604	1.1637	1.17139	1.30295	1.23235	1.13441	1.4684	1.21281	1.41814	1.18739	1.24199	1.11842	1.38605	1.29205	1.37787	1.38378	1.16456	1.24455	1.228	1.25501	1.28102	1.48365	1.27603
CCIN	2.18991	1.84161	1.9202	1.81829	1.98408	1.06136	1.17594	1.47861	1.80764	1.31688	1.38938	1.92324	1.3833	1.54097	1.33158	1.72044	1.2023	1.57392	2.33947	1.39901	1.72602	1.99304	1.79285	2.00431	1.4099	1.51964	1.69876	1.58127	1.62111	1.64274	1.51492	1.56244	1.51136	1.58247	1.67142	1.68453	1.71483	1.60341	1.82182	1.60027	1.59217	1.47594	1.62713	1.56217	1.54181	1.62633	1.53078	1.5868	1.68432
CCKAR	1.75912	1.59495	1.92628	1.61627	1.64306	0.574161	0.963031	1.53245	1.7378	0.244811	1.38861	1.97737	0.923847	1.64306	2.08847	0.986344	1.44912	1.4883	1.59395	1.49674	1.40249	1.57422	1.56171	1.77089	2.03305	1.74424	1.67628	1.65377	1.81383	1.82378	1.78777	1.6953	1.7343	1.69136	1.67145	1.81201	1.71621	1.70343	1.94393	1.68354	1.81603	1.74985	1.80061	1.88034	1.82465	1.73826	1.8065	1.80088	1.60961
CCKBR	2.08403	1.71329	1.99385	1.78391	2.37079	1.62311	1.54581	2.06924	1.90033	0.924094	1.9824	2.55783	1.38979	2.43091	2.2162	1.70232	1.29436	2.00578	2.21572	1.74669	1.68752	2.37499	2.02053	1.72411	1.68555	1.78962	1.66787	1.76184	1.86159	1.64823	1.73221	2.2402	1.70639	1.78381	1.57388	1.84869	1.73881	1.81031	1.89528	1.86787	2.00463	1.77069	1.68832	1.79632	1.7714	1.6682	1.7505	1.73202	1.68768
CCL1	1.96238	1.65782	2.71711	2.84171	2.41828	1.65543	2.53953	1.80867	2.24165	1.49217	1.64588	1.77096	2.17291	1.47594	1.19954	2.61304	1.49456	1.65734	2.22637	2.10034	2.57247	2.20688	1.78923	1.75108	1.67332	1.81682	1.79505	1.40225	1.7378	1.622	1.42259	1.40392	1.66951	2.20179	1.45973	1.62495	1.76926	2.03295	1.514	1.70677	1.5758	1.85925	1.68118	1.69215	1.67411	1.82088	1.8001	1.75256	1.85669
CCL11	1.51388	2.35211	2.20828	1.96808	2.2157	2.45788	2.07632	2.15935	1.40564	1.62113	1.69329	1.69922	1.64535	2.1895	1.65177	1.92904	1.66956	2.02344	2.21026	2.67781	1.57862	2.01999	2.61559	1.76199	1.94078	1.79488	1.99331	2.0502	1.92971	1.74017	1.82108	2.18581	1.82888	1.90238	1.7781	1.81499	1.92853	1.88404	1.7738	1.68973	1.76549	1.8969	1.89469	1.90228	2.11839	1.85905	1.93931	1.90715	1.88148
CCL13	1.89861	2.47405	2.22402	2.19595	1.97503	2.39244	2.24429	2.32538	1.78685	2.158	1.82116	1.79829	2.18815	2.2235	1.79465	1.99842	2.03065	2.3259	2.41947	2.31083	2.42467	3.14257	2.62867	2.22854	2.1693	2.31944	2.45624	2.20176	2.34617	2.3221	2.31836	2.2571	2.39628	2.19156	2.22218	2.42551	2.29189	2.21487	2.11615	2.35853	2.27169	2.38762	2.35944	2.36598	2.47873	2.45847	2.32511	2.22422	2.08257
CCL17	2.10572	2.03985	2.30845	2.19968	2.03934	2.30589	2.2584	2.15475	1.83356	1.59764	2.13075	1.97398	1.90351	1.73551	1.44343	2.38606	1.75747	2.34828	2.31508	2.36359	2.4024	2.13293	1.82587	2.05431	2.20233	1.82093	1.88425	1.92569	1.80387	1.85753	1.84964	1.83796	1.82215	1.84749	1.87091	1.93024	1.89507	1.85992	1.83275	1.83679	1.84706	1.86216	1.79857	1.80225	1.8269	1.8062	1.87157	1.80281	1.9179
CCL19	1.46474	1.5353	1.75419	1.61925	2.04467	1.95918	1.81188	1.93755	1.45599	1.47762	1.65582	1.71866	1.95403	1.49307	1.4256	1.79437	1.52655	2.04673	1.78664	2.20846	1.66406	1.89029	1.83452	2.1894	1.3331	1.82131	1.92493	1.75799	1.78612	1.65237	1.81946	1.66454	1.7028	1.69522	1.732	1.7911	1.59914	1.445	1.885	1.80601	1.88217	1.89814	1.91743	1.99876	1.74626	1.91908	1.85819	1.60033	1.66145
CCL20	1.06822	0.874831	1.76571	1.31821	1.1313	1.29934	1.02813	1.27811	1.05937	0.815281	0.884854	1.33766	1.34061	0.830611	0.799362	1.41608	0.736275	1.84531	0.257523	2.1065	0.755142	2.19547	1.91977	1.06895	1.49245	1.75236	1.68859	0.680642	1.31865	1.77381	1.3607	1.43736	1.08766	1.76042	1.20075	1.19012	1.53836	1.79077	1.71614	1.46854	0.928275	1.91374	2.83477	1.95387	1.68189	2.22892	2.29436	1.82451	1.89417
CCL21	1.58919	1.61796	3.26694	1.4998	2.03611	1.7022	1.46539	1.65597	1.35494	1.29586	1.74535	1.27018	1.97806	1.20956	1.31795	1.46539	1.57275	1.66522	1.51316	1.74535	1.92875	1.71142	1.87395	1.79376	1.87624	2.42099	1.81813	1.80272	1.9729	1.78766	1.94595	1.8322	1.91662	1.87659	1.77686	1.88315	1.73287	1.74685	1.78763	1.90983	2.1649	1.8859	1.71175	1.94714	1.97284	2.38786	1.92413	1.87275	1.72509
CCL22	2.30152	1.63775	2.51287	2.07751	2.2806	2.30867	2.06925	1.97349	1.88597	2.13255	2.41985	2.45838	2.33619	2.19254	1.95422	2.08356	1.96083	2.51947	1.97624	2.50021	2.15622	1.76524	1.77679	1.80961	1.82826	1.78	1.80195	1.78742	1.82539	1.77452	1.82549	1.80616	1.77095	1.80379	1.79118	1.80545	1.77407	1.80551	1.79427	1.79141	1.79278	1.79685	1.78868	1.80539	1.80188	1.80202	1.85825	1.78903	1.7932
CCL23	2.62395	2.51839	3.14714	2.58533	2.13578	2.62601	2.56576	3.29493	2.18367	2.2707	2.82736	2.5534	2.34742	2.15329	2.77638	2.31807	2.16822	2.67802	2.24598	2.80058	2.73467	2.51537	1.81762	1.59071	2.13508	2.17272	1.84697	1.79081	2.14027	1.91607	2.25745	2.06394	1.73162	1.85644	1.86803	1.83094	1.99182	1.82532	1.81498	2.05201	1.70048	2.18532	1.83233	2.03476	2.00072	2.25074	1.89227	2.44369	2.12229
CCL25	2.01738	1.94701	2.3707	1.2851	2.28979	1.77211	1.557	1.85303	1.85906	1.85554	1.60776	1.96059	2.43403	1.33536	1.54795	1.33787	2.1576	2.14454	1.70376	2.12343	2.63808	2.51766	2.49839	2.2083	3.2357	2.39217	2.2768	2.40986	2.21619	2.28685	2.38424	2.16561	2.30504	2.60312	2.26028	2.30219	2.27029	2.65192	2.48667	2.43893	2.24811	2.39394	2.44216	2.30114	2.48298	2.2069	2.35264	2.16084	2.66261
CCL27	-1.42902	-0.39189	-0.662592	-1.21361	-0.877518	-1.7954	-1.2189	-1.64539	-1.35882	-0.500075	-1.07177	-1.82522	-1.06263	-1.51509	-1.67087	-1.24294	-0.301015	-1.22515	-1.42758	-1.56701	-1.2415	2.02853	2.20194	2.51038	2.50423	2.28543	2.33434	2.2228	2.61772	2.1512	2.17957	1.99443	2.16321	2.09004	2.44393	2.09386	2.09601	2.11428	2.03453	2.26063	2.31824	2.12184	2.33873	2.27934	2.1153	2.4209	2.24609	2.0705	2.04953
CCL4	1.32131	1.10868	2.03872	2.18663	1.48155	2.29696	2.3062	1.38294	1.62208	0.884333	1.44704	1.36938	1.26276	1.47847	0.955211	1.7324	0.830096	2.04919	0.831329	1.62578	1.79835	2.6345	2.22667	1.8439	2.91747	1.96676	1.96832	1.9425	2.13213	2.00865	2.02809	2.02254	1.9325	2.1729	2.04133	2.15574	2.04981	2.13531	2.07855	1.92245	1.92095	2.00298	2.01454	2.1073	2.00548	2.00699	2.01096	2.16139	2.00496
CCL5	4.18266	2.98899	4.35962	4.79049	4.47375	4.02874	4.07272	3.53609	4.32507	4.38108	4.60621	5.45487	4.46223	4.44339	4.31512	4.80201	4.1324	5.07321	4.50516	4.20622	4.63814	2.84603	3.71824	3.2081	3.52552	3.53104	3.07621	2.72833	3.73076	3.66116	3.8567	3.50298	2.86023	2.68842	3.49835	2.7845	3.29655	2.85091	3.56564	3.25688	3.13023	3.18142	3.07773	3.16707	3.69004	3.81741	2.92555	3.47767	2.53172
CCL7	2.24492	2.3582	3.28456	1.55216	2.94372	2.7806	3.03938	3.10936	2.29275	2.85562	3.03686	2.29023	2.45637	2.47047	2.03699	2.51075	2.61849	3.09576	2.86216	3.41445	2.30987	3.35738	3.58745	2.70552	2.97914	2.82288	3.0227	2.42233	2.93572	2.94335	3.18283	3.09116	2.39459	2.94352	3.09973	3.14626	2.92236	3.12147	3.05556	2.94103	2.66432	3.01644	2.96005	2.79336	3.35216	2.78022	2.93993	3.02889	2.93208
CCL8	1.86102	2.12654	2.41253	2.00753	2.38502	2.72091	2.14317	2.16556	1.78168	1.54239	2.0472	2.05104	1.67675	2.29928	1.5891	2.02097	1.54239	2.05296	2.14765	2.68764	1.81111	3.01449	2.54548	2.24333	3.99333	3.92577	3.31511	2.71163	2.1479	1.90044	2.79264	2.36634	4.2016	3.20788	2.53459	3.0224	3.14323	2.76872	2.71989	2.76765	2.90451	3.10773	3.58504	1.89766	2.90034	2.87406	3.56354	2.17062	2.74088
CCNA1	2.22818	2.94435	2.3252	2.71475	1.88042	2.28726	2.08312	2.75414	2.10521	1.89339	2.18399	2.025	1.78483	1.76562	1.79444	2.45682	1.65899	2.07687	2.33817	2.4986	2.03556	1.5952	1.99681	1.6226	1.61426	1.78311	1.77766	1.62728	1.61274	1.85702	1.65453	1.57253	1.84077	1.72446	1.64687	1.66745	1.57586	1.68702	1.56164	1.67746	1.79424	1.71852	1.68119	1.62989	1.59902	1.6481	2.2547	1.6707	1.8306
CCNA2	2.5202	3.25002	2.5355	1.72968	2.63291	1.89492	1.93267	2.82263	1.84239	1.12634	2.56406	2.81906	2.12341	2.37178	2.54162	1.85463	1.92145	1.90972	3.92783	2.79203	2.34985	2.15978	2.7628	2.6629	3.42063	2.61544	2.49109	2.16573	2.0578	3.67981	3.043	2.79441	2.44188	2.20835	2.44359	2.17797	3.04293	2.98895	3.14245	2.74707	2.15383	2.91013	2.41695	2.6211	2.77665	2.72879	3.00949	2.78916	3.00856
CCNB1	2.04826	1.63456	2.03486	1.61	2.33523	1.79759	1.75571	1.87463	1.52067	0.228207	1.84392	1.97457	1.74176	2.02258	2.16718	1.20635	1.67643	2.19119	2.37263	1.72612	1.26888	2.63087	3.13801	2.37909	2.53493	1.84578	1.87029	1.76819	2.06976	2.77378	2.10231	2.12402	1.76804	2.16566	1.93796	1.9676	2.29437	2.43798	1.8814	1.89428	1.81638	1.96849	1.86351	1.89259	1.85704	2.05611	2.37806	2.17904	2.69342
CCNB2	3.84515	4.56577	2.64359	2.7104	3.39549	3.61131	2.89918	3.62085	2.82865	3.492	3.71683	3.60654	2.87213	5.12147	3.86	3.09855	2.82918	3.77357	2.77191	2.77404	3.59752	2.45397	2.50542	3.35299	3.77025	3.04052	2.1206	2.40916	2.30135	4.09847	3.75543	2.98407	2.1683	2.04302	2.56378	2.35564	3.03088	2.74189	3.49202	2.58252	1.74098	3.0205	2.31246	2.36217	2.94494	2.42897	3.15287	2.90015	3.82549
CCNC	2.58261	2.42152	2.38199	2.02768	2.69428	2.22732	1.76925	2.20014	2.0603	1.32748	2.13541	2.36617	2.35283	2.2204	1.97086	2.04646	1.86709	2.28909	2.78867	2.09439	2.27673	2.7366	2.20309	2.49088	2.30846	2.04884	2.62078	2.23227	2.44404	2.64871	2.55944	2.85983	2.30034	2.59294	2.42289	2.07555	2.66485	2.67969	2.65337	2.36101	2.29493	2.59394	2.65881	2.12257	2.47885	1.73196	2.7717	3.14502	2.91778
CCND1	1.26941	1.80886	0.673408	0.712857	1.55268	0.854966	0.399169	-0.299974	0.122078	-0.0423699	1.10497	0.34261	1.15392	1.88586	1.01466	-0.61081	1.75611	0.870176	0.849738	0.769891	1.07835	1.99924	2.61251	2.821	1.74973	1.94143	2.00559	2.08726	2.37258	2.27132	1.82375	2.12813	1.97548	1.65366	2.14794	2.45028	1.75537	1.85691	2.13959	1.75968	1.97854	2.01978	1.76408	2.03433	2.32598	1.91388	1.79165	2.86837	2.72983
CCND2	3.52958	3.63847	4.11001	2.93612	4.13345	3.50144	3.57282	4.33561	3.3717	2.96373	4.10115	4.16628	3.24353	3.4483	3.79061	3.46341	3.72392	2.37549	4.62687	4.36636	3.30814	3.12034	3.57158	2.95315	3.22071	3.38478	3.1401	2.86984	3.49147	3.29156	3.54019	3.56162	2.93941	3.17698	3.41054	2.97913	3.33691	3.05467	3.36608	3.06557	3.12383	3.66581	3.38898	3.1055	3.70196	3.68171	3.41357	3.80792	3.48412
CCNE1	1.91153	2.22519	1.33525	1.44808	1.11058	0.391822	0.934052	0.121922	0.499295	0.00666751	1.18596	1.42911	0.861593	0.680687	0.921895	0.825606	0.616981	0.753147	1.66546	0.998245	0.994354	1.5474	2.13604	1.16446	1.76762	1.48304	1.65675	1.54905	1.70149	1.4277	1.53325	1.54681	1.49546	1.7495	1.56616	1.48442	1.75043	1.7015	1.4381	1.67512	1.47091	1.55498	1.52521	1.4317	1.44815	1.58302	1.52678	1.57866	1.60428
CCNE2	1.75617	2.44101	1.62761	1.43575	1.77199	1.57074	1.31362	1.995	1.22017	1.13314	1.73194	1.55789	1.3245	1.50844	1.42586	1.67211	1.41152	1.76161	2.06422	1.88374	2.11664	2.04684	2.33458	1.70422	2.23521	2.06752	1.97157	1.89005	2.03735	2.09414	2.11696	1.97758	1.89471	1.94883	1.97429	1.9584	2.01081	2.08735	2.00987	1.92452	1.94605	2.06666	2.04851	1.97898	1.99286	2.03061	1.94823	2.01356	2.11725
CCNF	2.21651	1.92302	2.19657	2.09533	1.97108	1.54874	1.87547	1.57891	1.74202	1.18265	1.87905	2.44302	1.93018	1.9675	1.99102	1.80337	1.51551	2.05085	2.52789	1.98131	1.85808	1.51388	2.21856	2.054	2.28776	1.92001	1.83768	1.86136	1.62434	2.34407	2.14422	1.94093	1.73901	2.01915	1.79141	1.84816	1.90401	1.683	1.96193	1.74436	1.65586	1.95753	2.0579	1.70424	2.01558	1.63095	1.89206	2.01907	2.13569
CCNG2	2.56017	1.92757	2.82908	1.96957	2.41674	2.50382	2.1007	2.46643	2.2559	1.89069	3.01963	2.85418	2.14578	3.09493	3.05344	2.69334	2.28971	2.19188	1.93576	2.20007	1.67402	2.33741	2.71095	1.78079	2.34731	1.85784	2.00096	2.19772	1.53467	2.21534	2.10863	2.51054	2.42075	2.33373	2.15002	2.52813	2.56269	2.28042	1.95209	1.68235	2.47082	1.9317	1.94304	2.39806	2.30068	1.72838	2.36112	2.42831	2.19189
CCNH	2.36172	1.22993	2.9017	2.38422	2.60383	1.98364	1.96212	2.08587	2.59601	1.44709	2.45172	2.66057	1.98364	2.82491	2.59258	2.282	1.99832	2.76132	1.74447	2.10445	1.01081	1.99978	2.18667	2.06646	2.97248	2.45597	2.36416	2.02808	2.31982	2.41975	2.26509	2.11159	1.65222	2.23047	2.56177	1.69242	2.02779	2.27007	2.21495	2.2041	2.56886	2.3516	1.98715	2.43357	2.73607	2.85278	2.4243	2.22312	2.23848
CCNI	4.0366	4.68483	3.38645	3.77933	4.25444	3.67834	3.78654	4.02265	3.8606	3.7019	3.7019	4.18471	3.68604	4.05343	3.92407	3.22776	4.17846	3.76779	5.37537	3.96206	4.20058	4.2362	4.24476	4.24641	4.21642	4.3072	4.39368	4.38876	4.39837	4.25959	4.21447	4.21976	4.41963	4.24741	4.49601	4.26203	4.25725	3.7866	4.25959	4.49276	4.23604	4.4363	4.32151	4.40458	4.12487	4.45832	4.22838	4.23729	4.18964
CCNO	2.30563	1.8511	2.16018	2.20755	2.88407	3.47591	2.87833	3.17449	2.19319	3.05392	2.64724	2.45873	2.63767	3.14483	1.60039	2.86589	2.49605	3.00368	2.8214	2.39605	2.17884	1.63724	2.79501	3.00309	2.4798	2.25839	3.06659	1.88096	2.69366	2.39733	2.28476	1.96974	2.86262	2.61536	2.23881	2.36665	2.08201	1.6634	2.40455	3.00514	2.16348	2.48811	2.71955	2.16186	1.84092	2.76989	2.22694	2.01351	1.96653
CCNT1	2.57936	1.95589	2.68447	1.8281	2.63501	2.52165	1.24637	2.56648	2.33667	1.58902	3.19613	3.42852	1.95898	2.54432	2.73239	2.69633	1.81316	2.64634	2.69839	2.52114	2.07595	2.02918	2.75821	2.46416	2.77109	2.15616	2.1485	2.14592	1.87004	2.41187	2.31686	2.29936	1.97	2.5713	2.46018	2.17711	2.13405	2.1653	2.63542	2.38284	2.26186	2.16722	2.28631	2.81402	2.61471	2.3431	2.0613	2.33263	2.21357
CCNT2	1.90267	2.01218	2.55661	1.78641	2.67754	1.79472	1.86011	1.0868	1.91045	1.79576	2.40195	2.26493	2.60799	1.85907	1.61826	1.97844	2.21822	2.36717	2.31683	2.58982	2.02308	2.11526	2.26918	2.29661	3.00144	2.54739	2.49515	2.39015	2.53373	2.32017	2.30485	2.54892	2.28281	2.40943	2.54761	2.32166	2.44152	2.34584	2.41254	2.38667	2.50621	2.56489	2.48209	2.58306	2.50556	2.59856	2.38501	2.35604	2.20191
CCR1	2.18297	2.31164	2.00944	2.18692	2.56405	1.82999	2.10114	1.75407	1.48096	0.814931	1.57117	0.466882	2.55961	1.97099	1.63871	0.821833	2.40284	2.11987	1.62984	2.07254	1.60125	2.77707	2.82462	2.98442	3.11304	2.96093	2.27768	2.93367	2.13639	2.53173	2.17835	2.4103	3.00469	2.75	2.53449	3.25629	2.69193	2.79776	2.52362	2.7305	2.38243	2.96652	2.46033	2.63127	2.3947	2.36234	2.8382	2.10943	2.7407
CCR3	2.27734	2.21667	1.90339	1.65391	2.33121	2.10109	2.05663	2.05506	1.32389	2.23132	2.04931	1.96772	1.55611	2.90758	2.86992	1.46719	1.86259	1.99753	2.17954	2.34272	2.57442	1.96327	1.61366	1.62931	1.90239	1.80571	1.83136	1.76987	1.82191	1.76073	1.78966	1.78368	1.8216	1.78323	1.82045	1.75819	1.81602	1.87284	1.77249	1.8752	1.76202	1.77211	1.80096	1.76992	1.75436	1.76282	1.79547	1.77338	1.77734
CCR4	2.05727	1.59251	1.75685	1.65049	2.32941	2.53448	1.8867	2.18568	1.74056	3.11519	2.78507	2.7659	1.73721	3.26755	2.52634	2.35385	2.22448	2.74338	2.08841	2.33277	2.10326	2.13656	1.5067	1.85543	1.01479	2.05734	1.76774	1.75003	2.06537	1.18728	2.20849	2.03218	1.27732	1.26046	1.59299	1.45989	1.97038	1.31684	1.67881	1.48253	1.92852	2.34632	2.33839	2.4925	2.39988	1.68562	1.62398	2.52622	1.56065
CCR5	2.29799	2.05896	2.08117	1.8247	2.53807	2.48413	2.15362	2.10074	1.82999	2.6211	2.29376	2.18852	1.88869	3.04785	2.56504	1.73586	2.40587	2.83738	2.07536	2.33765	2.5037	2.02493	2.22903	2.54432	2.01065	2.09163	2.12288	2.21901	2.11919	2.17614	2.14611	2.1144	2.17926	2.27474	2.1677	2.11915	2.18272	2.13478	2.12086	2.10333	2.09568	2.10931	2.18809	2.11902	2.11848	2.11234	2.10456	2.31511	2.56765
CCR6	2.30622	2.09232	2.09907	1.9661	2.3862	2.63527	2.48978	2.13857	1.96225	3.00815	2.21132	1.8948	2.18193	2.83954	2.18675	2.03451	2.60203	2.71621	1.93719	2.4522	2.32742	2.3191	1.87489	1.98737	1.79968	2.24822	1.74023	2.22293	2.58603	2.54196	2.05056	2.59255	1.69297	2.57688	1.91366	2.08465	2.11398	1.56106	1.97761	1.98314	2.59096	2.68397	2.62914	1.83885	2.73456	2.69324	2.07797	2.71336	2.04022
CCR7	3.44837	3.93536	3.35086	3.25114	3.8351	3.40484	3.55799	4.05491	3.55744	3.63292	2.62092	2.09371	3.32166	3.81086	2.8275	3.39107	3.47536	3.75246	3.59105	3.79047	3.59876	2.97784	2.99352	4.02667	2.9031	3.18804	3.2464	3.40479	3.6602	3.20406	3.17912	3.44015	3.43892	3.51852	2.90261	2.59382	3.30948	3.38219	3.64901	3.52681	3.63978	3.17027	3.45046	2.56817	3.4949	3.27984	3.05327	3.87207	3.60525
CCR8	2.02243	1.88452	2.06197	1.62267	2.01761	2.13045	1.79386	1.99157	1.84883	2.57168	2.07741	1.9771	1.546	2.56831	2.18205	1.72201	2.09959	2.4979	1.7032	2.07982	1.72924	2.27136	2.15861	2.17486	1.95233	1.81563	1.75767	1.90747	1.95442	1.94795	1.81386	1.78203	1.63276	2.42378	1.82307	1.94641	2.02738	2.41642	1.8194	1.71011	1.70579	1.92993	1.93982	1.86266	2.05134	1.74842	1.73652	1.8354	1.9922
CCR9	1.66872	2.49175	1.71282	1.95262	1.91899	1.63178	2.30983	1.52374	2.11855	1.71943	1.71227	1.73267	1.84457	1.52484	2.0987	1.94435	1.90852	1.61139	1.57721	1.79496	1.10368	1.32463	1.77614	1.73953	2.34453	2.25098	1.69167	1.5729	2.19106	1.34458	1.69004	1.76516	1.77501	1.63791	1.33056	1.93878	1.52144	1.4514	1.46971	1.74161	1.57681	1.48835	1.78034	1.84627	2.22322	2.00556	1.8315	1.88363	1.69708
CCRL2	2.84254	3.45205	2.70157	3.09321	2.75898	3.02606	2.31556	2.51139	3.48076	2.3899	2.44833	3.07784	3.23316	3.1168	2.4632	3.15422	2.00184	3.47461	3.94417	2.92712	3.16344	2.04789	2.62607	2.44204	2.66147	2.4791	2.34363	2.30041	1.72434	2.14065	2.00471	2.17515	2.61273	2.20373	2.36581	2.59109	2.19216	2.47567	2.07824	2.28392	2.34432	2.0255	1.87304	2.55652	2.24397	1.96883	2.45372	1.43624	1.80634
CCS	2.90631	2.24245	2.7397	3.77123	2.55561	2.91453	2.23576	2.04344	2.67542	2.06195	3.78819	3.97486	3.8823	2.98601	3.05852	2.95361	2.71039	3.83293	3.89052	2.81169	3.15827	1.63237	1.35286	0.993737	0.604602	0.919796	0.956911	1.29159	1.0128	1.00538	1.10657	1.23023	0.851408	1.12796	1.33507	0.876305	1.10037	1.26369	1.13045	1.16897	1.23159	1.32205	1.13834	0.999692	1.26103	0.998227	1.20842	1.17909	1.00718
CCT2	1.61156	2.81069	1.73639	2.15247	1.68876	1.42056	1.8171	1.52784	2.09733	2.24772	1.7424	1.98504	1.83063	1.52885	1.50178	2.0096	1.58349	2.28181	0.914243	1.34587	0.536759	1.70066	2.18274	1.9451	2.33805	2.14009	2.06007	2.08465	2.22054	2.09086	2.20246	2.16926	2.01049	2.13872	2.07239	2.03356	2.1224	2.06437	2.14823	2.08964	2.06407	2.1407	2.17324	2.06839	2.29131	2.16146	2.102	2.26782	2.2091
CCT4	2.39228	3.09928	1.72683	2.55211	2.35338	2.10617	2.20634	2.6251	2.07367	2.25269	2.36297	2.31023	2.16851	2.35232	2.06515	2.28572	2.13121	2.43437	3.36141	2.09179	2.08113	1.78016	2.1933	2.24918	1.82167	1.79555	1.77782	1.83858	2.01529	1.90187	1.86256	1.84121	1.74785	1.78356	1.76029	1.36964	1.76828	1.88976	1.86586	1.96371	1.79325	1.80771	1.74359	1.79902	2.02597	1.91715	1.77413	2.06163	2.07716
CCT5	2.91326	2.45474	2.97565	2.78364	1.4284	2.66079	2.15003	2.758	3.13768	2.68303	5.44719	2.42621	2.99693	1.89079	4.32267	2.65256	1.94399	2.75655	1.86999	2.19792	3.10769	1.02611	2.82971	3.11118	2.56489	1.82592	2.24256	2.53952	1.83665	2.13938	2.19456	1.92629	2.08515	1.92594	2.02374	2.10025	2.13285	1.97806	2.06256	2.68452	2.41435	2.16048	1.92275	2.4247	2.08757	2.24522	2.09654	1.97177	2.33217
CCT7	2.99439	3.69704	2.5435	2.80062	3.0266	2.01798	2.17687	2.38837	3.14416	2.47747	2.56819	3.16563	3.15382	2.83336	2.98688	2.63904	2.62938	2.74372	3.20213	2.44365	2.04536	1.66617	2.25056	2.74264	2.47209	2.39182	1.95053	2.17733	2.44497	2.1288	2.1709	2.39794	2.38823	1.87049	2.35537	1.85942	1.92748	1.79988	2.27735	2.50373	2.46147	1.99865	2.23627	2.13097	2.53939	2.57335	1.98171	2.11266	1.50479
CCT8	3.17909	4.15486	2.70653	2.89049	3.26863	2.69533	2.83987	2.32741	2.48801	2.48655	2.79169	3.05206	2.93818	3.29686	2.85885	2.30648	2.96933	2.61746	3.237	2.61016	2.80532	3.21006	3.25238	2.93659	3.50693	3.04188	2.91784	2.9207	3.32391	3.07915	3.19062	3.2715	2.94132	3.04188	3.28285	2.8166	3.20991	3.04507	3.09584	3.28669	3.14097	3.01043	3.28692	2.99288	3.6406	3.16731	3.07705	3.15049	3.23349
CD14	3.17003	3.21149	3.72413	3.04621	3.29553	3.14201	2.59464	3.14481	3.47369	2.15539	3.27648	3.82834	2.74535	2.99298	3.09607	3.54764	2.55598	3.26639	3.80424	3.50002	3.39245	3.01638	3.47089	3.95349	3.78759	3.77727	3.25642	3.9131	3.43291	3.41396	3.26873	3.1589	3.78792	3.45324	3.50672	2.77735	3.2091	3.57036	3.62492	3.77093	3.83325	3.01909	3.45596	3.51205	3.61768	3.70757	3.24956	3.3225	3.51705
CD151	2.05695	1.58838	2.33859	1.86701	2.3451	1.87954	1.36888	2.06396	1.55781	-0.0668991	2.00332	2.01686	1.57284	1.72268	2.89636	1.84346	1.62446	1.93717	2.27494	2.14515	2.04642	2.26268	2.42114	3.15977	2.37464	2.74017	2.52713	2.50742	2.40905	2.6437	2.35608	2.2647	2.00153	2.21891	2.56445	2.61603	1.91115	2.01193	2.50953	2.60897	2.63996	2.30181	2.40813	2.74241	2.45008	2.75634	2.30061	1.9365	2.11075
CD160	2.13238	2.94136	1.73948	2.63536	2.58164	1.82217	2.39046	1.59781	1.87642	2.20296	1.72948	1.55356	2.10974	2.19611	1.82638	1.5404	2.33147	2.02968	2.29249	1.99229	1.96753	2.4155	2.83102	1.97384	2.73055	1.80313	2.39823	2.17035	2.31501	2.55679	2.76271	2.63177	1.88248	1.71736	2.41705	2.15383	2.23088	2.10101	2.58508	2.11774	2.21748	2.26127	2.37957	2.19879	2.35834	2.44185	2.44387	2.78908	2.5872
CD164	2.03106	3.24091	1.3527	2.36536	2.35766	1.49546	2.3099	1.77482	2.13017	1.34757	1.22586	0.629153	2.38282	1.38197	0.810939	2.21233	1.48724	1.31522	2.2832	2.41569	2.6021	3.02326	1.98518	1.91926	1.76877	1.47871	1.46481	2.27467	1.01875	2.31947	1.22684	2.15266	2.5897	1.60431	1.9589	2.39886	2.03344	2.51152	1.58515	1.15826	2.10476	2.37409	1.21824	1.21449	1.59256	0.993764	2.63014	1.90342	2.18715
CD180	2.85475	2.77287	2.776	2.666	2.98287	2.84225	2.53038	3.33786	2.85412	2.30163	2.78787	2.67225	2.50413	3.35536	2.46725	2.87975	2.87162	2.9135	2.72162	2.94474	2.39913	2.11019	1.83498	2.06103	1.60704	1.95608	1.96185	2.24861	2.35105	2.02717	2.08351	1.97623	2.11175	2.24692	2.08621	2.29503	1.98297	2.10656	2.00657	2.20783	2.15742	2.11772	1.99567	2.00066	2.0649	1.92285	2.00873	2.18997	2.4215
CD19	2.52801	2.52248	2.45552	2.64589	2.78811	2.37306	2.78756	2.48706	2.53355	1.05156	2.69237	2.67411	2.24246	2.51695	2.94306	2.55292	2.19598	2.23139	2.96575	2.96132	2.62929	2.45951	2.32415	2.65589	2.41477	3.00195	2.14283	3.12249	3.51194	2.50374	2.8281	2.7897	2.13746	3.1901	2.38395	2.80981	2.92928	2.16764	2.71944	2.38071	3.07537	3.05611	2.93697	2.31737	2.93116	2.8118	2.51247	3.38551	2.77073
CD1B	2.09634	2.19135	1.70179	1.7588	1.69079	1.93582	2.40738	1.27824	1.26973	0.983698	1.71729	0.640654	1.68179	1.61978	1.48426	0.882185	1.91732	1.50527	1.7523	1.95482	2.03633	1.90048	1.84051	2.1664	1.78963	1.86139	2.06343	1.96681	1.98236	2.02461	2.14028	2.10878	2.05226	1.96438	1.88419	1.94503	1.93781	2.46956	2.60742	2.33784	1.81756	2.14509	2.22697	2.03124	2.23102	2.07894	1.96674	2.51076	2.29681
CD1C	1.59218	1.03573	1.42887	1.11656	1.63726	1.16	0.695931	2.05954	0.568367	0.661291	1.81321	1.63011	0.249458	1.81981	1.96167	0.656892	1.36729	0.697031	1.30021	0.535377	1.1688	1.85981	2.47517	3.12607	1.95664	2.00836	2.26051	2.5425	3.10779	2.22326	2.77783	2.3652	2.73362	2.3661	2.54394	2.27543	2.33246	2.32852	2.67234	2.23618	2.52809	2.42611	2.39727	2.1042	2.50335	2.68974	2.06318	3.22821	3.01679
CD1D	2.81467	1.86192	2.7575	2.46997	3.43481	2.25116	1.76241	2.55298	2.85425	1.14997	2.28579	2.64369	1.75472	2.57662	2.29074	2.65469	2.18464	3.16212	1.99277	2.43588	1.9257	2.78358	2.96219	3.60562	3.82553	3.09427	3.31593	3.6422	3.21991	2.85164	2.99545	3.13035	3.85796	3.16435	3.49881	3.08547	3.0141	3.42467	3.33722	3.5174	3.92398	3.10339	3.12681	3.11712	3.3336	3.43799	3.26168	2.84088	3.1539
CD1E	2.88277	2.15441	2.02935	1.70813	2.37731	1.73343	1.0967	2.47563	1.41936	0.75352	3.23693	2.43506	1.43797	2.79256	2.32528	1.32581	2.35058	1.8413	2.61548	1.87232	2.26371	2.90093	3.50767	3.81493	2.15273	2.85991	2.97935	3.3265	2.30868	2.98268	2.9076	2.54608	2.61382	2.38682	3.16653	2.73599	2.62807	2.04597	2.14606	3.76196	3.00169	3.04332	4.03618	2.9649	2.68055	3.09004	3.06217	2.77071	2.38283
CD2	3.00953	2.6635	3.24706	3.84195	3.29079	2.7542	2.84759	2.74664	3.19524	2.01949	2.50102	2.39467	2.83517	2.73044	2.46701	2.90481	2.41572	2.76607	3.11426	2.95771	2.4384	2.42688	2.50075	2.82671	2.19804	2.53536	2.26294	2.61992	2.93512	2.6947	2.76108	2.78704	2.55399	2.49362	2.28613	2.0144	2.67828	2.22948	2.61509	2.75307	2.92953	2.61536	2.57449	2.28049	3.00323	2.91464	2.25971	3.0401	2.62666
CD22	7.81975	6.73403	7.34751	6.13625	6.77032	7.20971	6.20049	7.82416	6.75659	6.04553	7.80602	8.01198	6.40008	8.24099	8.12771	7.41028	6.98413	7.86389	7.17391	7.45196	6.53984	3.76709	1.55948	2.89571	2.362	2.11669	2.79771	3.04642	2.53711	2.54709	2.84993	2.43327	2.5509	3.13417	2.73574	2.49243	2.37106	2.62884	2.37525	2.9514	2.75901	2.9849	2.73789	2.66971	2.78594	2.54907	2.10467	2.88491	1.94837
CD226	2.53764	3.35403	2.27786	2.56555	2.11195	2.34382	2.34534	1.9643	2.26619	2.00996	2.40572	2.48538	2.09571	2.44784	2.40065	2.19719	2.3763	2.13985	2.05258	2.23321	1.3534	1.71549	2.85364	2.20788	2.69708	2.62122	1.91106	2.19669	2.37177	2.13943	2.36788	2.21438	1.36414	1.87863	2.55041	2.23641	2.18462	1.92157	2.13911	2.48153	2.07533	2.48736	2.41097	2.46915	2.63977	2.20494	1.94912	2.46091	2.37845
CD27	1.58981	0.439776	2.35886	1.85104	1.33726	2.05753	1.09609	1.70579	1.97948	0.395335	1.67924	2.01038	1.89602	1.321	3.25146	2.13232	1.49551	2.34368	1.0782	1.42181	0.407258	1.36675	0.979391	2.15557	1.3997	1.29056	0.97437	1.38987	1.89033	1.47929	1.78132	1.64624	1.47622	1.65496	1.34341	0.978759	1.6487	1.70181	1.80055	1.60866	1.49283	1.00881	1.68903	0.906271	1.74375	1.58248	1.2758	2.30835	1.69058
CD28	1.95719	1.22797	1.846	1.49418	2.48857	2.00886	1.59597	1.68523	1.49157	1.05676	2.01408	2.52667	1.52916	2.89781	2.72607	2.36225	1.61372	2.21192	2.24219	1.54116	2.03705	1.78097	1.58824	2.21452	1.23106	1.80473	0.952979	1.76201	2.10917	2.17007	1.88687	1.94725	1.57435	1.85241	1.47016	1.79768	1.92274	1.8171	1.79632	1.09019	1.82028	1.92245	2.21611	1.46936	2.06994	1.88679	1.30331	2.41156	2.20006
CD2AP	2.47422	2.20277	3.15573	3.23994	2.30267	2.38583	2.98051	2.22213	2.46272	2.60812	2.2101	2.47684	2.59975	2.30947	2.719	1.95486	2.21533	2.53751	1.47524	2.25717	2.21533	2.65386	2.94916	2.67832	2.94277	2.40548	2.4481	2.40854	2.16792	2.61027	2.35608	2.57418	2.79984	2.43724	2.69729	2.71365	2.39759	2.6636	2.40911	2.50944	2.68029	2.9173	2.03531	2.44544	2.334	1.73447	2.82567	2.58045	2.55436
CD2BP2	1.78071	1.98718	2.16204	2.88686	2.17785	2.13521	1.89472	1.63028	2.39678	2.32923	2.03317	1.58285	2.14288	1.72993	1.52249	2.42648	1.24943	2.67368	0.748804	2.70673	1.8952	1.57327	2.10929	2.13023	2.10563	2.41874	1.92884	1.58481	2.11361	1.89781	2.11903	1.88787	1.79815	2.01505	2.0473	1.70549	2.07405	2.15508	2.0516	1.95995	1.94118	1.43023	1.97248	2.1408	2.2666	2.12602	1.67508	2.01261	2.22324
CD300A	3.73247	4.13871	3.77107	3.50699	2.97821	3.02171	3.32562	3.49167	3.02416	3.08789	3.27906	2.99169	3.12833	3.1847	2.76559	3.29315	3.55417	3.35136	3.13262	3.67488	2.84464	2.80081	3.22773	3.73461	3.58167	3.41899	3.25203	3.34477	2.97353	2.93014	2.7942	2.922	3.59211	2.98948	3.1531	3.2043	2.92218	3.09454	2.96336	3.31541	3.47241	3.06175	2.81891	3.41538	2.90915	2.99032	2.96118	2.3919	2.78818
CD300C	2.82571	3.89863	3.12421	3.39899	2.26923	2.97941	2.65768	3.15337	2.95815	2.54302	3.45632	3.70589	2.75751	2.59541	2.66707	3.17017	3.03574	2.83707	2.38339	2.56872	1.93317	2.5956	2.4131	3.21359	2.47557	2.6043	2.27006	3.01897	2.28852	2.79205	2.76724	2.18904	2.57183	2.88573	2.57922	2.66394	2.30962	2.58231	2.66607	2.32561	2.31554	1.99544	3.11499	2.72533	2.79671	2.5219	2.316	2.11385	2.9781
CD33	2.60956	1.93749	2.93928	2.81145	2.7714	2.0165	2.11196	1.99345	2.94971	1.56553	2.56183	3.06876	2.58926	2.45869	2.54372	2.90307	2.06971	2.66442	2.81036	2.41041	1.95395	2.55507	2.8499	3.34675	3.2249	2.71114	2.79733	3.0477	2.8146	2.41181	3.03605	2.52024	2.38526	2.94295	2.87182	2.49993	2.82509	3.01172	2.94804	3.28278	3.10361	2.37342	2.97875	2.82265	3.04164	2.96943	2.51746	2.48057	2.76999
CD34	1.74056	1.21517	2.24763	1.94975	2.29486	1.70393	1.49618	1.92276	2.08905	0.687859	1.92227	2.59563	2.07555	2.32089	3.84403	1.94927	1.55258	2.48622	2.27799	2.25389	1.46822	2.41851	2.20498	2.04674	0.798378	1.39022	1.42441	1.27175	1.31246	1.29081	1.75835	1.26167	1.63949	1.53672	1.57183	1.34273	1.21789	1.13938	1.53725	1.49737	1.39438	1.4424	1.37408	1.27186	1.47431	1.65108	1.50512	1.55316	1.52656
CD36	2.33492	1.82194	2.39077	2.21029	2.89858	2.30027	1.67456	2.41352	2.26821	1.06022	2.17668	2.58314	2.25373	2.60279	2.70776	1.69576	1.92898	2.48489	2.43783	2.02723	1.50546	2.51757	2.12248	1.90388	2.09712	1.85866	1.8228	1.82957	1.89914	1.84536	1.87668	1.80609	1.8747	1.95641	1.83282	1.79555	1.84181	1.81136	1.86889	1.84165	1.82021	1.86137	1.84723	1.84226	1.8358	1.87405	1.88051	1.80313	1.8295
CD37	2.54569	2.42968	2.74718	2.60013	2.41187	2.68256	1.928	2.03179	2.24448	1.04166	2.41187	2.60725	1.72091	2.41187	2.30095	2.4134	2.13559	2.34675	2.2862	2.41798	2.03994	2.62227	2.84591	3.13624	3.02253	2.78463	2.84734	2.96373	2.72529	2.61356	2.72529	2.94214	2.895	2.81172	2.78333	2.91585	2.56975	2.86139	2.73033	2.83395	2.83126	2.79841	2.72338	2.85483	2.86572	2.76425	2.70566	2.6592	2.14201
CD38	2.50372	2.01402	2.57925	2.28854	2.6248	2.02421	2.04459	2.45937	2.08954	0.553889	2.51811	2.77225	1.82401	2.37425	2.51571	2.11472	1.94449	2.26876	2.67335	2.3275	1.98764	2.89015	3.23013	3.02394	3.60174	3.30631	3.03906	2.90149	1.93921	3.38662	3.05088	2.804	3.08671	3.14413	3.2562	3.35342	3.05327	3.20869	2.9403	2.94921	2.89902	2.84562	2.86093	3.16258	3.2057	2.75614	3.15212	2.44884	3.39771
CD3D	2.84466	2.48622	2.81678	2.37129	3.06656	2.62618	2.03105	2.7377	1.89108	1.40576	2.87197	2.80711	2.1511	2.81508	3.37152	2.49248	2.23758	2.48736	3.40623	2.4828	3.08647	2.2236	2.41085	3.15195	2.57312	2.5208	2.57494	2.60046	2.53373	2.67421	2.73772	2.93874	2.73697	2.74212	2.55434	2.72523	2.56996	2.53281	2.67192	2.62111	2.57037	2.5111	2.59147	2.55465	2.5883	2.48999	2.51539	2.75038	2.83303
CD3E	2.54631	1.95937	2.86969	2.00001	3.24668	2.10385	2.05757	2.15125	1.92551	1.49659	2.7523	2.96563	1.97404	2.98482	2.37531	1.98759	2.23139	2.50793	2.84993	2.55534	2.21954	2.5515	2.25993	2.9524	1.66889	2.37918	2.31604	2.41589	2.66847	2.8194	2.55512	2.69898	2.66543	2.31638	2.13048	2.14048	2.15196	1.80648	2.59507	2.35379	2.75531	2.90941	2.61813	2.14435	2.56009	2.68369	2.21554	2.63477	2.1889
CD3G	2.37827	2.10967	2.757	2.58861	2.72204	2.61833	2.26815	2.20697	1.96925	1.65869	2.50471	2.27922	2.61833	2.3672	2.28854	1.94594	2.25067	2.58279	2.66028	2.63581	2.4278	2.36907	2.36138	2.95499	2.27469	2.74591	2.50123	2.32695	3.01605	3.04848	2.85715	2.76993	2.41898	2.67902	2.36126	2.04137	2.51964	2.4024	2.84781	2.55256	2.55159	2.74144	2.69506	2.447	2.96055	2.76835	2.20687	3.08085	2.58703
CD40	1.2931	1.09684	1.7023	1.5483	1.51494	1.13409	1.45712	1.01734	0.968968	0.0810731	1.7162	1.29644	1.38095	1.07349	0.945061	1.18969	1.17746	1.58999	1.22472	1.38317	0.819411	2.15553	2.33258	2.72821	2.79312	2.57625	2.49225	2.57966	2.04293	2.07077	2.38741	2.03819	2.59149	2.45275	2.21034	2.26089	2.25061	2.54978	2.28386	2.46813	2.568	1.90062	2.35906	2.59646	2.56716	2.38803	2.26571	1.75472	2.24291
CD40LG	2.94295	2.61606	2.71715	2.39796	2.97785	2.71459	2.46364	2.57141	2.64787	3.19082	3.0928	3.60906	2.66686	3.32527	2.89318	2.81261	2.65147	3.2057	3.2755	3.01121	2.86803	2.29473	2.0813	2.31753	1.85034	2.32722	2.06351	2.14506	2.53593	2.24317	2.25062	2.42851	2.13019	2.28322	2.10168	1.52133	2.33531	2.2133	2.46604	2.33013	2.42778	2.10195	2.33025	1.71312	2.6849	2.50349	1.8276	2.69804	2.27819
CD44	2.969	2.56066	2.48123	2.26941	2.55301	2.41886	1.74752	1.99817	2.52418	1.42743	1.99993	2.57066	2.22352	2.41415	2.51948	1.32388	2.02347	2.58832	2.57361	2.36297	2.48653	3.19097	2.73159	2.42955	2.36978	2.44543	2.68113	2.71798	2.1685	2.61188	2.30044	2.5524	2.25129	2.52811	2.35982	2.49866	2.19415	2.58506	2.54713	2.44834	2.24935	2.57006	2.36604	2.24355	2.3081	2.50005	2.52975	2.47053	2.51838
CD47	2.50559	2.21288	2.86933	2.69628	2.50368	2.24625	2.0813	2.19619	2.17903	1.83674	2.32395	2.57471	2.15138	2.74491	3.16348	2.1981	2.37735	2.68532	2.25435	2.42788	1.85724	2.09675	2.11185	2.55025	2.70357	2.53822	2.14404	1.91681	2.80225	2.19512	2.32475	2.49578	1.76373	2.46847	2.46123	1.94193	2.43098	2.272	2.34718	2.18544	2.15811	2.39771	2.23196	2.09709	2.51513	2.42922	2.272	2.6961	2.69462
CD48	3.75956	2.83412	3.66847	3.25808	2.84478	3.38018	2.88112	3.64763	2.8128	2.24445	3.78427	3.52117	3.28036	3.50227	3.76925	3.13307	3.63649	3.83853	3.44268	2.93684	2.81813	3.82681	3.4099	3.79848	3.03425	2.59766	3.02516	3.91029	2.68948	3.61148	3.31477	3.43025	3.88153	3.3617	3.00977	3.55181	3.59664	3.95258	3.37943	2.89166	3.13008	3.32517	3.29193	2.67304	2.77532	2.37437	3.53501	3.50447	3.42739
CD52	3.48978	3.09183	3.23608	3.19209	4.06369	3.41971	2.75782	3.80589	3.68825	2.42841	3.29439	4.00436	2.69593	3.944	3.88466	3.40538	3.05347	3.33019	3.36856	3.55577	2.9972	3.04336	3.24314	3.63598	3.48081	3.48634	3.13068	3.2389	3.66347	3.11994	3.54502	3.42388	2.7991	3.23235	3.35311	2.68522	3.39504	3.20428	3.42892	3.63501	3.39017	3.06401	3.56974	3.42224	3.55146	3.63607	3.04904	3.52224	3.33902
CD53	2.93322	2.63861	3.74724	2.96401	2.48771	3.02817	3.00558	3.26888	2.87265	2.59549	3.3936	3.71028	3.68975	2.40405	3.97769	3.00302	3.14057	3.37513	2.76076	3.28069	2.24597	2.38102	2.87309	3.3553	2.95447	2.86635	2.73566	2.91218	2.56305	2.6245	2.61035	2.46201	3.01217	2.64039	2.73236	2.83888	2.57814	2.81529	2.60442	2.93557	3.0433	2.6369	2.54937	2.92513	2.77305	2.61716	2.67127	2.42491	2.75784
CD55	2.72903	2.70808	1.74069	2.30699	2.46343	2.96442	2.56382	3.48686	2.38058	1.21144	1.84694	1.76409	1.68124	3.38305	2.1257	1.88251	1.81623	2.22317	2.4337	2.69638	2.53263	3.47169	2.91756	2.87469	2.47958	2.38603	2.96093	2.99159	2.27381	2.64006	2.34843	2.6841	3.37009	3.0503	2.67444	3.37401	2.88251	3.40742	2.30674	2.44521	2.72199	2.48071	2.52806	2.68034	1.99679	1.51212	3.1969	2.80159	3.04131
CD58	2.3336	1.8325	2.48498	2.0439	2.55336	1.84816	1.75576	1.73175	2.00266	1.6451	2.30751	2.80339	2.18849	2.44009	2.55075	1.93585	1.95725	2.50899	2.63531	2.06791	2.10028	2.7299	2.85179	3.02779	3.28954	3.08955	2.82791	2.72941	2.53642	2.90271	2.54216	2.97701	2.8147	2.8369	3.18449	2.90878	2.96174	3.32028	2.77178	2.96371	3.20683	2.94162	2.67783	3.29959	3.09419	2.79772	3.05423	2.72688	2.64556
CD59	3.15597	1.78434	3.21124	2.35807	2.85759	2.85298	2.52492	2.89802	2.8883	2.18304	2.8059	3.09865	2.14465	3.55568	3.42415	2.51008	2.62625	3.30081	2.31354	2.77417	1.58116	2.21765	2.87007	2.89314	2.06987	2.53124	2.38939	2.57207	2.55485	2.18546	2.29806	2.36179	1.94108	2.52068	2.16115	2.00099	2.2073	2.57157	2.51791	2.22445	2.1377	2.01064	2.22614	2.62038	2.3976	1.92294	2.52096	2.57622	2.56722
CD6	2.16153	1.79392	3.08003	2.2334	2.72526	1.86939	1.93614	2.15228	1.76209	1.39756	2.46906	2.24265	2.47779	2.85875	2.7689	2.08143	1.95975	2.00493	2.50243	4.01958	2.22006	2.64066	3.08356	2.59109	2.14011	3.00633	2.65816	2.60673	3.3458	3.25163	3.25499	3.08504	2.64618	2.95147	2.41545	2.57392	2.98749	2.61772	3.1322	2.69038	2.4868	3.03962	3.09098	2.55683	3.1399	3.16013	2.5933	3.41703	3.01692
CD63	5.35745	3.95905	5.82105	4.52521	5.30871	5.20563	4.71461	5.0538	5.27875	4.7659	5.31429	5.50877	4.78062	6.44053	5.87487	4.95834	4.89893	6.62942	4.82734	5.43057	4.26016	5.50247	4.84534	4.58432	4.98228	4.34829	4.88833	4.60175	4.24984	4.70194	4.74355	4.72819	4.27429	4.65333	4.78389	4.78746	4.75671	4.9977	4.31981	4.69775	4.4731	4.34341	4.58565	4.74872	4.4532	4.07908	5.00065	4.22686	4.69687
CD69	2.69665	2.45043	2.77284	1.90569	1.84315	2.5869	1.42805	3.99026	2.09163	1.16933	2.97356	3.37729	1.57021	2.2571	3.83616	1.63674	1.99724	2.97527	2.45214	2.06832	2.23038	3.0652	2.46592	1.7142	2.41858	1.7209	1.70032	1.99071	1.68658	2.59628	2.41329	2.82419	2.06603	2.79235	2.52321	3.21607	2.62454	2.99891	2.28755	0.944142	1.87266	2.82318	1.65734	2.25529	2.20209	1.55119	2.9012	3.00362	2.28789
CD70	2.87516	1.88751	3.02892	2.34978	3.1336	2.34728	1.93509	2.86014	2.92475	1.66163	2.51606	2.99436	1.98517	3.19971	2.96932	2.36481	2.12741	2.58468	2.72942	2.53409	2.10687	2.16499	1.71376	2.33146	1.38321	2.13459	1.62742	1.76556	2.61142	1.91564	2.46167	1.96092	1.5119	2.19984	2.02525	2.11402	1.57866	1.95275	1.71851	2.45709	2.04145	1.99446	2.20205	2.0124	2.39004	2.25255	1.91933	2.02355	1.84128
CD72	2.70169	2.36045	3.0435	2.87116	2.94872	2.33575	1.80781	2.8861	2.83037	1.99451	2.84818	3.34798	2.31048	2.80912	2.64654	2.9671	2.18179	3.01248	2.96653	2.74133	2.49948	1.88764	1.97934	2.50452	2.16591	2.52526	1.85028	2.45261	2.79026	2.03619	2.30841	2.14654	1.92263	2.52177	2.04842	2.12052	2.32783	1.89746	2.38992	2.38742	2.54435	2.26561	2.35466	2.22235	2.50657	2.34588	1.9643	2.40762	2.16165
CD74	2.14526	1.78625	2.27793	2.40336	2.07167	2.20267	1.94234	1.70654	2.15027	1.17306	2.4591	2.85657	1.23995	2.38886	3.47924	2.33312	2.15863	2.59289	1.6809	1.90666	1.71434	2.98304	3.86172	3.79367	3.94143	3.50428	3.50627	3.74812	3.38121	3.50428	3.56338	2.92455	3.4209	3.60357	3.3833	3.13046	3.20826	3.66448	3.73077	3.55953	4.16289	3.35204	3.59242	3.53162	3.85701	3.44466	3.3338	3.45846	3.83497
CD79B	4.0832	3.16082	3.75727	2.90974	3.79146	3.88635	2.87261	3.59814	3.43488	3.31583	4.34429	4.19223	3.29638	4.50402	4.04548	3.96414	3.33999	3.74666	3.43193	3.39775	3.21327	2.45277	2.43492	2.84804	2.58443	2.90152	2.10633	3.21042	3.53073	2.58857	2.84598	3.07902	2.70221	3.08882	2.77029	2.61862	2.75006	2.24997	2.79029	3.06967	3.45139	3.00262	2.64773	2.73395	3.13599	3.26522	2.43461	3.17477	2.55557
CD80	1.0209	0.571485	1.20229	0.625496	1.24102	0.17914	1.33528	0.462953	0.440534	-0.530137	0.550594	0.099143	0.668807	0.528684	1.51107	0.643839	0.979116	0.536327	0.487411	0.751862	0.446139	1.44666	1.47171	1.62293	1.44081	1.49488	1.67101	1.54221	1.3837	1.46097	1.45341	1.23753	1.63772	1.51966	1.55613	1.49352	1.50264	1.52363	1.56474	1.31849	1.51016	1.58114	1.66629	1.41287	1.58739	1.55821	1.44683	1.68209	1.50542
CD81	3.51156	2.68351	3.52062	3.86385	3.47581	3.2713	2.57959	3.29323	3.28369	2.06045	3.55256	3.41479	2.72212	3.77232	3.87529	2.95619	2.75597	3.50822	3.18072	2.85322	2.7493	3.09875	3.62783	3.03923	3.03394	3.15341	3.12672	3.23884	3.55962	3.70573	3.77085	3.22695	2.90892	3.42693	2.78416	2.63433	3.32111	2.8455	3.46479	3.02159	3.05354	3.18645	3.31542	2.94807	3.53312	3.64072	3.17637	3.69257	3.74531
CD84	2.23573	2.66746	2.22374	2.07933	2.63199	2.35216	1.86297	2.2957	2.54954	2.24873	2.1358	2.56403	2.05784	2.27721	2.616	2.24523	1.78701	2.51856	1.98789	2.87833	1.93692	1.97344	2.16694	2.217	2.32064	2.36656	2.28972	2.12347	2.5941	2.22166	2.57071	2.31532	2.13284	2.17899	2.37447	2.10321	2.24482	2.11635	2.33113	2.17896	2.53663	2.50849	2.11202	2.35578	2.53566	2.05398	2.09875	2.39383	2.03894
CD86	1.87543	0.843417	2.06476	1.9138	1.18523	1.6457	0.813123	1.69063	1.30085	-0.0759995	2.04709	2.65398	0.646508	1.68558	2.16524	1.4195	0.943387	2.07587	0.986808	1.21149	0.41577	1.17641	1.01364	1.28402	1.30127	1.35368	1.36376	1.2694	1.47595	1.36649	1.4525	1.53359	1.35138	1.31397	1.50757	1.31192	1.22907	1.5641	1.22155	1.26745	1.35858	1.46726	1.4583	1.22352	1.67249	1.36206	1.76486	1.92857	1.5284
CD9	1.592	1.81595	1.9382	2.14828	1.90584	2.2546	1.34802	1.31772	2.15855	1.20215	2.0548	2.57358	1.43175	1.7122	2.75489	2.24947	1.7086	2.25409	1.14514	2.17191	2.12979	2.06125	1.7408	2.3555	1.73164	1.63412	1.81252	1.55387	1.9091	2.06433	1.75815	2.29177	1.84563	1.59056	2.57734	2.14915	2.02604	1.83293	1.45425	1.88672	2.02833	2.21959	1.96935	1.83685	1.81711	1.49908	2.36036	1.93313	1.47424
CD93	3.01914	2.95078	3.24363	2.78156	3.19418	2.71077	2.7418	2.2264	2.74811	2.47998	2.43101	2.17306	3.04969	3.06569	3.31491	2.27294	2.77381	2.51344	2.29573	2.48143	3.15248	2.38968	2.35708	2.70352	3.0367	2.67697	2.51571	2.7398	2.8973	2.23638	2.78731	2.7853	2.45012	2.7906	2.69416	2.51361	2.65829	2.79264	2.69697	2.67307	2.65796	2.8469	2.7336	2.70392	2.82263	2.79107	2.66027	2.97978	2.66074
CD96	4.04983	3.56805	4.87896	3.03928	3.8939	3.95437	3.71948	4.16428	3.6745	3.79844	3.61203	4.23625	4.06282	3.61153	3.15523	3.68249	4.43116	3.9039	3.88041	4.37518	3.92788	2.80145	2.73703	3.31808	2.61264	3.14508	2.85471	2.99267	3.77591	3.10532	3.45915	3.42072	3.11949	3.33683	2.80098	2.72094	3.37004	2.84341	3.52067	3.35317	3.28494	3.03298	3.40117	2.84795	3.51635	3.66199	2.83378	3.76329	3.26424
CD99	3.01936	3.14953	2.51396	3.06768	2.88327	2.8744	2.73338	3.13326	3.12981	2.48487	3.08789	2.71711	3.08543	3.80334	2.89806	3.03366	3.51243	3.16333	2.35076	2.87834	2.02139	2.46036	2.93666	2.85805	2.85554	2.5482	2.46996	2.46688	2.88721	2.61668	3.09307	2.75418	2.37424	2.62335	3.06967	2.53154	2.79955	2.40467	2.84015	2.84936	2.89271	2.81193	3.04927	2.72231	2.99432	3.14626	2.68811	2.88721	2.86782
CDA	2.89567	2.65934	2.7803	2.74015	2.42758	2.24309	2.20243	1.37196	1.98033	1.04211	2.06622	1.96711	2.3427	2.24156	2.44842	0.803749	2.41386	2.18921	2.49721	2.02607	2.0647	2.79896	3.33921	2.72284	3.14498	3.02483	2.8659	3.00906	2.67692	2.67013	2.99817	2.93015	2.91434	2.67855	2.73388	2.80078	2.53049	2.95259	3.10826	2.74874	3.01008	2.85016	2.69269	2.98885	3.07894	2.4867	3.04145	2.44504	2.58279
CDC123	3.15584	3.70849	2.96216	2.39656	2.69828	2.52352	2.19243	2.77047	2.91436	2.8576	2.79487	2.66891	2.47125	2.55539	2.88399	2.72268	2.55937	2.94374	2.22081	2.56485	2.20388	3.07246	3.01549	3.32649	3.29435	3.4074	3.23285	2.96644	3.2628	3.13454	3.14707	3.33962	3.03217	3.26037	3.3433	3.2478	3.19437	3.34836	3.28099	3.30329	3.28526	3.13007	3.20629	3.56585	3.55375	3.40043	3.26856	3.20642	2.98836
CDC14A	2.42879	3.2194	2.67859	2.24156	2.56513	2.52138	2.54936	2.80323	2.21561	1.71092	2.72285	2.44659	2.32449	2.03653	1.7562	2.23139	2.53512	1.89306	4.07768	2.73862	2.7839	2.45678	1.49485	2.33989	1.85875	1.96788	2.39698	2.30796	2.77325	2.74399	2.43654	2.65512	2.05989	2.52263	2.25926	2.32221	2.18002	2.78377	2.60341	2.04075	2.32484	2.7642	2.39932	2.26034	2.35133	2.08989	2.04786	3.03857	2.80178
CDC14B	2.41441	3.22101	2.60662	2.57965	2.27466	2.44775	2.20994	2.94348	2.43892	1.77304	3.10824	3.0896	2.10795	2.44971	2.10991	2.69586	2.435	2.45903	3.71331	2.56935	3.06018	1.90562	1.62582	1.60758	1.58501	1.67233	1.59028	1.65386	1.614	2.41575	1.53489	1.61902	1.76648	1.60103	1.65554	1.4101	1.90313	1.51145	1.73297	1.60097	1.51065	1.80948	1.71143	1.44277	1.73083	1.47781	1.58264	2.01032	1.92353
CDC16	3.61829	3.73068	3.70271	3.38522	3.35674	3.45773	2.76475	3.97773	3.33602	2.97192	3.4712	3.682	3.20706	3.12419	2.91443	3.51419	3.22156	3.57582	3.39403	3.78765	3.31012	2.98522	2.91586	3.24923	2.28662	2.76235	2.70095	3.37548	2.6547	3.03476	3.11317	3.02503	2.92729	3.07463	2.61595	2.7508	3.09117	2.63903	2.87515	3.00638	2.95339	3.10137	3.13552	2.44976	2.5963	2.51747	3.14585	3.35474	3.31808
CDC20	2.89739	2.71043	2.9906	2.57908	2.8868	2.30368	2.66329	1.96896	2.77452	1.2778	2.05317	1.59981	2.45833	2.31374	2.02298	2.62198	2.22265	1.94672	2.51818	2.71255	1.81113	2.43076	3.12655	3.38526	3.53503	3.29143	3.0062	2.52752	2.69403	3.80619	3.73419	2.96592	2.38523	2.70796	2.91224	2.71682	3.29089	2.85609	3.62156	3.35612	2.3077	2.94663	3.29675	2.88572	3.11179	3.08926	3.3787	3.17127	3.67216
CDC25A	0.411398	-0.589951	0.597028	0.605161	0.388912	0.212372	0.437712	0.0626243	0.123385	-0.759793	0.788399	1.07259	0.386998	0.655875	2.26148	0.418574	0.284615	0.687929	-0.310071	0.233901	-0.426329	1.02203	1.0938	1.43307	0.915328	0.783957	0.962272	1.08047	0.767426	1.69839	0.868062	0.874875	0.790982	0.773492	0.865983	0.980287	0.808319	0.866092	1.07144	0.789036	0.660699	0.885897	0.75079	0.809985	0.907464	0.900127	0.74978	0.889355	0.945245
CDC25B	4.0237	3.22756	4.67479	3.4078	4.51748	3.44139	3.47552	3.6035	3.788	3.18916	3.95011	3.9885	3.52671	4.82623	3.82959	3.09371	3.88292	3.73468	3.50591	3.48938	2.92681	3.53608	2.85864	3.09192	2.93409	2.92622	2.99899	3.1046	2.88983	2.93305	2.98512	2.95743	3.40047	3.12707	3.04874	2.85379	3.21189	2.98897	3.06625	2.91272	3.14693	2.83027	2.96754	3.3276	2.93938	2.99709	2.92635	2.8524	2.99715
CDC25C	0.631591	0.404275	0.954173	0.576413	0.668848	0.275054	0.620744	0.547645	0.471715	-0.618177	0.5816	0.822122	0.369847	-0.0720517	1.07962	0.294861	0.130269	1.15131	0.904182	0.626875	-0.209762	1.32433	1.74481	1.47982	1.56471	1.57965	1.85442	1.16961	1.35859	1.3377	1.38023	1.89849	1.60406	1.43524	1.69817	1.58225	1.28328	1.31823	1.49715	1.4403	1.26791	1.72834	1.39737	1.93181	1.59395	1.28523	1.47083	1.50606	2.45376
CDC27	2.43533	1.75672	2.43733	1.78516	2.68732	2.24023	1.86699	2.48872	2.40889	1.92986	2.4518	3.26414	1.88096	2.74919	2.57854	2.63642	1.88096	3.01864	2.34951	2.17786	1.59106	2.20152	2.04888	1.4993	1.52998	1.63892	1.72733	1.53568	1.63226	1.37891	1.78024	1.65936	1.67234	1.4955	1.66741	1.5571	1.48875	1.5144	1.43997	1.70574	1.60643	1.65739	1.4562	1.79042	1.55359	1.60669	1.58574	1.59117	1.77477
CDC34	2.52612	2.51813	2.96627	2.55556	2.94531	2.15733	2.66435	2.44228	2.50815	1.29001	2.0725	2.2751	2.54658	2.1249	2.12839	2.86297	2.00862	2.24317	3.23026	2.58351	2.41334	2.68608	1.86254	2.46652	2.67264	2.59924	2.64301	2.50806	2.53038	2.26088	2.34083	2.299	2.67506	2.35995	2.33343	2.52078	2.39388	2.0809	2.19172	2.76347	2.42415	2.71719	2.58538	2.73278	2.22387	2.75348	2.50512	1.82232	1.87471
CDC42	2.6689	1.8988	2.00357	1.50201	2.40819	2.10713	1.42976	1.45685	1.92289	0.860161	2.43227	2.90192	1.49599	2.79595	2.79414	1.28585	1.60437	2.26067	2.07221	1.64772	1.88134	2.85784	3.73617	2.32004	3.08269	2.84831	2.70815	2.21689	2.34655	3.21581	2.73676	2.7041	2.19406	3.01839	2.29623	2.96374	3.01347	2.73162	2.47227	2.69072	2.14326	2.7632	2.97804	3.13223	3.18037	3.1937	3.13305	2.65321	2.81385
CDC42BPA	1.55326	2.39786	1.16626	1.78823	0.700274	1.60312	0.656834	1.86375	1.09271	0.752105	1.37506	1.37654	0.67806	0.818744	1.33952	1.16478	0.886371	1.37161	1.07148	0.995463	1.28177	1.46392	1.02067	1.79306	1.43327	1.48898	1.8798	1.48312	1.18135	1.51675	1.72839	1.41468	1.36791	1.32985	1.41383	1.52262	1.62518	1.02449	1.47572	1.41396	1.3368	1.41308	1.58572	1.78065	1.66006	1.85521	1.69215	1.11891	1.35242
CDC42EP1	2.26903	3.08341	2.09092	1.97046	2.36581	2.41163	1.80985	2.32514	1.91229	2.16659	2.41883	2.42244	1.95399	2.04922	2.34368	2.07702	2.46156	1.86854	2.91405	2.52797	1.96429	2.64336	1.65734	2.2614	1.81879	1.91085	2.08945	1.8877	1.81927	2.32989	2.04292	2.0699	2.00131	2.25986	2.21326	1.9817	1.97039	1.8914	1.99254	2.06232	1.9895	2.02734	1.92089	1.88761	2.01934	1.96363	1.91722	2.00721	1.90701
CDC42EP3	2.748	2.95441	1.8753	2.66122	2.07386	1.61251	3.43048	1.75665	1.51837	1.80372	1.97041	2.19545	1.62084	2.11603	1.49484	1.74685	2.43324	2.08318	3.99087	1.74145	1.50906	1.99947	2.47593	2.72467	2.47886	2.11144	1.8689	2.27229	1.72104	1.9673	2.11206	2.19042	1.86381	1.91476	2.09059	2.28208	2.07471	1.87452	2.09989	2.38435	1.93515	2.12702	1.93065	2.31871	2.32263	2.15116	1.93604	2.10362	1.75274
CDC42EP4	2.4012	1.98844	2.66956	2.50528	2.74252	2.42773	2.55273	2.09609	2.64099	2.80528	2.79661	3.07314	2.13232	3.00885	2.51752	2.13844	2.54252	2.41956	1.61446	2.29405	2.5415	2.98916	3.56731	2.9356	3.39991	3.14414	3.23063	3.11728	2.87314	2.49465	3.12253	2.6458	2.72396	2.72778	2.90888	3.2266	3.11242	2.8987	2.97115	3.18998	2.53595	2.8182	3.13794	3.39847	3.40682	3.44279	2.80717	2.76063	3.02068
CDC5L	3.28338	2.80791	3.18927	3.71719	2.53537	2.80448	3.3422	3.74072	3.56965	2.49027	3.24221	3.53043	3.00006	3.09466	3.59024	3.28142	2.54958	3.33975	3.21476	3.68239	2.67703	3.00312	2.24165	2.3492	2.20647	1.31899	2.05225	2.61636	1.59009	2.7	2.27202	2.48438	2.62868	2.16352	2.36344	2.71779	2.34391	2.93661	2.17913	1.83688	2.22836	2.56398	2.01827	2.02368	2.10548	1.32126	2.6069	2.60666	2.49308
CDC6	2.37759	1.58676	2.03802	1.57447	1.94699	1.76883	1.45663	1.92856	2.06371	1.62139	1.97045	2.3815	1.23491	2.20557	2.12906	1.63088	1.47674	1.91515	1.85595	1.9213	1.63423	2.36411	2.69	1.97069	2.52695	2.10359	2.15082	2.03766	2.12834	2.41787	2.26186	2.14365	2.10283	2.15199	2.12158	2.50885	2.20352	2.23032	2.20314	1.85429	1.95264	2.10231	2.1313	2.17882	2.18837	2.07747	2.16748	2.29326	2.21641
CDC7	2.79215	3.51243	2.76485	2.47495	3.11233	2.41736	2.3429	3.09744	2.51764	2.41637	2.4263	2.39602	2.61195	3.73333	2.36276	2.6889	2.38212	2.41984	2.76336	2.8532	2.50523	2.59862	2.26811	2.28966	2.02093	2.0998	2.09154	2.12918	1.73755	2.85133	2.56104	2.48967	2.14584	1.99425	2.27195	1.93824	2.19431	1.96736	2.59741	2.13103	2.3904	2.25052	2.5126	1.96882	2.28231	2.00624	2.52667	2.79391	2.55065
CDH1	2.94963	2.7033	3.54307	3.23976	2.80504	2.35006	3.07962	3.77998	3.05607	1.65771	2.95905	3.18936	3.68013	2.62795	3.16063	3.51104	1.88143	2.90818	4.02206	3.20443	2.26481	1.75673	1.76206	1.99581	1.70188	1.52968	1.96176	1.62561	1.74526	1.65502	2.28781	1.77313	1.59902	1.66997	1.67487	1.70241	1.7766	1.57452	1.74834	2.02545	1.99092	1.9324	1.60801	1.66818	1.64717	1.77833	2.18753	2.45097	1.49432
CDH11	3.76317	3.44187	3.26024	2.54995	2.86505	3.07671	3.10198	2.98518	2.59142	2.90414	3.59203	3.55485	2.61192	4.47537	4.3786	1.60178	3.13964	3.28789	2.86791	2.94514	3.18731	3.17883	3.72647	3.55419	2.66324	3.0464	3.69762	2.94453	3.12604	3.04927	2.9979	2.98642	3.01231	2.90336	2.97467	3.07428	2.87735	2.8667	3.04286	3.11277	3.27511	3.15893	3.18236	3.11053	2.99857	3.06129	3.12833	3.15864	2.89502
CDH12	1.4022	0.822415	1.8133	1.48631	1.61201	1.45985	1.00197	1.50521	2.08359	0.40045	1.09979	1.87756	1.26753	1.3696	2.30236	1.28644	1.13523	1.90828	0.929206	1.80291	0.817217	1.66206	1.48733	2.41877	1.61765	1.70405	1.69323	2.07947	1.69232	1.47147	1.55257	1.73606	1.75955	1.71727	1.70437	1.70975	1.66504	1.70689	1.75611	1.71833	1.45459	1.52454	2.89177	1.65254	1.51731	1.73656	1.80238	2.00216	1.65914
CDH13	1.84278	1.32787	1.59972	2.10849	1.81871	1.84089	1.00033	1.60302	2.02401	0.524593	1.78378	2.45349	1.83711	2.24536	2.19014	1.74225	1.42368	2.54222	2.1689	1.77151	1.30616	1.51261	1.77525	1.69369	1.23432	1.40034	1.57168	1.8065	1.47396	1.39432	1.2268	1.67329	1.57363	1.53152	1.31974	1.76393	1.63579	2.2236	1.40713	1.34507	1.34219	1.47315	1.47376	1.59727	1.35873	1.42869	1.6615	1.49106	1.48267
CDH15	2.01444	1.61328	2.12604	2.23028	2.29451	1.87072	1.80965	1.97969	1.82649	1.8207	1.6912	2.18395	2.11288	2.26292	1.727	2.49982	1.55485	1.90125	2.6546	1.96916	1.77964	1.66926	1.72335	1.9386	1.60977	1.6489	1.74626	1.76161	1.66675	1.68871	1.71565	1.7267	1.7531	1.65038	1.70804	1.66265	1.63985	1.686	1.6673	1.64801	1.68912	1.69919	1.65876	1.64431	1.6962	1.66631	1.67889	1.66052	1.6461
CDH16	0.857864	0.69522	0.815195	0.815697	1.4979	0.535587	0.302664	1.02302	1.02151	-0.0853738	0.728853	1.28154	0.4884	1.22984	0.965792	0.914589	0.795617	1.12141	1.0677	0.809673	0.736885	1.40261	2.50325	2.0468	1.82964	1.94518	2.47502	2.27489	2.10299	1.82929	1.71264	1.71593	1.81244	2.1493	2.00475	2.21466	1.71803	1.45767	2.077	2.52377	2.18998	2.12044	2.64932	2.28863	1.77218	2.24641	2.24608	1.80324	1.85984
CDH17	0.95101	1.08186	1.28788	1.50152	1.46393	1.48772	0.79542	0.865364	0.81921	0.360054	0.766871	1.62951	0.668854	1.00192	2.84378	1.42872	0.696451	1.80271	1.07567	2.71817	0.840622	1.50635	1.71886	1.46892	1.69218	1.34145	1.25008	1.12131	0.967244	1.09787	1.34947	1.43464	1.16879	1.12611	0.986729	1.00205	1.63527	1.17418	1.21759	1.42333	1.17094	1.1352	1.14466	1.1097	1.14963	1.17645	1.16417	1.12496	1.15325
CDH18	1.17506	0.99833	1.37256	0.999296	1.20935	1.05338	1.64828	-0.15526	0.571951	0.303472	0.371075	0.357554	1.29144	0.799385	1.0133	-0.0417844	1.11422	1.18569	1.34745	1.40346	0.890166	2.01805	1.54832	1.7073	2.02534	1.6603	1.66493	1.59415	1.78211	1.75523	1.68912	1.69292	1.72728	1.67053	1.73807	1.56244	1.66874	1.64519	1.80809	1.61331	1.69595	1.57876	1.66068	1.71141	1.75748	1.67342	1.77794	1.67304	1.76782
CDH19	3.75872	4.07176	3.77449	3.60442	3.70597	3.6547	4.31332	3.5704	3.24602	3.05326	3.98845	3.86422	4.36361	4.48932	3.47378	3.34363	4.08951	4.37938	4.61059	3.4999	3.7883	2.81455	3.09736	2.54056	3.70232	3.07556	2.90076	2.83911	2.98872	2.92234	2.99778	3.0367	2.76356	3.15639	2.98232	3.18691	3.09579	2.79518	2.74656	2.6531	2.80378	2.88503	3.08298	2.87692	2.97808	2.85971	3.34331	3.01587	3.13437
CDH2	1.53151	0.901631	1.51555	1.12773	1.58417	1.05059	1.15273	0.893119	0.885139	0.706923	1.54215	1.6544	1.2586	1.37989	1.13571	1.22242	1.27722	1.5496	1.77782	1.22349	1.28626	1.65577	1.65514	1.82617	1.38234	1.75738	1.76697	1.67673	1.79767	1.79481	1.66435	1.8043	1.83462	1.61878	1.69259	1.62331	1.72416	1.54662	1.87246	1.59425	1.76664	1.73575	1.72295	1.65825	1.62549	1.82841	1.90196	1.92094	1.99445
CDH3	1.89975	1.70751	2.16634	1.28782	2.52488	1.28831	1.42919	1.86991	2.16683	0.798185	1.28293	1.70898	1.63121	1.72072	1.14304	2.23335	1.25603	1.70164	2.0509	1.82247	1.5818	2.20622	2.08679	2.49446	2.09431	2.13315	2.07316	2.11647	2.10511	2.11202	2.09258	2.15479	2.04425	2.1222	2.08755	2.09871	2.19591	2.294	2.12555	2.11683	2.11264	2.06498	2.02521	2.14366	2.09915	2.11558	2.14057	2.06166	2.0468
CDH4	2.11146	2.12256	2.65186	2.23811	2.44549	2.29462	1.91265	2.03173	1.91366	1.99187	2.3582	2.46012	2.17251	1.74766	3.03989	2.03123	1.96463	2.22802	2.35719	2.43187	2.34508	1.88472	2.16962	1.87122	2.15969	2.17319	1.92025	2.03737	1.98942	1.97182	1.91716	2.00237	2.01678	1.95763	1.92716	2.03156	1.95632	1.99421	1.93108	1.9572	1.94833	1.94241	1.97544	2.13234	2.00016	2.08247	1.98049	2.03337	1.96881
CDH5	3.97666	2.84362	4.26252	2.50862	3.36431	4.01399	3.98044	3.59488	3.32131	4.13589	3.83869	3.78624	4.17416	5.01568	4.49924	3.57598	3.50464	4.63768	3.22917	3.73522	2.63808	3.76783	3.6865	3.84896	3.938	3.5453	3.5968	3.63943	3.6171	3.79291	3.67954	3.35895	3.64517	3.4396	3.56305	3.80079	3.54909	4.13792	3.4305	3.52366	3.50775	3.88705	3.5049	3.49308	3.25635	3.39611	3.37065	4.00992	3.74752
CDH8	1.41447	0.959732	1.53053	1.23229	1.9553	1.06485	0.852707	1.73459	0.856513	0.374662	1.48677	1.34217	0.905506	1.84114	1.25132	1.34788	0.850329	1.67181	2.0238	1.2399	1.03108	1.29948	1.13507	1.59787	1.68818	1.61708	1.36323	1.51464	1.92362	1.30435	1.38033	1.31758	1.36676	1.36881	1.24786	1.2953	1.4285	1.37216	1.11491	1.34593	1.24427	1.43396	1.58986	1.16198	1.35526	1.46783	1.16818	1.13563	1.49152
CDIPT	4.66154	3.30292	4.76368	3.75849	4.20951	3.97338	4.60441	4.61149	4.97705	5.04531	3.84091	4.46536	4.26159	4.69694	4.40114	4.298	5.13026	5.14088	3.30444	4.78694	3.32416	4.38787	3.62386	4.14718	3.89249	3.68027	3.92732	3.9308	3.75483	3.92979	3.77289	4.0781	3.96905	3.76621	4.17705	4.00188	3.99586	4.40611	3.8997	3.93273	4.41948	4.13595	3.8334	4.34001	3.92079	3.83503	4.10293	3.67015	3.67044
CDK10	1.85071	2.60017	1.76427	1.3458	2.06733	1.7258	1.5914	2.19961	1.77587	1.43592	2.06785	1.90658	1.29256	1.99617	1.6947	1.56979	1.61881	1.56979	2.6455	1.81013	2.01199	1.96174	2.30904	2.60053	2.06174	2.04674	2.14558	2.36767	2.08654	2.17497	2.17686	2.19067	2.41993	2.07772	2.34069	2.14752	2.25512	2.22106	2.23092	2.1734	2.19218	2.24718	2.09932	2.15712	2.16707	2.24137	2.03954	2.15427	2.07306
CDK2	1.14403	0.562045	1.05311	1.27627	1.92632	1.24224	0.963646	0.568365	0.977746	0.614554	0.935446	1.90736	0.75069	1.17806	2.73098	1.04241	0.609692	1.8145	0.5742	3.35235	0.739021	0.6324	2.82233	2.16771	2.24709	1.50512	0.950294	0.879498	1.72642	1.39128	1.40709	1.98551	0.664934	0.68929	1.46481	1.40251	1.20386	0.896196	1.67658	1.5753	1.3909	1.04973	0.845587	2.0902	2.10265	2.34196	1.43403	1.21673	1.1088
CDK2AP1	2.2312	2.83664	2.12416	2.23174	2.0047	2.20038	2.12038	2.07389	1.93334	2.36526	2.37066	2.30093	2.01551	1.7409	1.69332	2.45553	2.27282	2.39283	2.32363	2.615	2.39823	2.77293	2.45893	2.78626	2.87787	2.68717	2.52642	2.68856	2.90667	2.66223	2.81594	2.73379	2.64716	2.42216	2.67351	2.44463	2.94205	2.74782	2.69011	2.69773	2.47509	2.61554	2.70028	2.67886	2.64417	2.77768	2.70919	3.05786	2.83341
CDK2AP2	3.58735	3.29375	3.83391	3.21518	3.51602	3.8489	3.43125	4.33427	3.42711	4.15542	3.45709	3.28806	3.34182	3.852	3.28548	3.48345	3.78119	3.90369	3.24258	4.02465	3.59717	2.67076	3.0811	3.20951	3.21817	2.97176	3.00831	2.96867	2.93458	2.91172	2.89229	2.74666	2.51612	2.91412	2.96674	2.74284	2.80025	2.92732	2.73208	3.43437	2.77331	2.65093	3.16059	3.01278	3.1589	3.13615	2.80898	2.63905	2.96226
CDK5	2.45044	2.14092	2.04486	2.72649	2.05699	2.41648	1.56457	1.88282	2.20884	1.08428	2.64256	3.3237	2.48731	2.49556	3.69484	2.15547	1.62667	2.90163	3.16457	3.7351	2.48101	1.7543	1.17379	1.80759	1.54811	1.3903	1.46236	1.2536	0.963661	1.33418	1.3107	1.38367	1.02131	1.28097	1.20205	1.02456	1.27103	1.17875	1.5233	1.10399	1.1051	0.937822	1.26043	1.37772	1.44772	1.33991	1.37077	0.907073	1.27682
CDK5R1	0.95243	1.43672	0.896026	1.36622	1.03898	1.03217	0.600394	0.755504	1.32537	1.09393	0.734109	1.38275	0.888247	0.67333	0.926173	1.52862	0.477376	1.59767	-0.0725594	1.2539	0.893595	0.945859	1.26367	1.54169	1.58791	1.11625	1.29026	1.33313	1.45003	0.914844	1.01971	1.42499	0.313918	1.48486	1.11556	1.32822	1.02441	1.03701	1.63196	1.13884	1.45413	1.64355	1.21524	1.59836	1.60646	1.36975	0.740946	1.42993	1.19763
CDK5R2	0.066	0.836	-0.514	-0.106	0.839	0.205	-0.617	0.834	-0.429	-0.103	0.03	0.45	-0.102	0.653	-1.135	0.601	-0.283	-0.052	0.533	0.643	-0.623	2.34431	2.31759	2.23312	2.32299	2.41274	2.31598	2.20949	2.57623	2.27753	2.38587	2.30892	2.28853	2.29704	2.32915	2.32463	2.40652	2.19431	2.34113	2.33313	2.27347	2.22999	2.50759	2.35235	2.35303	2.39641	2.39593	2.25607	2.38359
CDK6	4.11622	3.54569	5.01766	3.45251	4.5251	3.4991	4.17327	4.05584	4.17755	3.74538	4.47042	3.87375	3.92272	4.62114	4.22747	4.05679	4.39673	4.24126	3.54189	4.00354	3.05647	2.95507	4.02929	3.71606	3.77939	3.87074	3.63824	3.76496	4.03508	3.89357	4.21747	3.88853	2.90938	3.8339	3.69624	3.56847	3.74494	3.37774	3.95919	3.58145	3.4065	4.11643	3.85647	3.69072	4.04211	3.80343	3.56836	4.40924	4.12915
CDK7	3.11268	2.92986	3.33256	3.07562	3.4882	2.80881	2.85674	3.44768	3.15419	2.31372	2.71147	3.19816	3.06377	3.08748	4.24714	2.59042	2.91553	3.40568	3.10774	3.27524	3.44274	2.28093	2.52109	2.46599	2.55443	2.81694	2.6857	1.89187	2.96685	2.72123	2.58658	2.5299	2.06122	2.93075	2.56581	2.49987	2.69355	2.45526	2.69776	2.4109	2.45879	2.1488	2.57936	2.80804	2.9742	2.88133	2.4682	2.91926	2.75759
CDK8	1.05525	0.557917	1.03277	1.50333	1.16284	1.24653	0.860141	0.918482	1.53776	0.722419	1.55641	2.03843	0.854403	1.81464	1.83711	1.21545	1.17623	1.64631	1.00456	1.32782	0.137576	1.77715	1.53178	1.80422	1.77316	1.75355	1.23686	0.895349	1.35892	1.85735	1.4303	1.53784	0.969791	1.21104	1.4854	1.00436	1.11339	1.99753	1.24224	1.58796	1.55585	1.48462	1.44264	1.69653	2.32406	1.35805	1.10848	1.69774	1.0065
CDK9	2.23084	1.61361	2.6641	1.92486	2.35572	2.09922	2.03438	2.16503	1.63282	0.57849	2.4076	2.50751	1.42676	2.02525	2.73566	2.07473	1.83984	1.85714	3.09303	2.12948	2.53248	2.28177	2.50783	2.1126	2.5841	2.32415	2.15284	1.99522	2.66253	1.92243	2.66087	2.50059	2.04517	2.41199	2.54917	1.98806	2.17368	2.08375	2.38743	2.23903	2.29984	2.25889	2.42233	2.37771	2.77924	2.89958	1.93267	2.45386	2.42318
CDKL1	1.39345	2.14092	1.81523	1.55313	1.49149	1.45509	1.61138	1.73466	1.55993	1.53954	2.39671	1.82203	1.67545	1.26531	1.4347	1.52207	1.55313	2.00598	0.92992	2.5064	1.60555	1.22359	1.81375	2.32701	2.02172	1.92594	2.09322	2.19657	2.30745	1.69359	1.40119	1.74561	2.31855	1.85433	2.21592	2.02023	1.81742	1.1749	1.76781	2.72257	1.72682	1.91941	2.08127	2.46751	1.69297	2.37812	1.95077	1.48964	1.15727
CDKL2	2.56587	2.76776	3.14898	2.01118	1.87202	2.47816	2.41054	2.56195	2.5056	1.96071	2.81725	2.90496	2.75208	2.79226	2.40221	2.38751	1.92935	3.02109	2.53696	2.42965	2.44631	1.96316	1.70356	1.45197	1.65947	1.68124	1.6868	1.67806	1.8356	1.70987	1.68365	1.67849	1.70656	1.71956	1.72262	1.81921	1.74339	1.81746	1.68374	1.62289	1.6989	1.6748	1.77817	1.76775	1.84128	1.77557	1.80262	1.75972	1.74163
CDKL5	2.0769	2.16312	2.74653	1.9951	1.84275	2.43351	2.35857	2.80139	1.55423	1.77124	1.88684	1.79279	1.60861	1.9564	1.46655	1.64632	1.9417	1.97501	2.89593	2.24688	2.52414	2.38014	2.25181	2.19354	1.86597	1.98317	1.92532	2.00679	1.93532	2.15048	1.96817	2.02034	2.00157	1.96309	1.99849	2.02682	2.02358	2.02752	2.07204	2.04981	2.19253	2.05621	1.99329	2.04109	2.08004	1.98199	2.01849	2.02635	1.98069
CDKN1A	3.86383	3.53661	3.54708	5.13815	3.46698	3.46489	3.55389	3.38531	4.41879	1.85078	3.3895	3.10678	4.02456	3.34081	3.23453	3.8853	2.59004	3.50258	4.7701	3.7408	3.42091	2.45905	3.28066	2.06377	3.10742	3.11704	2.79355	1.86325	2.90389	2.25703	3.06699	2.34503	2.18977	2.32064	2.7995	2.5047	2.54475	1.98447	2.79504	2.33209	1.64299	2.452	2.86826	2.73893	2.7995	3.15874	2.38524	1.65359	2.48725
CDKN1B	2.29699	1.46861	2.3814	2.35041	2.26886	2.11958	1.71899	1.83964	1.94456	1.5349	2.51541	2.50683	1.72375	2.38331	3.27846	2.3857	2.00513	2.25502	1.63457	2.14152	1.02652	2.09691	2.34414	2.22184	2.31574	2.33509	2.48306	1.90574	2.82949	2.1668	2.33018	2.3725	1.59594	2.2943	2.09731	2.12968	2.28806	2.01678	2.40611	2.40784	1.98009	1.92937	2.34334	2.53417	2.43172	2.67929	2.04424	2.46629	1.92606
CDKN1C	2.42416	2.81969	3.22501	2.50188	3.0235	3.07589	2.81854	3.70344	2.32686	1.80294	3.14498	3.32634	2.32456	3.14037	4.04773	2.80127	2.43049	2.76384	3.45473	3.02062	2.58134	3.28585	3.25371	3.01897	3.49597	2.88039	3.02211	2.78646	2.863	2.80412	2.72856	2.59834	3.10978	2.15037	3.3252	2.85951	2.98898	2.56509	2.54588	3.13561	2.76986	2.98957	2.49846	3.18869	2.99563	3.39499	2.98538	2.71447	2.58627
CDKN2A	1.79172	1.1003	2.11684	1.59064	1.86198	1.53153	2.00395	1.46612	1.26601	1.00581	1.98893	1.76992	1.27376	2.08486	1.81498	1.35419	1.63183	1.76846	2.06257	2.13235	1.2379	1.03417	1.29195	1.26715	1.23326	1.35963	1.17247	1.63564	1.2177	1.68507	1.75725	1.23262	1.46764	1.39642	1.34187	1.44732	1.27806	1.77245	1.30169	1.35738	1.48904	1.36493	1.40659	1.21384	1.41176	1.37977	1.35051	1.36304	1.23811
CDKN2B	5.15302	3.67575	6.24908	5.60116	5.14313	4.82034	5.76184	5.05454	6.04269	4.93673	5.05501	4.50557	5.47204	5.9951	5.31748	5.63932	5.11486	5.08046	4.35572	5.26518	3.14751	3.55832	3.83248	4.05502	3.40707	3.23845	3.42595	3.46515	3.63966	2.98296	3.54669	3.24821	3.63354	3.33026	3.25226	3.10123	3.17477	3.72873	3.4159	3.67329	3.31878	3.4713	3.41254	3.60982	3.28754	3.01461	3.21171	3.16697	3.47884
CDKN2C	0.886085	0.343113	0.618731	0.926431	0.600259	0.927403	0.0636072	1.1408	1.24726	-0.841993	0.321239	0.459777	-0.0686114	0.499151	0.236172	0.617273	0.352835	0.899209	0.238116	0.667341	0.508873	1.98152	2.26787	1.46986	1.60862	1.71805	1.65898	1.37877	2.26701	1.66792	1.59954	1.51763	1.54861	1.75103	1.62101	1.58393	1.53508	1.75543	1.60243	1.58022	1.61998	1.77387	1.7374	1.57383	1.72422	1.69463	1.49063	1.53425	1.88158
CDKN2D	3.63833	3.3286	3.27566	2.73139	2.86746	3.43873	3.29684	3.93693	2.11512	1.84352	3.14594	2.88175	3.24495	3.07394	3.39637	2.71021	2.65356	2.88228	3.6918	3.24548	2.85793	2.99727	3.05043	2.92458	3.39112	3.15045	2.91269	2.7252	2.97834	2.91051	2.75905	2.72696	3.00361	2.61413	2.82126	3.15605	2.26463	2.828	2.83248	2.78088	2.90228	2.69913	2.55012	2.96885	2.74404	2.76648	2.69541	2.38402	2.30613
CDKN3	1.90977	1.47184	2.12351	1.81335	2.3297	1.82555	2.13048	2.25942	1.72333	0.932844	2.09389	2.4929	1.52934	2.5626	2.44121	1.84995	1.67512	1.87724	2.54924	2.0027	1.78606	2.28553	1.95899	2.50893	2.8784	2.21754	2.10079	1.60105	1.85704	3.4015	2.61738	2.39831	1.85727	1.80992	2.25153	2.00313	2.25028	1.98694	2.75954	1.57628	2.08671	2.10035	2.0824	2.10518	2.22339	1.80279	2.9502	2.4349	2.65148
CDO1	1.66526	1.38527	1.48832	1.29049	1.73039	1.37506	0.93613	1.85288	0.888008	0.627954	1.94378	1.58116	0.942936	1.90684	2.25439	1.41589	1.44409	1.17869	1.28854	1.38284	1.39597	1.62153	2.18626	2.00535	2.02348	1.63764	2.16501	1.61439	2.33227	1.64635	2.7108	1.43108	1.98606	1.84976	1.84186	1.33537	1.36798	1.71865	1.65442	1.98123	1.78773	2.21202	2.00716	1.87615	1.83052	1.82739	1.41998	1.46771	1.43405
CDR2L	1.99602	1.63867	2.36121	1.67592	2.52984	2.33621	2.34406	2.33131	2.30043	1.93131	2.70533	2.76121	2.64357	1.84259	2.15141	2.55778	2.76513	2.2372	2.43082	2.85092	2.18033	2.61427	3.06714	2.98443	2.80249	2.86917	2.68659	2.65844	2.73075	2.91474	3.0005	2.6218	2.64972	2.65763	2.77444	2.69696	2.64557	2.73364	2.71025	2.7274	2.81185	2.81644	2.7046	2.64242	2.82125	2.88388	3.02395	2.72965	2.80156
CDS1	1.32716	1.14902	1.15143	1.00418	0.742997	1.15433	0.407464	0.62713	0.770515	-0.055522	1.18329	1.16205	-0.00917509	0.919212	1.62117	0.869485	0.582714	1.31219	0.721754	0.906177	0.332151	1.86806	1.92403	1.80586	2.07763	2.12753	2.20727	1.86797	2.0021	2.37532	1.87138	2.03101	1.76183	1.99098	2.15798	2.0083	1.9166	2.12	1.98541	1.75754	2.18977	2.01795	2.01262	2.07661	1.93299	1.8481	1.9531	2.11654	2.3683
CDS2	2.90352	3.16731	3.63733	2.67877	2.21175	2.58566	2.88299	4.04629	3.36453	2.31536	3.17482	3.36653	3.05368	2.60869	2.29033	3.56926	2.42699	2.19973	2.96458	3.14629	2.57465	3.00693	4.03279	3.54955	4.06469	3.8855	3.58193	3.48964	3.07007	3.41687	3.04613	3.19156	3.65389	3.37938	3.73526	3.68236	3.473	3.57157	3.17812	3.33293	3.49649	3.34361	2.96227	4.02784	3.37378	3.29497	3.63071	3.27546	3.4048
CDSN	1.9106	1.43417	1.73496	1.70771	1.57498	1.77887	1.4059	1.89142	1.28124	0.50553	2.05242	1.90252	1.0834	1.74354	1.65825	1.70468	1.15356	1.35543	2.06201	1.74001	1.37966	1.98008	1.67292	2.92378	1.93043	1.85189	2.016	1.76797	1.88392	2.06464	1.91505	1.91006	1.91361	1.81746	2.01618	2.17194	1.95611	1.8936	1.98982	1.93961	1.81373	2.00987	2.02974	2.10434	1.89207	1.909	1.9525	1.92159	1.83478
CDX1	1.73025	1.60687	1.4855	1.58017	1.8355	1.15714	1.35053	1.2906	0.729078	-0.130578	1.34751	1.23621	0.860016	1.44017	1.94327	0.974335	1.27398	1.40643	1.68946	1.51017	1.21607	2.37884	1.86936	1.67762	1.77168	1.70947	1.81922	1.71342	1.75675	1.64527	1.81452	1.74214	1.78019	1.96645	1.74824	1.96345	1.8919	1.68927	1.7284	1.75582	1.70245	1.75262	1.7618	1.69405	1.83995	1.81608	1.76473	1.76623	1.84718
CDYL	1.99506	2.46325	2.29591	2.23936	2.11925	1.77001	1.47441	1.91868	1.81607	2.23761	1.61375	1.60442	1.67556	1.69421	1.79858	1.58635	1.93967	2.22537	1.59918	1.75368	2.11925	1.23813	2.202	2.5797	2.02875	2.01099	1.51213	1.77818	1.94442	1.70327	2.07365	1.83016	2.0272	2.15342	1.68624	1.73295	1.95843	1.73925	2.02678	2.24031	2.01358	2.02402	1.77022	1.79893	1.88724	1.96791	1.70885	2.17626	2.16683
CEACAM1	2.1603	2.35852	2.30363	2.06492	2.11554	1.99032	2.31749	2.41819	1.95302	1.40633	2.54874	2.407	1.42658	2.21571	2.09529	2.25941	2.22104	1.59389	3.26381	2.59616	2.67236	2.87394	3.21698	3.24695	3.25408	3.22107	3.09469	3.07245	2.58499	2.94491	2.75052	2.74957	3.14208	2.93218	3.03002	3.26879	2.95453	3.1161	2.8761	3.11845	3.05625	2.88814	2.63012	3.23043	2.90204	2.58948	3.08323	1.95717	2.81668
CEACAM3	2.27116	2.07767	3.64507	2.43129	2.21111	2.23729	2.60116	1.85031	2.86496	1.95552	2.49749	2.60476	2.99071	2.22291	2.40614	2.35071	2.58833	2.86753	2.43334	2.55549	1.87187	1.9961	2.95066	3.05708	2.82662	2.76728	2.8477	2.53283	2.70871	2.52354	2.56455	2.22856	2.61766	2.72802	2.40971	2.60122	2.39811	2.9538	2.77361	2.61385	2.31709	2.13283	2.46488	2.80984	2.52203	2.18218	2.40133	2.44786	2.9037
CEACAM4	1.61569	1.32148	2.24519	2.13972	1.95042	1.921	1.82774	1.68841	2.03702	1.23321	2.08198	2.06311	1.67453	1.76723	1.78777	2.67651	1.3509	1.88714	1.98484	1.94876	1.0256	1.47752	1.53637	2.39125	2.17845	1.79554	1.8967	1.89731	1.90464	1.86085	1.78962	1.73337	1.48376	1.80581	1.82727	2.02246	1.53439	1.58117	1.93026	1.58638	1.62007	1.56598	1.7465	2.22839	1.84063	1.46995	1.80549	1.62994	1.74895
CEACAM5	1.98495	1.71529	2.48604	2.04902	2.41049	2.04759	2.11931	2.45305	2.16043	1.58523	2.04663	2.50755	2.01938	2.21924	3.0292	1.80804	2.02607	2.66295	1.98878	2.68781	1.7435	2.07696	2.12597	1.67311	1.92024	1.84459	1.63226	1.69011	1.81367	1.8244	1.61569	1.61963	2.09873	1.87532	1.71261	1.76981	1.70986	1.6615	2.13203	1.65041	1.85336	1.72039	1.85339	1.94706	1.91065	1.70902	1.68476	1.74537	1.73718
CEACAM6	2.26207	1.83296	1.92167	1.93611	2.27961	2.08981	1.50288	2.28012	2.52975	1.4348	2.94029	3.13473	1.94488	2.74224	2.81238	2.57101	1.79995	2.97588	2.10373	1.84792	1.69938	1.83224	1.71704	2.26402	3.05862	2.09675	2.55051	1.95874	2.25134	2.30819	2.16263	2.9548	1.57572	2.12188	2.41315	2.7285	2.28551	1.52858	1.69621	2.89612	1.79606	2.50116	1.51626	2.89451	2.04309	1.69568	2.50553	2.00461	1.79362
CEACAM7	2.15283	1.89652	2.50954	1.8719	2.30874	2.15814	2.7393	2.28509	1.82894	0.865005	2.09828	1.96458	2.09249	2.56843	2.79964	1.81398	2.13352	1.96265	2.44341	2.33384	1.92548	2.21367	2.10126	2.10316	2.23935	2.04899	2.66308	2.16331	2.12475	2.19562	2.40162	2.20311	2.12942	2.25329	2.23711	2.34109	2.13619	2.36017	2.16341	2.05297	2.17693	2.26683	2.08129	2.26943	2.19216	2.22004	2.27518	2.30892	2.05429
CEBPA	2.97173	2.81579	3.0627	2.67805	3.21968	2.4431	2.30587	2.49092	2.57461	2.10211	2.42698	2.48208	2.5876	2.68376	2.34173	2.35941	2.56889	2.87713	3.27062	3.16302	3.28258	2.83198	2.88637	2.91867	2.87356	2.5619	2.56546	2.90154	2.33469	2.6905	2.72089	2.54983	2.51936	2.37392	2.94781	2.5271	2.514	2.36017	2.55359	2.7399	2.69609	2.90053	2.79149	2.62824	2.82006	2.61159	2.59527	2.47834	2.68554
CEBPB	2.52835	2.21841	2.81187	2.91146	2.72143	2.79459	2.05887	2.28192	2.73261	1.43899	3.15585	3.83569	2.43486	2.80628	3.73407	2.72956	2.48872	3.46782	1.21288	2.71635	1.26318	3.03354	3.81121	3.26005	3.69414	3.5746	3.72233	3.01833	3.13182	2.93463	3.0163	2.99081	3.1189	3.31052	3.60053	3.53599	3.17528	3.53853	3.31865	2.94596	2.9349	3.27561	3.11576	3.76319	3.35577	3.37165	3.37431	2.76827	3.24262
CEBPD	5.76756	5.29477	6.43526	5.11869	5.13754	5.52147	5.9851	5.94741	5.4617	4.13813	5.44662	5.123	5.92317	5.69002	5.25331	5.24147	6.03087	5.45793	5.186	5.97002	4.65184	3.18763	3.99312	4.4198	3.98995	3.65805	4.11199	4.01561	3.58124	4.16263	3.39918	3.55934	4.03407	3.78987	4.01675	3.83256	3.46308	4.59408	3.72921	3.7946	4.34517	3.91713	3.73198	4.45017	3.17754	3.95903	3.79929	3.83714	4.15422
CEBPE	1.78051	1.92614	1.91341	2.06566	1.84111	1.76422	1.6084	1.54832	1.22193	1.00195	1.62775	2.09468	1.36959	1.74945	2.82334	1.76116	1.48314	2.27494	1.62317	1.83652	1.73876	2.00529	1.18765	1.20838	2.18236	1.62157	1.46763	1.31335	1.61834	1.34113	1.38982	1.96125	1.33025	1.22835	1.50275	1.55251	1.30103	1.25848	1.50299	1.59874	1.47206	1.69565	1.27275	2.01961	1.60988	1.66153	1.3594	1.77289	1.32044
CEBPG	4.18029	3.6294	4.60696	4.41054	4.65089	4.37317	4.22927	4.65392	4.80237	4.42064	4.22523	4.61807	3.92176	4.85236	4.56606	4.89427	3.86167	4.72309	4.44538	4.53021	3.10579	3.13204	3.55413	2.69457	2.8395	3.1756	3.09937	2.70769	3.09676	2.99762	3.18554	3.21477	2.60358	3.05312	3.19525	2.82227	3.11303	3.03683	3.06977	2.88985	2.67596	3.12546	3.01259	2.95667	3.26829	3.32877	2.94259	3.15084	3.20763
CEBPZ	3.00166	2.41857	3.51154	2.74673	2.74673	3.07114	3.60453	3.58743	2.95677	2.56074	3.42923	3.55002	2.84293	3.37792	3.15185	3.00968	2.71466	2.94822	2.68152	2.9541	2.34963	3.64933	2.90134	2.7755	3.15307	2.93359	3.03377	3.17318	3.07614	3.43189	3.16743	3.38569	3.14485	3.21748	3.14541	3.30842	3.14865	3.26322	3.21328	2.70913	3.07123	3.3782	3.13461	2.89439	3.0649	2.64567	3.29462	3.41038	3.33993
CEL	3.6135	2.69379	3.61112	2.99989	3.11271	3.0989	3.06844	3.45879	2.81423	2.4472	3.43832	3.46593	2.5724	3.10462	3.32359	3.93626	2.47482	2.88421	3.07177	3.05178	2.06399	2.38931	2.42186	2.36136	2.32315	2.31166	2.29951	2.14233	2.1649	2.25977	2.27356	2.52183	2.40576	2.46021	2.4898	2.40808	2.68211	2.22631	2.4006	2.20487	2.56405	2.4835	2.13885	2.42942	2.29133	2.16388	2.18101	2.47445	2.20316
CELSR1	0.653499	1.04134	0.962696	1.21767	0.512822	1.2377	1.43699	0.51673	0.270056	0.530895	0.419037	0.25296	0.748261	0.99347	-0.0630761	0.425875	0.368237	1.00764	0.54213	0.687203	0.865492	2.08943	1.56275	1.95133	1.62599	1.79179	1.7157	1.5839	1.55417	1.94318	1.7616	1.73241	1.96519	1.81134	1.93594	1.70655	1.74835	1.59235	1.51538	1.8945	1.72336	1.83411	1.79811	1.71297	1.62864	1.55127	1.74584	1.72429	1.64906
CELSR2	2.82402	1.98217	2.49383	2.34311	2.54935	2.26923	1.79675	2.73379	2.59398	2.01737	2.85625	3.26528	2.10166	3.17802	3.02928	2.76106	2.41648	2.79031	2.57861	2.42442	1.68916	2.19616	2.2815	1.5684	2.77061	2.14738	1.88186	1.88273	2.0115	2.08395	2.07987	1.84368	1.84724	1.98477	1.93821	1.95219	2.02569	2.08561	1.97533	1.91368	1.88553	2.00084	1.80666	1.86025	2.2148	2.08924	1.88914	2.23469	1.88303
CELSR3	3.30521	2.37539	3.32239	2.948	3.21346	3.19629	2.73113	3.37734	3.08294	2.73309	3.37882	3.88225	2.58147	3.3322	3.53976	3.54614	2.74585	3.40826	3.04418	3.20021	2.52259	2.60696	2.60148	2.53355	2.7021	2.45626	2.38819	2.30069	2.42554	2.46885	2.49766	3.03181	2.20161	2.4221	2.77853	2.28347	2.28108	2.41504	3.12323	2.19398	2.34644	2.76255	2.36598	2.58675	2.93729	2.3512	2.5119	3.00452	2.82665
CENPB	2.80079	2.62459	3.69413	2.95066	3.14298	2.52844	3.09141	2.63426	2.82067	2.05947	2.80831	2.94314	3.10967	2.81637	2.63104	3.23323	2.58967	2.82174	3.29447	3.01137	2.291	2.49966	2.80332	2.4762	2.69376	2.61251	2.56081	2.67515	2.77769	2.68255	2.89948	2.66911	2.58477	2.68441	2.63414	2.46402	2.75909	2.34618	2.78316	2.43515	2.6108	2.54715	2.79529	2.58466	2.85936	2.73506	2.62556	2.87371	2.84836
CENPE	1.63773	1.17555	1.95717	1.42953	1.64659	1.54815	1.4817	1.38818	1.14011	0.87432	2.08613	2.05512	1.33355	1.6648	1.48761	2.17423	1.12682	1.59589	2.25397	1.61263	1.25381	1.5307	1.47772	1.66665	2.1006	2.14049	1.1682	1.60733	2.27225	2.02201	1.89952	1.59609	1.2851	1.60882	1.44058	1.51866	1.90042	1.30703	1.71016	1.39638	1.38467	1.31334	1.57606	1.67628	2.00852	1.74918	1.6862	1.57045	1.98751
CENPF	1.18803	1.16331	1.39194	1.74177	1.79453	1.43947	0.671367	1.73939	1.1443	-0.72605	0.855787	1.76934	1.41048	0.659959	3.37304	1.65098	0.795898	2.11726	0.902368	1.88246	1.18756	0.970624	2.14295	1.03793	1.87599	1.54595	1.26481	1.11534	1.41937	2.70806	1.95609	1.7688	1.3103	1.55327	1.42203	1.26237	1.30295	1.40741	1.3848	1.01194	1.158	1.57848	1.76956	1.23657	1.54289	1.70102	1.33928	1.98442	1.64193
CENPI	1.54459	1.64683	1.23932	0.898848	1.68252	1.02134	0.971187	0.693889	1.13708	1.15107	1.50312	1.25138	1.52675	1.36953	0.79661	0.529921	2.19805	1.51807	2.17538	1.77029	1.93811	2.27948	2.26371	2.01281	2.42018	2.44637	2.22203	1.94853	2.0932	2.43652	2.57337	2.24951	2.07033	2.17437	2.09072	2.5691	2.46845	2.2148	2.36822	2.20317	2.26909	2.5307	2.46625	2.22938	2.29516	2.08986	2.18998	1.95065	2.12127
CEP135	2.31897	3.17391	2.63125	2.24448	2.22326	2.16357	2.99829	2.56613	2.87347	1.75411	1.91543	2.21685	2.19366	2.10388	2.32292	1.72747	2.21734	2.43589	2.25188	2.77678	2.29874	2.93914	3.47269	3.6743	3.41346	3.61292	3.3722	3.38001	3.45821	3.32886	3.20977	3.20003	3.26829	3.24219	3.27679	3.45352	3.35358	3.24533	3.37541	3.415	3.30355	3.30266	2.8778	3.53531	3.40127	3.20879	3.19731	3.31133	3.3091
CEP152	2.24334	2.25623	2.65347	1.45938	3.29371	2.25862	2.65394	2.71267	1.66946	2.60906	3.31186	3.12804	2.37512	2.39803	3.29753	2.51692	3.11133	2.33549	3.27939	2.69691	2.93468	3.18851	2.60416	2.35082	2.93111	2.31626	2.59475	2.85071	2.20261	3.21786	2.33422	2.34726	2.24659	2.51505	2.44389	2.70345	2.49927	2.43884	2.49544	2.02112	2.7925	2.79374	2.18388	2.08205	2.33843	2.08544	2.36508	2.91907	2.6316
CEP250	1.09378	2.14901	1.21161	1.69848	1.60142	1.88534	1.90039	1.87599	1.41092	1.77685	1.29621	1.27078	1.43272	1.6855	0.833739	1.51681	1.59882	1.82046	1.63204	1.1732	0.728891	1.08676	1.13927	1.35267	1.31514	1.17504	1.14199	1.44793	1.14459	1.3404	1.39754	1.18858	1.20051	1.36531	1.08585	1.0748	1.16373	1.33318	1.36764	0.995551	1.27311	1.20956	1.17231	1.18668	1.23139	1.29451	1.1264	1.4205	1.45933
CEP350	3.4285	3.20611	4.23812	2.93508	3.82264	3.78839	3.5248	4.35726	3.71095	2.99167	3.44339	3.67372	3.62954	3.01004	3.39723	3.68861	3.31334	3.39474	3.56005	3.75414	3.53572	2.61872	2.80054	2.92366	3.00898	3.09016	2.95915	2.48458	2.91587	2.32412	2.92534	3.03886	2.7701	2.77248	3.0243	2.809	3.14073	2.81122	3.05947	3.01148	2.99715	3.37798	2.91027	2.98961	3.14168	2.76155	2.98659	3.31091	2.73172
CEP57	3.32012	2.8859	3.45949	2.96754	3.54997	3.07519	3.12719	4.0596	3.2858	2.79645	2.81153	3.65346	2.99406	3.3144	2.56348	3.33884	2.30711	3.29516	3.13135	3.87707	2.93738	2.8819	1.9918	2.3769	1.65134	1.73314	2.03153	2.36785	1.77545	2.43995	1.98257	2.51493	2.32217	2.0511	2.14134	2.48253	2.15312	2.50535	2.22176	1.9773	2.28508	2.50759	1.96479	1.80609	1.97015	1.96582	2.23901	2.27988	2.18118
CEP68	1.99706	2.22628	3.12102	2.43877	2.79047	2.92279	2.96116	3.61044	2.54895	2.42746	2.83818	2.58831	2.43385	2.19922	2.96706	3.3886	2.51059	2.46337	3.59815	3.38762	3.00838	1.72658	2.30824	2.26345	1.65832	2.18387	1.93584	1.68848	2.34166	1.85449	2.1079	1.91449	1.72453	1.77176	2.05474	2.00751	1.83393	2.15176	2.29518	1.83902	2.0834	2.22476	2.30748	1.9638	2.36365	2.04131	1.969	2.68564	1.80816
CES2	2.90781	3.2698	2.35699	3.30676	3.06729	2.27902	2.21574	2.64708	2.59899	1.96665	2.59494	2.68404	2.802	2.38787	2.47596	2.22384	2.27902	2.85617	2.95743	2.49976	2.72151	2.32434	2.28946	2.41296	2.00638	2.33498	1.85478	2.27709	2.51634	2.12731	2.68286	2.22271	2.1617	2.39547	1.87627	1.66163	2.3644	2.11758	2.7447	2.02865	2.52056	1.93531	2.66192	2.13363	2.40563	2.28995	2.20179	2.27567	2.2142
CETN1	2.27407	1.50929	1.66847	1.82916	1.76539	1.87737	1.4646	1.675	1.48719	0.86954	1.25218	1.55498	1.28633	1.82816	1.80757	1.42945	1.27779	1.59666	1.98132	1.69458	1.67199	2.47402	1.86477	2.19903	2.2865	2.06726	1.87163	2.0176	1.91539	2.01699	1.89808	1.90843	1.97465	2.03979	1.77506	2.40771	1.83652	1.81713	1.85437	1.73364	2.22607	2.18815	1.8565	1.71334	1.84722	2.12527	2.06023	1.84864	1.84374
CETN2	2.38078	1.64655	2.28149	2.30866	2.06044	2.04424	1.85088	2.27313	1.90209	0.90238	2.15346	2.20624	1.7333	2.22453	2.43513	1.94076	2.08395	2.35099	2.11792	2.02751	1.61258	2.2723	2.17922	2.56414	2.28798	2.63147	2.38241	2.30729	2.5644	2.35131	2.54299	2.48224	2.13982	2.35352	2.52979	2.34027	2.50625	2.23159	2.42273	2.57839	2.35921	2.49968	2.31275	2.55562	2.5823	2.46582	2.15285	2.64086	2.27143
CETN3	2.33376	1.72074	2.66687	2.44605	3.11495	2.34558	2.13927	2.1253	2.50515	1.16735	2.20159	2.7754	2.63195	2.61798	3.99876	2.51106	2.25908	3.0811	2.23598	3.10098	2.01409	2.28351	2.17146	3.07836	1.86068	2.75338	2.79185	2.57979	2.88655	2.74788	2.73642	2.88723	2.5574	2.80855	2.76206	2.61338	2.75248	2.6009	2.67582	2.95276	2.83205	2.6967	2.87027	2.68557	2.88473	2.85793	2.6525	2.82876	2.63159
CETP	2.75012	2.41224	3.26164	2.96235	2.30786	3.03705	2.99252	3.34673	2.51662	1.91062	3.14192	2.79316	2.66404	2.56362	2.63585	3.29577	2.47556	2.99747	3.55153	3.13895	2.65366	2.28935	2.43254	3.4753	2.82944	2.63221	2.3022	2.43133	2.44058	2.63579	2.46724	2.68774	2.62216	2.47629	2.83346	2.28945	2.94514	2.4744	2.32468	2.56827	2.7033	2.46475	2.44325	2.48691	2.58847	2.93367	2.76826	2.38722	2.39555
CFB	2.23204	2.31153	2.57859	2.67795	3.04922	2.03477	2.25046	1.94462	2.64839	1.85447	1.68919	2.04107	2.53061	2.60234	3.1796	2.05755	2.30571	2.44627	1.76868	2.43949	1.72021	2.37902	2.41416	2.43348	2.90797	2.0463	2.48588	2.58434	2.10652	2.56049	2.09017	1.82102	2.86839	2.49893	2.05982	2.32599	2.43523	2.41827	2.77338	1.8977	2.12293	2.04293	2.51463	2.43871	2.32043	2.08487	2.4465	1.95753	2.42122
CFD	4.06986	3.61527	4.41679	3.8218	3.61937	4.39339	3.14197	4.8509	3.82238	3.37599	4.38695	4.08916	3.4696	4.28282	3.22563	3.7276	3.91014	4.35712	3.80659	4.37174	3.81244	2.99639	2.97395	3.1952	3.11338	3.54754	3.70283	2.90664	3.08639	2.95402	3.31191	3.01434	4.04299	3.34698	2.53105	3.89112	3.0912	3.81803	2.74503	3.71841	3.91846	2.70681	2.53545	2.40787	3.49709	3.53043	3.61416	3.41193	3.67865
CFDP1	2.78942	3.26489	2.61675	2.88715	2.87044	3.35603	3.62592	2.63599	2.91955	3.54491	2.24306	0.91994	2.71498	2.84208	2.20204	2.43446	2.71346	2.78537	2.71954	3.41021	3.47452	2.28155	2.9423	3.15489	2.40917	2.56308	2.55876	3.23706	2.91207	2.74201	2.43784	2.63832	3.30509	2.66547	2.63502	2.61611	2.61294	2.96587	2.51718	3.48232	3.14543	2.30407	2.62119	2.87378	2.79427	2.65026	2.66146	2.64035	2.40814
CFH	2.43893	1.88975	3.31951	2.70804	2.75139	2.5989	2.61684	2.75737	2.85854	2.2974	2.94774	2.97615	3.06336	2.34225	2.46285	2.61734	2.54308	2.85904	2.37464	3.42565	2.12148	2.92411	3.16646	3.20935	2.26323	3.15981	3.18492	2.87121	2.28512	2.6724	3.08683	2.514	3.11568	2.77564	2.52907	3.01082	2.66477	3.02609	2.80866	2.87963	2.86588	2.8616	3.19379	2.97045	2.46593	2.86014	2.8423	2.62081	2.67596
CFHR2	3.13983	2.9052	3.78092	2.88862	3.10115	3.87738	3.18555	4.05624	2.9047	2.59169	3.41767	3.1951	3.21419	2.91776	2.66153	3.28302	3.03583	3.33829	3.20515	3.45284	3.30814	2.77717	3.32354	2.87595	2.47193	2.92632	3.22546	2.82721	3.08716	2.78381	2.82798	2.49504	3.07026	2.9464	2.68574	2.94597	2.44712	2.50985	3.02581	3.15558	2.92561	3.01314	3.24595	3.09294	2.6526	3.06104	2.49878	2.52925	2.69815
CFHR4	1.76794	2.23335	1.60427	1.75249	1.88381	1.54875	1.35902	1.25522	1.19197	1.78387	1.50144	1.75056	1.7858	1.28901	1.68925	1.10942	1.76456	2.00499	1.8056	0.983411	1.7129	1.40251	1.44179	1.55314	1.34846	1.46284	1.49871	1.38965	1.35095	1.30586	1.51018	1.37512	1.46992	1.56781	1.64494	1.38246	1.37715	1.72322	1.48145	1.47353	1.36696	1.42419	1.44493	1.67619	1.49805	1.44964	1.48728	1.31956	1.44047
CFI	1.52796	1.56956	2.1698	2.05094	1.97665	2.13166	1.55569	1.82114	2.05886	1.84145	1.36205	1.73447	2.00191	1.7736	2.06728	1.92663	1.47843	2.43178	1.628	2.32877	1.37591	2.41582	2.61921	2.63937	2.26004	2.64151	2.79242	2.45676	2.34232	2.36194	2.45053	2.24066	2.49677	2.30616	2.44763	2.57632	2.35501	1.80482	2.58512	2.53982	2.08398	2.58829	2.90962	2.50158	2.22802	2.67817	2.3635	2.21758	2.59036
CFL1	3.27044	2.8612	3.56762	3.81384	2.83091	3.37912	3.97349	2.70973	2.38272	1.88453	3.01845	2.73954	3.10213	3.24543	3.11992	3.15358	3.09107	3.14733	3.89078	3.58301	2.84678	3.19167	3.36191	2.86257	2.70284	2.67687	2.71856	2.96138	2.90381	3.00076	3.07204	2.69998	2.90978	2.8903	2.73278	2.60589	2.81115	2.77005	2.89457	2.80816	2.65418	2.82229	2.97785	2.69249	2.75959	2.77638	2.96194	2.82455	3.07419
CFLAR	3.72764	3.65718	3.2946	3.22157	3.9241	3.26991	2.87751	4.0717	3.44838	3.4638	3.68752	4.0285	2.93151	3.77598	3.51729	3.25243	2.95105	3.73998	3.26631	3.79038	3.56718	3.14798	3.61772	3.11798	3.42241	3.23844	3.56808	3.09277	3.17201	3.32251	3.1385	3.05699	3.07982	3.35301	3.26465	3.33432	3.12547	3.21536	3.27308	2.88869	3.09359	3.44232	2.97281	3.35	2.99745	3.00626	3.40661	3.37119	3.38342
CFP	2.72905	2.84833	1.92327	1.39759	1.84609	2.59629	1.7824	2.28973	1.88765	2.84671	2.83214	1.68256	1.89844	3.1619	2.70099	1.85958	2.66969	2.90824	1.93784	1.57785	1.50176	3.39824	2.90485	3.19655	2.503	2.45762	2.78773	3.08716	2.4573	2.78805	2.46606	2.59964	2.96184	2.60051	2.82775	3.01388	2.41313	2.43254	2.745	2.72198	2.91799	2.84989	2.61279	2.67268	2.63941	2.27204	2.68189	2.44731	2.59488
CFTR	1.30636	1.04181	1.61323	0.243851	1.67479	0.372756	1.18948	0.809013	0.70031	1.89509	1.59254	1.08558	1.02402	1.31886	1.62092	0.355922	1.9605	1.10723	0.944652	1.50308	1.01199	3.0279	2.98926	2.31171	2.35119	3.16494	2.63319	2.51338	2.641	2.89773	2.03687	2.13553	2.38215	2.20521	2.4151	2.34752	2.59612	2.12865	2.2949	3.09616	2.38879	2.6087	2.90567	2.64393	2.80763	2.42387	2.66375	2.46833	2.50568
CGA	2.1496	1.74981	1.61279	1.46446	1.97868	1.35788	1.22282	1.31024	1.2847	0.902599	1.56858	1.80286	0.860361	2.19478	2.21492	0.900143	1.44432	1.74441	1.8338	1.42517	1.62212	2.3907	1.61966	1.89935	2.6418	1.82285	1.71064	1.82826	1.58822	1.56759	1.82305	1.33823	1.67309	1.77786	2.02082	1.96868	2.21809	1.65024	1.88094	2.17459	1.8794	1.67369	1.82626	2.08698	2.03402	1.8302	1.60911	1.97525	2.88641
CGGBP1	3.22477	2.99258	3.44197	2.97129	3.59532	3.41972	2.97323	2.4058	3.30604	3.51792	3.38876	3.49809	3.17156	3.47874	4.04084	2.99209	4.37318	4.26578	2.25149	3.99876	2.50206	3.0204	3.28782	2.7054	2.98541	3.2071	3.06698	2.42858	2.6706	3.28613	2.63436	3.25249	2.1214	3.2305	2.96013	2.8729	3.3144	2.9442	3.00786	2.37657	2.4841	3.47672	2.93694	2.8521	2.70809	2.67645	3.08761	3.33061	3.32016
CGREF1	2.257	2.83937	2.09144	1.92978	1.98285	2.14305	2.30569	1.57626	1.36785	2.17276	2.28768	2.18542	2.05833	2.61392	1.53	1.57383	2.1041	2.03934	2.22583	2.17178	1.93513	1.79723	1.58573	1.66024	1.75203	1.53748	1.76583	1.46976	1.57109	1.73139	1.60899	1.58166	1.6327	1.5124	1.4118	1.68766	1.58175	1.57536	1.69451	1.55502	1.51305	1.67693	1.44647	1.73973	1.56521	1.50238	1.60608	1.84954	1.85933
CGRRF1	3.06206	3.83984	2.28114	2.38216	2.7276	2.89143	2.1304	3.42844	2.54965	2.99663	2.91708	2.38006	2.06759	3.03537	2.63915	2.31987	2.41461	2.24607	2.8349	2.09272	2.31935	2.4941	2.45927	2.29383	2.59255	2.97843	2.48694	2.31871	2.75444	2.72654	2.86213	2.83186	2.14019	2.58648	2.54567	2.96488	2.77953	2.73734	2.78682	2.37333	2.32724	2.81281	2.82581	2.7951	2.65975	2.59037	2.41031	3.0446	2.56294
CH25H	1.73711	2.24998	1.91182	1.70176	1.95742	2.17415	1.7202	1.40817	1.36155	2.05067	1.77144	1.80628	2.28277	2.1511	1.28162	1.6746	1.86571	2.05016	1.9856	1.76631	1.96972	1.75236	2.38708	1.97591	2.05251	1.9193	1.87946	1.66321	1.90839	1.71042	1.75887	1.74956	2.21794	1.7628	1.84508	1.95435	1.96627	1.84918	2.2013	1.69317	1.75391	1.99911	2.11933	1.81498	1.70212	1.8934	1.82787	1.83405	2.06312
CHAD	2.17942	1.63011	2.41895	2.1825	2.14557	1.94195	2.13429	2.52871	1.7968	1.19261	2.04299	1.83168	2.09223	2.13737	1.88861	2.01325	2.07325	1.92349	1.84655	2.70924	1.42752	2.26736	1.82532	2.07042	2.15862	2.39914	1.85967	1.98259	2.36698	1.8871	2.00846	2.03685	1.93096	1.82712	2.12945	2.00987	1.80239	1.89645	2.14351	1.89444	1.98638	1.91173	1.81253	1.9705	2.24255	2.02646	2.20353	1.97544	1.88263
CHAF1A	2.54756	2.64268	4.30114	2.63322	3.70201	2.83642	3.44352	3.07647	3.73189	3.72392	2.67107	3.55608	3.62381	2.74926	2.45791	3.45797	3.14271	4.04366	3.83249	3.45946	3.3987	2.53383	3.71023	2.51326	2.94424	2.60229	2.36394	2.33751	2.42879	2.7294	2.45595	2.6576	2.19374	2.799	2.76688	2.26555	2.57506	2.35831	2.76748	2.30698	2.25947	2.38501	2.65586	2.29913	2.82721	2.42952	2.57216	2.74135	3.1453
CHAF1B	1.71836	2.41478	1.80647	1.81785	1.90645	1.93565	1.74262	2.61277	1.951	1.14371	1.96486	1.60007	1.91437	1.39663	1.06105	2.11137	1.7733	1.7931	1.68619	2.06286	1.10757	1.39549	2.0812	1.67048	2.11058	1.62225	1.61621	1.56122	1.52854	2.22473	1.96238	1.79153	1.439	1.73769	1.62621	1.56545	1.87256	1.48677	1.91641	1.42741	1.5103	1.66035	1.97017	1.75727	2.02257	1.80997	1.59387	1.99645	2.17973
CHD1	4.18894	3.40813	3.87606	5.29435	3.94187	3.58381	3.44717	3.3953	4.60445	2.78292	3.75001	4.56596	4.61337	4.15827	3.80858	3.86602	2.79965	4.43044	5.30105	4.05899	3.58326	2.86783	2.32245	1.85025	1.96958	1.00321	2.0057	2.11257	0.91282	2.28287	1.96389	2.12961	2.16773	2.28354	2.10518	2.41469	2.46787	2.46511	1.96181	1.04009	1.51414	2.50306	1.4989	1.58349	1.16087	0.831877	2.70769	2.16989	2.44817
CHD1L	2.62875	2.7137	2.59008	2.69557	3.30125	3.48072	2.20157	2.75905	4.38663	3.61818	2.45453	2.23927	2.50942	2.86548	3.24732	2.51944	2.89937	3.40006	2.97288	2.78196	3.12847	3.14968	2.19931	2.16361	2.5775	2.31313	2.07939	1.93313	2.33851	2.56039	2.95686	2.46746	1.11967	2.40271	2.61618	1.98919	1.86708	1.2389	2.34613	1.66739	2.41194	2.82592	2.71586	2.18895	2.27507	1.89977	2.22674	3.01504	2.65597
CHD2	1.69276	1.36288	1.59551	1.01199	1.54761	0.933312	0.992934	1.24071	0.634226	-0.033342	0.739786	0.90399	1.0418	1.29642	1.11267	0.716817	0.964589	1.25341	1.39172	1.15812	0.949928	2.08845	1.9637	2.26926	2.48393	2.06602	1.77962	1.96219	1.96822	1.91923	1.86237	2.03808	1.78324	2.00136	1.97106	1.84266	1.95978	1.9626	2.19763	2.04656	1.92622	1.96673	1.91778	1.96283	2.09822	2.10766	1.92092	1.87656	1.99526
CHD3	3.56393	2.6961	3.66832	3.11054	3.93214	3.03731	2.25518	3.6839	3.51615	2.48162	3.43201	3.14222	2.77608	3.87242	3.46629	2.64521	3.05653	4.16065	3.18896	3.16611	2.59951	2.70771	3.04158	3.17336	3.42395	2.78938	2.99415	2.86001	2.78028	3.24954	2.66818	2.81072	2.80714	3.05563	2.927	2.72478	3.55714	2.74973	2.68772	2.84712	3.12214	2.82555	3.10751	3.02737	2.79013	3.16817	2.90588	3.05905	3.28707
CHD4	3.07793	2.7272	3.78084	3.01906	2.79686	3.03133	2.79931	3.2447	2.18273	1.85408	3.32515	2.94598	2.40591	2.54718	2.98963	2.89741	2.79195	3.04359	3.35507	3.20399	3.04653	2.61643	3.00293	2.81034	2.924	2.98946	3.00573	3.01424	3.39893	2.96097	3.37804	2.90578	2.80878	3.17243	3.03801	2.86552	2.91544	3.03105	3.23044	2.84494	2.99704	3.1249	3.14476	2.86157	3.13937	3.17489	2.97965	3.39748	3.23606
CHD5	2.76193	2.65915	2.83045	2.50988	3.02915	3.66782	2.90777	3.14367	2.87645	3.02229	2.56665	1.64706	3.06438	2.90141	2.42815	3.22393	3.17205	2.75018	2.67335	3.17352	2.80255	2.46281	2.20266	2.4366	2.05762	2.15223	2.01892	2.08997	2.33695	2.06152	1.96501	2.07962	2.13158	2.2916	2.14463	2.10129	2.12157	2.10852	2.04089	2.12226	2.01873	1.98475	2.03044	2.0386	2.06686	2.07726	2.04838	2.23417	2.17932
CHEK1	2.28576	1.92586	2.41332	2.07776	1.99149	2.15821	1.98726	2.6282	1.69616	1.29444	1.94015	1.84224	1.49609	2.44825	2.63508	2.01266	1.9518	2.26459	2.45778	2.10846	1.58289	1.6142	2.47848	2.49638	2.59589	2.30258	2.21395	1.81869	1.71983	3.01801	2.36687	2.14587	1.98051	1.67317	2.26495	1.88913	2.12445	1.86387	2.17506	2.36437	2.19799	2.21561	2.45905	2.19736	2.42666	2.26859	2.29124	2.13756	2.39741
CHEK2	2.30964	3.16536	1.95217	2.37604	2.19531	2.1354	2.61468	2.49287	2.03555	2.23725	2.70655	2.40799	2.03705	1.97014	2.83086	2.37504	2.71104	1.68307	2.7365	2.39351	2.92971	1.99831	1.57121	1.72802	1.69513	1.74936	1.73562	2.0418	1.81626	2.16479	1.75199	1.7595	1.72372	1.77008	1.70511	1.85768	1.79656	2.03761	1.81387	1.79615	1.75262	1.83497	1.81983	1.78366	1.82523	1.80245	1.71146	1.7253	1.70314
CHERP	1.55374	2.79324	1.60248	1.42165	1.5786	0.95276	1.28713	1.17892	1.56398	1.12287	0.569165	1.25642	1.53327	1.37925	0.488742	1.46357	1.42604	1.07754	2.04408	1.05219	1.4158	2.17169	2.25377	1.85481	1.91945	2.21632	1.78311	2.05073	2.42468	2.17588	2.14591	2.03586	1.93641	2.21864	2.22344	1.72411	1.20214	2.08092	2.14746	1.66135	2.16478	1.69069	2.08127	1.9002	2.06239	2.27937	1.6337	2.18309	2.29752
CHGA	1.91359	1.6792	1.8598	1.91408	1.71374	1.45024	1.27852	1.72312	0.960242	0.299017	1.59383	1.32095	1.19068	1.88546	2.42974	1.19562	1.55436	1.45271	1.75371	1.87313	1.81737	1.95841	1.62568	1.58483	2.08728	1.55342	1.67848	1.52157	1.48871	1.59904	1.6209	1.90321	1.54003	2.69074	1.72104	1.66759	1.67039	2.17608	1.51393	1.57134	1.42087	1.60384	1.52412	1.84368	1.71929	1.65174	1.81999	1.44342	1.63602
CHGB	0.964676	0.360283	0.980934	0.857091	0.935031	0.997669	0.240265	0.743767	0.847527	1.73308	0.991453	1.23484	0.319161	1.17698	1.89326	0.692604	0.633312	1.26544	0.295253	0.657698	-0.31727	0.932016	1.24572	0.482862	1.07693	1.0781	1.31369	0.680922	1.09204	0.828818	0.914972	1.00103	1.17634	0.610456	0.799764	0.873966	0.858694	0.770858	0.695862	0.85296	0.978032	1.32278	0.813614	0.571035	0.819066	0.853414	0.913762	1.02998	1.20928
CHI3L1	2.03458	1.76812	1.8539	1.68823	1.82334	1.36118	2.6238	1.47056	1.29095	0.390229	1.30811	1.56921	0.818072	1.71718	1.92682	1.27808	1.1419	1.57189	2.00938	1.58476	1.31668	2.0162	2.56733	2.19379	2.13559	2.0247	2.11782	2.05542	2.01703	2.03415	2.0067	2.1097	2.04571	2.07254	2.11009	2.03346	2.06733	2.00483	2.17928	2.02131	2.05831	2.14396	2.07037	2.02403	2.01402	1.99523	2.05805	2.06557	2.00901
CHI3L2	3.25662	2.80444	3.24453	3.24014	2.83301	3.00883	3.75165	2.5127	2.5583	1.92702	3.16322	2.64896	2.92202	2.88301	3.67583	2.34513	3.22695	3.14344	2.91158	3.31541	2.39732	2.61186	2.20801	3.08539	1.99273	1.9444	2.15212	2.65869	2.13461	2.51448	2.44657	2.69949	2.16692	2.43184	2.49608	2.0617	2.2818	2.05911	2.52023	2.39245	2.57164	2.14942	2.12671	2.06984	2.78601	2.14696	2.31015	2.4639	2.12187
CHIT1	3.51396	3.22792	4.03221	3.41505	2.48035	3.33942	3.93622	3.21919	3.41166	2.31066	3.0146	3.05145	3.34718	3.08926	3.34573	3.17362	3.06987	3.33409	3.35348	3.71709	2.34412	2.30192	2.18066	3.22361	2.60231	2.29155	2.21689	2.35198	2.41491	2.39272	2.37007	2.23829	2.56441	2.23847	2.35247	2.32638	2.22287	2.32767	2.22738	2.38347	2.17628	2.39572	2.26481	2.3129	2.23304	2.20646	2.34807	2.22826	2.28931
CHKA	3.45414	2.82516	3.44468	3.00032	3.56013	2.75798	2.7122	3.09735	3.54172	2.65995	3.14711	3.46956	2.64502	3.57207	3.44518	3.34616	2.84357	3.41134	3.79998	3.40637	3.16851	1.74469	1.70483	1.59019	1.85178	1.7242	1.86944	1.79353	1.13498	2.02756	1.82922	1.94849	1.00729	2.2138	1.80772	1.68274	1.54634	2.01867	2.12419	1.3659	1.40415	1.92763	1.95721	1.35417	1.8937	2.07522	1.47438	2.34896	1.96342
CHKB	1.7869	1.78837	1.83977	1.59012	2.36108	2.16969	2.18388	2.10067	1.59697	2.04389	0.638045	0.96503	1.82655	1.5862	0.907759	2.51136	1.33705	1.26265	2.73114	1.99738	1.36055	2.1097	2.2252	2.20011	3.11668	2.25077	2.398	2.18548	2.19694	2.18587	2.08086	2.4413	2.05563	2.2941	2.46514	1.97281	2.24569	2.07737	2.46317	2.39077	2.33728	2.43936	2.5371	2.46444	2.30409	2.52348	2.3345	1.99393	1.90926
[truncated: 5,353 more rows]
[truncated: 39 more columns]
